# Supplementary material for: Simulation-driven design of stabilized SARS-CoV-2 spike S2 immunogens
Source: Nat Commun. 2024 Aug 27;15:7370. doi: 10.1038/s41467-024-50976-9 (PMC11350062; doi:10.1038/s41467-024-50976-9)
Supplement: Supplementary file 6 — Supplementary Data 1 [file 41467_2024_50976_MOESM6_ESM.zip]

Archive with 750 entries (737 files):
- HexaPro-SS-2W_closed_conformations/
- HexaPro-SS-2W_closed_conformations/HexaPro-SS-2W.prmtop
- HexaPro-SS-2W_closed_conformations/HexaPro-SS-2W_WE_clustering_WE_closed_conformations_near_centroid_1.dcd
- HexaPro-SS-2W_closed_conformations/HexaPro-SS-2W.psf
- HexaPro-SS-2W_closed_conformations/HexaPro-SS-2W_clustering_WE_closed_conformations.png
- HexaPro-SS-2W_closed_conformations/HexaPro-SS-2W_WE_clustering_WE_closed_conformations_near_centroid_3.dcd
- HexaPro-SS-2W_closed_conformations/README
- HexaPro-SS-2W_closed_conformations/HexaPro-SS-2W_WE_clustering_WE_closed_conformations_near_centroid_2.dcd
- WE_cfg_summary_files/
- WE_cfg_summary_files/west_weed_reweight.cfg
- WE_cfg_summary_files/HexaPro-SS-2W_WE_summary.txt
- WE_cfg_summary_files/HexaPro-SS-V991W_WE_summary.txt
- WE_cfg_summary_files/west.cfg
- WE_cfg_summary_files/HexaPro-SS-T998W_WE_summary.txt
- WE_cfg_summary_files/HexaPro-SS-dstalk_WE_summary.txt
- WE_opening_pathways/
- WE_opening_pathways/opening_traces/
- WE_opening_pathways/opening_traces/HexaPro-SS-2W/
- WE_opening_pathways/opening_traces/HexaPro-SS-2W/HexaPro-SS-2W_opening_trace_298_1544.txt
- WE_opening_pathways/opening_traces/HexaPro-SS-2W/HexaPro-SS-2W_opening_trace_343_72.txt
- WE_opening_pathways/opening_traces/HexaPro-SS-2W/HexaPro-SS-2W_opening_trace_256_42.txt
- WE_opening_pathways/opening_traces/HexaPro-SS-2W/HexaPro-SS-2W_opening_trace_385_1660.txt
- WE_opening_pathways/opening_traces/HexaPro-SS-2W/HexaPro-SS-2W_opening_trace_382_60.txt
- WE_opening_pathways/opening_traces/HexaPro-SS-2W/HexaPro-SS-2W_opening_trace_264_58.txt
- WE_opening_pathways/opening_traces/HexaPro-SS-2W/HexaPro-SS-2W_opening_trace_343_1530.txt
- WE_opening_pathways/opening_traces/HexaPro-SS-2W/HexaPro-SS-2W_opening_trace_207_32.txt
- WE_opening_pathways/opening_traces/HexaPro-SS-2W/HexaPro-SS-2W_opening_trace_194_57.txt
- WE_opening_pathways/opening_traces/HexaPro-SS-2W/HexaPro-SS-2W_opening_trace_241_50.txt
- WE_opening_pathways/opening_traces/HexaPro-SS-2W/HexaPro-SS-2W_opening_trace_194_50.txt
- WE_opening_pathways/opening_traces/HexaPro-SS-2W/HexaPro-SS-2W_opening_trace_185_55.txt
- WE_opening_pathways/opening_traces/HexaPro-SS-2W/HexaPro-SS-2W_opening_trace_192_35.txt
- WE_opening_pathways/opening_traces/HexaPro-SS-2W/HexaPro-SS-2W_opening_trace_279_33.txt
- WE_opening_pathways/opening_traces/HexaPro-SS-2W/HexaPro-SS-2W_opening_trace_334_1612.txt
- WE_opening_pathways/opening_traces/HexaPro-SS-2W/HexaPro-SS-2W_opening_trace_370_1658.txt
- WE_opening_pathways/opening_traces/HexaPro-SS-2W/HexaPro-SS-2W_opening_trace_153_129.txt
- WE_opening_pathways/opening_traces/HexaPro-SS-2W/HexaPro-SS-2W_opening_trace_150_23.txt
- WE_opening_pathways/opening_traces/HexaPro-SS-2W/HexaPro-SS-2W_opening_trace_182_65.txt
- WE_opening_pathways/opening_traces/HexaPro-SS-2W/HexaPro-SS-2W_opening_trace_179_142.txt
- WE_opening_pathways/opening_traces/HexaPro-SS-2W/HexaPro-SS-2W_opening_trace_150_119.txt
- WE_opening_pathways/opening_traces/HexaPro-SS-2W/HexaPro-SS-2W_opening_trace_199_73.txt
- WE_opening_pathways/opening_traces/HexaPro-SS-2W/HexaPro-SS-2W_opening_trace_214_45.txt
- WE_opening_pathways/opening_traces/HexaPro-SS-2W/HexaPro-SS-2W_opening_trace_218_59.txt
- WE_opening_pathways/opening_traces/HexaPro-SS-2W/HexaPro-SS-2W_opening_trace_191_29.txt
- WE_opening_pathways/opening_traces/HexaPro-SS-2W/HexaPro-SS-2W_opening_trace_128_23.txt
- WE_opening_pathways/opening_traces/HexaPro-SS-2W/HexaPro-SS-2W_opening_trace_178_46.txt
- WE_opening_pathways/opening_traces/HexaPro-SS-2W/HexaPro-SS-2W_opening_trace_236_41.txt
- WE_opening_pathways/opening_traces/HexaPro-SS-2W/HexaPro-SS-2W_opening_trace_317_75.txt
- WE_opening_pathways/opening_traces/HexaPro-SS-2W/HexaPro-SS-2W_opening_trace_194_74.txt
- WE_opening_pathways/opening_traces/HexaPro-SS-2W/HexaPro-SS-2W_opening_trace_343_1528.txt
- WE_opening_pathways/opening_traces/HexaPro-SS-2W/HexaPro-SS-2W_opening_trace_156_19.txt
- WE_opening_pathways/opening_traces/HexaPro-SS-2W/HexaPro-SS-2W_opening_trace_191_69.txt
- WE_opening_pathways/opening_traces/HexaPro-SS-2W/HexaPro-SS-2W_opening_trace_355_1613.txt
- WE_opening_pathways/opening_traces/HexaPro-SS-2W/HexaPro-SS-2W_opening_trace_154_134.txt
- WE_opening_pathways/opening_traces/HexaPro-SS-2W/HexaPro-SS-2W_opening_trace_234_81.txt
- WE_opening_pathways/opening_traces/HexaPro-SS-2W/HexaPro-SS-2W_opening_trace_151_123.txt
- WE_opening_pathways/opening_traces/HexaPro-SS-2W/HexaPro-SS-2W_opening_trace_202_77.txt
- WE_opening_pathways/opening_traces/HexaPro-SS-2W/HexaPro-SS-2W_opening_trace_146_75.txt
- WE_opening_pathways/opening_traces/HexaPro-SS-2W/HexaPro-SS-2W_opening_trace_189_24.txt
- WE_opening_pathways/opening_traces/HexaPro-SS-2W/HexaPro-SS-2W_opening_trace_314_78.txt
- WE_opening_pathways/opening_traces/HexaPro-SS-2W/HexaPro-SS-2W_opening_trace_158_28.txt
- WE_opening_pathways/opening_traces/HexaPro-SS-2W/HexaPro-SS-2W_opening_trace_372_1677.txt
- WE_opening_pathways/opening_traces/HexaPro-SS-2W/HexaPro-SS-2W_opening_trace_141_77.txt
- WE_opening_pathways/opening_traces/HexaPro-SS-2W/HexaPro-SS-2W_opening_trace_190_75.txt
- WE_opening_pathways/opening_traces/HexaPro-SS-2W/HexaPro-SS-2W_opening_trace_189_74.txt
- WE_opening_pathways/opening_traces/HexaPro-SS-2W/HexaPro-SS-2W_opening_trace_184_74.txt
- WE_opening_pathways/opening_traces/HexaPro-SS-2W/HexaPro-SS-2W_opening_trace_294_1541.txt
- WE_opening_pathways/opening_traces/HexaPro-SS-2W/HexaPro-SS-2W_opening_trace_151_37.txt
- WE_opening_pathways/opening_traces/HexaPro-SS-2W/HexaPro-SS-2W_opening_trace_372_64.txt
- WE_opening_pathways/opening_traces/HexaPro-SS-2W/HexaPro-SS-2W_opening_trace_387_75.txt
- WE_opening_pathways/opening_traces/HexaPro-SS-2W/HexaPro-SS-2W_opening_trace_195_76.txt
- WE_opening_pathways/opening_traces/HexaPro-SS-2W/HexaPro-SS-2W_opening_trace_187_77.txt
- WE_opening_pathways/opening_traces/HexaPro-SS-2W/HexaPro-SS-2W_opening_trace_279_32.txt
- WE_opening_pathways/opening_traces/HexaPro-SS-2W/HexaPro-SS-2W_opening_trace_334_1613.txt
- WE_opening_pathways/opening_traces/HexaPro-SS-2W/HexaPro-SS-2W_opening_trace_344_76.txt
- WE_opening_pathways/opening_traces/HexaPro-SS-2W/HexaPro-SS-2W_opening_trace_386_1686.txt
- WE_opening_pathways/opening_traces/HexaPro-SS-2W/HexaPro-SS-2W_opening_trace_334_1614.txt
- WE_opening_pathways/opening_traces/HexaPro-SS-2W/HexaPro-SS-2W_opening_trace_364_1642.txt
- WE_opening_pathways/opening_traces/HexaPro-SS-2W/HexaPro-SS-2W_opening_trace_195_44.txt
- WE_opening_pathways/opening_traces/HexaPro-SS-2W/HexaPro-SS-2W_opening_trace_181_67.txt
- WE_opening_pathways/opening_traces/HexaPro-SS-2W/HexaPro-SS-2W_opening_trace_256_44.txt
- WE_opening_pathways/opening_traces/HexaPro-SS-2W/HexaPro-SS-2W_opening_trace_326_75.txt
- WE_opening_pathways/opening_traces/HexaPro-SS-2W/HexaPro-SS-2W_opening_trace_222_47.txt
- WE_opening_pathways/opening_traces/HexaPro-SS-2W/HexaPro-SS-2W_opening_trace_220_64.txt
- WE_opening_pathways/opening_traces/HexaPro-SS-2W/HexaPro-SS-2W_opening_trace_298_1545.txt
- WE_opening_pathways/opening_traces/HexaPro-SS-2W/HexaPro-SS-2W_opening_trace_156_16.txt
- WE_opening_pathways/opening_traces/HexaPro-SS-2W/HexaPro-SS-2W_opening_trace_181_71.txt
- WE_opening_pathways/opening_traces/HexaPro-SS-2W/HexaPro-SS-2W_opening_trace_215_18.txt
- WE_opening_pathways/opening_traces/HexaPro-SS-2W/HexaPro-SS-2W_opening_trace_366_1618.txt
- WE_opening_pathways/opening_traces/HexaPro-SS-2W/HexaPro-SS-2W_opening_trace_158_27.txt
- WE_opening_pathways/opening_traces/HexaPro-SS-2W/HexaPro-SS-2W_opening_trace_177_58.txt
- WE_opening_pathways/opening_traces/HexaPro-SS-2W/HexaPro-SS-2W_opening_trace_215_16.txt
- WE_opening_pathways/opening_traces/HexaPro-SS-2W/HexaPro-SS-2W_opening_trace_275_44.txt
- WE_opening_pathways/opening_traces/HexaPro-SS-2W/HexaPro-SS-2W_opening_trace_343_1529.txt
- WE_opening_pathways/opening_traces/HexaPro-SS-2W/HexaPro-SS-2W_opening_trace_179_67.txt
- WE_opening_pathways/opening_traces/HexaPro-SS-2W/HexaPro-SS-2W_opening_trace_190_33.txt
- WE_opening_pathways/opening_traces/HexaPro-SS-2W/HexaPro-SS-2W_opening_trace_231_37.txt
- WE_opening_pathways/opening_traces/HexaPro-SS-2W/HexaPro-SS-2W_opening_trace_191_154.txt
- WE_opening_pathways/opening_traces/HexaPro-SS-2W/HexaPro-SS-2W_opening_trace_198_69.txt
- WE_opening_pathways/opening_traces/HexaPro-SS-2W/HexaPro-SS-2W_opening_trace_372_72.txt
- WE_opening_pathways/opening_traces/HexaPro-SS-2W/HexaPro-SS-2W_opening_trace_308_1580.txt
- WE_opening_pathways/opening_traces/HexaPro-SS-2W/HexaPro-SS-2W_opening_trace_194_72.txt
- WE_opening_pathways/opening_traces/HexaPro-SS-2W/HexaPro-SS-2W_opening_trace_183_60.txt
- WE_opening_pathways/opening_traces/HexaPro-SS-2W/HexaPro-SS-2W_opening_trace_199_75.txt
- WE_opening_pathways/opening_traces/HexaPro-SS-2W/HexaPro-SS-2W_opening_trace_188_70.txt
- WE_opening_pathways/opening_traces/HexaPro-SS-2W/HexaPro-SS-2W_opening_trace_193_77.txt
- WE_opening_pathways/opening_traces/HexaPro-SS-2W/HexaPro-SS-2W_opening_trace_214_43.txt
- WE_opening_pathways/opening_traces/HexaPro-SS-2W/HexaPro-SS-2W_opening_trace_183_56.txt
- WE_opening_pathways/opening_traces/HexaPro-SS-2W/HexaPro-SS-2W_opening_trace_334_1608.txt
- WE_opening_pathways/opening_traces/HexaPro-SS-2W/HexaPro-SS-2W_opening_trace_223_40.txt
- WE_opening_pathways/opening_traces/HexaPro-SS-2W/HexaPro-SS-2W_opening_trace_178_108.txt
- WE_opening_pathways/opening_traces/HexaPro-SS-2W/HexaPro-SS-2W_opening_trace_130_22.txt
- WE_opening_pathways/opening_traces/HexaPro-SS-2W/HexaPro-SS-2W_opening_trace_189_28.txt
- WE_opening_pathways/opening_traces/HexaPro-SS-2W/HexaPro-SS-2W_opening_trace_185_48.txt
- WE_opening_pathways/opening_traces/HexaPro-SS-2W/HexaPro-SS-2W_opening_trace_368_89.txt
- WE_opening_pathways/opening_traces/HexaPro-SS-2W/HexaPro-SS-2W_opening_trace_183_51.txt
- WE_opening_pathways/opening_traces/HexaPro-SS-2W/HexaPro-SS-2W_opening_trace_186_79.txt
- WE_opening_pathways/opening_traces/HexaPro-SS-2W/HexaPro-SS-2W_opening_trace_186_77.txt
- WE_opening_pathways/opening_traces/HexaPro-SS-2W/HexaPro-SS-2W_opening_trace_251_85.txt
- WE_opening_pathways/opening_traces/HexaPro-SS-2W/HexaPro-SS-2W_opening_trace_158_24.txt
- WE_opening_pathways/opening_traces/HexaPro-SS-2W/HexaPro-SS-2W_opening_trace_355_1611.txt
- WE_opening_pathways/opening_traces/HexaPro-SS-2W/HexaPro-SS-2W_opening_trace_367_1668.txt
- WE_opening_pathways/opening_traces/HexaPro-SS-2W/HexaPro-SS-2W_opening_trace_180_69.txt
- WE_opening_pathways/opening_traces/HexaPro-SS-2W/HexaPro-SS-2W_opening_trace_187_62.txt
- WE_opening_pathways/opening_traces/HexaPro-SS-2W/HexaPro-SS-2W_opening_trace_218_55.txt
- WE_opening_pathways/opening_traces/HexaPro-SS-2W/HexaPro-SS-2W_opening_trace_196_52.txt
- WE_opening_pathways/opening_traces/HexaPro-SS-2W/HexaPro-SS-2W_opening_trace_151_25.txt
- WE_opening_pathways/opening_traces/HexaPro-SS-2W/HexaPro-SS-2W_opening_trace_330_1621.txt
- WE_opening_pathways/opening_traces/HexaPro-SS-2W/HexaPro-SS-2W_opening_trace_212_50.txt
- WE_opening_pathways/opening_traces/HexaPro-SS-2W/HexaPro-SS-2W_opening_trace_305_43.txt
- WE_opening_pathways/opening_traces/HexaPro-SS-2W/HexaPro-SS-2W_opening_trace_184_61.txt
- WE_opening_pathways/opening_traces/HexaPro-SS-2W/HexaPro-SS-2W_opening_trace_186_30.txt
- WE_opening_pathways/opening_traces/HexaPro-SS-2W/HexaPro-SS-2W_opening_trace_214_47.txt
- WE_opening_pathways/opening_traces/HexaPro-SS-2W/HexaPro-SS-2W_opening_trace_182_76.txt
- WE_opening_pathways/opening_traces/HexaPro-SS-2W/HexaPro-SS-2W_opening_trace_183_63.txt
- WE_opening_pathways/opening_traces/HexaPro-SS-2W/HexaPro-SS-2W_opening_trace_204_57.txt
- WE_opening_pathways/opening_traces/HexaPro-SS-2W/HexaPro-SS-2W_opening_trace_127_855.txt
- WE_opening_pathways/opening_traces/HexaPro-SS-2W/HexaPro-SS-2W_opening_trace_282_49.txt
- WE_opening_pathways/opening_traces/HexaPro-SS-2W/HexaPro-SS-2W_opening_trace_339_1570.txt
- WE_opening_pathways/opening_traces/HexaPro-SS-2W/HexaPro-SS-2W_opening_trace_230_42.txt
- WE_opening_pathways/opening_traces/HexaPro-SS-2W/HexaPro-SS-2W_opening_trace_131_14.txt
- WE_opening_pathways/opening_traces/HexaPro-SS-2W/HexaPro-SS-2W_opening_trace_199_67.txt
- WE_opening_pathways/opening_traces/HexaPro-SS-2W/HexaPro-SS-2W_opening_trace_179_140.txt
- WE_opening_pathways/opening_traces/HexaPro-SS-2W/HexaPro-SS-2W_opening_trace_193_62.txt
- WE_opening_pathways/opening_traces/HexaPro-SS-2W/HexaPro-SS-2W_opening_trace_153_19.txt
- WE_opening_pathways/opening_traces/HexaPro-SS-2W/HexaPro-SS-2W_opening_trace_149_104.txt
- WE_opening_pathways/opening_traces/HexaPro-SS-2W/HexaPro-SS-2W_opening_trace_370_1661.txt
- WE_opening_pathways/opening_traces/HexaPro-SS-2W/HexaPro-SS-2W_opening_trace_153_17.txt
- WE_opening_pathways/opening_traces/HexaPro-SS-2W/HexaPro-SS-2W_opening_trace_231_59.txt
- WE_opening_pathways/opening_traces/HexaPro-SS-2W/HexaPro-SS-2W_opening_trace_185_149.txt
- WE_opening_pathways/opening_traces/HexaPro-SS-2W/HexaPro-SS-2W_opening_trace_195_75.txt
- WE_opening_pathways/opening_traces/HexaPro-SS-2W/HexaPro-SS-2W_opening_trace_190_26.txt
- WE_opening_pathways/opening_traces/HexaPro-SS-2W/HexaPro-SS-2W_opening_trace_138_60.txt
- WE_opening_pathways/opening_traces/HexaPro-SS-2W/HexaPro-SS-2W_opening_trace_194_55.txt
- WE_opening_pathways/opening_traces/HexaPro-SS-2W/HexaPro-SS-2W_opening_trace_216_49.txt
- WE_opening_pathways/opening_traces/HexaPro-SS-2W/HexaPro-SS-2W_opening_trace_185_57.txt
- WE_opening_pathways/opening_traces/HexaPro-SS-2W/HexaPro-SS-2W_opening_trace_154_29.txt
- WE_opening_pathways/opening_traces/HexaPro-SS-2W/HexaPro-SS-2W_opening_trace_157_18.txt
- WE_opening_pathways/opening_traces/HexaPro-SS-2W/HexaPro-SS-2W_opening_trace_190_68.txt
- WE_opening_pathways/opening_traces/HexaPro-SS-2W/HexaPro-SS-2W_opening_trace_193_57.txt
- WE_opening_pathways/opening_traces/HexaPro-SS-2W/HexaPro-SS-2W_opening_trace_180_71.txt
- WE_opening_pathways/opening_traces/HexaPro-SS-2W/HexaPro-SS-2W_opening_trace_343_1535.txt
- WE_opening_pathways/opening_traces/HexaPro-SS-2W/HexaPro-SS-2W_opening_trace_298_1546.txt
- WE_opening_pathways/opening_traces/HexaPro-SS-2W/HexaPro-SS-2W_opening_trace_355_1609.txt
- WE_opening_pathways/opening_traces/HexaPro-SS-2W/HexaPro-SS-2W_opening_trace_195_49.txt
- WE_opening_pathways/opening_traces/HexaPro-SS-2W/HexaPro-SS-2W_opening_trace_177_38.txt
- WE_opening_pathways/opening_traces/HexaPro-SS-2W/HexaPro-SS-2W_opening_trace_310_51.txt
- WE_opening_pathways/opening_traces/HexaPro-SS-2W/HexaPro-SS-2W_opening_trace_191_73.txt
- WE_opening_pathways/opening_traces/HexaPro-SS-2W/HexaPro-SS-2W_opening_trace_149_93.txt
- WE_opening_pathways/opening_traces/HexaPro-SS-2W/HexaPro-SS-2W_opening_trace_212_58.txt
- WE_opening_pathways/opening_traces/HexaPro-SS-2W/HexaPro-SS-2W_opening_trace_186_36.txt
- WE_opening_pathways/opening_traces/HexaPro-SS-2W/HexaPro-SS-2W_opening_trace_228_63.txt
- WE_opening_pathways/opening_traces/HexaPro-SS-2W/HexaPro-SS-2W_opening_trace_194_79.txt
- WE_opening_pathways/opening_traces/HexaPro-SS-2W/HexaPro-SS-2W_opening_trace_386_74.txt
- WE_opening_pathways/opening_traces/HexaPro-SS-2W/HexaPro-SS-2W_opening_trace_182_79.txt
- WE_opening_pathways/opening_traces/HexaPro-SS-2W/HexaPro-SS-2W_opening_trace_184_67.txt
- WE_opening_pathways/opening_traces/HexaPro-SS-2W/HexaPro-SS-2W_opening_trace_308_1582.txt
- WE_opening_pathways/opening_traces/HexaPro-SS-2W/HexaPro-SS-2W_opening_trace_186_38.txt
- WE_opening_pathways/opening_traces/HexaPro-SS-2W/HexaPro-SS-2W_opening_trace_187_56.txt
- WE_opening_pathways/opening_traces/HexaPro-SS-2W/HexaPro-SS-2W_opening_trace_183_59.txt
- WE_opening_pathways/opening_traces/HexaPro-SS-2W/HexaPro-SS-2W_opening_trace_176_48.txt
- WE_opening_pathways/opening_traces/HexaPro-SS-2W/HexaPro-SS-2W_opening_trace_367_1669.txt
- WE_opening_pathways/opening_traces/HexaPro-SS-2W/HexaPro-SS-2W_opening_trace_151_127.txt
- WE_opening_pathways/opening_traces/HexaPro-SS-2W/HexaPro-SS-2W_opening_trace_372_1673.txt
- WE_opening_pathways/opening_traces/HexaPro-SS-2W/HexaPro-SS-2W_opening_trace_345_79.txt
- WE_opening_pathways/opening_traces/HexaPro-SS-2W/HexaPro-SS-2W_opening_trace_186_78.txt
- WE_opening_pathways/opening_traces/HexaPro-SS-2W/HexaPro-SS-2W_opening_trace_198_57.txt
- WE_opening_pathways/opening_traces/HexaPro-SS-2W/HexaPro-SS-2W_opening_trace_218_68.txt
- WE_opening_pathways/opening_traces/HexaPro-SS-2W/HexaPro-SS-2W_opening_trace_356_1626.txt
- WE_opening_pathways/opening_traces/HexaPro-SS-2W/HexaPro-SS-2W_opening_trace_309_65.txt
- WE_opening_pathways/opening_traces/HexaPro-SS-2W/HexaPro-SS-2W_opening_trace_228_51.txt
- WE_opening_pathways/opening_traces/HexaPro-SS-2W/HexaPro-SS-2W_opening_trace_388_61.txt
- WE_opening_pathways/opening_traces/HexaPro-SS-2W/HexaPro-SS-2W_opening_trace_358_71.txt
- WE_opening_pathways/opening_traces/HexaPro-SS-2W/HexaPro-SS-2W_opening_trace_178_118.txt
- WE_opening_pathways/opening_traces/HexaPro-SS-2W/HexaPro-SS-2W_opening_trace_343_1533.txt
- WE_opening_pathways/opening_traces/HexaPro-SS-2W/HexaPro-SS-2W_opening_trace_308_1579.txt
- WE_opening_pathways/opening_traces/HexaPro-SS-2W/HexaPro-SS-2W_opening_trace_323_89.txt
- WE_opening_pathways/opening_traces/HexaPro-SS-2W/HexaPro-SS-2W_opening_trace_298_1547.txt
- WE_opening_pathways/opening_traces/HexaPro-SS-2W/HexaPro-SS-2W_opening_trace_356_1630.txt
- WE_opening_pathways/opening_traces/HexaPro-SS-2W/HexaPro-SS-2W_opening_trace_187_75.txt
- WE_opening_pathways/opening_traces/HexaPro-SS-2W/HexaPro-SS-2W_opening_trace_178_111.txt
- WE_opening_pathways/opening_traces/HexaPro-SS-2W/HexaPro-SS-2W_opening_trace_298_1549.txt
- WE_opening_pathways/opening_traces/HexaPro-SS-2W/HexaPro-SS-2W_opening_trace_183_33.txt
- WE_opening_pathways/opening_traces/HexaPro-SS-2W/HexaPro-SS-2W_opening_trace_186_67.txt
- WE_opening_pathways/opening_traces/HexaPro-SS-2W/HexaPro-SS-2W_opening_trace_150_113.txt
- WE_opening_pathways/opening_traces/HexaPro-SS-2W/HexaPro-SS-2W_opening_trace_184_76.txt
- WE_opening_pathways/opening_traces/HexaPro-SS-2W/HexaPro-SS-2W_opening_trace_218_39.txt
- WE_opening_pathways/opening_traces/HexaPro-SS-2W/HexaPro-SS-2W_opening_trace_186_29.txt
- WE_opening_pathways/opening_traces/HexaPro-SS-2W/HexaPro-SS-2W_opening_trace_191_32.txt
- WE_opening_pathways/opening_traces/HexaPro-SS-2W/HexaPro-SS-2W_opening_trace_188_64.txt
- WE_opening_pathways/opening_traces/HexaPro-SS-2W/HexaPro-SS-2W_opening_trace_277_33.txt
- WE_opening_pathways/opening_traces/HexaPro-SS-2W/HexaPro-SS-2W_opening_trace_385_1656.txt
- WE_opening_pathways/opening_traces/HexaPro-SS-2W/HexaPro-SS-2W_opening_trace_254_50.txt
- WE_opening_pathways/opening_traces/HexaPro-SS-2W/HexaPro-SS-2W_opening_trace_212_49.txt
- WE_opening_pathways/opening_traces/HexaPro-SS-T998W/
- WE_opening_pathways/opening_traces/HexaPro-SS-T998W/HexaPro-SS-T998W_opening_trace_335_44.txt
- WE_opening_pathways/opening_traces/HexaPro-SS-T998W/HexaPro-SS-T998W_opening_trace_175_73.txt
- WE_opening_pathways/opening_traces/HexaPro-SS-T998W/HexaPro-SS-T998W_opening_trace_147_12.txt
- WE_opening_pathways/opening_traces/HexaPro-SS-T998W/HexaPro-SS-T998W_opening_trace_220_74.txt
- WE_opening_pathways/opening_traces/HexaPro-SS-T998W/HexaPro-SS-T998W_opening_trace_143_1127.txt
- WE_opening_pathways/opening_traces/HexaPro-SS-T998W/HexaPro-SS-T998W_opening_trace_199_33.txt
- WE_opening_pathways/opening_traces/HexaPro-SS-T998W/HexaPro-SS-T998W_opening_trace_178_73.txt
- WE_opening_pathways/opening_traces/HexaPro-SS-T998W/HexaPro-SS-T998W_opening_trace_293_75.txt
- WE_opening_pathways/opening_traces/HexaPro-SS-T998W/HexaPro-SS-T998W_opening_trace_225_52.txt
- WE_opening_pathways/opening_traces/HexaPro-SS-T998W/HexaPro-SS-T998W_opening_trace_153_31.txt
- WE_opening_pathways/opening_traces/HexaPro-SS-T998W/HexaPro-SS-T998W_opening_trace_155_61.txt
- WE_opening_pathways/opening_traces/HexaPro-SS-T998W/HexaPro-SS-T998W_opening_trace_155_66.txt
- WE_opening_pathways/opening_traces/HexaPro-SS-T998W/HexaPro-SS-T998W_opening_trace_200_61.txt
- WE_opening_pathways/opening_traces/HexaPro-SS-T998W/HexaPro-SS-T998W_opening_trace_149_18.txt
- WE_opening_pathways/opening_traces/HexaPro-SS-T998W/HexaPro-SS-T998W_opening_trace_155_68.txt
- WE_opening_pathways/opening_traces/HexaPro-SS-T998W/HexaPro-SS-T998W_opening_trace_222_65.txt
- WE_opening_pathways/opening_traces/HexaPro-SS-T998W/HexaPro-SS-T998W_opening_trace_183_66.txt
- WE_opening_pathways/opening_traces/HexaPro-SS-T998W/HexaPro-SS-T998W_opening_trace_231_38.txt
- WE_opening_pathways/opening_traces/HexaPro-SS-T998W/HexaPro-SS-T998W_opening_trace_175_57.txt
- WE_opening_pathways/opening_traces/HexaPro-SS-T998W/HexaPro-SS-T998W_opening_trace_163_59.txt
- WE_opening_pathways/opening_traces/HexaPro-SS-T998W/HexaPro-SS-T998W_opening_trace_220_50.txt
- WE_opening_pathways/opening_traces/HexaPro-SS-T998W/HexaPro-SS-T998W_opening_trace_218_33.txt
- WE_opening_pathways/opening_traces/HexaPro-SS-T998W/HexaPro-SS-T998W_opening_trace_337_38.txt
- WE_opening_pathways/opening_traces/HexaPro-SS-T998W/HexaPro-SS-T998W_opening_trace_334_75.txt
- WE_opening_pathways/opening_traces/HexaPro-SS-T998W/HexaPro-SS-T998W_opening_trace_176_61.txt
- WE_opening_pathways/opening_traces/HexaPro-SS-T998W/HexaPro-SS-T998W_opening_trace_196_33.txt
- WE_opening_pathways/opening_traces/HexaPro-SS-T998W/HexaPro-SS-T998W_opening_trace_156_34.txt
- WE_opening_pathways/opening_traces/HexaPro-SS-T998W/HexaPro-SS-T998W_opening_trace_162_30.txt
- WE_opening_pathways/opening_traces/HexaPro-SS-T998W/HexaPro-SS-T998W_opening_trace_236_50.txt
- WE_opening_pathways/opening_traces/HexaPro-SS-T998W/HexaPro-SS-T998W_opening_trace_154_62.txt
- WE_opening_pathways/opening_traces/HexaPro-SS-T998W/HexaPro-SS-T998W_opening_trace_171_63.txt
- WE_opening_pathways/opening_traces/HexaPro-SS-T998W/HexaPro-SS-T998W_opening_trace_205_23.txt
- WE_opening_pathways/opening_traces/HexaPro-SS-T998W/HexaPro-SS-T998W_opening_trace_167_24.txt
- WE_opening_pathways/opening_traces/HexaPro-SS-T998W/HexaPro-SS-T998W_opening_trace_170_43.txt
- WE_opening_pathways/opening_traces/HexaPro-SS-T998W/HexaPro-SS-T998W_opening_trace_170_31.txt
- WE_opening_pathways/opening_traces/HexaPro-SS-T998W/HexaPro-SS-T998W_opening_trace_346_1454.txt
- WE_opening_pathways/opening_traces/HexaPro-SS-T998W/HexaPro-SS-T998W_opening_trace_184_35.txt
- WE_opening_pathways/opening_traces/HexaPro-SS-T998W/HexaPro-SS-T998W_opening_trace_252_78.txt
- WE_opening_pathways/opening_traces/HexaPro-SS-T998W/HexaPro-SS-T998W_opening_trace_174_70.txt
- WE_opening_pathways/opening_traces/HexaPro-SS-T998W/HexaPro-SS-T998W_opening_trace_204_53.txt
- WE_opening_pathways/opening_traces/HexaPro-SS-T998W/HexaPro-SS-T998W_opening_trace_325_60.txt
- WE_opening_pathways/opening_traces/HexaPro-SS-T998W/HexaPro-SS-T998W_opening_trace_319_1503.txt
- WE_opening_pathways/opening_traces/HexaPro-SS-T998W/HexaPro-SS-T998W_opening_trace_325_1509.txt
- WE_opening_pathways/opening_traces/HexaPro-SS-T998W/HexaPro-SS-T998W_opening_trace_176_114.txt
- WE_opening_pathways/opening_traces/HexaPro-SS-T998W/HexaPro-SS-T998W_opening_trace_285_41.txt
- WE_opening_pathways/opening_traces/HexaPro-SS-T998W/HexaPro-SS-T998W_opening_trace_150_33.txt
- WE_opening_pathways/opening_traces/HexaPro-SS-T998W/HexaPro-SS-T998W_opening_trace_219_38.txt
- WE_opening_pathways/opening_traces/HexaPro-SS-T998W/HexaPro-SS-T998W_opening_trace_156_56.txt
- WE_opening_pathways/opening_traces/HexaPro-SS-T998W/HexaPro-SS-T998W_opening_trace_260_32.txt
- WE_opening_pathways/opening_traces/HexaPro-SS-T998W/HexaPro-SS-T998W_opening_trace_225_66.txt
- WE_opening_pathways/opening_traces/HexaPro-SS-T998W/HexaPro-SS-T998W_opening_trace_186_41.txt
- WE_opening_pathways/opening_traces/HexaPro-SS-T998W/HexaPro-SS-T998W_opening_trace_155_29.txt
- WE_opening_pathways/opening_traces/HexaPro-SS-T998W/HexaPro-SS-T998W_opening_trace_347_1442.txt
- WE_opening_pathways/opening_traces/HexaPro-SS-T998W/HexaPro-SS-T998W_opening_trace_170_28.txt
- WE_opening_pathways/opening_traces/HexaPro-SS-T998W/HexaPro-SS-T998W_opening_trace_148_30.txt
- WE_opening_pathways/opening_traces/HexaPro-SS-T998W/HexaPro-SS-T998W_opening_trace_178_72.txt
- WE_opening_pathways/opening_traces/HexaPro-SS-T998W/HexaPro-SS-T998W_opening_trace_159_35.txt
- WE_opening_pathways/opening_traces/HexaPro-SS-T998W/HexaPro-SS-T998W_opening_trace_143_1126.txt
- WE_opening_pathways/opening_traces/HexaPro-SS-T998W/HexaPro-SS-T998W_opening_trace_191_61.txt
- WE_opening_pathways/opening_traces/HexaPro-SS-T998W/HexaPro-SS-T998W_opening_trace_148_8.txt
- WE_opening_pathways/opening_traces/HexaPro-SS-T998W/HexaPro-SS-T998W_opening_trace_174_60.txt
- WE_opening_pathways/opening_traces/HexaPro-SS-T998W/HexaPro-SS-T998W_opening_trace_322_59.txt
- WE_opening_pathways/opening_traces/HexaPro-SS-T998W/HexaPro-SS-T998W_opening_trace_250_37.txt
- WE_opening_pathways/opening_traces/HexaPro-SS-T998W/HexaPro-SS-T998W_opening_trace_192_57.txt
- WE_opening_pathways/opening_traces/HexaPro-SS-T998W/HexaPro-SS-T998W_opening_trace_154_49.txt
- WE_opening_pathways/opening_traces/HexaPro-SS-T998W/HexaPro-SS-T998W_opening_trace_158_43.txt
- WE_opening_pathways/opening_traces/HexaPro-SS-T998W/HexaPro-SS-T998W_opening_trace_183_43.txt
- WE_opening_pathways/opening_traces/HexaPro-SS-T998W/HexaPro-SS-T998W_opening_trace_333_1425.txt
- WE_opening_pathways/opening_traces/HexaPro-SS-T998W/HexaPro-SS-T998W_opening_trace_184_33.txt
- WE_opening_pathways/opening_traces/HexaPro-SS-T998W/HexaPro-SS-T998W_opening_trace_149_90.txt
- WE_opening_pathways/opening_traces/HexaPro-SS-T998W/HexaPro-SS-T998W_opening_trace_224_19.txt
- WE_opening_pathways/opening_traces/HexaPro-SS-T998W/HexaPro-SS-T998W_opening_trace_179_43.txt
- WE_opening_pathways/opening_traces/HexaPro-SS-T998W/HexaPro-SS-T998W_opening_trace_230_48.txt
- WE_opening_pathways/opening_traces/HexaPro-SS-T998W/HexaPro-SS-T998W_opening_trace_325_78.txt
- WE_opening_pathways/opening_traces/HexaPro-SS-T998W/HexaPro-SS-T998W_opening_trace_292_42.txt
- WE_opening_pathways/opening_traces/HexaPro-SS-T998W/HexaPro-SS-T998W_opening_trace_227_82.txt
- WE_opening_pathways/opening_traces/HexaPro-SS-T998W/HexaPro-SS-T998W_opening_trace_335_68.txt
- WE_opening_pathways/opening_traces/HexaPro-SS-T998W/HexaPro-SS-T998W_opening_trace_148_14.txt
- WE_opening_pathways/opening_traces/HexaPro-SS-T998W/HexaPro-SS-T998W_opening_trace_256_71.txt
- WE_opening_pathways/opening_traces/HexaPro-SS-T998W/HexaPro-SS-T998W_opening_trace_229_19.txt
- WE_opening_pathways/opening_traces/HexaPro-SS-T998W/HexaPro-SS-T998W_opening_trace_236_58.txt
- WE_opening_pathways/opening_traces/HexaPro-SS-T998W/HexaPro-SS-T998W_opening_trace_220_51.txt
- WE_opening_pathways/opening_traces/HexaPro-SS-T998W/HexaPro-SS-T998W_opening_trace_219_20.txt
- WE_opening_pathways/opening_traces/HexaPro-SS-T998W/HexaPro-SS-T998W_opening_trace_319_53.txt
- WE_opening_pathways/opening_traces/HexaPro-SS-T998W/HexaPro-SS-T998W_opening_trace_220_60.txt
- WE_opening_pathways/opening_traces/HexaPro-SS-T998W/HexaPro-SS-T998W_opening_trace_152_45.txt
[truncated: 450 more entries]
