# Supplementary material for: Simulation-driven design of stabilized SARS-CoV-2 spike S2 immunogens
Source: Nat Commun. 2024 Aug 27;15:7370. doi: 10.1038/s41467-024-50976-9 (PMC11350062; doi:10.1038/s41467-024-50976-9)
Supplement: Supplementary file 6 — Supplementary Data 1 [file 41467_2024_50976_MOESM6_ESM.zip › HexaPro-SS-2W_closed_conformations/HexaPro-SS-2W.prmtop]

%VERSION  VERSION_STAMP = V0001.000  DATE = 05/26/22 19:08:58                  
%FLAG CTITLE                                                                    
%FORMAT(a80)                                                                    
                                                                                
%FLAG POINTERS                                                                  
%FORMAT(10I8)                                                                   
   23782      59   11751   12409   26731   17152   46310   33110       0       0
  133236    1482   12409   17152   33110     113     270     652       1       0
       0       0       0       0       0       0       0       1      37       0
       0
%FLAG FORCE_FIELD_TYPE                                                          
%FORMAT(i2,a78)                                                                 
 2             >>>> CHARMM36 All-Hydrogen Parameter File for Proteins <<<<<<<<<<
 2     CHARMM: >>>>>>>>>>>> All-hydrogen parameters used in the <<<<<<<<<<<<<<<<
%FLAG ATOM_NAME                                                                 
%FORMAT(20a4)                                                                   
N   HT1 HT2 HT3 CA  HA  CB  HB1 HB2 CG  HG1 HG2 CD  OE1 NE2 HE21HE22C   O   N   
HN  CA  HA  CB  HB1 HB2 CG  HG1 HG2 SD  CE  HE1 HE2 HE3 C   O   N   HN  CA  HA  
CB  HB1 HB2 OG  HG1 C   O   N   HN  CA  HA  CB  HB1 HB2 CG  HG  CD1 HD11HD12HD13
CD2 HD21HD22HD23C   O   N   HN  CA  HA1 HA2 C   O   N   HN  CA  HA  CB  HB1 HB2 
HB3 C   O   N   HN  CA  HA  CB  HB1 HB2 CG  HG1 HG2 CD  OE1 OE2 C   O   N   HN  
CA  HA  CB  HB1 HB2 CG  OD1 ND2 HD21HD22C   O   N   HN  CA  HA  CB  HB1 HB2 SG  
C   O   N   HN  CA  HA  CB  HB  CG1 HG11HG12HG13CG2 HG21HG22HG23C   O   N   HN  
CA  HA  CB  HB1 HB2 HB3 C   O   N   HN  CA  HA  CB  HB1 HB2 CG  CD1 HD1 CE1 HE1 
CZ  OH  HH  CD2 HD2 CE2 HE2 C   O   N   HN  CA  HA  CB  HB1 HB2 OG  HG1 C   O   
N   HN  CA  HA  CB  HB1 HB2 CG  OD1 ND2 HD22C   O   N   HN  CA  HA  CB  HB1 HB2 
CG  OD1 ND2 HD21HD22C   O   N   HN  CA  HA  CB  HB1 HB2 OG  HG1 C   O   N   HN  
CA  HA  CB  HB  CG2 HG21HG22HG23CG1 HG11HG12CD  HD1 HD2 HD3 C   O   N   HN  CA  
HA  CB  HB1 HB2 HB3 C   O   N   HN  CA  HA  CB  HB  CG2 HG21HG22HG23CG1 HG11HG12
CD  HD1 HD2 HD3 C   O   N   CD  HD1 HD2 CA  HA  CB  HB1 HB2 CG  HG1 HG2 C   O   
N   HN  CA  HA  CB  HB  OG1 HG1 CG2 HG21HG22HG23C   O   N   HN  CA  HA  CB  HB1 
HB2 CG  OD1 ND2 HD22C   O   N   HN  CA  HA  CB  HB1 HB2 CG  CD1 HD1 CE1 HE1 CZ  
HZ  CD2 HD2 CE2 HE2 C   O   N   HN  CA  HA  CB  HB  OG1 HG1 CG2 HG21HG22HG23C   
O   N   HN  CA  HA  CB  HB  CG2 HG21HG22HG23CG1 HG11HG12CD  HD1 HD2 HD3 C   O   
N   HN  CA  HA  CB  HB1 HB2 OG  HG1 C   O   N   HN  CA  HA  CB  HB  CG1 HG11HG12
HG13CG2 HG21HG22HG23C   O   N   HN  CA  HA  CB  HB  OG1 HG1 CG2 HG21HG22HG23C   
O   N   HN  CA  HA  CB  HB  OG1 HG1 CG2 HG21HG22HG23C   O   N   HN  CA  HA  CB  
HB1 HB2 CG  HG1 HG2 CD  OE1 OE2 C   O   N   HN  CA  HA  CB  HB  CG2 HG21HG22HG23
CG1 HG11HG12CD  HD1 HD2 HD3 C   O   N   HN  CA  HA  CB  HB1 HB2 CG  HG  CD1 HD11
HD12HD13CD2 HD21HD22HD23C   O   N   CD  HD1 HD2 CA  HA  CB  HB1 HB2 CG  HG1 HG2 
C   O   N   HN  CA  HA  CB  HB  CG1 HG11HG12HG13CG2 HG21HG22HG23C   O   N   HN  
CA  HA  CB  HB1 HB2 OG  HG1 C   O   N   HN  CA  HA  CB  HB1 HB2 CG  HG1 HG2 SD  
CE  HE1 HE2 HE3 C   O   N   HN  CA  HA  CB  HB  OG1 HG1 CG2 HG21HG22HG23C   O   
N   HN  CA  HA  CB  HB1 HB2 CG  HG1 HG2 CD  HD1 HD2 CE  HE1 HE2 NZ  HZ1 HZ2 HZ3 
C   O   N   HN  CA  HA  CB  HB  OG1 HG1 CG2 HG21HG22HG23C   O   N   HN  CA  HA  
CB  HB1 HB2 OG  HG1 C   O   N   HN  CA  HA  CB  HB  CG1 HG11HG12HG13CG2 HG21HG22
HG23C   O   N   HN  CA  HA  CB  HB1 HB2 CG  OD1 OD2 C   O   N   HN  CA  HA  CB  
HB1 HB2 SG  C   O   N   HN  CA  HA  CB  HB  OG1 HG1 CG2 HG21HG22HG23C   O   N   
HN  CA  HA  CB  HB1 HB2 CG  HG1 HG2 SD  CE  HE1 HE2 HE3 C   O   N   HN  CA  HA  
CB  HB1 HB2 CG  CD1 HD1 CE1 HE1 CZ  OH  HH  CD2 HD2 CE2 HE2 C   O   N   HN  CA  
HA  CB  HB  CG2 HG21HG22HG23CG1 HG11HG12CD  HD1 HD2 HD3 C   O   N   HN  CA  HA  
CB  HB1 HB2 SG  C   O   N   HN  CA  HA1 HA2 C   O   N   HN  CA  HA  CB  HB1 HB2 
CG  OD1 OD2 C   O   N   HN  CA  HA  CB  HB1 HB2 OG  HG1 C   O   N   HN  CA  HA  
CB  HB  OG1 HG1 CG2 HG21HG22HG23C   O   N   HN  CA  HA  CB  HB1 HB2 CG  HG1 HG2 
CD  OE1 OE2 C   O   N   HN  CA  HA  CB  HB1 HB2 SG  C   O   N   HN  CA  HA  CB  
HB1 HB2 OG  HG1 C   O   N   HN  CA  HA  CB  HB1 HB2 CG  OD1 ND2 HD21HD22C   O   
N   HN  CA  HA  CB  HB1 HB2 CG  HG  CD1 HD11HD12HD13CD2 HD21HD22HD23C   O   N   
HN  CA  HA  CB  HB1 HB2 CG  HG  CD1 HD11HD12HD13CD2 HD21HD22HD23C   O   N   HN  
CA  HA  CB  HB1 HB2 CG  HG  CD1 HD11HD12HD13CD2 HD21HD22HD23C   O   N   HN  CA  
HA  CB  HB1 HB2 CG  HG1 HG2 CD  OE1 NE2 HE21HE22C   O   N   HN  CA  HA  CB  HB1 
HB2 CG  CD1 HD1 CE1 HE1 CZ  OH  HH  CD2 HD2 CE2 HE2 C   O   N   HN  CA  HA1 HA2 
C   O   N   HN  CA  HA  CB  HB1 HB2 OG  HG1 C   O   N   HN  CA  HA  CB  HB1 HB2 
CG  CD1 HD1 CE1 HE1 CZ  HZ  CD2 HD2 CE2 HE2 C   O   N   HN  CA  HA  CB  HB1 HB2 
SG  C   O   N   HN  CA  HA  CB  HB  OG1 HG1 CG2 HG21HG22HG23C   O   N   HN  CA  
HA  CB  HB1 HB2 CG  HG1 HG2 CD  OE1 NE2 HE21HE22C   O   N   HN  CA  HA  CB  HB1 
HB2 CG  HG  CD1 HD11HD12HD13CD2 HD21HD22HD23C   O   N   HN  CA  HA  CB  HB1 HB2 
CG  OD1 ND2 HD21HD22C   O   N   HN  CA  HA  CB  HB1 HB2 CG  HG1 HG2 CD  HD1 HD2 
NE  HE  CZ  NH1 HH11HH12NH2 HH21HH22C   O   N   HN  CA  HA  CB  HB1 HB2 HB3 C   
O   N   HN  CA  HA  CB  HB1 HB2 CG  HG  CD1 HD11HD12HD13CD2 HD21HD22HD23C   O   
N   HN  CA  HA  CB  HB  OG1 HG1 CG2 HG21HG22HG23C   O   N   HN  CA  HA1 HA2 C   
O   N   HN  CA  HA  CB  HB  CG2 HG21HG22HG23CG1 HG11HG12CD  HD1 HD2 HD3 C   O   
N   HN  CA  HA  CB  HB1 HB2 HB3 C   O   N   HN  CA  HA  CB  HB  CG1 HG11HG12HG13
CG2 HG21HG22HG23C   O   N   HN  CA  HA  CB  HB1 HB2 CG  HG1 HG2 CD  OE1 OE2 C   
O   N   HN  CA  HA  CB  HB1 HB2 CG  HG1 HG2 CD  OE1 NE2 HE21HE22C   O   N   HN  
CA  HA  CB  HB1 HB2 CG  OD1 OD2 C   O   N   HN  CA  HA  CB  HB1 HB2 CG  HG1 HG2 
CD  HD1 HD2 CE  HE1 HE2 NZ  HZ1 HZ2 HZ3 C   O   N   HN  CA  HA  CB  HB1 HB2 CG  
OD1 ND2 HD21HD22C   O   N   HN  CA  HA  CB  HB  OG1 HG1 CG2 HG21HG22HG23C   O   
N   HN  CA  HA  CB  HB1 HB2 CG  HG1 HG2 CD  OE1 NE2 HE21HE22C   O   N   HN  CA  
HA  CB  HB1 HB2 CG  HG1 HG2 CD  OE1 OE2 C   O   N   HN  CA  HA  CB  HB  CG1 HG11
HG12HG13CG2 HG21HG22HG23C   O   N   HN  CA  HA  CB  HB1 HB2 CG  CD1 HD1 CE1 HE1 
CZ  HZ  CD2 HD2 CE2 HE2 C   O   N   HN  CA  HA  CB  HB1 HB2 HB3 C   O   N   HN  
CA  HA  CB  HB1 HB2 CG  HG1 HG2 CD  OE1 NE2 HE21HE22C   O   N   HN  CA  HA  CB  
HB  CG1 HG11HG12HG13CG2 HG21HG22HG23C   O   N   HN  CA  HA  CB  HB1 HB2 CG  HG1 
HG2 CD  HD1 HD2 CE  HE1 HE2 NZ  HZ1 HZ2 HZ3 C   O   N   HN  CA  HA  CB  HB1 HB2 
CG  HG1 HG2 CD  OE1 NE2 HE21HE22C   O   N   HN  CA  HA  CB  HB  CG2 HG21HG22HG23
CG1 HG11HG12CD  HD1 HD2 HD3 C   O   N   HN  CA  HA  CB  HB1 HB2 CG  CD1 HD1 CE1 
HE1 CZ  OH  HH  CD2 HD2 CE2 HE2 C   O   N   HN  CA  HA  CB  HB1 HB2 SG  C   O   
N   HN  CA  HA  CB  HB  OG1 HG1 CG2 HG21HG22HG23C   O   N   CD  HD1 HD2 CA  HA  
CB  HB1 HB2 CG  HG1 HG2 C   O   N   CD  HD1 HD2 CA  HA  CB  HB1 HB2 CG  HG1 HG2 
C   O   N   HN  CA  HA  CB  HB  CG2 HG21HG22HG23CG1 HG11HG12CD  HD1 HD2 HD3 C   
O   N   HN  CA  HA  CB  HB1 HB2 CG  HG1 HG2 CD  HD1 HD2 CE  HE1 HE2 NZ  HZ1 HZ2 
HZ3 C   O   N   HN  CA  HA  CB  HB1 HB2 CG  OD1 OD2 C   O   N   HN  CA  HA  CB  
HB1 HB2 CG  CD1 HD1 CE1 HE1 CZ  HZ  CD2 HD2 CE2 HE2 C   O   N   HN  CA  HA1 HA2 
C   O   N   HN  CA  HA1 HA2 C   O   N   HN  CA  HA  CB  HB1 HB2 CG  CD1 HD1 CE1 
HE1 CZ  HZ  CD2 HD2 CE2 HE2 C   O   N   HN  CA  HA  CB  HB1 HB2 CG  OD1 ND2 HD22
C   O   N   HN  CA  HA  CB  HB1 HB2 CG  CD1 HD1 CE1 HE1 CZ  HZ  CD2 HD2 CE2 HE2 
C   O   N   HN  CA  HA  CB  HB1 HB2 OG  HG1 C   O   N   HN  CA  HA  CB  HB1 HB2 
CG  HG1 HG2 CD  OE1 NE2 HE21HE22C   O   N   HN  CA  HA  CB  HB  CG2 HG21HG22HG23
CG1 HG11HG12CD  HD1 HD2 HD3 C   O   N   HN  CA  HA  CB  HB1 HB2 CG  HG  CD1 HD11
HD12HD13CD2 HD21HD22HD23C   O   N   CD  HD1 HD2 CA  HA  CB  HB1 HB2 CG  HG1 HG2 
C   O   N   HN  CA  HA  CB  HB1 HB2 CG  OD1 OD2 C   O   N   CD  HD1 HD2 CA  HA  
CB  HB1 HB2 CG  HG1 HG2 C   O   N   HN  CA  HA  CB  HB1 HB2 OG  HG1 C   O   N   
HN  CA  HA  CB  HB1 HB2 CG  HG1 HG2 CD  HD1 HD2 CE  HE1 HE2 NZ  HZ1 HZ2 HZ3 C   
O   N   CD  HD1 HD2 CA  HA  CB  HB1 HB2 CG  HG1 HG2 C   O   N   HN  CA  HA  CB  
HB1 HB2 OG  HG1 C   O   N   HN  CA  HA  CB  HB1 HB2 CG  HG1 HG2 CD  HD1 HD2 CE  
HE1 HE2 NZ  HZ1 HZ2 HZ3 C   O   N   HN  CA  HA  CB  HB1 HB2 CG  HG1 HG2 CD  HD1 
HD2 NE  HE  CZ  NH1 HH11HH12NH2 HH21HH22C   O   N   HN  CA  HA  CB  HB1 HB2 OG  
HG1 C   O   N   CD  HD1 HD2 CA  HA  CB  HB1 HB2 CG  HG1 HG2 C   O   N   HN  CA  
HA  CB  HB  CG2 HG21HG22HG23CG1 HG11HG12CD  HD1 HD2 HD3 C   O   N   HN  CA  HA  
CB  HB1 HB2 CG  HG1 HG2 CD  OE1 OE2 C   O   N   HN  CA  HA  CB  HB1 HB2 CG  OD1 
OD2 C   O   N   HN  CA  HA  CB  HB1 HB2 CG  HG  CD1 HD11HD12HD13CD2 HD21HD22HD23
C   O   N   HN  CA  HA  CB  HB1 HB2 CG  HG  CD1 HD11HD12HD13CD2 HD21HD22HD23C   
O   N   HN  CA  HA  CB  HB1 HB2 CG  CD1 HD1 CE1 HE1 CZ  HZ  CD2 HD2 CE2 HE2 C   
O   N   HN  CA  HA  CB  HB1 HB2 CG  OD1 ND2 HD21HD22C   O   N   HN  CA  HA  CB  
HB1 HB2 CG  HG1 HG2 CD  HD1 HD2 CE  HE1 HE2 NZ  HZ1 HZ2 HZ3 C   O   N   HN  CA  
HA  CB  HB  CG1 HG11HG12HG13CG2 HG21HG22HG23C   O   N   HN  CA  HA  CB  HB  OG1 
HG1 CG2 HG21HG22HG23C   O   N   HN  CA  HA  CB  HB1 HB2 CG  HG  CD1 HD11HD12HD13
CD2 HD21HD22HD23C   O   N   HN  CA  HA  CB  HB1 HB2 HB3 C   O   N   HN  CA  HA  
CB  HB1 HB2 CG  OD1 OD2 C   O   N   HN  CA  HA  CB  HB1 HB2 HB3 C   O   N   HN  
CA  HA1 HA2 C   O   N   HN  CA  HA  CB  HB1 HB2 CG  CD1 HD1 CE1 HE1 CZ  HZ  CD2 
HD2 CE2 HE2 C   O   N   HN  CA  HA  CB  HB  CG2 HG21HG22HG23CG1 HG11HG12CD  HD1 
HD2 HD3 C   O   N   HN  CA  HA  CB  HB1 HB2 CG  HG1 HG2 CD  HD1 HD2 CE  HE1 HE2 
NZ  HZ1 HZ2 HZ3 C   O   N   HN  CA  HA  CB  HB1 HB2 CG  HG1 HG2 CD  OE1 NE2 HE21
HE22C   O   N   HN  CA  HA  CB  HB1 HB2 CG  CD1 HD1 CE1 HE1 CZ  OH  HH  CD2 HD2 
CE2 HE2 C   O   N   HN  CA  HA1 HA2 C   O   N   HN  CA  HA  CB  HB1 HB2 CG  OD1 
OD2 C   O   N   HN  CA  HA  CB  HB1 HB2 SG  C   O   N   HN  CA  HA  CB  HB1 HB2 
CG  HG  CD1 HD11HD12HD13CD2 HD21HD22HD23C   O   N   HN  CA  HA1 HA2 C   O   N   
HN  CA  HA  CB  HB1 HB2 CG  OD1 OD2 C   O   N   HN  CA  HA  CB  HB  CG2 HG21HG22
HG23CG1 HG11HG12CD  HD1 HD2 HD3 C   O   N   HN  CA  HA  CB  HB1 HB2 HB3 C   O   
N   HN  CA  HA  CB  HB1 HB2 HB3 C   O   N   HN  CA  HA  CB  HB1 HB2 CG  HG1 HG2 
CD  HD1 HD2 NE  HE  CZ  NH1 HH11HH12NH2 HH21HH22C   O   N   HN  CA  HA  CB  HB1 
HB2 CG  OD1 OD2 C   O   N   HN  CA  HA  CB  HB1 HB2 CG  HG  CD1 HD11HD12HD13CD2 
HD21HD22HD23C   O   N   HN  CA  HA  CB  HB  CG2 HG21HG22HG23CG1 HG11HG12CD  HD1 
HD2 HD3 C   O   N   HN  CA  HA  CB  HB1 HB2 SG  C   O   N   HN  CA  HA  CB  HB1 
HB2 HB3 C   O   N   HN  CA  HA  CB  HB1 HB2 CG  HG1 HG2 CD  OE1 NE2 HE21HE22C   
O   N   HN  CA  HA  CB  HB1 HB2 CG  HG1 HG2 CD  HD1 HD2 CE  HE1 HE2 NZ  HZ1 HZ2 
HZ3 C   O   N   HN  CA  HA  CB  HB1 HB2 CG  CD1 HD1 CE1 HE1 CZ  HZ  CD2 HD2 CE2 
HE2 C   O   N   HN  CA  HA  CB  HB1 HB2 CG  OD1 ND2 HD21HD22C   O   N   HN  CA  
HA1 HA2 C   O   N   HN  CA  HA  CB  HB1 HB2 CG  HG  CD1 HD11HD12HD13CD2 HD21HD22
HD23C   O   N   HN  CA  HA  CB  HB  OG1 HG1 CG2 HG21HG22HG23C   O   N   HN  CA  
HA  CB  HB  CG1 HG11HG12HG13CG2 HG21HG22HG23C   O   N   HN  CA  HA  CB  HB1 HB2 
CG  HG  CD1 HD11HD12HD13CD2 HD21HD22HD23C   O   N   CD  HD1 HD2 CA  HA  CB  HB1 
HB2 CG  HG1 HG2 C   O   N   CD  HD1 HD2 CA  HA  CB  HB1 HB2 CG  HG1 HG2 C   O   
N   HN  CA  HA  CB  HB1 HB2 CG  HG  CD1 HD11HD12HD13CD2 HD21HD22HD23C   O   N   
HN  CA  HA  CB  HB1 HB2 CG  HG  CD1 HD11HD12HD13CD2 HD21HD22HD23C   O   N   HN  
CA  HA  CB  HB  OG1 HG1 CG2 HG21HG22HG23C   O   N   HN  CA  HA  CB  HB1 HB2 CG  
OD1 OD2 C   O   N   HN  CA  HA  CB  HB1 HB2 CG  HG1 HG2 CD  OE1 OE2 C   O   N   
HN  CA  HA  CB  HB1 HB2 CG  HG1 HG2 SD  CE  HE1 HE2 HE3 C   O   N   HN  CA  HA  
CB  HB  CG2 HG21HG22HG23CG1 HG11HG12CD  HD1 HD2 HD3 C   O   N   HN  CA  HA  CB  
HB1 HB2 HB3 C   O   N   HN  CA  HA  CB  HB1 HB2 CG  HG1 HG2 CD  OE1 NE2 HE21HE22
C   O   N   HN  CA  HA  CB  HB1 HB2 CG  CD1 HD1 CE1 HE1 CZ  OH  HH  CD2 HD2 CE2 
HE2 C   O   N   HN  CA  HA  CB  HB  OG1 HG1 CG2 HG21HG22HG23C   O   N   HN  CA  
HA  CB  HB1 HB2 OG  HG1 C   O   N   HN  CA  HA  CB  HB1 HB2 HB3 C   O   N   HN  
CA  HA  CB  HB1 HB2 CG  HG  CD1 HD11HD12HD13CD2 HD21HD22HD23C   O   N   HN  CA  
HA  CB  HB1 HB2 CG  HG  CD1 HD11HD12HD13CD2 HD21HD22HD23C   O   N   HN  CA  HA  
CB  HB1 HB2 HB3 C   O   N   HN  CA  HA1 HA2 C   O   N   HN  CA  HA  CB  HB  OG1 
HG1 CG2 HG21HG22HG23C   O   N   HN  CA  HA  CB  HB  CG2 HG21HG22HG23CG1 HG11HG12
CD  HD1 HD2 HD3 C   O   N   HN  CA  HA  CB  HB  OG1 HG1 CG2 HG21HG22HG23C   O   
N   HN  CA  HA  CB  HB1 HB2 OG  HG1 C   O   N   HN  CA  HA1 HA2 C   O   N   HN  
CA  HA  CB  HB1 HB2 CG  CD1 HD1 NE1 HE1 CE2 CD2 CE3 HE3 CZ3 HZ3 CZ2 HZ2 CH2 HH2 
C   O   N   HN  CA  HA  CB  HB  OG1 HG1 CG2 HG21HG22HG23C   O   N   HN  CA  HA  
CB  HB1 HB2 CG  CD1 HD1 CE1 HE1 CZ  HZ  CD2 HD2 CE2 HE2 C   O   N   HN  CA  HA1 
HA2 C   O   N   HN  CA  HA  CB  HB1 HB2 HB3 C   O   N   HN  CA  HA1 HA2 C   O   
N   CD  HD1 HD2 CA  HA  CB  HB1 HB2 CG  HG1 HG2 C   O   N   HN  CA  HA  CB  HB1 
HB2 HB3 C   O   N   HN  CA  HA  CB  HB1 HB2 CG  HG  CD1 HD11HD12HD13CD2 HD21HD22
HD23C   O   N   HN  CA  HA  CB  HB1 HB2 CG  HG1 HG2 CD  OE1 NE2 HE21HE22C   O   
N   HN  CA  HA  CB  HB  CG2 HG21HG22HG23CG1 HG11HG12CD  HD1 HD2 HD3 C   O   N   
CD  HD1 HD2 CA  HA  CB  HB1 HB2 CG  HG1 HG2 C   O   N   HN  CA  HA  CB  HB1 HB2 
CG  CD1 HD1 CE1 HE1 CZ  HZ  CD2 HD2 CE2 HE2 C   O   N   CD  HD1 HD2 CA  HA  CB  
HB1 HB2 CG  HG1 HG2 C   O   N   HN  CA  HA  CB  HB1 HB2 CG  HG1 HG2 SD  CE  HE1 
HE2 HE3 C   O   N   HN  CA  HA  CB  HB1 HB2 CG  HG1 HG2 CD  OE1 NE2 HE21HE22C   
O   N   HN  CA  HA  CB  HB1 HB2 CG  HG1 HG2 SD  CE  HE1 HE2 HE3 C   O   N   HN  
CA  HA  CB  HB1 HB2 HB3 C   O   N   HN  CA  HA  CB  HB1 HB2 CG  CD1 HD1 CE1 HE1 
CZ  OH  HH  CD2 HD2 CE2 HE2 C   O   N   HN  CA  HA  CB  HB1 HB2 CG  HG1 HG2 CD  
HD1 HD2 NE  HE  CZ  NH1 HH11HH12NH2 HH21HH22C   O   N   HN  CA  HA  CB  HB1 HB2 
CG  CD1 HD1 CE1 HE1 CZ  HZ  CD2 HD2 CE2 HE2 C   O   N   HN  CA  HA  CB  HB1 HB2 
CG  OD1 ND2 HD21HD22C   O   N   HN  CA  HA1 HA2 C   O   N   HN  CA  HA  CB  HB  
CG2 HG21HG22HG23CG1 HG11HG12CD  HD1 HD2 HD3 C   O   N   HN  CA  HA1 HA2 C   O   
N   HN  CA  HA  CB  HB  CG1 HG11HG12HG13CG2 HG21HG22HG23C   O   N   HN  CA  HA  
CB  HB  OG1 HG1 CG2 HG21HG22HG23C   O   N   HN  CA  HA  CB  HB1 HB2 CG  HG1 HG2 
CD  OE1 NE2 HE21HE22C   O   N   HN  CA  HA  CB  HB1 HB2 CG  OD1 ND2 HD21HD22C   
O   N   HN  CA  HA  CB  HB  CG1 HG11HG12HG13CG2 HG21HG22HG23C   O   N   HN  CA  
HA  CB  HB1 HB2 CG  HG  CD1 HD11HD12HD13CD2 HD21HD22HD23C   O   N   HN  CA  HA  
CB  HB1 HB2 CG  CD1 HD1 CE1 HE1 CZ  OH  HH  CD2 HD2 CE2 HE2 C   O   N   HN  CA  
HA  CB  HB1 HB2 CG  HG1 HG2 CD  OE1 OE2 C   O   N   HN  CA  HA  CB  HB1 HB2 CG  
OD1 ND2 HD21HD22C   O   N   HN  CA  HA  CB  HB1 HB2 CG  HG1 HG2 CD  OE1 NE2 HE21
HE22C   O   N   HN  CA  HA  CB  HB1 HB2 CG  HG1 HG2 CD  HD1 HD2 CE  HE1 HE2 NZ  
HZ1 HZ2 HZ3 C   O   N   HN  CA  HA  CB  HB1 HB2 CG  HG  CD1 HD11HD12HD13CD2 HD21
HD22HD23C   O   N   HN  CA  HA  CB  HB  CG2 HG21HG22HG23CG1 HG11HG12CD  HD1 HD2 
HD3 C   O   N   HN  CA  HA  CB  HB1 HB2 HB3 C   O   N   HN  CA  HA  CB  HB1 HB2 
CG  OD1 ND2 HD21HD22C   O   N   HN  CA  HA  CB  HB1 HB2 CG  HG1 HG2 CD  OE1 NE2 
HE21HE22C   O   N   HN  CA  HA  CB  HB1 HB2 CG  CD1 HD1 CE1 HE1 CZ  HZ  CD2 HD2 
CE2 HE2 C   O   N   HN  CA  HA  CB  HB1 HB2 CG  OD1 ND2 HD21HD22C   O   N   HN  
CA  HA  CB  HB1 HB2 OG  HG1 C   O   N   HN  CA  HA  CB  HB1 HB2 HB3 C   O   N   
HN  CA  HA  CB  HB  CG2 HG21HG22HG23CG1 HG11HG12CD  HD1 HD2 HD3 C   O   N   HN  
CA  HA1 HA2 C   O   N   HN  CA  HA  CB  HB1 HB2 CG  HG1 HG2 CD  HD1 HD2 CE  HE1 
HE2 NZ  HZ1 HZ2 HZ3 C   O   N   HN  CA  HA  CB  HB  CG2 HG21HG22HG23CG1 HG11HG12
CD  HD1 HD2 HD3 C   O   N   HN  CA  HA  CB  HB1 HB2 CG  HG1 HG2 CD  OE1 NE2 HE21
HE22C   O   N   HN  CA  HA  CB  HB1 HB2 CG  OD1 OD2 C   O   N   HN  CA  HA  CB  
HB1 HB2 OG  HG1 C   O   N   HN  CA  HA  CB  HB1 HB2 CG  HG  CD1 HD11HD12HD13CD2 
HD21HD22HD23C   O   N   HN  CA  HA  CB  HB1 HB2 OG  HG1 C   O   N   HN  CA  HA  
CB  HB1 HB2 OG  HG1 C   O   N   HN  CA  HA  CB  HB  OG1 HG1 CG2 HG21HG22HG23C   
O   N   CD  HD1 HD2 CA  HA  CB  HB1 HB2 CG  HG1 HG2 C   O   N   HN  CA  HA  CB  
HB1 HB2 OG  HG1 C   O   N   HN  CA  HA  CB  HB1 HB2 HB3 C   O   N   HN  CA  HA  
CB  HB1 HB2 CG  HG  CD1 HD11HD12HD13CD2 HD21HD22HD23C   O   N   HN  CA  HA1 HA2 
C   O   N   HN  CA  HA  CB  HB1 HB2 CG  HG1 HG2 CD  HD1 HD2 CE  HE1 HE2 NZ  HZ1 
HZ2 HZ3 C   O   N   HN  CA  HA  CB  HB1 HB2 CG  HG  CD1 HD11HD12HD13CD2 HD21HD22
HD23C   O   N   HN  CA  HA  CB  HB1 HB2 CG  HG1 HG2 CD  OE1 NE2 HE21HE22C   O   
N   HN  CA  HA  CB  HB1 HB2 CG  OD1 OD2 C   O   N   HN  CA  HA  CB  HB  CG1 HG11
HG12HG13CG2 HG21HG22HG23C   O   N   HN  CA  HA  CB  HB  CG1 HG11HG12HG13CG2 HG21
HG22HG23C   O   N   HN  CA  HA  CB  HB1 HB2 CG  OD1 ND2 HD21HD22C   O   N   HN  
CA  HA  CB  HB1 HB2 CG  HG1 HG2 CD  OE1 NE2 HE21HE22C   O   N   HN  CA  HA  CB  
HB1 HB2 CG  OD1 ND2 HD21HD22C   O   N   HN  CA  HA  CB  HB1 HB2 HB3 C   O   N   
HN  CA  HA  CB  HB1 HB2 CG  HG1 HG2 CD  OE1 OE2 C   O   N   HN  CA  HA  CB  HB1 
HB2 HB3 C   O   N   HN  CA  HA  CB  HB1 HB2 CG  HG  CD1 HD11HD12HD13CD2 HD21HD22
HD23C   O   N   HN  CA  HA  CB  HB1 HB2 CG  OD1 ND2 HD21HD22C   O   N   HN  CA  
HA  CB  HB  OG1 HG1 CG2 HG21HG22HG23C   O   N   HN  CA  HA  CB  HB1 HB2 CG  HG  
CD1 HD11HD12HD13CD2 HD21HD22HD23C   O   N   HN  CA  HA  CB  HB  CG1 HG11HG12HG13
CG2 HG21HG22HG23C   O   N   HN  CA  HA  CB  HB1 HB2 CG  HG1 HG2 CD  HD1 HD2 CE  
HE1 HE2 NZ  HZ1 HZ2 HZ3 C   O   N   HN  CA  HA  CB  HB1 HB2 CG  HG1 HG2 CD  OE1 
NE2 HE21HE22C   O   N   HN  CA  HA  CB  HB1 HB2 CG  HG  CD1 HD11HD12HD13CD2 HD21
HD22HD23C   O   N   HN  CA  HA  CB  HB1 HB2 OG  HG1 C   O   N   HN  CA  HA  CB  
HB1 HB2 OG  HG1 C   O   N   HN  CA  HA  CB  HB1 HB2 CG  OD1 ND2 HD21HD22C   O   
N   HN  CA  HA  CB  HB1 HB2 CG  CD1 HD1 CE1 HE1 CZ  HZ  CD2 HD2 CE2 HE2 C   O   
N   HN  CA  HA1 HA2 C   O   N   HN  CA  HA  CB  HB1 HB2 HB3 C   O   N   HN  CA  
HA  CB  HB  CG2 HG21HG22HG23CG1 HG11HG12CD  HD1 HD2 HD3 C   O   N   HN  CA  HA  
CB  HB1 HB2 OG  HG1 C   O   N   HN  CA  HA  CB  HB1 HB2 OG  HG1 C   O   N   HN  
CA  HA  CB  HB  CG1 HG11HG12HG13CG2 HG21HG22HG23C   O   N   HN  CA  HA  CB  HB1 
HB2 CG  HG  CD1 HD11HD12HD13CD2 HD21HD22HD23C   O   N   HN  CA  HA  CB  HB1 HB2 
CG  OD1 ND2 HD21HD22C   O   N   HN  CA  HA  CB  HB1 HB2 CG  OD1 OD2 C   O   N   
HN  CA  HA  CB  HB  CG2 HG21HG22HG23CG1 HG11HG12CD  HD1 HD2 HD3 C   O   N   HN  
CA  HA  CB  HB1 HB2 CG  HG  CD1 HD11HD12HD13CD2 HD21HD22HD23C   O   N   HN  CA  
HA  CB  HB1 HB2 OG  HG1 C   O   N   HN  CA  HA  CB  HB1 HB2 CG  HG1 HG2 CD  HD1 
HD2 NE  HE  CZ  NH1 HH11HH12NH2 HH21HH22C   O   N   HN  CA  HA  CB  HB1 HB2 CG  
HG  CD1 HD11HD12HD13CD2 HD21HD22HD23C   O   N   HN  CA  HA  CB  HB1 HB2 CG  OD1 
OD2 C   O   N   CD  HD1 HD2 CA  HA  CB  HB1 HB2 CG  HG1 HG2 C   O   N   CD  HD1 
HD2 CA  HA  CB  HB1 HB2 CG  HG1 HG2 C   O   N   HN  CA  HA  CB  HB1 HB2 CG  HG1 
HG2 CD  OE1 OE2 C   O   N   HN  CA  HA  CB  HB1 HB2 HB3 C   O   N   HN  CA  HA  
CB  HB1 HB2 CG  HG1 HG2 CD  OE1 OE2 C   O   N   HN  CA  HA  CB  HB1 HB2 CG  CD1 
HD1 NE1 HE1 CE2 CD2 CE3 HE3 CZ3 HZ3 CZ2 HZ2 CH2 HH2 C   O   N   HN  CA  HA  CB  
HB1 HB2 CG  HG1 HG2 CD  OE1 NE2 HE21HE22C   O   N   HN  CA  HA  CB  HB  CG2 HG21
HG22HG23CG1 HG11HG12CD  HD1 HD2 HD3 C   O   N   HN  CA  HA  CB  HB1 HB2 CG  OD1 
OD2 C   O   N   HN  CA  HA  CB  HB1 HB2 CG  HG1 HG2 CD  HD1 HD2 NE  HE  CZ  NH1 
HH11HH12NH2 HH21HH22C   O   N   HN  CA  HA  CB  HB1 HB2 CG  HG  CD1 HD11HD12HD13
CD2 HD21HD22HD23C   O   N   HN  CA  HA  CB  HB  CG2 HG21HG22HG23CG1 HG11HG12CD  
HD1 HD2 HD3 C   O   N   HN  CA  HA  CB  HB1 HB2 CG  CD1 HD1 NE1 HE1 CE2 CD2 CE3 
HE3 CZ3 HZ3 CZ2 HZ2 CH2 HH2 C   O   N   HN  CA  HA1 HA2 C   O   N   HN  CA  HA  
CB  HB1 HB2 CG  HG1 HG2 CD  HD1 HD2 NE  HE  CZ  NH1 HH11HH12NH2 HH21HH22C   O   
N   HN  CA  HA  CB  HB1 HB2 CG  HG  CD1 HD11HD12HD13CD2 HD21HD22HD23C   O   N   
HN  CA  HA  CB  HB1 HB2 CG  HG1 HG2 CD  OE1 NE2 HE21HE22C   O   N   HN  CA  HA  
CB  HB1 HB2 OG  HG1 C   O   N   HN  CA  HA  CB  HB1 HB2 CG  HG  CD1 HD11HD12HD13
CD2 HD21HD22HD23C   O   N   HN  CA  HA  CB  HB1 HB2 CG  HG1 HG2 CD  OE1 NE2 HE21
HE22C   O   N   HN  CA  HA  CB  HB  OG1 HG1 CG2 HG21HG22HG23C   O   N   HN  CA  
HA  CB  HB1 HB2 CG  CD1 HD1 CE1 HE1 CZ  OH  HH  CD2 HD2 CE2 HE2 C   O   N   HN  
CA  HA  CB  HB  CG1 HG11HG12HG13CG2 HG21HG22HG23C   O   N   HN  CA  HA  CB  HB  
OG1 HG1 CG2 HG21HG22HG23C   O   N   HN  CA  HA  CB  HB1 HB2 CG  HG1 HG2 CD  OE1 
NE2 HE21HE22C   O   N   HN  CA  HA  CB  HB1 HB2 CG  HG1 HG2 CD  OE1 NE2 HE21HE22
C   O   N   HN  CA  HA  CB  HB1 HB2 CG  HG  CD1 HD11HD12HD13CD2 HD21HD22HD23C   
O   N   HN  CA  HA  CB  HB  CG2 HG21HG22HG23CG1 HG11HG12CD  HD1 HD2 HD3 C   O   
N   HN  CA  HA  CB  HB1 HB2 CG  HG1 HG2 CD  HD1 HD2 NE  HE  CZ  NH1 HH11HH12NH2 
HH21HH22C   O   N   HN  CA  HA  CB  HB1 HB2 HB3 C   O   N   HN  CA  HA  CB  HB1 
HB2 HB3 C   O   N   HN  CA  HA  CB  HB1 HB2 CG  HG1 HG2 CD  OE1 OE2 C   O   N   
HN  CA  HA  CB  HB  CG2 HG21HG22HG23CG1 HG11HG12CD  HD1 HD2 HD3 C   O   N   HN  
CA  HA  CB  HB1 HB2 CG  HG1 HG2 CD  HD1 HD2 NE  HE  CZ  NH1 HH11HH12NH2 HH21HH22
C   O   N   HN  CA  HA  CB  HB1 HB2 HB3 C   O   N   HN  CA  HA  CB  HB1 HB2 OG  
HG1 C   O   N   HN  CA  HA  CB  HB1 HB2 HB3 C   O   N   HN  CA  HA  CB  HB1 HB2 
CG  OD1 ND2 HD21HD22C   O   N   HN  CA  HA  CB  HB1 HB2 CG  HG  CD1 HD11HD12HD13
CD2 HD21HD22HD23C   O   N   HN  CA  HA  CB  HB1 HB2 HB3 C   O   N   HN  CA  HA  
CB  HB1 HB2 HB3 C   O   N   HN  CA  HA  CB  HB  OG1 HG1 CG2 HG21HG22HG23C   O   
N   HN  CA  HA  CB  HB1 HB2 CG  HG1 HG2 CD  HD1 HD2 CE  HE1 HE2 NZ  HZ1 HZ2 HZ3 
C   O   N   HN  CA  HA  CB  HB1 HB2 CG  HG1 HG2 SD  CE  HE1 HE2 HE3 C   O   N   
HN  CA  HA  CB  HB1 HB2 OG  HG1 C   O   N   HN  CA  HA  CB  HB1 HB2 CG  HG1 HG2 
CD  OE1 OE2 C   O   N   HN  CA  HA  CB  HB1 HB2 SG  C   O   N   HN  CA  HA  CB  
HB  CG1 HG11HG12HG13CG2 HG21HG22HG23C   O   N   HN  CA  HA  CB  HB1 HB2 CG  HG  
CD1 HD11HD12HD13CD2 HD21HD22HD23C   O   N   HN  CA  HA1 HA2 C   O   N   HN  CA  
HA  CB  HB1 HB2 CG  HG1 HG2 CD  OE1 NE2 HE21HE22C   O   N   HN  CA  HA  CB  HB1 
HB2 OG  HG1 C   O   N   HN  CA  HA  CB  HB1 HB2 CG  HG1 HG2 CD  HD1 HD2 CE  HE1 
HE2 NZ  HZ1 HZ2 HZ3 C   O   N   HN  CA  HA  CB  HB1 HB2 CG  HG1 HG2 CD  HD1 HD2 
NE  HE  CZ  NH1 HH11HH12NH2 HH21HH22C   O   N   HN  CA  HA  CB  HB  CG1 HG11HG12
HG13CG2 HG21HG22HG23C   O   N   HN  CA  HA  CB  HB1 HB2 CG  OD1 OD2 C   O   N   
HN  CA  HA  CB  HB1 HB2 CG  CD1 HD1 CE1 HE1 CZ  HZ  CD2 HD2 CE2 HE2 C   O   N   
HN  CA  HA  CB  HB1 HB2 SG  C   O   N   HN  CA  HA1 HA2 C   O   N   HN  CA  HA  
CB  HB1 HB2 CG  HG1 HG2 CD  HD1 HD2 CE  HE1 HE2 NZ  HZ1 HZ2 HZ3 C   O   N   HN  
CA  HA1 HA2 C   O   N   HN  CA  HA  CB  HB1 HB2 CG  CD1 HD1 CE1 HE1 CZ  OH  HH  
CD2 HD2 CE2 HE2 C   O   N   HN  CA  HA  CB  HB1 HB2 ND1 CG  CE1 HE1 NE2 HE2 CD2 
HD2 C   O   N   HN  CA  HA  CB  HB1 HB2 CG  HG  CD1 HD11HD12HD13CD2 HD21HD22HD23
C   O   N   HN  CA  HA  CB  HB1 HB2 CG  HG1 HG2 SD  CE  HE1 HE2 HE3 C   O   N   
HN  CA  HA  CB  HB1 HB2 OG  HG1 C   O   N   HN  CA  HA  CB  HB1 HB2 CG  CD1 HD1 
CE1 HE1 CZ  HZ  CD2 HD2 CE2 HE2 C   O   N   CD  HD1 HD2 CA  HA  CB  HB1 HB2 CG  
HG1 HG2 C   O   N   HN  CA  HA  CB  HB1 HB2 CG  HG1 HG2 CD  OE1 NE2 HE21HE22C   
O   N   HN  CA  HA  CB  HB1 HB2 OG  HG1 C   O   N   HN  CA  HA  CB  HB1 HB2 HB3 
C   O   N   CD  HD1 HD2 CA  HA  CB  HB1 HB2 CG  HG1 HG2 C   O   N   HN  CA  HA  
CB  HB1 HB2 ND1 HD1 CG  CE1 HE1 NE2 CD2 HD2 C   O   N   HN  CA  HA1 HA2 C   O   
N   HN  CA  HA  CB  HB  CG1 HG11HG12HG13CG2 HG21HG22HG23C   O   N   HN  CA  HA  
CB  HB  CG1 HG11HG12HG13CG2 HG21HG22HG23C   O   N   HN  CA  HA  CB  HB1 HB2 CG  
CD1 HD1 CE1 HE1 CZ  HZ  CD2 HD2 CE2 HE2 C   O   N   HN  CA  HA  CB  HB1 HB2 CG  
HG  CD1 HD11HD12HD13CD2 HD21HD22HD23C   O   N   HN  CA  HA  CB  HB1 HB2 ND1 CG  
CE1 HE1 NE2 HE2 CD2 HD2 C   O   N   HN  CA  HA  CB  HB  CG1 HG11HG12HG13CG2 HG21
HG22HG23C   O   N   HN  CA  HA  CB  HB  OG1 HG1 CG2 HG21HG22HG23C   O   N   HN  
CA  HA  CB  HB1 HB2 CG  CD1 HD1 CE1 HE1 CZ  OH  HH  CD2 HD2 CE2 HE2 C   O   N   
HN  CA  HA  CB  HB  CG1 HG11HG12HG13CG2 HG21HG22HG23C   O   N   CD  HD1 HD2 CA  
HA  CB  HB1 HB2 CG  HG1 HG2 C   O   N   HN  CA  HA  CB  HB1 HB2 HB3 C   O   N   
HN  CA  HA  CB  HB1 HB2 CG  HG1 HG2 CD  OE1 NE2 HE21HE22C   O   N   HN  CA  HA  
CB  HB1 HB2 CG  HG1 HG2 CD  OE1 OE2 C   O   N   HN  CA  HA  CB  HB1 HB2 CG  HG1 
HG2 CD  HD1 HD2 CE  HE1 HE2 NZ  HZ1 HZ2 HZ3 C   O   N   HN  CA  HA  CB  HB1 HB2 
CG  OD1 ND2 HD22C   O   N   HN  CA  HA  CB  HB1 HB2 CG  CD1 HD1 CE1 HE1 CZ  HZ  
CD2 HD2 CE2 HE2 C   O   N   HN  CA  HA  CB  HB  OG1 HG1 CG2 HG21HG22HG23C   O   
N   HN  CA  HA  CB  HB  OG1 HG1 CG2 HG21HG22HG23C   O   N   HN  CA  HA  CB  HB1 
HB2 HB3 C   O   N   CD  HD1 HD2 CA  HA  CB  HB1 HB2 CG  HG1 HG2 C   O   N   HN  
CA  HA  CB  HB1 HB2 HB3 C   O   N   HN  CA  HA  CB  HB  CG2 HG21HG22HG23CG1 HG11
HG12CD  HD1 HD2 HD3 C   O   N   HN  CA  HA  CB  HB1 HB2 SG  C   O   N   HN  CA  
HA  CB  HB1 HB2 ND1 HD1 CG  CE1 HE1 NE2 CD2 HD2 C   O   N   HN  CA  HA  CB  HB1 
HB2 CG  OD1 OD2 C   O   N   HN  CA  HA1 HA2 C   O   N   HN  CA  HA  CB  HB1 HB2 
CG  HG1 HG2 CD  HD1 HD2 CE  HE1 HE2 NZ  HZ1 HZ2 HZ3 C   O   N   HN  CA  HA  CB  
HB1 HB2 HB3 C   O   N   HN  CA  HA  CB  HB1 HB2 ND1 HD1 CG  CE1 HE1 NE2 CD2 HD2 
C   O   N   HN  CA  HA  CB  HB1 HB2 CG  CD1 HD1 CE1 HE1 CZ  HZ  CD2 HD2 CE2 HE2 
C   O   N   CD  HD1 HD2 CA  HA  CB  HB1 HB2 CG  HG1 HG2 C   O   N   HN  CA  HA  
CB  HB1 HB2 CG  HG1 HG2 CD  HD1 HD2 NE  HE  CZ  NH1 HH11HH12NH2 HH21HH22C   O   
N   HN  CA  HA  CB  HB1 HB2 CG  HG1 HG2 CD  OE1 OE2 C   O   N   HN  CA  HA1 HA2 
C   O   N   HN  CA  HA  CB  HB  CG1 HG11HG12HG13CG2 HG21HG22HG23C   O   N   HN  
CA  HA  CB  HB1 HB2 CG  CD1 HD1 CE1 HE1 CZ  HZ  CD2 HD2 CE2 HE2 C   O   N   HN  
CA  HA  CB  HB  CG1 HG11HG12HG13CG2 HG21HG22HG23C   O   N   HN  CA  HA  CB  HB1 
HB2 OG  HG1 C   O   N   HN  CA  HA  CB  HB1 HB2 CG  OD1 ND2 HD22C   O   N   HN  
CA  HA1 HA2 C   O   N   HN  CA  HA  CB  HB  OG1 HG1 CG2 HG21HG22HG23C   O   N   
HN  CA  HA  CB  HB1 HB2 ND1 CG  CE1 HE1 NE2 HE2 CD2 HD2 C   O   N   HN  CA  HA  
CB  HB1 HB2 CG  CD1 HD1 NE1 HE1 CE2 CD2 CE3 HE3 CZ3 HZ3 CZ2 HZ2 CH2 HH2 C   O   
N   HN  CA  HA  CB  HB1 HB2 CG  CD1 HD1 CE1 HE1 CZ  HZ  CD2 HD2 CE2 HE2 C   O   
N   HN  CA  HA  CB  HB  CG1 HG11HG12HG13CG2 HG21HG22HG23C   O   N   HN  CA  HA  
CB  HB  OG1 HG1 CG2 HG21HG22HG23C   O   N   HN  CA  HA  CB  HB1 HB2 CG  HG1 HG2 
CD  OE1 NE2 HE21HE22C   O   N   HN  CA  HA  CB  HB1 HB2 CG  HG1 HG2 CD  HD1 HD2 
NE  HE  CZ  NH1 HH11HH12NH2 HH21HH22C   O   N   HN  CA  HA  CB  HB1 HB2 CG  OD1 
ND2 HD21HD22C   O   N   HN  CA  HA  CB  HB1 HB2 CG  CD1 HD1 CE1 HE1 CZ  HZ  CD2 
HD2 CE2 HE2 C   O   N   HN  CA  HA  CB  HB1 HB2 CG  CD1 HD1 CE1 HE1 CZ  OH  HH  
CD2 HD2 CE2 HE2 C   O   N   HN  CA  HA  CB  HB1 HB2 CG  HG1 HG2 CD  OE1 OE2 C   
O   N   CD  HD1 HD2 CA  HA  CB  HB1 HB2 CG  HG1 HG2 C   O   N   HN  CA  HA  CB  
HB1 HB2 CG  HG1 HG2 CD  OE1 NE2 HE21HE22C   O   N   HN  CA  HA  CB  HB  CG2 HG21
HG22HG23CG1 HG11HG12CD  HD1 HD2 HD3 C   O   N   HN  CA  HA  CB  HB  CG2 HG21HG22
HG23CG1 HG11HG12CD  HD1 HD2 HD3 C   O   N   HN  CA  HA  CB  HB  OG1 HG1 CG2 HG21
HG22HG23C   O   N   HN  CA  HA  CB  HB  OG1 HG1 CG2 HG21HG22HG23C   O   N   HN  
CA  HA  CB  HB1 HB2 CG  OD1 OD2 C   O   N   HN  CA  HA  CB  HB1 HB2 CG  OD1 ND2 
HD21HD22C   O   N   HN  CA  HA  CB  HB  OG1 HG1 CG2 HG21HG22HG23C   O   N   HN  
CA  HA  CB  HB1 HB2 CG  CD1 HD1 CE1 HE1 CZ  HZ  CD2 HD2 CE2 HE2 C   O   N   HN  
CA  HA  CB  HB  CG1 HG11HG12HG13CG2 HG21HG22HG23C   O   N   HN  CA  HA  CB  HB1 
HB2 OG  HG1 C   O   N   HN  CA  HA1 HA2 C   O   N   HN  CA  HA  CB  HB1 HB2 CG  
OD1 ND2 HD21HD22C   O   N   HN  CA  HA  CB  HB1 HB2 SG  C   O   N   HN  CA  HA  
CB  HB1 HB2 CG  OD1 OD2 C   O   N   HN  CA  HA  CB  HB  CG1 HG11HG12HG13CG2 HG21
HG22HG23C   O   N   HN  CA  HA  CB  HB  CG1 HG11HG12HG13CG2 HG21HG22HG23C   O   
N   HN  CA  HA  CB  HB  CG2 HG21HG22HG23CG1 HG11HG12CD  HD1 HD2 HD3 C   O   N   
HN  CA  HA1 HA2 C   O   N   HN  CA  HA  CB  HB  CG2 HG21HG22HG23CG1 HG11HG12CD  
HD1 HD2 HD3 C   O   N   HN  CA  HA  CB  HB  CG1 HG11HG12HG13CG2 HG21HG22HG23C   
O   N   HN  CA  HA  CB  HB1 HB2 CG  OD1 ND2 HD22C   O   N   HN  CA  HA  CB  HB1 
HB2 CG  OD1 ND2 HD21HD22C   O   N   HN  CA  HA  CB  HB  OG1 HG1 CG2 HG21HG22HG23
C   O   N   HN  CA  HA  CB  HB  CG1 HG11HG12HG13CG2 HG21HG22HG23C   O   N   HN  
CA  HA  CB  HB1 HB2 CG  CD1 HD1 CE1 HE1 CZ  OH  HH  CD2 HD2 CE2 HE2 C   O   N   
HN  CA  HA  CB  HB1 HB2 CG  OD1 OD2 C   O   N   CD  HD1 HD2 CA  HA  CB  HB1 HB2 
CG  HG1 HG2 C   O   N   HN  CA  HA  CB  HB1 HB2 CG  HG  CD1 HD11HD12HD13CD2 HD21
HD22HD23C   OT1 OT2 N   HT1 HT2 HT3 CA  HA  CB  HB1 HB2 CG  HG1 HG2 CD  OE1 NE2 
HE21HE22C   O   N   HN  CA  HA  CB  HB1 HB2 CG  HG1 HG2 SD  CE  HE1 HE2 HE3 C   
O   N   HN  CA  HA  CB  HB1 HB2 OG  HG1 C   O   N   HN  CA  HA  CB  HB1 HB2 CG  
HG  CD1 HD11HD12HD13CD2 HD21HD22HD23C   O   N   HN  CA  HA1 HA2 C   O   N   HN  
CA  HA  CB  HB1 HB2 HB3 C   O   N   HN  CA  HA  CB  HB1 HB2 CG  HG1 HG2 CD  OE1 
OE2 C   O   N   HN  CA  HA  CB  HB1 HB2 CG  OD1 ND2 HD21HD22C   O   N   HN  CA  
HA  CB  HB1 HB2 SG  C   O   N   HN  CA  HA  CB  HB  CG1 HG11HG12HG13CG2 HG21HG22
HG23C   O   N   HN  CA  HA  CB  HB1 HB2 HB3 C   O   N   HN  CA  HA  CB  HB1 HB2 
CG  CD1 HD1 CE1 HE1 CZ  OH  HH  CD2 HD2 CE2 HE2 C   O   N   HN  CA  HA  CB  HB1 
HB2 OG  HG1 C   O   N   HN  CA  HA  CB  HB1 HB2 CG  OD1 ND2 HD22C   O   N   HN  
CA  HA  CB  HB1 HB2 CG  OD1 ND2 HD21HD22C   O   N   HN  CA  HA  CB  HB1 HB2 OG  
HG1 C   O   N   HN  CA  HA  CB  HB  CG2 HG21HG22HG23CG1 HG11HG12CD  HD1 HD2 HD3 
C   O   N   HN  CA  HA  CB  HB1 HB2 HB3 C   O   N   HN  CA  HA  CB  HB  CG2 HG21
HG22HG23CG1 HG11HG12CD  HD1 HD2 HD3 C   O   N   CD  HD1 HD2 CA  HA  CB  HB1 HB2 
CG  HG1 HG2 C   O   N   HN  CA  HA  CB  HB  OG1 HG1 CG2 HG21HG22HG23C   O   N   
HN  CA  HA  CB  HB1 HB2 CG  OD1 ND2 HD22C   O   N   HN  CA  HA  CB  HB1 HB2 CG  
CD1 HD1 CE1 HE1 CZ  HZ  CD2 HD2 CE2 HE2 C   O   N   HN  CA  HA  CB  HB  OG1 HG1 
CG2 HG21HG22HG23C   O   N   HN  CA  HA  CB  HB  CG2 HG21HG22HG23CG1 HG11HG12CD  
HD1 HD2 HD3 C   O   N   HN  CA  HA  CB  HB1 HB2 OG  HG1 C   O   N   HN  CA  HA  
CB  HB  CG1 HG11HG12HG13CG2 HG21HG22HG23C   O   N   HN  CA  HA  CB  HB  OG1 HG1 
CG2 HG21HG22HG23C   O   N   HN  CA  HA  CB  HB  OG1 HG1 CG2 HG21HG22HG23C   O   
N   HN  CA  HA  CB  HB1 HB2 CG  HG1 HG2 CD  OE1 OE2 C   O   N   HN  CA  HA  CB  
HB  CG2 HG21HG22HG23CG1 HG11HG12CD  HD1 HD2 HD3 C   O   N   HN  CA  HA  CB  HB1 
HB2 CG  HG  CD1 HD11HD12HD13CD2 HD21HD22HD23C   O   N   CD  HD1 HD2 CA  HA  CB  
HB1 HB2 CG  HG1 HG2 C   O   N   HN  CA  HA  CB  HB  CG1 HG11HG12HG13CG2 HG21HG22
HG23C   O   N   HN  CA  HA  CB  HB1 HB2 OG  HG1 C   O   N   HN  CA  HA  CB  HB1 
HB2 CG  HG1 HG2 SD  CE  HE1 HE2 HE3 C   O   N   HN  CA  HA  CB  HB  OG1 HG1 CG2 
HG21HG22HG23C   O   N   HN  CA  HA  CB  HB1 HB2 CG  HG1 HG2 CD  HD1 HD2 CE  HE1 
HE2 NZ  HZ1 HZ2 HZ3 C   O   N   HN  CA  HA  CB  HB  OG1 HG1 CG2 HG21HG22HG23C   
O   N   HN  CA  HA  CB  HB1 HB2 OG  HG1 C   O   N   HN  CA  HA  CB  HB  CG1 HG11
HG12HG13CG2 HG21HG22HG23C   O   N   HN  CA  HA  CB  HB1 HB2 CG  OD1 OD2 C   O   
N   HN  CA  HA  CB  HB1 HB2 SG  C   O   N   HN  CA  HA  CB  HB  OG1 HG1 CG2 HG21
HG22HG23C   O   N   HN  CA  HA  CB  HB1 HB2 CG  HG1 HG2 SD  CE  HE1 HE2 HE3 C   
O   N   HN  CA  HA  CB  HB1 HB2 CG  CD1 HD1 CE1 HE1 CZ  OH  HH  CD2 HD2 CE2 HE2 
C   O   N   HN  CA  HA  CB  HB  CG2 HG21HG22HG23CG1 HG11HG12CD  HD1 HD2 HD3 C   
O   N   HN  CA  HA  CB  HB1 HB2 SG  C   O   N   HN  CA  HA1 HA2 C   O   N   HN  
CA  HA  CB  HB1 HB2 CG  OD1 OD2 C   O   N   HN  CA  HA  CB  HB1 HB2 OG  HG1 C   
O   N   HN  CA  HA  CB  HB  OG1 HG1 CG2 HG21HG22HG23C   O   N   HN  CA  HA  CB  
HB1 HB2 CG  HG1 HG2 CD  OE1 OE2 C   O   N   HN  CA  HA  CB  HB1 HB2 SG  C   O   
N   HN  CA  HA  CB  HB1 HB2 OG  HG1 C   O   N   HN  CA  HA  CB  HB1 HB2 CG  OD1 
ND2 HD21HD22C   O   N   HN  CA  HA  CB  HB1 HB2 CG  HG  CD1 HD11HD12HD13CD2 HD21
HD22HD23C   O   N   HN  CA  HA  CB  HB1 HB2 CG  HG  CD1 HD11HD12HD13CD2 HD21HD22
HD23C   O   N   HN  CA  HA  CB  HB1 HB2 CG  HG  CD1 HD11HD12HD13CD2 HD21HD22HD23
C   O   N   HN  CA  HA  CB  HB1 HB2 CG  HG1 HG2 CD  OE1 NE2 HE21HE22C   O   N   
HN  CA  HA  CB  HB1 HB2 CG  CD1 HD1 CE1 HE1 CZ  OH  HH  CD2 HD2 CE2 HE2 C   O   
N   HN  CA  HA1 HA2 C   O   N   HN  CA  HA  CB  HB1 HB2 OG  HG1 C   O   N   HN  
CA  HA  CB  HB1 HB2 CG  CD1 HD1 CE1 HE1 CZ  HZ  CD2 HD2 CE2 HE2 C   O   N   HN  
CA  HA  CB  HB1 HB2 SG  C   O   N   HN  CA  HA  CB  HB  OG1 HG1 CG2 HG21HG22HG23
C   O   N   HN  CA  HA  CB  HB1 HB2 CG  HG1 HG2 CD  OE1 NE2 HE21HE22C   O   N   
HN  CA  HA  CB  HB1 HB2 CG  HG  CD1 HD11HD12HD13CD2 HD21HD22HD23C   O   N   HN  
CA  HA  CB  HB1 HB2 CG  OD1 ND2 HD21HD22C   O   N   HN  CA  HA  CB  HB1 HB2 CG  
HG1 HG2 CD  HD1 HD2 NE  HE  CZ  NH1 HH11HH12NH2 HH21HH22C   O   N   HN  CA  HA  
CB  HB1 HB2 HB3 C   O   N   HN  CA  HA  CB  HB1 HB2 CG  HG  CD1 HD11HD12HD13CD2 
HD21HD22HD23C   O   N   HN  CA  HA  CB  HB  OG1 HG1 CG2 HG21HG22HG23C   O   N   
HN  CA  HA1 HA2 C   O   N   HN  CA  HA  CB  HB  CG2 HG21HG22HG23CG1 HG11HG12CD  
HD1 HD2 HD3 C   O   N   HN  CA  HA  CB  HB1 HB2 HB3 C   O   N   HN  CA  HA  CB  
HB  CG1 HG11HG12HG13CG2 HG21HG22HG23C   O   N   HN  CA  HA  CB  HB1 HB2 CG  HG1 
HG2 CD  OE1 OE2 C   O   N   HN  CA  HA  CB  HB1 HB2 CG  HG1 HG2 CD  OE1 NE2 HE21
HE22C   O   N   HN  CA  HA  CB  HB1 HB2 CG  OD1 OD2 C   O   N   HN  CA  HA  CB  
HB1 HB2 CG  HG1 HG2 CD  HD1 HD2 CE  HE1 HE2 NZ  HZ1 HZ2 HZ3 C   O   N   HN  CA  
HA  CB  HB1 HB2 CG  OD1 ND2 HD21HD22C   O   N   HN  CA  HA  CB  HB  OG1 HG1 CG2 
HG21HG22HG23C   O   N   HN  CA  HA  CB  HB1 HB2 CG  HG1 HG2 CD  OE1 NE2 HE21HE22
C   O   N   HN  CA  HA  CB  HB1 HB2 CG  HG1 HG2 CD  OE1 OE2 C   O   N   HN  CA  
HA  CB  HB  CG1 HG11HG12HG13CG2 HG21HG22HG23C   O   N   HN  CA  HA  CB  HB1 HB2 
CG  CD1 HD1 CE1 HE1 CZ  HZ  CD2 HD2 CE2 HE2 C   O   N   HN  CA  HA  CB  HB1 HB2 
HB3 C   O   N   HN  CA  HA  CB  HB1 HB2 CG  HG1 HG2 CD  OE1 NE2 HE21HE22C   O   
N   HN  CA  HA  CB  HB  CG1 HG11HG12HG13CG2 HG21HG22HG23C   O   N   HN  CA  HA  
CB  HB1 HB2 CG  HG1 HG2 CD  HD1 HD2 CE  HE1 HE2 NZ  HZ1 HZ2 HZ3 C   O   N   HN  
CA  HA  CB  HB1 HB2 CG  HG1 HG2 CD  OE1 NE2 HE21HE22C   O   N   HN  CA  HA  CB  
HB  CG2 HG21HG22HG23CG1 HG11HG12CD  HD1 HD2 HD3 C   O   N   HN  CA  HA  CB  HB1 
HB2 CG  CD1 HD1 CE1 HE1 CZ  OH  HH  CD2 HD2 CE2 HE2 C   O   N   HN  CA  HA  CB  
HB1 HB2 SG  C   O   N   HN  CA  HA  CB  HB  OG1 HG1 CG2 HG21HG22HG23C   O   N   
CD  HD1 HD2 CA  HA  CB  HB1 HB2 CG  HG1 HG2 C   O   N   CD  HD1 HD2 CA  HA  CB  
HB1 HB2 CG  HG1 HG2 C   O   N   HN  CA  HA  CB  HB  CG2 HG21HG22HG23CG1 HG11HG12
CD  HD1 HD2 HD3 C   O   N   HN  CA  HA  CB  HB1 HB2 CG  HG1 HG2 CD  HD1 HD2 CE  
HE1 HE2 NZ  HZ1 HZ2 HZ3 C   O   N   HN  CA  HA  CB  HB1 HB2 CG  OD1 OD2 C   O   
N   HN  CA  HA  CB  HB1 HB2 CG  CD1 HD1 CE1 HE1 CZ  HZ  CD2 HD2 CE2 HE2 C   O   
N   HN  CA  HA1 HA2 C   O   N   HN  CA  HA1 HA2 C   O   N   HN  CA  HA  CB  HB1 
HB2 CG  CD1 HD1 CE1 HE1 CZ  HZ  CD2 HD2 CE2 HE2 C   O   N   HN  CA  HA  CB  HB1 
HB2 CG  OD1 ND2 HD22C   O   N   HN  CA  HA  CB  HB1 HB2 CG  CD1 HD1 CE1 HE1 CZ  
HZ  CD2 HD2 CE2 HE2 C   O   N   HN  CA  HA  CB  HB1 HB2 OG  HG1 C   O   N   HN  
CA  HA  CB  HB1 HB2 CG  HG1 HG2 CD  OE1 NE2 HE21HE22C   O   N   HN  CA  HA  CB  
HB  CG2 HG21HG22HG23CG1 HG11HG12CD  HD1 HD2 HD3 C   O   N   HN  CA  HA  CB  HB1 
HB2 CG  HG  CD1 HD11HD12HD13CD2 HD21HD22HD23C   O   N   CD  HD1 HD2 CA  HA  CB  
HB1 HB2 CG  HG1 HG2 C   O   N   HN  CA  HA  CB  HB1 HB2 CG  OD1 OD2 C   O   N   
CD  HD1 HD2 CA  HA  CB  HB1 HB2 CG  HG1 HG2 C   O   N   HN  CA  HA  CB  HB1 HB2 
OG  HG1 C   O   N   HN  CA  HA  CB  HB1 HB2 CG  HG1 HG2 CD  HD1 HD2 CE  HE1 HE2 
NZ  HZ1 HZ2 HZ3 C   O   N   CD  HD1 HD2 CA  HA  CB  HB1 HB2 CG  HG1 HG2 C   O   
N   HN  CA  HA  CB  HB1 HB2 OG  HG1 C   O   N   HN  CA  HA  CB  HB1 HB2 CG  HG1 
HG2 CD  HD1 HD2 CE  HE1 HE2 NZ  HZ1 HZ2 HZ3 C   O   N   HN  CA  HA  CB  HB1 HB2 
CG  HG1 HG2 CD  HD1 HD2 NE  HE  CZ  NH1 HH11HH12NH2 HH21HH22C   O   N   HN  CA  
HA  CB  HB1 HB2 OG  HG1 C   O   N   CD  HD1 HD2 CA  HA  CB  HB1 HB2 CG  HG1 HG2 
C   O   N   HN  CA  HA  CB  HB  CG2 HG21HG22HG23CG1 HG11HG12CD  HD1 HD2 HD3 C   
O   N   HN  CA  HA  CB  HB1 HB2 CG  HG1 HG2 CD  OE1 OE2 C   O   N   HN  CA  HA  
CB  HB1 HB2 CG  OD1 OD2 C   O   N   HN  CA  HA  CB  HB1 HB2 CG  HG  CD1 HD11HD12
HD13CD2 HD21HD22HD23C   O   N   HN  CA  HA  CB  HB1 HB2 CG  HG  CD1 HD11HD12HD13
CD2 HD21HD22HD23C   O   N   HN  CA  HA  CB  HB1 HB2 CG  CD1 HD1 CE1 HE1 CZ  HZ  
CD2 HD2 CE2 HE2 C   O   N   HN  CA  HA  CB  HB1 HB2 CG  OD1 ND2 HD21HD22C   O   
N   HN  CA  HA  CB  HB1 HB2 CG  HG1 HG2 CD  HD1 HD2 CE  HE1 HE2 NZ  HZ1 HZ2 HZ3 
C   O   N   HN  CA  HA  CB  HB  CG1 HG11HG12HG13CG2 HG21HG22HG23C   O   N   HN  
CA  HA  CB  HB  OG1 HG1 CG2 HG21HG22HG23C   O   N   HN  CA  HA  CB  HB1 HB2 CG  
HG  CD1 HD11HD12HD13CD2 HD21HD22HD23C   O   N   HN  CA  HA  CB  HB1 HB2 HB3 C   
O   N   HN  CA  HA  CB  HB1 HB2 CG  OD1 OD2 C   O   N   HN  CA  HA  CB  HB1 HB2 
HB3 C   O   N   HN  CA  HA1 HA2 C   O   N   HN  CA  HA  CB  HB1 HB2 CG  CD1 HD1 
CE1 HE1 CZ  HZ  CD2 HD2 CE2 HE2 C   O   N   HN  CA  HA  CB  HB  CG2 HG21HG22HG23
CG1 HG11HG12CD  HD1 HD2 HD3 C   O   N   HN  CA  HA  CB  HB1 HB2 CG  HG1 HG2 CD  
HD1 HD2 CE  HE1 HE2 NZ  HZ1 HZ2 HZ3 C   O   N   HN  CA  HA  CB  HB1 HB2 CG  HG1 
HG2 CD  OE1 NE2 HE21HE22C   O   N   HN  CA  HA  CB  HB1 HB2 CG  CD1 HD1 CE1 HE1 
CZ  OH  HH  CD2 HD2 CE2 HE2 C   O   N   HN  CA  HA1 HA2 C   O   N   HN  CA  HA  
CB  HB1 HB2 CG  OD1 OD2 C   O   N   HN  CA  HA  CB  HB1 HB2 SG  C   O   N   HN  
CA  HA  CB  HB1 HB2 CG  HG  CD1 HD11HD12HD13CD2 HD21HD22HD23C   O   N   HN  CA  
HA1 HA2 C   O   N   HN  CA  HA  CB  HB1 HB2 CG  OD1 OD2 C   O   N   HN  CA  HA  
CB  HB  CG2 HG21HG22HG23CG1 HG11HG12CD  HD1 HD2 HD3 C   O   N   HN  CA  HA  CB  
HB1 HB2 HB3 C   O   N   HN  CA  HA  CB  HB1 HB2 HB3 C   O   N   HN  CA  HA  CB  
HB1 HB2 CG  HG1 HG2 CD  HD1 HD2 NE  HE  CZ  NH1 HH11HH12NH2 HH21HH22C   O   N   
HN  CA  HA  CB  HB1 HB2 CG  OD1 OD2 C   O   N   HN  CA  HA  CB  HB1 HB2 CG  HG  
CD1 HD11HD12HD13CD2 HD21HD22HD23C   O   N   HN  CA  HA  CB  HB  CG2 HG21HG22HG23
CG1 HG11HG12CD  HD1 HD2 HD3 C   O   N   HN  CA  HA  CB  HB1 HB2 SG  C   O   N   
HN  CA  HA  CB  HB1 HB2 HB3 C   O   N   HN  CA  HA  CB  HB1 HB2 CG  HG1 HG2 CD  
OE1 NE2 HE21HE22C   O   N   HN  CA  HA  CB  HB1 HB2 CG  HG1 HG2 CD  HD1 HD2 CE  
HE1 HE2 NZ  HZ1 HZ2 HZ3 C   O   N   HN  CA  HA  CB  HB1 HB2 CG  CD1 HD1 CE1 HE1 
CZ  HZ  CD2 HD2 CE2 HE2 C   O   N   HN  CA  HA  CB  HB1 HB2 CG  OD1 ND2 HD21HD22
C   O   N   HN  CA  HA1 HA2 C   O   N   HN  CA  HA  CB  HB1 HB2 CG  HG  CD1 HD11
HD12HD13CD2 HD21HD22HD23C   O   N   HN  CA  HA  CB  HB  OG1 HG1 CG2 HG21HG22HG23
C   O   N   HN  CA  HA  CB  HB  CG1 HG11HG12HG13CG2 HG21HG22HG23C   O   N   HN  
CA  HA  CB  HB1 HB2 CG  HG  CD1 HD11HD12HD13CD2 HD21HD22HD23C   O   N   CD  HD1 
HD2 CA  HA  CB  HB1 HB2 CG  HG1 HG2 C   O   N   CD  HD1 HD2 CA  HA  CB  HB1 HB2 
CG  HG1 HG2 C   O   N   HN  CA  HA  CB  HB1 HB2 CG  HG  CD1 HD11HD12HD13CD2 HD21
HD22HD23C   O   N   HN  CA  HA  CB  HB1 HB2 CG  HG  CD1 HD11HD12HD13CD2 HD21HD22
HD23C   O   N   HN  CA  HA  CB  HB  OG1 HG1 CG2 HG21HG22HG23C   O   N   HN  CA  
HA  CB  HB1 HB2 CG  OD1 OD2 C   O   N   HN  CA  HA  CB  HB1 HB2 CG  HG1 HG2 CD  
OE1 OE2 C   O   N   HN  CA  HA  CB  HB1 HB2 CG  HG1 HG2 SD  CE  HE1 HE2 HE3 C   
O   N   HN  CA  HA  CB  HB  CG2 HG21HG22HG23CG1 HG11HG12CD  HD1 HD2 HD3 C   O   
N   HN  CA  HA  CB  HB1 HB2 HB3 C   O   N   HN  CA  HA  CB  HB1 HB2 CG  HG1 HG2 
CD  OE1 NE2 HE21HE22C   O   N   HN  CA  HA  CB  HB1 HB2 CG  CD1 HD1 CE1 HE1 CZ  
OH  HH  CD2 HD2 CE2 HE2 C   O   N   HN  CA  HA  CB  HB  OG1 HG1 CG2 HG21HG22HG23
C   O   N   HN  CA  HA  CB  HB1 HB2 OG  HG1 C   O   N   HN  CA  HA  CB  HB1 HB2 
HB3 C   O   N   HN  CA  HA  CB  HB1 HB2 CG  HG  CD1 HD11HD12HD13CD2 HD21HD22HD23
C   O   N   HN  CA  HA  CB  HB1 HB2 CG  HG  CD1 HD11HD12HD13CD2 HD21HD22HD23C   
O   N   HN  CA  HA  CB  HB1 HB2 HB3 C   O   N   HN  CA  HA1 HA2 C   O   N   HN  
CA  HA  CB  HB  OG1 HG1 CG2 HG21HG22HG23C   O   N   HN  CA  HA  CB  HB  CG2 HG21
HG22HG23CG1 HG11HG12CD  HD1 HD2 HD3 C   O   N   HN  CA  HA  CB  HB  OG1 HG1 CG2 
HG21HG22HG23C   O   N   HN  CA  HA  CB  HB1 HB2 OG  HG1 C   O   N   HN  CA  HA1 
HA2 C   O   N   HN  CA  HA  CB  HB1 HB2 CG  CD1 HD1 NE1 HE1 CE2 CD2 CE3 HE3 CZ3 
HZ3 CZ2 HZ2 CH2 HH2 C   O   N   HN  CA  HA  CB  HB  OG1 HG1 CG2 HG21HG22HG23C   
O   N   HN  CA  HA  CB  HB1 HB2 CG  CD1 HD1 CE1 HE1 CZ  HZ  CD2 HD2 CE2 HE2 C   
O   N   HN  CA  HA1 HA2 C   O   N   HN  CA  HA  CB  HB1 HB2 HB3 C   O   N   HN  
CA  HA1 HA2 C   O   N   CD  HD1 HD2 CA  HA  CB  HB1 HB2 CG  HG1 HG2 C   O   N   
HN  CA  HA  CB  HB1 HB2 HB3 C   O   N   HN  CA  HA  CB  HB1 HB2 CG  HG  CD1 HD11
HD12HD13CD2 HD21HD22HD23C   O   N   HN  CA  HA  CB  HB1 HB2 CG  HG1 HG2 CD  OE1 
NE2 HE21HE22C   O   N   HN  CA  HA  CB  HB  CG2 HG21HG22HG23CG1 HG11HG12CD  HD1 
HD2 HD3 C   O   N   CD  HD1 HD2 CA  HA  CB  HB1 HB2 CG  HG1 HG2 C   O   N   HN  
CA  HA  CB  HB1 HB2 CG  CD1 HD1 CE1 HE1 CZ  HZ  CD2 HD2 CE2 HE2 C   O   N   CD  
HD1 HD2 CA  HA  CB  HB1 HB2 CG  HG1 HG2 C   O   N   HN  CA  HA  CB  HB1 HB2 CG  
HG1 HG2 SD  CE  HE1 HE2 HE3 C   O   N   HN  CA  HA  CB  HB1 HB2 CG  HG1 HG2 CD  
OE1 NE2 HE21HE22C   O   N   HN  CA  HA  CB  HB1 HB2 CG  HG1 HG2 SD  CE  HE1 HE2 
HE3 C   O   N   HN  CA  HA  CB  HB1 HB2 HB3 C   O   N   HN  CA  HA  CB  HB1 HB2 
CG  CD1 HD1 CE1 HE1 CZ  OH  HH  CD2 HD2 CE2 HE2 C   O   N   HN  CA  HA  CB  HB1 
HB2 CG  HG1 HG2 CD  HD1 HD2 NE  HE  CZ  NH1 HH11HH12NH2 HH21HH22C   O   N   HN  
CA  HA  CB  HB1 HB2 CG  CD1 HD1 CE1 HE1 CZ  HZ  CD2 HD2 CE2 HE2 C   O   N   HN  
CA  HA  CB  HB1 HB2 CG  OD1 ND2 HD21HD22C   O   N   HN  CA  HA1 HA2 C   O   N   
HN  CA  HA  CB  HB  CG2 HG21HG22HG23CG1 HG11HG12CD  HD1 HD2 HD3 C   O   N   HN  
CA  HA1 HA2 C   O   N   HN  CA  HA  CB  HB  CG1 HG11HG12HG13CG2 HG21HG22HG23C   
O   N   HN  CA  HA  CB  HB  OG1 HG1 CG2 HG21HG22HG23C   O   N   HN  CA  HA  CB  
HB1 HB2 CG  HG1 HG2 CD  OE1 NE2 HE21HE22C   O   N   HN  CA  HA  CB  HB1 HB2 CG  
OD1 ND2 HD21HD22C   O   N   HN  CA  HA  CB  HB  CG1 HG11HG12HG13CG2 HG21HG22HG23
C   O   N   HN  CA  HA  CB  HB1 HB2 CG  HG  CD1 HD11HD12HD13CD2 HD21HD22HD23C   
O   N   HN  CA  HA  CB  HB1 HB2 CG  CD1 HD1 CE1 HE1 CZ  OH  HH  CD2 HD2 CE2 HE2 
C   O   N   HN  CA  HA  CB  HB1 HB2 CG  HG1 HG2 CD  OE1 OE2 C   O   N   HN  CA  
HA  CB  HB1 HB2 CG  OD1 ND2 HD21HD22C   O   N   HN  CA  HA  CB  HB1 HB2 CG  HG1 
HG2 CD  OE1 NE2 HE21HE22C   O   N   HN  CA  HA  CB  HB1 HB2 CG  HG1 HG2 CD  HD1 
HD2 CE  HE1 HE2 NZ  HZ1 HZ2 HZ3 C   O   N   HN  CA  HA  CB  HB1 HB2 CG  HG  CD1 
HD11HD12HD13CD2 HD21HD22HD23C   O   N   HN  CA  HA  CB  HB  CG2 HG21HG22HG23CG1 
HG11HG12CD  HD1 HD2 HD3 C   O   N   HN  CA  HA  CB  HB1 HB2 HB3 C   O   N   HN  
CA  HA  CB  HB1 HB2 CG  OD1 ND2 HD21HD22C   O   N   HN  CA  HA  CB  HB1 HB2 CG  
HG1 HG2 CD  OE1 NE2 HE21HE22C   O   N   HN  CA  HA  CB  HB1 HB2 CG  CD1 HD1 CE1 
HE1 CZ  HZ  CD2 HD2 CE2 HE2 C   O   N   HN  CA  HA  CB  HB1 HB2 CG  OD1 ND2 HD21
HD22C   O   N   HN  CA  HA  CB  HB1 HB2 OG  HG1 C   O   N   HN  CA  HA  CB  HB1 
HB2 HB3 C   O   N   HN  CA  HA  CB  HB  CG2 HG21HG22HG23CG1 HG11HG12CD  HD1 HD2 
HD3 C   O   N   HN  CA  HA1 HA2 C   O   N   HN  CA  HA  CB  HB1 HB2 CG  HG1 HG2 
CD  HD1 HD2 CE  HE1 HE2 NZ  HZ1 HZ2 HZ3 C   O   N   HN  CA  HA  CB  HB  CG2 HG21
HG22HG23CG1 HG11HG12CD  HD1 HD2 HD3 C   O   N   HN  CA  HA  CB  HB1 HB2 CG  HG1 
HG2 CD  OE1 NE2 HE21HE22C   O   N   HN  CA  HA  CB  HB1 HB2 CG  OD1 OD2 C   O   
N   HN  CA  HA  CB  HB1 HB2 OG  HG1 C   O   N   HN  CA  HA  CB  HB1 HB2 CG  HG  
CD1 HD11HD12HD13CD2 HD21HD22HD23C   O   N   HN  CA  HA  CB  HB1 HB2 OG  HG1 C   
O   N   HN  CA  HA  CB  HB1 HB2 OG  HG1 C   O   N   HN  CA  HA  CB  HB  OG1 HG1 
CG2 HG21HG22HG23C   O   N   CD  HD1 HD2 CA  HA  CB  HB1 HB2 CG  HG1 HG2 C   O   
N   HN  CA  HA  CB  HB1 HB2 OG  HG1 C   O   N   HN  CA  HA  CB  HB1 HB2 HB3 C   
O   N   HN  CA  HA  CB  HB1 HB2 CG  HG  CD1 HD11HD12HD13CD2 HD21HD22HD23C   O   
N   HN  CA  HA1 HA2 C   O   N   HN  CA  HA  CB  HB1 HB2 CG  HG1 HG2 CD  HD1 HD2 
CE  HE1 HE2 NZ  HZ1 HZ2 HZ3 C   O   N   HN  CA  HA  CB  HB1 HB2 CG  HG  CD1 HD11
HD12HD13CD2 HD21HD22HD23C   O   N   HN  CA  HA  CB  HB1 HB2 CG  HG1 HG2 CD  OE1 
NE2 HE21HE22C   O   N   HN  CA  HA  CB  HB1 HB2 CG  OD1 OD2 C   O   N   HN  CA  
HA  CB  HB  CG1 HG11HG12HG13CG2 HG21HG22HG23C   O   N   HN  CA  HA  CB  HB  CG1 
HG11HG12HG13CG2 HG21HG22HG23C   O   N   HN  CA  HA  CB  HB1 HB2 CG  OD1 ND2 HD21
HD22C   O   N   HN  CA  HA  CB  HB1 HB2 CG  HG1 HG2 CD  OE1 NE2 HE21HE22C   O   
N   HN  CA  HA  CB  HB1 HB2 CG  OD1 ND2 HD21HD22C   O   N   HN  CA  HA  CB  HB1 
HB2 HB3 C   O   N   HN  CA  HA  CB  HB1 HB2 CG  HG1 HG2 CD  OE1 OE2 C   O   N   
HN  CA  HA  CB  HB1 HB2 HB3 C   O   N   HN  CA  HA  CB  HB1 HB2 CG  HG  CD1 HD11
HD12HD13CD2 HD21HD22HD23C   O   N   HN  CA  HA  CB  HB1 HB2 CG  OD1 ND2 HD21HD22
C   O   N   HN  CA  HA  CB  HB  OG1 HG1 CG2 HG21HG22HG23C   O   N   HN  CA  HA  
CB  HB1 HB2 CG  HG  CD1 HD11HD12HD13CD2 HD21HD22HD23C   O   N   HN  CA  HA  CB  
HB  CG1 HG11HG12HG13CG2 HG21HG22HG23C   O   N   HN  CA  HA  CB  HB1 HB2 CG  HG1 
HG2 CD  HD1 HD2 CE  HE1 HE2 NZ  HZ1 HZ2 HZ3 C   O   N   HN  CA  HA  CB  HB1 HB2 
CG  HG1 HG2 CD  OE1 NE2 HE21HE22C   O   N   HN  CA  HA  CB  HB1 HB2 CG  HG  CD1 
HD11HD12HD13CD2 HD21HD22HD23C   O   N   HN  CA  HA  CB  HB1 HB2 OG  HG1 C   O   
N   HN  CA  HA  CB  HB1 HB2 OG  HG1 C   O   N   HN  CA  HA  CB  HB1 HB2 CG  OD1 
ND2 HD21HD22C   O   N   HN  CA  HA  CB  HB1 HB2 CG  CD1 HD1 CE1 HE1 CZ  HZ  CD2 
HD2 CE2 HE2 C   O   N   HN  CA  HA1 HA2 C   O   N   HN  CA  HA  CB  HB1 HB2 HB3 
C   O   N   HN  CA  HA  CB  HB  CG2 HG21HG22HG23CG1 HG11HG12CD  HD1 HD2 HD3 C   
O   N   HN  CA  HA  CB  HB1 HB2 OG  HG1 C   O   N   HN  CA  HA  CB  HB1 HB2 OG  
HG1 C   O   N   HN  CA  HA  CB  HB  CG1 HG11HG12HG13CG2 HG21HG22HG23C   O   N   
HN  CA  HA  CB  HB1 HB2 CG  HG  CD1 HD11HD12HD13CD2 HD21HD22HD23C   O   N   HN  
CA  HA  CB  HB1 HB2 CG  OD1 ND2 HD21HD22C   O   N   HN  CA  HA  CB  HB1 HB2 CG  
OD1 OD2 C   O   N   HN  CA  HA  CB  HB  CG2 HG21HG22HG23CG1 HG11HG12CD  HD1 HD2 
HD3 C   O   N   HN  CA  HA  CB  HB1 HB2 CG  HG  CD1 HD11HD12HD13CD2 HD21HD22HD23
C   O   N   HN  CA  HA  CB  HB1 HB2 OG  HG1 C   O   N   HN  CA  HA  CB  HB1 HB2 
CG  HG1 HG2 CD  HD1 HD2 NE  HE  CZ  NH1 HH11HH12NH2 HH21HH22C   O   N   HN  CA  
HA  CB  HB1 HB2 CG  HG  CD1 HD11HD12HD13CD2 HD21HD22HD23C   O   N   HN  CA  HA  
CB  HB1 HB2 CG  OD1 OD2 C   O   N   CD  HD1 HD2 CA  HA  CB  HB1 HB2 CG  HG1 HG2 
C   O   N   CD  HD1 HD2 CA  HA  CB  HB1 HB2 CG  HG1 HG2 C   O   N   HN  CA  HA  
CB  HB1 HB2 CG  HG1 HG2 CD  OE1 OE2 C   O   N   HN  CA  HA  CB  HB1 HB2 HB3 C   
O   N   HN  CA  HA  CB  HB1 HB2 CG  HG1 HG2 CD  OE1 OE2 C   O   N   HN  CA  HA  
CB  HB1 HB2 CG  CD1 HD1 NE1 HE1 CE2 CD2 CE3 HE3 CZ3 HZ3 CZ2 HZ2 CH2 HH2 C   O   
N   HN  CA  HA  CB  HB1 HB2 CG  HG1 HG2 CD  OE1 NE2 HE21HE22C   O   N   HN  CA  
HA  CB  HB  CG2 HG21HG22HG23CG1 HG11HG12CD  HD1 HD2 HD3 C   O   N   HN  CA  HA  
CB  HB1 HB2 CG  OD1 OD2 C   O   N   HN  CA  HA  CB  HB1 HB2 CG  HG1 HG2 CD  HD1 
HD2 NE  HE  CZ  NH1 HH11HH12NH2 HH21HH22C   O   N   HN  CA  HA  CB  HB1 HB2 CG  
HG  CD1 HD11HD12HD13CD2 HD21HD22HD23C   O   N   HN  CA  HA  CB  HB  CG2 HG21HG22
HG23CG1 HG11HG12CD  HD1 HD2 HD3 C   O   N   HN  CA  HA  CB  HB1 HB2 CG  CD1 HD1 
NE1 HE1 CE2 CD2 CE3 HE3 CZ3 HZ3 CZ2 HZ2 CH2 HH2 C   O   N   HN  CA  HA1 HA2 C   
O   N   HN  CA  HA  CB  HB1 HB2 CG  HG1 HG2 CD  HD1 HD2 NE  HE  CZ  NH1 HH11HH12
NH2 HH21HH22C   O   N   HN  CA  HA  CB  HB1 HB2 CG  HG  CD1 HD11HD12HD13CD2 HD21
HD22HD23C   O   N   HN  CA  HA  CB  HB1 HB2 CG  HG1 HG2 CD  OE1 NE2 HE21HE22C   
O   N   HN  CA  HA  CB  HB1 HB2 OG  HG1 C   O   N   HN  CA  HA  CB  HB1 HB2 CG  
HG  CD1 HD11HD12HD13CD2 HD21HD22HD23C   O   N   HN  CA  HA  CB  HB1 HB2 CG  HG1 
HG2 CD  OE1 NE2 HE21HE22C   O   N   HN  CA  HA  CB  HB  OG1 HG1 CG2 HG21HG22HG23
C   O   N   HN  CA  HA  CB  HB1 HB2 CG  CD1 HD1 CE1 HE1 CZ  OH  HH  CD2 HD2 CE2 
HE2 C   O   N   HN  CA  HA  CB  HB  CG1 HG11HG12HG13CG2 HG21HG22HG23C   O   N   
HN  CA  HA  CB  HB  OG1 HG1 CG2 HG21HG22HG23C   O   N   HN  CA  HA  CB  HB1 HB2 
CG  HG1 HG2 CD  OE1 NE2 HE21HE22C   O   N   HN  CA  HA  CB  HB1 HB2 CG  HG1 HG2 
CD  OE1 NE2 HE21HE22C   O   N   HN  CA  HA  CB  HB1 HB2 CG  HG  CD1 HD11HD12HD13
CD2 HD21HD22HD23C   O   N   HN  CA  HA  CB  HB  CG2 HG21HG22HG23CG1 HG11HG12CD  
HD1 HD2 HD3 C   O   N   HN  CA  HA  CB  HB1 HB2 CG  HG1 HG2 CD  HD1 HD2 NE  HE  
CZ  NH1 HH11HH12NH2 HH21HH22C   O   N   HN  CA  HA  CB  HB1 HB2 HB3 C   O   N   
HN  CA  HA  CB  HB1 HB2 HB3 C   O   N   HN  CA  HA  CB  HB1 HB2 CG  HG1 HG2 CD  
OE1 OE2 C   O   N   HN  CA  HA  CB  HB  CG2 HG21HG22HG23CG1 HG11HG12CD  HD1 HD2 
HD3 C   O   N   HN  CA  HA  CB  HB1 HB2 CG  HG1 HG2 CD  HD1 HD2 NE  HE  CZ  NH1 
HH11HH12NH2 HH21HH22C   O   N   HN  CA  HA  CB  HB1 HB2 HB3 C   O   N   HN  CA  
HA  CB  HB1 HB2 OG  HG1 C   O   N   HN  CA  HA  CB  HB1 HB2 HB3 C   O   N   HN  
CA  HA  CB  HB1 HB2 CG  OD1 ND2 HD21HD22C   O   N   HN  CA  HA  CB  HB1 HB2 CG  
HG  CD1 HD11HD12HD13CD2 HD21HD22HD23C   O   N   HN  CA  HA  CB  HB1 HB2 HB3 C   
O   N   HN  CA  HA  CB  HB1 HB2 HB3 C   O   N   HN  CA  HA  CB  HB  OG1 HG1 CG2 
HG21HG22HG23C   O   N   HN  CA  HA  CB  HB1 HB2 CG  HG1 HG2 CD  HD1 HD2 CE  HE1 
HE2 NZ  HZ1 HZ2 HZ3 C   O   N   HN  CA  HA  CB  HB1 HB2 CG  HG1 HG2 SD  CE  HE1 
HE2 HE3 C   O   N   HN  CA  HA  CB  HB1 HB2 OG  HG1 C   O   N   HN  CA  HA  CB  
HB1 HB2 CG  HG1 HG2 CD  OE1 OE2 C   O   N   HN  CA  HA  CB  HB1 HB2 SG  C   O   
N   HN  CA  HA  CB  HB  CG1 HG11HG12HG13CG2 HG21HG22HG23C   O   N   HN  CA  HA  
CB  HB1 HB2 CG  HG  CD1 HD11HD12HD13CD2 HD21HD22HD23C   O   N   HN  CA  HA1 HA2 
C   O   N   HN  CA  HA  CB  HB1 HB2 CG  HG1 HG2 CD  OE1 NE2 HE21HE22C   O   N   
HN  CA  HA  CB  HB1 HB2 OG  HG1 C   O   N   HN  CA  HA  CB  HB1 HB2 CG  HG1 HG2 
CD  HD1 HD2 CE  HE1 HE2 NZ  HZ1 HZ2 HZ3 C   O   N   HN  CA  HA  CB  HB1 HB2 CG  
HG1 HG2 CD  HD1 HD2 NE  HE  CZ  NH1 HH11HH12NH2 HH21HH22C   O   N   HN  CA  HA  
CB  HB  CG1 HG11HG12HG13CG2 HG21HG22HG23C   O   N   HN  CA  HA  CB  HB1 HB2 CG  
OD1 OD2 C   O   N   HN  CA  HA  CB  HB1 HB2 CG  CD1 HD1 CE1 HE1 CZ  HZ  CD2 HD2 
CE2 HE2 C   O   N   HN  CA  HA  CB  HB1 HB2 SG  C   O   N   HN  CA  HA1 HA2 C   
O   N   HN  CA  HA  CB  HB1 HB2 CG  HG1 HG2 CD  HD1 HD2 CE  HE1 HE2 NZ  HZ1 HZ2 
HZ3 C   O   N   HN  CA  HA1 HA2 C   O   N   HN  CA  HA  CB  HB1 HB2 CG  CD1 HD1 
CE1 HE1 CZ  OH  HH  CD2 HD2 CE2 HE2 C   O   N   HN  CA  HA  CB  HB1 HB2 ND1 CG  
CE1 HE1 NE2 HE2 CD2 HD2 C   O   N   HN  CA  HA  CB  HB1 HB2 CG  HG  CD1 HD11HD12
HD13CD2 HD21HD22HD23C   O   N   HN  CA  HA  CB  HB1 HB2 CG  HG1 HG2 SD  CE  HE1 
HE2 HE3 C   O   N   HN  CA  HA  CB  HB1 HB2 OG  HG1 C   O   N   HN  CA  HA  CB  
HB1 HB2 CG  CD1 HD1 CE1 HE1 CZ  HZ  CD2 HD2 CE2 HE2 C   O   N   CD  HD1 HD2 CA  
HA  CB  HB1 HB2 CG  HG1 HG2 C   O   N   HN  CA  HA  CB  HB1 HB2 CG  HG1 HG2 CD  
OE1 NE2 HE21HE22C   O   N   HN  CA  HA  CB  HB1 HB2 OG  HG1 C   O   N   HN  CA  
HA  CB  HB1 HB2 HB3 C   O   N   CD  HD1 HD2 CA  HA  CB  HB1 HB2 CG  HG1 HG2 C   
O   N   HN  CA  HA  CB  HB1 HB2 ND1 HD1 CG  CE1 HE1 NE2 CD2 HD2 C   O   N   HN  
CA  HA1 HA2 C   O   N   HN  CA  HA  CB  HB  CG1 HG11HG12HG13CG2 HG21HG22HG23C   
O   N   HN  CA  HA  CB  HB  CG1 HG11HG12HG13CG2 HG21HG22HG23C   O   N   HN  CA  
HA  CB  HB1 HB2 CG  CD1 HD1 CE1 HE1 CZ  HZ  CD2 HD2 CE2 HE2 C   O   N   HN  CA  
HA  CB  HB1 HB2 CG  HG  CD1 HD11HD12HD13CD2 HD21HD22HD23C   O   N   HN  CA  HA  
CB  HB1 HB2 ND1 CG  CE1 HE1 NE2 HE2 CD2 HD2 C   O   N   HN  CA  HA  CB  HB  CG1 
HG11HG12HG13CG2 HG21HG22HG23C   O   N   HN  CA  HA  CB  HB  OG1 HG1 CG2 HG21HG22
HG23C   O   N   HN  CA  HA  CB  HB1 HB2 CG  CD1 HD1 CE1 HE1 CZ  OH  HH  CD2 HD2 
CE2 HE2 C   O   N   HN  CA  HA  CB  HB  CG1 HG11HG12HG13CG2 HG21HG22HG23C   O   
N   CD  HD1 HD2 CA  HA  CB  HB1 HB2 CG  HG1 HG2 C   O   N   HN  CA  HA  CB  HB1 
HB2 HB3 C   O   N   HN  CA  HA  CB  HB1 HB2 CG  HG1 HG2 CD  OE1 NE2 HE21HE22C   
O   N   HN  CA  HA  CB  HB1 HB2 CG  HG1 HG2 CD  OE1 OE2 C   O   N   HN  CA  HA  
CB  HB1 HB2 CG  HG1 HG2 CD  HD1 HD2 CE  HE1 HE2 NZ  HZ1 HZ2 HZ3 C   O   N   HN  
CA  HA  CB  HB1 HB2 CG  OD1 ND2 HD22C   O   N   HN  CA  HA  CB  HB1 HB2 CG  CD1 
HD1 CE1 HE1 CZ  HZ  CD2 HD2 CE2 HE2 C   O   N   HN  CA  HA  CB  HB  OG1 HG1 CG2 
HG21HG22HG23C   O   N   HN  CA  HA  CB  HB  OG1 HG1 CG2 HG21HG22HG23C   O   N   
HN  CA  HA  CB  HB1 HB2 HB3 C   O   N   CD  HD1 HD2 CA  HA  CB  HB1 HB2 CG  HG1 
HG2 C   O   N   HN  CA  HA  CB  HB1 HB2 HB3 C   O   N   HN  CA  HA  CB  HB  CG2 
HG21HG22HG23CG1 HG11HG12CD  HD1 HD2 HD3 C   O   N   HN  CA  HA  CB  HB1 HB2 SG  
C   O   N   HN  CA  HA  CB  HB1 HB2 ND1 HD1 CG  CE1 HE1 NE2 CD2 HD2 C   O   N   
HN  CA  HA  CB  HB1 HB2 CG  OD1 OD2 C   O   N   HN  CA  HA1 HA2 C   O   N   HN  
CA  HA  CB  HB1 HB2 CG  HG1 HG2 CD  HD1 HD2 CE  HE1 HE2 NZ  HZ1 HZ2 HZ3 C   O   
N   HN  CA  HA  CB  HB1 HB2 HB3 C   O   N   HN  CA  HA  CB  HB1 HB2 ND1 HD1 CG  
CE1 HE1 NE2 CD2 HD2 C   O   N   HN  CA  HA  CB  HB1 HB2 CG  CD1 HD1 CE1 HE1 CZ  
HZ  CD2 HD2 CE2 HE2 C   O   N   CD  HD1 HD2 CA  HA  CB  HB1 HB2 CG  HG1 HG2 C   
O   N   HN  CA  HA  CB  HB1 HB2 CG  HG1 HG2 CD  HD1 HD2 NE  HE  CZ  NH1 HH11HH12
NH2 HH21HH22C   O   N   HN  CA  HA  CB  HB1 HB2 CG  HG1 HG2 CD  OE1 OE2 C   O   
N   HN  CA  HA1 HA2 C   O   N   HN  CA  HA  CB  HB  CG1 HG11HG12HG13CG2 HG21HG22
HG23C   O   N   HN  CA  HA  CB  HB1 HB2 CG  CD1 HD1 CE1 HE1 CZ  HZ  CD2 HD2 CE2 
HE2 C   O   N   HN  CA  HA  CB  HB  CG1 HG11HG12HG13CG2 HG21HG22HG23C   O   N   
HN  CA  HA  CB  HB1 HB2 OG  HG1 C   O   N   HN  CA  HA  CB  HB1 HB2 CG  OD1 ND2 
HD22C   O   N   HN  CA  HA1 HA2 C   O   N   HN  CA  HA  CB  HB  OG1 HG1 CG2 HG21
HG22HG23C   O   N   HN  CA  HA  CB  HB1 HB2 ND1 CG  CE1 HE1 NE2 HE2 CD2 HD2 C   
O   N   HN  CA  HA  CB  HB1 HB2 CG  CD1 HD1 NE1 HE1 CE2 CD2 CE3 HE3 CZ3 HZ3 CZ2 
HZ2 CH2 HH2 C   O   N   HN  CA  HA  CB  HB1 HB2 CG  CD1 HD1 CE1 HE1 CZ  HZ  CD2 
HD2 CE2 HE2 C   O   N   HN  CA  HA  CB  HB  CG1 HG11HG12HG13CG2 HG21HG22HG23C   
O   N   HN  CA  HA  CB  HB  OG1 HG1 CG2 HG21HG22HG23C   O   N   HN  CA  HA  CB  
HB1 HB2 CG  HG1 HG2 CD  OE1 NE2 HE21HE22C   O   N   HN  CA  HA  CB  HB1 HB2 CG  
HG1 HG2 CD  HD1 HD2 NE  HE  CZ  NH1 HH11HH12NH2 HH21HH22C   O   N   HN  CA  HA  
CB  HB1 HB2 CG  OD1 ND2 HD21HD22C   O   N   HN  CA  HA  CB  HB1 HB2 CG  CD1 HD1 
CE1 HE1 CZ  HZ  CD2 HD2 CE2 HE2 C   O   N   HN  CA  HA  CB  HB1 HB2 CG  CD1 HD1 
CE1 HE1 CZ  OH  HH  CD2 HD2 CE2 HE2 C   O   N   HN  CA  HA  CB  HB1 HB2 CG  HG1 
HG2 CD  OE1 OE2 C   O   N   CD  HD1 HD2 CA  HA  CB  HB1 HB2 CG  HG1 HG2 C   O   
N   HN  CA  HA  CB  HB1 HB2 CG  HG1 HG2 CD  OE1 NE2 HE21HE22C   O   N   HN  CA  
HA  CB  HB  CG2 HG21HG22HG23CG1 HG11HG12CD  HD1 HD2 HD3 C   O   N   HN  CA  HA  
CB  HB  CG2 HG21HG22HG23CG1 HG11HG12CD  HD1 HD2 HD3 C   O   N   HN  CA  HA  CB  
HB  OG1 HG1 CG2 HG21HG22HG23C   O   N   HN  CA  HA  CB  HB  OG1 HG1 CG2 HG21HG22
HG23C   O   N   HN  CA  HA  CB  HB1 HB2 CG  OD1 OD2 C   O   N   HN  CA  HA  CB  
HB1 HB2 CG  OD1 ND2 HD21HD22C   O   N   HN  CA  HA  CB  HB  OG1 HG1 CG2 HG21HG22
HG23C   O   N   HN  CA  HA  CB  HB1 HB2 CG  CD1 HD1 CE1 HE1 CZ  HZ  CD2 HD2 CE2 
HE2 C   O   N   HN  CA  HA  CB  HB  CG1 HG11HG12HG13CG2 HG21HG22HG23C   O   N   
HN  CA  HA  CB  HB1 HB2 OG  HG1 C   O   N   HN  CA  HA1 HA2 C   O   N   HN  CA  
HA  CB  HB1 HB2 CG  OD1 ND2 HD21HD22C   O   N   HN  CA  HA  CB  HB1 HB2 SG  C   
O   N   HN  CA  HA  CB  HB1 HB2 CG  OD1 OD2 C   O   N   HN  CA  HA  CB  HB  CG1 
HG11HG12HG13CG2 HG21HG22HG23C   O   N   HN  CA  HA  CB  HB  CG1 HG11HG12HG13CG2 
HG21HG22HG23C   O   N   HN  CA  HA  CB  HB  CG2 HG21HG22HG23CG1 HG11HG12CD  HD1 
HD2 HD3 C   O   N   HN  CA  HA1 HA2 C   O   N   HN  CA  HA  CB  HB  CG2 HG21HG22
HG23CG1 HG11HG12CD  HD1 HD2 HD3 C   O   N   HN  CA  HA  CB  HB  CG1 HG11HG12HG13
CG2 HG21HG22HG23C   O   N   HN  CA  HA  CB  HB1 HB2 CG  OD1 ND2 HD22C   O   N   
HN  CA  HA  CB  HB1 HB2 CG  OD1 ND2 HD21HD22C   O   N   HN  CA  HA  CB  HB  OG1 
HG1 CG2 HG21HG22HG23C   O   N   HN  CA  HA  CB  HB  CG1 HG11HG12HG13CG2 HG21HG22
HG23C   O   N   HN  CA  HA  CB  HB1 HB2 CG  CD1 HD1 CE1 HE1 CZ  OH  HH  CD2 HD2 
CE2 HE2 C   O   N   HN  CA  HA  CB  HB1 HB2 CG  OD1 OD2 C   O   N   CD  HD1 HD2 
CA  HA  CB  HB1 HB2 CG  HG1 HG2 C   O   N   HN  CA  HA  CB  HB1 HB2 CG  HG  CD1 
HD11HD12HD13CD2 HD21HD22HD23C   OT1 OT2 N   HT1 HT2 HT3 CA  HA  CB  HB1 HB2 CG  
HG1 HG2 CD  OE1 NE2 HE21HE22C   O   N   HN  CA  HA  CB  HB1 HB2 CG  HG1 HG2 SD  
CE  HE1 HE2 HE3 C   O   N   HN  CA  HA  CB  HB1 HB2 OG  HG1 C   O   N   HN  CA  
HA  CB  HB1 HB2 CG  HG  CD1 HD11HD12HD13CD2 HD21HD22HD23C   O   N   HN  CA  HA1 
HA2 C   O   N   HN  CA  HA  CB  HB1 HB2 HB3 C   O   N   HN  CA  HA  CB  HB1 HB2 
CG  HG1 HG2 CD  OE1 OE2 C   O   N   HN  CA  HA  CB  HB1 HB2 CG  OD1 ND2 HD21HD22
C   O   N   HN  CA  HA  CB  HB1 HB2 SG  C   O   N   HN  CA  HA  CB  HB  CG1 HG11
HG12HG13CG2 HG21HG22HG23C   O   N   HN  CA  HA  CB  HB1 HB2 HB3 C   O   N   HN  
CA  HA  CB  HB1 HB2 CG  CD1 HD1 CE1 HE1 CZ  OH  HH  CD2 HD2 CE2 HE2 C   O   N   
HN  CA  HA  CB  HB1 HB2 OG  HG1 C   O   N   HN  CA  HA  CB  HB1 HB2 CG  OD1 ND2 
HD22C   O   N   HN  CA  HA  CB  HB1 HB2 CG  OD1 ND2 HD21HD22C   O   N   HN  CA  
HA  CB  HB1 HB2 OG  HG1 C   O   N   HN  CA  HA  CB  HB  CG2 HG21HG22HG23CG1 HG11
HG12CD  HD1 HD2 HD3 C   O   N   HN  CA  HA  CB  HB1 HB2 HB3 C   O   N   HN  CA  
HA  CB  HB  CG2 HG21HG22HG23CG1 HG11HG12CD  HD1 HD2 HD3 C   O   N   CD  HD1 HD2 
CA  HA  CB  HB1 HB2 CG  HG1 HG2 C   O   N   HN  CA  HA  CB  HB  OG1 HG1 CG2 HG21
HG22HG23C   O   N   HN  CA  HA  CB  HB1 HB2 CG  OD1 ND2 HD22C   O   N   HN  CA  
HA  CB  HB1 HB2 CG  CD1 HD1 CE1 HE1 CZ  HZ  CD2 HD2 CE2 HE2 C   O   N   HN  CA  
HA  CB  HB  OG1 HG1 CG2 HG21HG22HG23C   O   N   HN  CA  HA  CB  HB  CG2 HG21HG22
HG23CG1 HG11HG12CD  HD1 HD2 HD3 C   O   N   HN  CA  HA  CB  HB1 HB2 OG  HG1 C   
O   N   HN  CA  HA  CB  HB  CG1 HG11HG12HG13CG2 HG21HG22HG23C   O   N   HN  CA  
HA  CB  HB  OG1 HG1 CG2 HG21HG22HG23C   O   N   HN  CA  HA  CB  HB  OG1 HG1 CG2 
HG21HG22HG23C   O   N   HN  CA  HA  CB  HB1 HB2 CG  HG1 HG2 CD  OE1 OE2 C   O   
N   HN  CA  HA  CB  HB  CG2 HG21HG22HG23CG1 HG11HG12CD  HD1 HD2 HD3 C   O   N   
HN  CA  HA  CB  HB1 HB2 CG  HG  CD1 HD11HD12HD13CD2 HD21HD22HD23C   O   N   CD  
HD1 HD2 CA  HA  CB  HB1 HB2 CG  HG1 HG2 C   O   N   HN  CA  HA  CB  HB  CG1 HG11
HG12HG13CG2 HG21HG22HG23C   O   N   HN  CA  HA  CB  HB1 HB2 OG  HG1 C   O   N   
HN  CA  HA  CB  HB1 HB2 CG  HG1 HG2 SD  CE  HE1 HE2 HE3 C   O   N   HN  CA  HA  
CB  HB  OG1 HG1 CG2 HG21HG22HG23C   O   N   HN  CA  HA  CB  HB1 HB2 CG  HG1 HG2 
CD  HD1 HD2 CE  HE1 HE2 NZ  HZ1 HZ2 HZ3 C   O   N   HN  CA  HA  CB  HB  OG1 HG1 
CG2 HG21HG22HG23C   O   N   HN  CA  HA  CB  HB1 HB2 OG  HG1 C   O   N   HN  CA  
HA  CB  HB  CG1 HG11HG12HG13CG2 HG21HG22HG23C   O   N   HN  CA  HA  CB  HB1 HB2 
CG  OD1 OD2 C   O   N   HN  CA  HA  CB  HB1 HB2 SG  C   O   N   HN  CA  HA  CB  
HB  OG1 HG1 CG2 HG21HG22HG23C   O   N   HN  CA  HA  CB  HB1 HB2 CG  HG1 HG2 SD  
CE  HE1 HE2 HE3 C   O   N   HN  CA  HA  CB  HB1 HB2 CG  CD1 HD1 CE1 HE1 CZ  OH  
HH  CD2 HD2 CE2 HE2 C   O   N   HN  CA  HA  CB  HB  CG2 HG21HG22HG23CG1 HG11HG12
CD  HD1 HD2 HD3 C   O   N   HN  CA  HA  CB  HB1 HB2 SG  C   O   N   HN  CA  HA1 
HA2 C   O   N   HN  CA  HA  CB  HB1 HB2 CG  OD1 OD2 C   O   N   HN  CA  HA  CB  
HB1 HB2 OG  HG1 C   O   N   HN  CA  HA  CB  HB  OG1 HG1 CG2 HG21HG22HG23C   O   
N   HN  CA  HA  CB  HB1 HB2 CG  HG1 HG2 CD  OE1 OE2 C   O   N   HN  CA  HA  CB  
HB1 HB2 SG  C   O   N   HN  CA  HA  CB  HB1 HB2 OG  HG1 C   O   N   HN  CA  HA  
CB  HB1 HB2 CG  OD1 ND2 HD21HD22C   O   N   HN  CA  HA  CB  HB1 HB2 CG  HG  CD1 
HD11HD12HD13CD2 HD21HD22HD23C   O   N   HN  CA  HA  CB  HB1 HB2 CG  HG  CD1 HD11
HD12HD13CD2 HD21HD22HD23C   O   N   HN  CA  HA  CB  HB1 HB2 CG  HG  CD1 HD11HD12
HD13CD2 HD21HD22HD23C   O   N   HN  CA  HA  CB  HB1 HB2 CG  HG1 HG2 CD  OE1 NE2 
HE21HE22C   O   N   HN  CA  HA  CB  HB1 HB2 CG  CD1 HD1 CE1 HE1 CZ  OH  HH  CD2 
HD2 CE2 HE2 C   O   N   HN  CA  HA1 HA2 C   O   N   HN  CA  HA  CB  HB1 HB2 OG  
HG1 C   O   N   HN  CA  HA  CB  HB1 HB2 CG  CD1 HD1 CE1 HE1 CZ  HZ  CD2 HD2 CE2 
HE2 C   O   N   HN  CA  HA  CB  HB1 HB2 SG  C   O   N   HN  CA  HA  CB  HB  OG1 
HG1 CG2 HG21HG22HG23C   O   N   HN  CA  HA  CB  HB1 HB2 CG  HG1 HG2 CD  OE1 NE2 
HE21HE22C   O   N   HN  CA  HA  CB  HB1 HB2 CG  HG  CD1 HD11HD12HD13CD2 HD21HD22
HD23C   O   N   HN  CA  HA  CB  HB1 HB2 CG  OD1 ND2 HD21HD22C   O   N   HN  CA  
HA  CB  HB1 HB2 CG  HG1 HG2 CD  HD1 HD2 NE  HE  CZ  NH1 HH11HH12NH2 HH21HH22C   
O   N   HN  CA  HA  CB  HB1 HB2 HB3 C   O   N   HN  CA  HA  CB  HB1 HB2 CG  HG  
CD1 HD11HD12HD13CD2 HD21HD22HD23C   O   N   HN  CA  HA  CB  HB  OG1 HG1 CG2 HG21
HG22HG23C   O   N   HN  CA  HA1 HA2 C   O   N   HN  CA  HA  CB  HB  CG2 HG21HG22
HG23CG1 HG11HG12CD  HD1 HD2 HD3 C   O   N   HN  CA  HA  CB  HB1 HB2 HB3 C   O   
N   HN  CA  HA  CB  HB  CG1 HG11HG12HG13CG2 HG21HG22HG23C   O   N   HN  CA  HA  
CB  HB1 HB2 CG  HG1 HG2 CD  OE1 OE2 C   O   N   HN  CA  HA  CB  HB1 HB2 CG  HG1 
HG2 CD  OE1 NE2 HE21HE22C   O   N   HN  CA  HA  CB  HB1 HB2 CG  OD1 OD2 C   O   
N   HN  CA  HA  CB  HB1 HB2 CG  HG1 HG2 CD  HD1 HD2 CE  HE1 HE2 NZ  HZ1 HZ2 HZ3 
C   O   N   HN  CA  HA  CB  HB1 HB2 CG  OD1 ND2 HD21HD22C   O   N   HN  CA  HA  
CB  HB  OG1 HG1 CG2 HG21HG22HG23C   O   N   HN  CA  HA  CB  HB1 HB2 CG  HG1 HG2 
CD  OE1 NE2 HE21HE22C   O   N   HN  CA  HA  CB  HB1 HB2 CG  HG1 HG2 CD  OE1 OE2 
C   O   N   HN  CA  HA  CB  HB  CG1 HG11HG12HG13CG2 HG21HG22HG23C   O   N   HN  
CA  HA  CB  HB1 HB2 CG  CD1 HD1 CE1 HE1 CZ  HZ  CD2 HD2 CE2 HE2 C   O   N   HN  
CA  HA  CB  HB1 HB2 HB3 C   O   N   HN  CA  HA  CB  HB1 HB2 CG  HG1 HG2 CD  OE1 
NE2 HE21HE22C   O   N   HN  CA  HA  CB  HB  CG1 HG11HG12HG13CG2 HG21HG22HG23C   
O   N   HN  CA  HA  CB  HB1 HB2 CG  HG1 HG2 CD  HD1 HD2 CE  HE1 HE2 NZ  HZ1 HZ2 
HZ3 C   O   N   HN  CA  HA  CB  HB1 HB2 CG  HG1 HG2 CD  OE1 NE2 HE21HE22C   O   
N   HN  CA  HA  CB  HB  CG2 HG21HG22HG23CG1 HG11HG12CD  HD1 HD2 HD3 C   O   N   
HN  CA  HA  CB  HB1 HB2 CG  CD1 HD1 CE1 HE1 CZ  OH  HH  CD2 HD2 CE2 HE2 C   O   
N   HN  CA  HA  CB  HB1 HB2 SG  C   O   N   HN  CA  HA  CB  HB  OG1 HG1 CG2 HG21
HG22HG23C   O   N   CD  HD1 HD2 CA  HA  CB  HB1 HB2 CG  HG1 HG2 C   O   N   CD  
HD1 HD2 CA  HA  CB  HB1 HB2 CG  HG1 HG2 C   O   N   HN  CA  HA  CB  HB  CG2 HG21
HG22HG23CG1 HG11HG12CD  HD1 HD2 HD3 C   O   N   HN  CA  HA  CB  HB1 HB2 CG  HG1 
HG2 CD  HD1 HD2 CE  HE1 HE2 NZ  HZ1 HZ2 HZ3 C   O   N   HN  CA  HA  CB  HB1 HB2 
CG  OD1 OD2 C   O   N   HN  CA  HA  CB  HB1 HB2 CG  CD1 HD1 CE1 HE1 CZ  HZ  CD2 
HD2 CE2 HE2 C   O   N   HN  CA  HA1 HA2 C   O   N   HN  CA  HA1 HA2 C   O   N   
HN  CA  HA  CB  HB1 HB2 CG  CD1 HD1 CE1 HE1 CZ  HZ  CD2 HD2 CE2 HE2 C   O   N   
HN  CA  HA  CB  HB1 HB2 CG  OD1 ND2 HD22C   O   N   HN  CA  HA  CB  HB1 HB2 CG  
CD1 HD1 CE1 HE1 CZ  HZ  CD2 HD2 CE2 HE2 C   O   N   HN  CA  HA  CB  HB1 HB2 OG  
HG1 C   O   N   HN  CA  HA  CB  HB1 HB2 CG  HG1 HG2 CD  OE1 NE2 HE21HE22C   O   
N   HN  CA  HA  CB  HB  CG2 HG21HG22HG23CG1 HG11HG12CD  HD1 HD2 HD3 C   O   N   
HN  CA  HA  CB  HB1 HB2 CG  HG  CD1 HD11HD12HD13CD2 HD21HD22HD23C   O   N   CD  
HD1 HD2 CA  HA  CB  HB1 HB2 CG  HG1 HG2 C   O   N   HN  CA  HA  CB  HB1 HB2 CG  
OD1 OD2 C   O   N   CD  HD1 HD2 CA  HA  CB  HB1 HB2 CG  HG1 HG2 C   O   N   HN  
CA  HA  CB  HB1 HB2 OG  HG1 C   O   N   HN  CA  HA  CB  HB1 HB2 CG  HG1 HG2 CD  
HD1 HD2 CE  HE1 HE2 NZ  HZ1 HZ2 HZ3 C   O   N   CD  HD1 HD2 CA  HA  CB  HB1 HB2 
CG  HG1 HG2 C   O   N   HN  CA  HA  CB  HB1 HB2 OG  HG1 C   O   N   HN  CA  HA  
CB  HB1 HB2 CG  HG1 HG2 CD  HD1 HD2 CE  HE1 HE2 NZ  HZ1 HZ2 HZ3 C   O   N   HN  
CA  HA  CB  HB1 HB2 CG  HG1 HG2 CD  HD1 HD2 NE  HE  CZ  NH1 HH11HH12NH2 HH21HH22
C   O   N   HN  CA  HA  CB  HB1 HB2 OG  HG1 C   O   N   CD  HD1 HD2 CA  HA  CB  
HB1 HB2 CG  HG1 HG2 C   O   N   HN  CA  HA  CB  HB  CG2 HG21HG22HG23CG1 HG11HG12
CD  HD1 HD2 HD3 C   O   N   HN  CA  HA  CB  HB1 HB2 CG  HG1 HG2 CD  OE1 OE2 C   
O   N   HN  CA  HA  CB  HB1 HB2 CG  OD1 OD2 C   O   N   HN  CA  HA  CB  HB1 HB2 
CG  HG  CD1 HD11HD12HD13CD2 HD21HD22HD23C   O   N   HN  CA  HA  CB  HB1 HB2 CG  
HG  CD1 HD11HD12HD13CD2 HD21HD22HD23C   O   N   HN  CA  HA  CB  HB1 HB2 CG  CD1 
HD1 CE1 HE1 CZ  HZ  CD2 HD2 CE2 HE2 C   O   N   HN  CA  HA  CB  HB1 HB2 CG  OD1 
ND2 HD21HD22C   O   N   HN  CA  HA  CB  HB1 HB2 CG  HG1 HG2 CD  HD1 HD2 CE  HE1 
HE2 NZ  HZ1 HZ2 HZ3 C   O   N   HN  CA  HA  CB  HB  CG1 HG11HG12HG13CG2 HG21HG22
HG23C   O   N   HN  CA  HA  CB  HB  OG1 HG1 CG2 HG21HG22HG23C   O   N   HN  CA  
HA  CB  HB1 HB2 CG  HG  CD1 HD11HD12HD13CD2 HD21HD22HD23C   O   N   HN  CA  HA  
CB  HB1 HB2 HB3 C   O   N   HN  CA  HA  CB  HB1 HB2 CG  OD1 OD2 C   O   N   HN  
CA  HA  CB  HB1 HB2 HB3 C   O   N   HN  CA  HA1 HA2 C   O   N   HN  CA  HA  CB  
HB1 HB2 CG  CD1 HD1 CE1 HE1 CZ  HZ  CD2 HD2 CE2 HE2 C   O   N   HN  CA  HA  CB  
HB  CG2 HG21HG22HG23CG1 HG11HG12CD  HD1 HD2 HD3 C   O   N   HN  CA  HA  CB  HB1 
HB2 CG  HG1 HG2 CD  HD1 HD2 CE  HE1 HE2 NZ  HZ1 HZ2 HZ3 C   O   N   HN  CA  HA  
CB  HB1 HB2 CG  HG1 HG2 CD  OE1 NE2 HE21HE22C   O   N   HN  CA  HA  CB  HB1 HB2 
CG  CD1 HD1 CE1 HE1 CZ  OH  HH  CD2 HD2 CE2 HE2 C   O   N   HN  CA  HA1 HA2 C   
O   N   HN  CA  HA  CB  HB1 HB2 CG  OD1 OD2 C   O   N   HN  CA  HA  CB  HB1 HB2 
SG  C   O   N   HN  CA  HA  CB  HB1 HB2 CG  HG  CD1 HD11HD12HD13CD2 HD21HD22HD23
C   O   N   HN  CA  HA1 HA2 C   O   N   HN  CA  HA  CB  HB1 HB2 CG  OD1 OD2 C   
O   N   HN  CA  HA  CB  HB  CG2 HG21HG22HG23CG1 HG11HG12CD  HD1 HD2 HD3 C   O   
N   HN  CA  HA  CB  HB1 HB2 HB3 C   O   N   HN  CA  HA  CB  HB1 HB2 HB3 C   O   
N   HN  CA  HA  CB  HB1 HB2 CG  HG1 HG2 CD  HD1 HD2 NE  HE  CZ  NH1 HH11HH12NH2 
HH21HH22C   O   N   HN  CA  HA  CB  HB1 HB2 CG  OD1 OD2 C   O   N   HN  CA  HA  
CB  HB1 HB2 CG  HG  CD1 HD11HD12HD13CD2 HD21HD22HD23C   O   N   HN  CA  HA  CB  
HB  CG2 HG21HG22HG23CG1 HG11HG12CD  HD1 HD2 HD3 C   O   N   HN  CA  HA  CB  HB1 
HB2 SG  C   O   N   HN  CA  HA  CB  HB1 HB2 HB3 C   O   N   HN  CA  HA  CB  HB1 
HB2 CG  HG1 HG2 CD  OE1 NE2 HE21HE22C   O   N   HN  CA  HA  CB  HB1 HB2 CG  HG1 
HG2 CD  HD1 HD2 CE  HE1 HE2 NZ  HZ1 HZ2 HZ3 C   O   N   HN  CA  HA  CB  HB1 HB2 
CG  CD1 HD1 CE1 HE1 CZ  HZ  CD2 HD2 CE2 HE2 C   O   N   HN  CA  HA  CB  HB1 HB2 
CG  OD1 ND2 HD21HD22C   O   N   HN  CA  HA1 HA2 C   O   N   HN  CA  HA  CB  HB1 
HB2 CG  HG  CD1 HD11HD12HD13CD2 HD21HD22HD23C   O   N   HN  CA  HA  CB  HB  OG1 
HG1 CG2 HG21HG22HG23C   O   N   HN  CA  HA  CB  HB  CG1 HG11HG12HG13CG2 HG21HG22
HG23C   O   N   HN  CA  HA  CB  HB1 HB2 CG  HG  CD1 HD11HD12HD13CD2 HD21HD22HD23
C   O   N   CD  HD1 HD2 CA  HA  CB  HB1 HB2 CG  HG1 HG2 C   O   N   CD  HD1 HD2 
CA  HA  CB  HB1 HB2 CG  HG1 HG2 C   O   N   HN  CA  HA  CB  HB1 HB2 CG  HG  CD1 
HD11HD12HD13CD2 HD21HD22HD23C   O   N   HN  CA  HA  CB  HB1 HB2 CG  HG  CD1 HD11
HD12HD13CD2 HD21HD22HD23C   O   N   HN  CA  HA  CB  HB  OG1 HG1 CG2 HG21HG22HG23
C   O   N   HN  CA  HA  CB  HB1 HB2 CG  OD1 OD2 C   O   N   HN  CA  HA  CB  HB1 
HB2 CG  HG1 HG2 CD  OE1 OE2 C   O   N   HN  CA  HA  CB  HB1 HB2 CG  HG1 HG2 SD  
CE  HE1 HE2 HE3 C   O   N   HN  CA  HA  CB  HB  CG2 HG21HG22HG23CG1 HG11HG12CD  
HD1 HD2 HD3 C   O   N   HN  CA  HA  CB  HB1 HB2 HB3 C   O   N   HN  CA  HA  CB  
HB1 HB2 CG  HG1 HG2 CD  OE1 NE2 HE21HE22C   O   N   HN  CA  HA  CB  HB1 HB2 CG  
CD1 HD1 CE1 HE1 CZ  OH  HH  CD2 HD2 CE2 HE2 C   O   N   HN  CA  HA  CB  HB  OG1 
HG1 CG2 HG21HG22HG23C   O   N   HN  CA  HA  CB  HB1 HB2 OG  HG1 C   O   N   HN  
CA  HA  CB  HB1 HB2 HB3 C   O   N   HN  CA  HA  CB  HB1 HB2 CG  HG  CD1 HD11HD12
HD13CD2 HD21HD22HD23C   O   N   HN  CA  HA  CB  HB1 HB2 CG  HG  CD1 HD11HD12HD13
CD2 HD21HD22HD23C   O   N   HN  CA  HA  CB  HB1 HB2 HB3 C   O   N   HN  CA  HA1 
HA2 C   O   N   HN  CA  HA  CB  HB  OG1 HG1 CG2 HG21HG22HG23C   O   N   HN  CA  
HA  CB  HB  CG2 HG21HG22HG23CG1 HG11HG12CD  HD1 HD2 HD3 C   O   N   HN  CA  HA  
CB  HB  OG1 HG1 CG2 HG21HG22HG23C   O   N   HN  CA  HA  CB  HB1 HB2 OG  HG1 C   
O   N   HN  CA  HA1 HA2 C   O   N   HN  CA  HA  CB  HB1 HB2 CG  CD1 HD1 NE1 HE1 
CE2 CD2 CE3 HE3 CZ3 HZ3 CZ2 HZ2 CH2 HH2 C   O   N   HN  CA  HA  CB  HB  OG1 HG1 
CG2 HG21HG22HG23C   O   N   HN  CA  HA  CB  HB1 HB2 CG  CD1 HD1 CE1 HE1 CZ  HZ  
CD2 HD2 CE2 HE2 C   O   N   HN  CA  HA1 HA2 C   O   N   HN  CA  HA  CB  HB1 HB2 
HB3 C   O   N   HN  CA  HA1 HA2 C   O   N   CD  HD1 HD2 CA  HA  CB  HB1 HB2 CG  
HG1 HG2 C   O   N   HN  CA  HA  CB  HB1 HB2 HB3 C   O   N   HN  CA  HA  CB  HB1 
HB2 CG  HG  CD1 HD11HD12HD13CD2 HD21HD22HD23C   O   N   HN  CA  HA  CB  HB1 HB2 
CG  HG1 HG2 CD  OE1 NE2 HE21HE22C   O   N   HN  CA  HA  CB  HB  CG2 HG21HG22HG23
CG1 HG11HG12CD  HD1 HD2 HD3 C   O   N   CD  HD1 HD2 CA  HA  CB  HB1 HB2 CG  HG1 
HG2 C   O   N   HN  CA  HA  CB  HB1 HB2 CG  CD1 HD1 CE1 HE1 CZ  HZ  CD2 HD2 CE2 
HE2 C   O   N   CD  HD1 HD2 CA  HA  CB  HB1 HB2 CG  HG1 HG2 C   O   N   HN  CA  
HA  CB  HB1 HB2 CG  HG1 HG2 SD  CE  HE1 HE2 HE3 C   O   N   HN  CA  HA  CB  HB1 
HB2 CG  HG1 HG2 CD  OE1 NE2 HE21HE22C   O   N   HN  CA  HA  CB  HB1 HB2 CG  HG1 
HG2 SD  CE  HE1 HE2 HE3 C   O   N   HN  CA  HA  CB  HB1 HB2 HB3 C   O   N   HN  
CA  HA  CB  HB1 HB2 CG  CD1 HD1 CE1 HE1 CZ  OH  HH  CD2 HD2 CE2 HE2 C   O   N   
HN  CA  HA  CB  HB1 HB2 CG  HG1 HG2 CD  HD1 HD2 NE  HE  CZ  NH1 HH11HH12NH2 HH21
HH22C   O   N   HN  CA  HA  CB  HB1 HB2 CG  CD1 HD1 CE1 HE1 CZ  HZ  CD2 HD2 CE2 
HE2 C   O   N   HN  CA  HA  CB  HB1 HB2 CG  OD1 ND2 HD21HD22C   O   N   HN  CA  
HA1 HA2 C   O   N   HN  CA  HA  CB  HB  CG2 HG21HG22HG23CG1 HG11HG12CD  HD1 HD2 
HD3 C   O   N   HN  CA  HA1 HA2 C   O   N   HN  CA  HA  CB  HB  CG1 HG11HG12HG13
CG2 HG21HG22HG23C   O   N   HN  CA  HA  CB  HB  OG1 HG1 CG2 HG21HG22HG23C   O   
N   HN  CA  HA  CB  HB1 HB2 CG  HG1 HG2 CD  OE1 NE2 HE21HE22C   O   N   HN  CA  
HA  CB  HB1 HB2 CG  OD1 ND2 HD21HD22C   O   N   HN  CA  HA  CB  HB  CG1 HG11HG12
HG13CG2 HG21HG22HG23C   O   N   HN  CA  HA  CB  HB1 HB2 CG  HG  CD1 HD11HD12HD13
CD2 HD21HD22HD23C   O   N   HN  CA  HA  CB  HB1 HB2 CG  CD1 HD1 CE1 HE1 CZ  OH  
HH  CD2 HD2 CE2 HE2 C   O   N   HN  CA  HA  CB  HB1 HB2 CG  HG1 HG2 CD  OE1 OE2 
C   O   N   HN  CA  HA  CB  HB1 HB2 CG  OD1 ND2 HD21HD22C   O   N   HN  CA  HA  
CB  HB1 HB2 CG  HG1 HG2 CD  OE1 NE2 HE21HE22C   O   N   HN  CA  HA  CB  HB1 HB2 
CG  HG1 HG2 CD  HD1 HD2 CE  HE1 HE2 NZ  HZ1 HZ2 HZ3 C   O   N   HN  CA  HA  CB  
HB1 HB2 CG  HG  CD1 HD11HD12HD13CD2 HD21HD22HD23C   O   N   HN  CA  HA  CB  HB  
CG2 HG21HG22HG23CG1 HG11HG12CD  HD1 HD2 HD3 C   O   N   HN  CA  HA  CB  HB1 HB2 
HB3 C   O   N   HN  CA  HA  CB  HB1 HB2 CG  OD1 ND2 HD21HD22C   O   N   HN  CA  
HA  CB  HB1 HB2 CG  HG1 HG2 CD  OE1 NE2 HE21HE22C   O   N   HN  CA  HA  CB  HB1 
HB2 CG  CD1 HD1 CE1 HE1 CZ  HZ  CD2 HD2 CE2 HE2 C   O   N   HN  CA  HA  CB  HB1 
HB2 CG  OD1 ND2 HD21HD22C   O   N   HN  CA  HA  CB  HB1 HB2 OG  HG1 C   O   N   
HN  CA  HA  CB  HB1 HB2 HB3 C   O   N   HN  CA  HA  CB  HB  CG2 HG21HG22HG23CG1 
HG11HG12CD  HD1 HD2 HD3 C   O   N   HN  CA  HA1 HA2 C   O   N   HN  CA  HA  CB  
HB1 HB2 CG  HG1 HG2 CD  HD1 HD2 CE  HE1 HE2 NZ  HZ1 HZ2 HZ3 C   O   N   HN  CA  
HA  CB  HB  CG2 HG21HG22HG23CG1 HG11HG12CD  HD1 HD2 HD3 C   O   N   HN  CA  HA  
CB  HB1 HB2 CG  HG1 HG2 CD  OE1 NE2 HE21HE22C   O   N   HN  CA  HA  CB  HB1 HB2 
CG  OD1 OD2 C   O   N   HN  CA  HA  CB  HB1 HB2 OG  HG1 C   O   N   HN  CA  HA  
CB  HB1 HB2 CG  HG  CD1 HD11HD12HD13CD2 HD21HD22HD23C   O   N   HN  CA  HA  CB  
HB1 HB2 OG  HG1 C   O   N   HN  CA  HA  CB  HB1 HB2 OG  HG1 C   O   N   HN  CA  
HA  CB  HB  OG1 HG1 CG2 HG21HG22HG23C   O   N   CD  HD1 HD2 CA  HA  CB  HB1 HB2 
CG  HG1 HG2 C   O   N   HN  CA  HA  CB  HB1 HB2 OG  HG1 C   O   N   HN  CA  HA  
CB  HB1 HB2 HB3 C   O   N   HN  CA  HA  CB  HB1 HB2 CG  HG  CD1 HD11HD12HD13CD2 
HD21HD22HD23C   O   N   HN  CA  HA1 HA2 C   O   N   HN  CA  HA  CB  HB1 HB2 CG  
HG1 HG2 CD  HD1 HD2 CE  HE1 HE2 NZ  HZ1 HZ2 HZ3 C   O   N   HN  CA  HA  CB  HB1 
HB2 CG  HG  CD1 HD11HD12HD13CD2 HD21HD22HD23C   O   N   HN  CA  HA  CB  HB1 HB2 
CG  HG1 HG2 CD  OE1 NE2 HE21HE22C   O   N   HN  CA  HA  CB  HB1 HB2 CG  OD1 OD2 
C   O   N   HN  CA  HA  CB  HB  CG1 HG11HG12HG13CG2 HG21HG22HG23C   O   N   HN  
CA  HA  CB  HB  CG1 HG11HG12HG13CG2 HG21HG22HG23C   O   N   HN  CA  HA  CB  HB1 
HB2 CG  OD1 ND2 HD21HD22C   O   N   HN  CA  HA  CB  HB1 HB2 CG  HG1 HG2 CD  OE1 
NE2 HE21HE22C   O   N   HN  CA  HA  CB  HB1 HB2 CG  OD1 ND2 HD21HD22C   O   N   
HN  CA  HA  CB  HB1 HB2 HB3 C   O   N   HN  CA  HA  CB  HB1 HB2 CG  HG1 HG2 CD  
OE1 OE2 C   O   N   HN  CA  HA  CB  HB1 HB2 HB3 C   O   N   HN  CA  HA  CB  HB1 
HB2 CG  HG  CD1 HD11HD12HD13CD2 HD21HD22HD23C   O   N   HN  CA  HA  CB  HB1 HB2 
CG  OD1 ND2 HD21HD22C   O   N   HN  CA  HA  CB  HB  OG1 HG1 CG2 HG21HG22HG23C   
O   N   HN  CA  HA  CB  HB1 HB2 CG  HG  CD1 HD11HD12HD13CD2 HD21HD22HD23C   O   
N   HN  CA  HA  CB  HB  CG1 HG11HG12HG13CG2 HG21HG22HG23C   O   N   HN  CA  HA  
CB  HB1 HB2 CG  HG1 HG2 CD  HD1 HD2 CE  HE1 HE2 NZ  HZ1 HZ2 HZ3 C   O   N   HN  
CA  HA  CB  HB1 HB2 CG  HG1 HG2 CD  OE1 NE2 HE21HE22C   O   N   HN  CA  HA  CB  
HB1 HB2 CG  HG  CD1 HD11HD12HD13CD2 HD21HD22HD23C   O   N   HN  CA  HA  CB  HB1 
HB2 OG  HG1 C   O   N   HN  CA  HA  CB  HB1 HB2 OG  HG1 C   O   N   HN  CA  HA  
CB  HB1 HB2 CG  OD1 ND2 HD21HD22C   O   N   HN  CA  HA  CB  HB1 HB2 CG  CD1 HD1 
CE1 HE1 CZ  HZ  CD2 HD2 CE2 HE2 C   O   N   HN  CA  HA1 HA2 C   O   N   HN  CA  
HA  CB  HB1 HB2 HB3 C   O   N   HN  CA  HA  CB  HB  CG2 HG21HG22HG23CG1 HG11HG12
CD  HD1 HD2 HD3 C   O   N   HN  CA  HA  CB  HB1 HB2 OG  HG1 C   O   N   HN  CA  
HA  CB  HB1 HB2 OG  HG1 C   O   N   HN  CA  HA  CB  HB  CG1 HG11HG12HG13CG2 HG21
HG22HG23C   O   N   HN  CA  HA  CB  HB1 HB2 CG  HG  CD1 HD11HD12HD13CD2 HD21HD22
HD23C   O   N   HN  CA  HA  CB  HB1 HB2 CG  OD1 ND2 HD21HD22C   O   N   HN  CA  
HA  CB  HB1 HB2 CG  OD1 OD2 C   O   N   HN  CA  HA  CB  HB  CG2 HG21HG22HG23CG1 
HG11HG12CD  HD1 HD2 HD3 C   O   N   HN  CA  HA  CB  HB1 HB2 CG  HG  CD1 HD11HD12
HD13CD2 HD21HD22HD23C   O   N   HN  CA  HA  CB  HB1 HB2 OG  HG1 C   O   N   HN  
CA  HA  CB  HB1 HB2 CG  HG1 HG2 CD  HD1 HD2 NE  HE  CZ  NH1 HH11HH12NH2 HH21HH22
C   O   N   HN  CA  HA  CB  HB1 HB2 CG  HG  CD1 HD11HD12HD13CD2 HD21HD22HD23C   
O   N   HN  CA  HA  CB  HB1 HB2 CG  OD1 OD2 C   O   N   CD  HD1 HD2 CA  HA  CB  
HB1 HB2 CG  HG1 HG2 C   O   N   CD  HD1 HD2 CA  HA  CB  HB1 HB2 CG  HG1 HG2 C   
O   N   HN  CA  HA  CB  HB1 HB2 CG  HG1 HG2 CD  OE1 OE2 C   O   N   HN  CA  HA  
CB  HB1 HB2 HB3 C   O   N   HN  CA  HA  CB  HB1 HB2 CG  HG1 HG2 CD  OE1 OE2 C   
O   N   HN  CA  HA  CB  HB1 HB2 CG  CD1 HD1 NE1 HE1 CE2 CD2 CE3 HE3 CZ3 HZ3 CZ2 
HZ2 CH2 HH2 C   O   N   HN  CA  HA  CB  HB1 HB2 CG  HG1 HG2 CD  OE1 NE2 HE21HE22
C   O   N   HN  CA  HA  CB  HB  CG2 HG21HG22HG23CG1 HG11HG12CD  HD1 HD2 HD3 C   
O   N   HN  CA  HA  CB  HB1 HB2 CG  OD1 OD2 C   O   N   HN  CA  HA  CB  HB1 HB2 
CG  HG1 HG2 CD  HD1 HD2 NE  HE  CZ  NH1 HH11HH12NH2 HH21HH22C   O   N   HN  CA  
HA  CB  HB1 HB2 CG  HG  CD1 HD11HD12HD13CD2 HD21HD22HD23C   O   N   HN  CA  HA  
CB  HB  CG2 HG21HG22HG23CG1 HG11HG12CD  HD1 HD2 HD3 C   O   N   HN  CA  HA  CB  
HB1 HB2 CG  CD1 HD1 NE1 HE1 CE2 CD2 CE3 HE3 CZ3 HZ3 CZ2 HZ2 CH2 HH2 C   O   N   
HN  CA  HA1 HA2 C   O   N   HN  CA  HA  CB  HB1 HB2 CG  HG1 HG2 CD  HD1 HD2 NE  
HE  CZ  NH1 HH11HH12NH2 HH21HH22C   O   N   HN  CA  HA  CB  HB1 HB2 CG  HG  CD1 
HD11HD12HD13CD2 HD21HD22HD23C   O   N   HN  CA  HA  CB  HB1 HB2 CG  HG1 HG2 CD  
OE1 NE2 HE21HE22C   O   N   HN  CA  HA  CB  HB1 HB2 OG  HG1 C   O   N   HN  CA  
HA  CB  HB1 HB2 CG  HG  CD1 HD11HD12HD13CD2 HD21HD22HD23C   O   N   HN  CA  HA  
CB  HB1 HB2 CG  HG1 HG2 CD  OE1 NE2 HE21HE22C   O   N   HN  CA  HA  CB  HB  OG1 
HG1 CG2 HG21HG22HG23C   O   N   HN  CA  HA  CB  HB1 HB2 CG  CD1 HD1 CE1 HE1 CZ  
OH  HH  CD2 HD2 CE2 HE2 C   O   N   HN  CA  HA  CB  HB  CG1 HG11HG12HG13CG2 HG21
HG22HG23C   O   N   HN  CA  HA  CB  HB  OG1 HG1 CG2 HG21HG22HG23C   O   N   HN  
CA  HA  CB  HB1 HB2 CG  HG1 HG2 CD  OE1 NE2 HE21HE22C   O   N   HN  CA  HA  CB  
HB1 HB2 CG  HG1 HG2 CD  OE1 NE2 HE21HE22C   O   N   HN  CA  HA  CB  HB1 HB2 CG  
HG  CD1 HD11HD12HD13CD2 HD21HD22HD23C   O   N   HN  CA  HA  CB  HB  CG2 HG21HG22
HG23CG1 HG11HG12CD  HD1 HD2 HD3 C   O   N   HN  CA  HA  CB  HB1 HB2 CG  HG1 HG2 
CD  HD1 HD2 NE  HE  CZ  NH1 HH11HH12NH2 HH21HH22C   O   N   HN  CA  HA  CB  HB1 
HB2 HB3 C   O   N   HN  CA  HA  CB  HB1 HB2 HB3 C   O   N   HN  CA  HA  CB  HB1 
HB2 CG  HG1 HG2 CD  OE1 OE2 C   O   N   HN  CA  HA  CB  HB  CG2 HG21HG22HG23CG1 
HG11HG12CD  HD1 HD2 HD3 C   O   N   HN  CA  HA  CB  HB1 HB2 CG  HG1 HG2 CD  HD1 
HD2 NE  HE  CZ  NH1 HH11HH12NH2 HH21HH22C   O   N   HN  CA  HA  CB  HB1 HB2 HB3 
C   O   N   HN  CA  HA  CB  HB1 HB2 OG  HG1 C   O   N   HN  CA  HA  CB  HB1 HB2 
HB3 C   O   N   HN  CA  HA  CB  HB1 HB2 CG  OD1 ND2 HD21HD22C   O   N   HN  CA  
HA  CB  HB1 HB2 CG  HG  CD1 HD11HD12HD13CD2 HD21HD22HD23C   O   N   HN  CA  HA  
CB  HB1 HB2 HB3 C   O   N   HN  CA  HA  CB  HB1 HB2 HB3 C   O   N   HN  CA  HA  
CB  HB  OG1 HG1 CG2 HG21HG22HG23C   O   N   HN  CA  HA  CB  HB1 HB2 CG  HG1 HG2 
CD  HD1 HD2 CE  HE1 HE2 NZ  HZ1 HZ2 HZ3 C   O   N   HN  CA  HA  CB  HB1 HB2 CG  
HG1 HG2 SD  CE  HE1 HE2 HE3 C   O   N   HN  CA  HA  CB  HB1 HB2 OG  HG1 C   O   
N   HN  CA  HA  CB  HB1 HB2 CG  HG1 HG2 CD  OE1 OE2 C   O   N   HN  CA  HA  CB  
HB1 HB2 SG  C   O   N   HN  CA  HA  CB  HB  CG1 HG11HG12HG13CG2 HG21HG22HG23C   
O   N   HN  CA  HA  CB  HB1 HB2 CG  HG  CD1 HD11HD12HD13CD2 HD21HD22HD23C   O   
N   HN  CA  HA1 HA2 C   O   N   HN  CA  HA  CB  HB1 HB2 CG  HG1 HG2 CD  OE1 NE2 
HE21HE22C   O   N   HN  CA  HA  CB  HB1 HB2 OG  HG1 C   O   N   HN  CA  HA  CB  
HB1 HB2 CG  HG1 HG2 CD  HD1 HD2 CE  HE1 HE2 NZ  HZ1 HZ2 HZ3 C   O   N   HN  CA  
HA  CB  HB1 HB2 CG  HG1 HG2 CD  HD1 HD2 NE  HE  CZ  NH1 HH11HH12NH2 HH21HH22C   
O   N   HN  CA  HA  CB  HB  CG1 HG11HG12HG13CG2 HG21HG22HG23C   O   N   HN  CA  
HA  CB  HB1 HB2 CG  OD1 OD2 C   O   N   HN  CA  HA  CB  HB1 HB2 CG  CD1 HD1 CE1 
HE1 CZ  HZ  CD2 HD2 CE2 HE2 C   O   N   HN  CA  HA  CB  HB1 HB2 SG  C   O   N   
HN  CA  HA1 HA2 C   O   N   HN  CA  HA  CB  HB1 HB2 CG  HG1 HG2 CD  HD1 HD2 CE  
HE1 HE2 NZ  HZ1 HZ2 HZ3 C   O   N   HN  CA  HA1 HA2 C   O   N   HN  CA  HA  CB  
HB1 HB2 CG  CD1 HD1 CE1 HE1 CZ  OH  HH  CD2 HD2 CE2 HE2 C   O   N   HN  CA  HA  
CB  HB1 HB2 ND1 CG  CE1 HE1 NE2 HE2 CD2 HD2 C   O   N   HN  CA  HA  CB  HB1 HB2 
CG  HG  CD1 HD11HD12HD13CD2 HD21HD22HD23C   O   N   HN  CA  HA  CB  HB1 HB2 CG  
HG1 HG2 SD  CE  HE1 HE2 HE3 C   O   N   HN  CA  HA  CB  HB1 HB2 OG  HG1 C   O   
N   HN  CA  HA  CB  HB1 HB2 CG  CD1 HD1 CE1 HE1 CZ  HZ  CD2 HD2 CE2 HE2 C   O   
N   CD  HD1 HD2 CA  HA  CB  HB1 HB2 CG  HG1 HG2 C   O   N   HN  CA  HA  CB  HB1 
HB2 CG  HG1 HG2 CD  OE1 NE2 HE21HE22C   O   N   HN  CA  HA  CB  HB1 HB2 OG  HG1 
C   O   N   HN  CA  HA  CB  HB1 HB2 HB3 C   O   N   CD  HD1 HD2 CA  HA  CB  HB1 
HB2 CG  HG1 HG2 C   O   N   HN  CA  HA  CB  HB1 HB2 ND1 HD1 CG  CE1 HE1 NE2 CD2 
HD2 C   O   N   HN  CA  HA1 HA2 C   O   N   HN  CA  HA  CB  HB  CG1 HG11HG12HG13
CG2 HG21HG22HG23C   O   N   HN  CA  HA  CB  HB  CG1 HG11HG12HG13CG2 HG21HG22HG23
C   O   N   HN  CA  HA  CB  HB1 HB2 CG  CD1 HD1 CE1 HE1 CZ  HZ  CD2 HD2 CE2 HE2 
C   O   N   HN  CA  HA  CB  HB1 HB2 CG  HG  CD1 HD11HD12HD13CD2 HD21HD22HD23C   
O   N   HN  CA  HA  CB  HB1 HB2 ND1 CG  CE1 HE1 NE2 HE2 CD2 HD2 C   O   N   HN  
CA  HA  CB  HB  CG1 HG11HG12HG13CG2 HG21HG22HG23C   O   N   HN  CA  HA  CB  HB  
OG1 HG1 CG2 HG21HG22HG23C   O   N   HN  CA  HA  CB  HB1 HB2 CG  CD1 HD1 CE1 HE1 
CZ  OH  HH  CD2 HD2 CE2 HE2 C   O   N   HN  CA  HA  CB  HB  CG1 HG11HG12HG13CG2 
HG21HG22HG23C   O   N   CD  HD1 HD2 CA  HA  CB  HB1 HB2 CG  HG1 HG2 C   O   N   
HN  CA  HA  CB  HB1 HB2 HB3 C   O   N   HN  CA  HA  CB  HB1 HB2 CG  HG1 HG2 CD  
OE1 NE2 HE21HE22C   O   N   HN  CA  HA  CB  HB1 HB2 CG  HG1 HG2 CD  OE1 OE2 C   
O   N   HN  CA  HA  CB  HB1 HB2 CG  HG1 HG2 CD  HD1 HD2 CE  HE1 HE2 NZ  HZ1 HZ2 
HZ3 C   O   N   HN  CA  HA  CB  HB1 HB2 CG  OD1 ND2 HD22C   O   N   HN  CA  HA  
CB  HB1 HB2 CG  CD1 HD1 CE1 HE1 CZ  HZ  CD2 HD2 CE2 HE2 C   O   N   HN  CA  HA  
CB  HB  OG1 HG1 CG2 HG21HG22HG23C   O   N   HN  CA  HA  CB  HB  OG1 HG1 CG2 HG21
HG22HG23C   O   N   HN  CA  HA  CB  HB1 HB2 HB3 C   O   N   CD  HD1 HD2 CA  HA  
CB  HB1 HB2 CG  HG1 HG2 C   O   N   HN  CA  HA  CB  HB1 HB2 HB3 C   O   N   HN  
CA  HA  CB  HB  CG2 HG21HG22HG23CG1 HG11HG12CD  HD1 HD2 HD3 C   O   N   HN  CA  
HA  CB  HB1 HB2 SG  C   O   N   HN  CA  HA  CB  HB1 HB2 ND1 HD1 CG  CE1 HE1 NE2 
CD2 HD2 C   O   N   HN  CA  HA  CB  HB1 HB2 CG  OD1 OD2 C   O   N   HN  CA  HA1 
HA2 C   O   N   HN  CA  HA  CB  HB1 HB2 CG  HG1 HG2 CD  HD1 HD2 CE  HE1 HE2 NZ  
HZ1 HZ2 HZ3 C   O   N   HN  CA  HA  CB  HB1 HB2 HB3 C   O   N   HN  CA  HA  CB  
HB1 HB2 ND1 HD1 CG  CE1 HE1 NE2 CD2 HD2 C   O   N   HN  CA  HA  CB  HB1 HB2 CG  
CD1 HD1 CE1 HE1 CZ  HZ  CD2 HD2 CE2 HE2 C   O   N   CD  HD1 HD2 CA  HA  CB  HB1 
HB2 CG  HG1 HG2 C   O   N   HN  CA  HA  CB  HB1 HB2 CG  HG1 HG2 CD  HD1 HD2 NE  
HE  CZ  NH1 HH11HH12NH2 HH21HH22C   O   N   HN  CA  HA  CB  HB1 HB2 CG  HG1 HG2 
CD  OE1 OE2 C   O   N   HN  CA  HA1 HA2 C   O   N   HN  CA  HA  CB  HB  CG1 HG11
HG12HG13CG2 HG21HG22HG23C   O   N   HN  CA  HA  CB  HB1 HB2 CG  CD1 HD1 CE1 HE1 
CZ  HZ  CD2 HD2 CE2 HE2 C   O   N   HN  CA  HA  CB  HB  CG1 HG11HG12HG13CG2 HG21
HG22HG23C   O   N   HN  CA  HA  CB  HB1 HB2 OG  HG1 C   O   N   HN  CA  HA  CB  
HB1 HB2 CG  OD1 ND2 HD22C   O   N   HN  CA  HA1 HA2 C   O   N   HN  CA  HA  CB  
HB  OG1 HG1 CG2 HG21HG22HG23C   O   N   HN  CA  HA  CB  HB1 HB2 ND1 CG  CE1 HE1 
NE2 HE2 CD2 HD2 C   O   N   HN  CA  HA  CB  HB1 HB2 CG  CD1 HD1 NE1 HE1 CE2 CD2 
CE3 HE3 CZ3 HZ3 CZ2 HZ2 CH2 HH2 C   O   N   HN  CA  HA  CB  HB1 HB2 CG  CD1 HD1 
CE1 HE1 CZ  HZ  CD2 HD2 CE2 HE2 C   O   N   HN  CA  HA  CB  HB  CG1 HG11HG12HG13
CG2 HG21HG22HG23C   O   N   HN  CA  HA  CB  HB  OG1 HG1 CG2 HG21HG22HG23C   O   
N   HN  CA  HA  CB  HB1 HB2 CG  HG1 HG2 CD  OE1 NE2 HE21HE22C   O   N   HN  CA  
HA  CB  HB1 HB2 CG  HG1 HG2 CD  HD1 HD2 NE  HE  CZ  NH1 HH11HH12NH2 HH21HH22C   
O   N   HN  CA  HA  CB  HB1 HB2 CG  OD1 ND2 HD21HD22C   O   N   HN  CA  HA  CB  
HB1 HB2 CG  CD1 HD1 CE1 HE1 CZ  HZ  CD2 HD2 CE2 HE2 C   O   N   HN  CA  HA  CB  
HB1 HB2 CG  CD1 HD1 CE1 HE1 CZ  OH  HH  CD2 HD2 CE2 HE2 C   O   N   HN  CA  HA  
CB  HB1 HB2 CG  HG1 HG2 CD  OE1 OE2 C   O   N   CD  HD1 HD2 CA  HA  CB  HB1 HB2 
CG  HG1 HG2 C   O   N   HN  CA  HA  CB  HB1 HB2 CG  HG1 HG2 CD  OE1 NE2 HE21HE22
C   O   N   HN  CA  HA  CB  HB  CG2 HG21HG22HG23CG1 HG11HG12CD  HD1 HD2 HD3 C   
O   N   HN  CA  HA  CB  HB  CG2 HG21HG22HG23CG1 HG11HG12CD  HD1 HD2 HD3 C   O   
N   HN  CA  HA  CB  HB  OG1 HG1 CG2 HG21HG22HG23C   O   N   HN  CA  HA  CB  HB  
OG1 HG1 CG2 HG21HG22HG23C   O   N   HN  CA  HA  CB  HB1 HB2 CG  OD1 OD2 C   O   
N   HN  CA  HA  CB  HB1 HB2 CG  OD1 ND2 HD21HD22C   O   N   HN  CA  HA  CB  HB  
OG1 HG1 CG2 HG21HG22HG23C   O   N   HN  CA  HA  CB  HB1 HB2 CG  CD1 HD1 CE1 HE1 
CZ  HZ  CD2 HD2 CE2 HE2 C   O   N   HN  CA  HA  CB  HB  CG1 HG11HG12HG13CG2 HG21
HG22HG23C   O   N   HN  CA  HA  CB  HB1 HB2 OG  HG1 C   O   N   HN  CA  HA1 HA2 
C   O   N   HN  CA  HA  CB  HB1 HB2 CG  OD1 ND2 HD21HD22C   O   N   HN  CA  HA  
CB  HB1 HB2 SG  C   O   N   HN  CA  HA  CB  HB1 HB2 CG  OD1 OD2 C   O   N   HN  
CA  HA  CB  HB  CG1 HG11HG12HG13CG2 HG21HG22HG23C   O   N   HN  CA  HA  CB  HB  
CG1 HG11HG12HG13CG2 HG21HG22HG23C   O   N   HN  CA  HA  CB  HB  CG2 HG21HG22HG23
CG1 HG11HG12CD  HD1 HD2 HD3 C   O   N   HN  CA  HA1 HA2 C   O   N   HN  CA  HA  
CB  HB  CG2 HG21HG22HG23CG1 HG11HG12CD  HD1 HD2 HD3 C   O   N   HN  CA  HA  CB  
HB  CG1 HG11HG12HG13CG2 HG21HG22HG23C   O   N   HN  CA  HA  CB  HB1 HB2 CG  OD1 
ND2 HD22C   O   N   HN  CA  HA  CB  HB1 HB2 CG  OD1 ND2 HD21HD22C   O   N   HN  
CA  HA  CB  HB  OG1 HG1 CG2 HG21HG22HG23C   O   N   HN  CA  HA  CB  HB  CG1 HG11
HG12HG13CG2 HG21HG22HG23C   O   N   HN  CA  HA  CB  HB1 HB2 CG  CD1 HD1 CE1 HE1 
CZ  OH  HH  CD2 HD2 CE2 HE2 C   O   N   HN  CA  HA  CB  HB1 HB2 CG  OD1 OD2 C   
O   N   CD  HD1 HD2 CA  HA  CB  HB1 HB2 CG  HG1 HG2 C   O   N   HN  CA  HA  CB  
HB1 HB2 CG  HG  CD1 HD11HD12HD13CD2 HD21HD22HD23C   OT1 OT2 C1  H1  C5  H5  O5  
C2  H2  N   HN  C   O   CT  HT1 HT2 HT3 C3  H3  O3  HO3 C4  H4  O4  C6  H61 H62 
O6  HO6 C1  H1  C5  H5  O5  C2  H2  N   HN  C   O   CT  HT1 HT2 HT3 C3  H3  O3  
HO3 C4  H4  O4  C6  H61 H62 O6  HO6 C1  H1  C5  H5  O5  C2  H2  O2  HO2 C3  H3  
O3  C4  H4  O4  HO4 C6  H61 H62 O6  C1  H1  C5  H5  O5  C2  H2  O2  HO2 C3  H3  
O3  C4  H4  O4  HO4 C6  H61 H62 O6  C1  H1  C5  H5  O5  C2  H2  O2  HO2 C3  H3  
O3  HO3 C4  H4  O4  HO4 C6  H61 H62 O6  HO6 C1  H1  C5  H5  O5  C2  H2  O2  HO2 
C3  H3  O3  HO3 C4  H4  O4  HO4 C6  H61 H62 O6  HO6 C1  H1  C5  H5  O5  C2  H2  
O2  C3  H3  O3  HO3 C4  H4  O4  HO4 C6  H61 H62 O6  HO6 C1  H1  C5  H5  O5  C2  
H2  O2  HO2 C3  H3  O3  HO3 C4  H4  O4  HO4 C6  H61 H62 O6  HO6 C1  H1  C5  H5  
O5  C2  H2  N   HN  C   O   CT  HT1 HT2 HT3 C3  H3  O3  HO3 C4  H4  O4  C6  H61 
H62 O6  HO6 C1  H1  C5  H5  O5  C2  H2  N   HN  C   O   CT  HT1 HT2 HT3 C3  H3  
O3  HO3 C4  H4  O4  C6  H61 H62 O6  HO6 C1  H1  C5  H5  O5  C2  H2  O2  HO2 C3  
H3  O3  C4  H4  O4  HO4 C6  H61 H62 O6  C1  H1  C5  H5  O5  C2  H2  O2  HO2 C3  
H3  O3  C4  H4  O4  HO4 C6  H61 H62 O6  C1  H1  C5  H5  O5  C2  H2  O2  HO2 C3  
H3  O3  HO3 C4  H4  O4  HO4 C6  H61 H62 O6  HO6 C1  H1  C5  H5  O5  C2  H2  O2  
HO2 C3  H3  O3  HO3 C4  H4  O4  HO4 C6  H61 H62 O6  HO6 C1  H1  C5  H5  O5  C2  
H2  O2  C3  H3  O3  HO3 C4  H4  O4  HO4 C6  H61 H62 O6  HO6 C1  H1  C5  H5  O5  
C2  H2  N   HN  C   O   CT  HT1 HT2 HT3 C3  H3  O3  HO3 C4  H4  O4  C6  H61 H62 
O6  HO6 C1  H1  C5  H5  O5  C2  H2  O2  HO2 C3  H3  O3  HO3 C4  H4  O4  HO4 C6  
H61 H62 O6  HO6 C1  H1  C5  H5  O5  C2  H2  N   HN  C   O   CT  HT1 HT2 HT3 C3  
H3  O3  HO3 C4  H4  O4  C6  H61 H62 O6  HO6 C1  H1  C5  H5  O5  C2  H2  N   HN  
C   O   CT  HT1 HT2 HT3 C3  H3  O3  HO3 C4  H4  O4  C6  H61 H62 O6  HO6 C1  H1  
C5  H5  O5  C2  H2  O2  HO2 C3  H3  O3  C4  H4  O4  HO4 C6  H61 H62 O6  C1  H1  
C5  H5  O5  C2  H2  O2  HO2 C3  H3  O3  C4  H4  O4  HO4 C6  H61 H62 O6  C1  H1  
C5  H5  O5  C2  H2  O2  HO2 C3  H3  O3  HO3 C4  H4  O4  HO4 C6  H61 H62 O6  HO6 
C1  H1  C5  H5  O5  C2  H2  O2  HO2 C3  H3  O3  HO3 C4  H4  O4  HO4 C6  H61 H62 
O6  HO6 C1  H1  C5  H5  O5  C2  H2  O2  C3  H3  O3  HO3 C4  H4  O4  HO4 C6  H61 
H62 O6  HO6 C1  H1  C5  H5  O5  C2  H2  O2  HO2 C3  H3  O3  HO3 C4  H4  O4  HO4 
C6  H61 H62 O6  HO6 C1  H1  C5  H5  O5  C2  H2  N   HN  C   O   CT  HT1 HT2 HT3 
C3  H3  O3  HO3 C4  H4  O4  C6  H61 H62 O6  C1  H1  C5  H5  O5  C2  H2  O2  HO2 
C3  H3  O3  HO3 C4  H4  O4  HO4 C6  H61 H62 H63 C1  H1  C5  H5  O5  C2  H2  N   
HN  C   O   CT  HT1 HT2 HT3 C3  H3  O3  HO3 C4  H4  O4  C6  H61 H62 O6  HO6 C1  
H1  C5  H5  O5  C2  H2  O2  HO2 C3  H3  O3  C4  H4  O4  HO4 C6  H61 H62 O6  C1  
H1  C5  H5  O5  C2  H2  O2  C3  H3  O3  HO3 C4  H4  O4  HO4 C6  H61 H62 O6  HO6 
C1  H1  C5  H5  O5  C2  H2  N   HN  C   O   CT  HT1 HT2 HT3 C3  H3  O3  HO3 C4  
H4  O4  C6  H61 H62 O6  HO6 C1  H1  C5  H5  O5  C2  H2  O2  HO2 C3  H3  O3  HO3 
C4  H4  O4  HO4 C6  H61 H62 O6  HO6 C1  H1  C5  H5  O5  C2  H2  O2  C3  H3  O3  
HO3 C4  H4  O4  HO4 C6  H61 H62 O6  HO6 C1  H1  C5  H5  O5  C2  H2  N   HN  C   
O   CT  HT1 HT2 HT3 C3  H3  O3  HO3 C4  H4  O4  C6  H61 H62 O6  HO6 C1  H1  C5  
H5  O5  C2  H2  O2  HO2 C3  H3  O3  HO3 C4  H4  O4  HO4 C6  H61 H62 O6  C1  O11 
O12 C2  C6  H6  O6  C3  H31 H32 C4  H4  O4  HO4 C5  H5  N   HN  C   O   CT  HT1 
HT2 HT3 C7  H7  O7  HO7 C8  H8  O8  HO8 C9  H91 H92 O9  HO9 C1  H1  C5  H5  O5  
C2  H2  N   HN  C   O   CT  HT1 HT2 HT3 C3  H3  O3  HO3 C4  H4  O4  C6  H61 H62 
O6  C1  H1  C5  H5  O5  C2  H2  O2  HO2 C3  H3  O3  HO3 C4  H4  O4  HO4 C6  H61 
H62 H63 C1  H1  C5  H5  O5  C2  H2  N   HN  C   O   CT  HT1 HT2 HT3 C3  H3  O3  
HO3 C4  H4  O4  C6  H61 H62 O6  HO6 C1  H1  C5  H5  O5  C2  H2  O2  HO2 C3  H3  
O3  C4  H4  O4  HO4 C6  H61 H62 O6  C1  H1  C5  H5  O5  C2  H2  O2  C3  H3  O3  
HO3 C4  H4  O4  HO4 C6  H61 H62 O6  HO6 C1  H1  C5  H5  O5  C2  H2  N   HN  C   
O   CT  HT1 HT2 HT3 C3  H3  O3  HO3 C4  H4  O4  HO4 C6  H61 H62 O6  HO6 C1  H1  
C5  H5  O5  C2  H2  O2  C3  H3  O3  HO3 C4  H4  O4  HO4 C6  H61 H62 O6  HO6 C1  
H1  C5  H5  O5  C2  H2  N   HN  C   O   CT  HT1 HT2 HT3 C3  H3  O3  HO3 C4  H4  
O4  HO4 C6  H61 H62 O6  HO6 C1  H1  C5  H5  O5  C2  H2  N   HN  C   O   CT  HT1 
HT2 HT3 C3  H3  O3  HO3 C4  H4  O4  C6  H61 H62 O6  C1  H1  C5  H5  O5  C2  H2  
O2  HO2 C3  H3  O3  HO3 C4  H4  O4  HO4 C6  H61 H62 H63 C1  H1  C5  H5  O5  C2  
H2  N   HN  C   O   CT  HT1 HT2 HT3 C3  H3  O3  HO3 C4  H4  O4  C6  H61 H62 O6  
HO6 C1  H1  C5  H5  O5  C2  H2  O2  HO2 C3  H3  O3  C4  H4  O4  HO4 C6  H61 H62 
O6  C1  H1  C5  H5  O5  C2  H2  O2  HO2 C3  H3  O3  HO3 C4  H4  O4  HO4 C6  H61 
H62 O6  HO6 C1  H1  C5  H5  O5  C2  H2  O2  C3  H3  O3  HO3 C4  H4  O4  HO4 C6  
H61 H62 O6  HO6 C1  H1  C5  H5  O5  C2  H2  N   HN  C   O   CT  HT1 HT2 HT3 C3  
H3  O3  HO3 C4  H4  O4  HO4 C6  H61 H62 O6  HO6 C1  H1  C5  H5  O5  C2  H2  N   
HN  C   O   CT  HT1 HT2 HT3 C3  H3  O3  HO3 C4  H4  O4  C6  H61 H62 O6  HO6 C1  
H1  C5  H5  O5  C2  H2  N   HN  C   O   CT  HT1 HT2 HT3 C3  H3  O3  HO3 C4  H4  
O4  C6  H61 H62 O6  HO6 C1  H1  C5  H5  O5  C2  H2  O2  HO2 C3  H3  O3  C4  H4  
O4  HO4 C6  H61 H62 O6  C1  H1  C5  H5  O5  C2  H2  O2  HO2 C3  H3  O3  C4  H4  
O4  HO4 C6  H61 H62 O6  C1  H1  C5  H5  O5  C2  H2  O2  HO2 C3  H3  O3  HO3 C4  
H4  O4  HO4 C6  H61 H62 O6  HO6 C1  H1  C5  H5  O5  C2  H2  O2  HO2 C3  H3  O3  
HO3 C4  H4  O4  HO4 C6  H61 H62 O6  HO6 C1  H1  C5  H5  O5  C2  H2  O2  HO2 C3  
H3  O3  HO3 C4  H4  O4  HO4 C6  H61 H62 O6  HO6 C1  H1  C5  H5  O5  C2  H2  N   
HN  C   O   CT  HT1 HT2 HT3 C3  H3  O3  HO3 C4  H4  O4  C6  H61 H62 O6  HO6 C1  
H1  C5  H5  O5  C2  H2  N   HN  C   O   CT  HT1 HT2 HT3 C3  H3  O3  HO3 C4  H4  
O4  C6  H61 H62 O6  HO6 C1  H1  C5  H5  O5  C2  H2  O2  HO2 C3  H3  O3  C4  H4  
O4  HO4 C6  H61 H62 O6  C1  H1  C5  H5  O5  C2  H2  O2  HO2 C3  H3  O3  C4  H4  
O4  HO4 C6  H61 H62 O6  C1  H1  C5  H5  O5  C2  H2  O2  HO2 C3  H3  O3  HO3 C4  
H4  O4  HO4 C6  H61 H62 O6  HO6 C1  H1  C5  H5  O5  C2  H2  O2  HO2 C3  H3  O3  
HO3 C4  H4  O4  HO4 C6  H61 H62 O6  HO6 C1  H1  C5  H5  O5  C2  H2  O2  HO2 C3  
H3  O3  HO3 C4  H4  O4  HO4 C6  H61 H62 O6  HO6 C1  H1  C5  H5  O5  C2  H2  N   
HN  C   O   CT  HT1 HT2 HT3 C3  H3  O3  HO3 C4  H4  O4  C6  H61 H62 O6  HO6 C1  
H1  C5  H5  O5  C2  H2  N   HN  C   O   CT  HT1 HT2 HT3 C3  H3  O3  HO3 C4  H4  
O4  C6  H61 H62 O6  HO6 C1  H1  C5  H5  O5  C2  H2  O2  HO2 C3  H3  O3  C4  H4  
O4  HO4 C6  H61 H62 O6  C1  H1  C5  H5  O5  C2  H2  O2  HO2 C3  H3  O3  C4  H4  
O4  HO4 C6  H61 H62 O6  C1  H1  C5  H5  O5  C2  H2  O2  HO2 C3  H3  O3  HO3 C4  
H4  O4  HO4 C6  H61 H62 O6  HO6 C1  H1  C5  H5  O5  C2  H2  O2  HO2 C3  H3  O3  
HO3 C4  H4  O4  HO4 C6  H61 H62 O6  HO6 C1  H1  C5  H5  O5  C2  H2  O2  C3  H3  
O3  HO3 C4  H4  O4  HO4 C6  H61 H62 O6  HO6 C1  H1  C5  H5  O5  C2  H2  O2  C3  
H3  O3  HO3 C4  H4  O4  HO4 C6  H61 H62 O6  HO6 C1  H1  C5  H5  O5  C2  H2  O2  
HO2 C3  H3  O3  HO3 C4  H4  O4  HO4 C6  H61 H62 O6  HO6 C1  H1  C5  H5  O5  C2  
H2  N   HN  C   O   CT  HT1 HT2 HT3 C3  H3  O3  HO3 C4  H4  O4  C6  H61 H62 O6  
HO6 C1  H1  C5  H5  O5  C2  H2  N   HN  C   O   CT  HT1 HT2 HT3 C3  H3  O3  HO3 
C4  H4  O4  C6  H61 H62 O6  HO6 C1  H1  C5  H5  O5  C2  H2  O2  HO2 C3  H3  O3  
C4  H4  O4  HO4 C6  H61 H62 O6  C1  H1  C5  H5  O5  C2  H2  O2  HO2 C3  H3  O3  
C4  H4  O4  HO4 C6  H61 H62 O6  C1  H1  C5  H5  O5  C2  H2  O2  HO2 C3  H3  O3  
HO3 C4  H4  O4  HO4 C6  H61 H62 O6  HO6 C1  H1  C5  H5  O5  C2  H2  O2  HO2 C3  
H3  O3  HO3 C4  H4  O4  HO4 C6  H61 H62 O6  HO6 C1  H1  C5  H5  O5  C2  H2  O2  
HO2 C3  H3  O3  HO3 C4  H4  O4  HO4 C6  H61 H62 O6  HO6 C1  H1  C5  H5  O5  C2  
H2  N   HN  C   O   CT  HT1 HT2 HT3 C3  H3  O3  HO3 C4  H4  O4  C6  H61 H62 O6  
HO6 C1  H1  C5  H5  O5  C2  H2  N   HN  C   O   CT  HT1 HT2 HT3 C3  H3  O3  HO3 
C4  H4  O4  C6  H61 H62 O6  HO6 C1  H1  C5  H5  O5  C2  H2  O2  HO2 C3  H3  O3  
C4  H4  O4  HO4 C6  H61 H62 O6  C1  H1  C5  H5  O5  C2  H2  O2  C3  H3  O3  HO3 
C4  H4  O4  HO4 C6  H61 H62 O6  HO6 C1  H1  C5  H5  O5  C2  H2  N   HN  C   O   
CT  HT1 HT2 HT3 C3  H3  O3  HO3 C4  H4  O4  HO4 C6  H61 H62 O6  HO6 C1  H1  C5  
H5  O5  C2  H2  O2  C3  H3  O3  HO3 C4  H4  O4  HO4 C6  H61 H62 O6  HO6 C1  H1  
C5  H5  O5  C2  H2  N   HN  C   O   CT  HT1 HT2 HT3 C3  H3  O3  HO3 C4  H4  O4  
HO4 C6  H61 H62 O6  HO6 C1  H1  C5  H5  O5  C2  H2  N   HN  C   O   CT  HT1 HT2 
HT3 C3  H3  O3  HO3 C4  H4  O4  C6  H61 H62 O6  C1  H1  C5  H5  O5  C2  H2  O2  
HO2 C3  H3  O3  HO3 C4  H4  O4  HO4 C6  H61 H62 H63 C1  H1  C5  H5  O5  C2  H2  
N   HN  C   O   CT  HT1 HT2 HT3 C3  H3  O3  HO3 C4  H4  O4  C6  H61 H62 O6  HO6 
C1  H1  C5  H5  O5  C2  H2  O2  HO2 C3  H3  O3  C4  H4  O4  HO4 C6  H61 H62 O6  
C1  H1  C5  H5  O5  C2  H2  O2  C3  H3  O3  HO3 C4  H4  O4  HO4 C6  H61 H62 O6  
C1  H1  C5  H5  O5  C2  H2  N   HN  C   O   CT  HT1 HT2 HT3 C3  H3  O3  HO3 C4  
H4  O4  HO4 C6  H61 H62 O6  HO6 C1  H1  C5  H5  O5  C2  H2  N   HN  C   O   CT  
HT1 HT2 HT3 C3  H3  O3  HO3 C4  H4  O4  HO4 C6  H61 H62 O6  HO6 C1  H1  C5  H5  
O5  C2  H2  O2  C3  H3  O3  HO3 C4  H4  O4  HO4 C6  H61 H62 O6  HO6 C1  H1  C5  
H5  O5  C2  H2  N   HN  C   O   CT  HT1 HT2 HT3 C3  H3  O3  HO3 C4  H4  O4  HO4 
C6  H61 H62 O6  HO6 C1  H1  C5  H5  O5  C2  H2  N   HN  C   O   CT  HT1 HT2 HT3 
C3  H3  O3  HO3 C4  H4  O4  C6  H61 H62 O6  HO6 C1  H1  C5  H5  O5  C2  H2  N   
HN  C   O   CT  HT1 HT2 HT3 C3  H3  O3  HO3 C4  H4  O4  C6  H61 H62 O6  HO6 C1  
H1  C5  H5  O5  C2  H2  O2  HO2 C3  H3  O3  C4  H4  O4  HO4 C6  H61 H62 O6  C1  
H1  C5  H5  O5  C2  H2  O2  HO2 C3  H3  O3  C4  H4  O4  HO4 C6  H61 H62 O6  C1  
H1  C5  H5  O5  C2  H2  O2  HO2 C3  H3  O3  HO3 C4  H4  O4  HO4 C6  H61 H62 O6  
HO6 C1  H1  C5  H5  O5  C2  H2  O2  HO2 C3  H3  O3  HO3 C4  H4  O4  HO4 C6  H61 
H62 O6  HO6 C1  H1  C5  H5  O5  C2  H2  O2  HO2 C3  H3  O3  HO3 C4  H4  O4  HO4 
C6  H61 H62 O6  HO6 C1  H1  C5  H5  O5  C2  H2  N   HN  C   O   CT  HT1 HT2 HT3 
C3  H3  O3  HO3 C4  H4  O4  C6  H61 H62 O6  HO6 C1  H1  C5  H5  O5  C2  H2  N   
HN  C   O   CT  HT1 HT2 HT3 C3  H3  O3  HO3 C4  H4  O4  C6  H61 H62 O6  HO6 C1  
H1  C5  H5  O5  C2  H2  O2  HO2 C3  H3  O3  C4  H4  O4  HO4 C6  H61 H62 O6  C1  
H1  C5  H5  O5  C2  H2  O2  HO2 C3  H3  O3  C4  H4  O4  HO4 C6  H61 H62 O6  C1  
H1  C5  H5  O5  C2  H2  O2  HO2 C3  H3  O3  HO3 C4  H4  O4  HO4 C6  H61 H62 O6  
HO6 C1  H1  C5  H5  O5  C2  H2  O2  HO2 C3  H3  O3  HO3 C4  H4  O4  HO4 C6  H61 
H62 O6  HO6 C1  H1  C5  H5  O5  C2  H2  O2  C3  H3  O3  HO3 C4  H4  O4  HO4 C6  
H61 H62 O6  HO6 C1  H1  C5  H5  O5  C2  H2  O2  HO2 C3  H3  O3  HO3 C4  H4  O4  
HO4 C6  H61 H62 O6  HO6 C1  H1  C5  H5  O5  C2  H2  N   HN  C   O   CT  HT1 HT2 
HT3 C3  H3  O3  HO3 C4  H4  O4  C6  H61 H62 O6  HO6 C1  H1  C5  H5  O5  C2  H2  
N   HN  C   O   CT  HT1 HT2 HT3 C3  H3  O3  HO3 C4  H4  O4  C6  H61 H62 O6  HO6 
C1  H1  C5  H5  O5  C2  H2  O2  HO2 C3  H3  O3  C4  H4  O4  HO4 C6  H61 H62 O6  
C1  H1  C5  H5  O5  C2  H2  O2  HO2 C3  H3  O3  C4  H4  O4  HO4 C6  H61 H62 O6  
C1  H1  C5  H5  O5  C2  H2  O2  HO2 C3  H3  O3  HO3 C4  H4  O4  HO4 C6  H61 H62 
O6  HO6 C1  H1  C5  H5  O5  C2  H2  O2  HO2 C3  H3  O3  HO3 C4  H4  O4  HO4 C6  
H61 H62 O6  HO6 C1  H1  C5  H5  O5  C2  H2  O2  HO2 C3  H3  O3  HO3 C4  H4  O4  
HO4 C6  H61 H62 O6  HO6 C1  H1  C5  H5  O5  C2  H2  N   HN  C   O   CT  HT1 HT2 
HT3 C3  H3  O3  HO3 C4  H4  O4  C6  H61 H62 O6  HO6 C1  H1  C5  H5  O5  C2  H2  
N   HN  C   O   CT  HT1 HT2 HT3 C3  H3  O3  HO3 C4  H4  O4  C6  H61 H62 O6  HO6 
C1  H1  C5  H5  O5  C2  H2  O2  HO2 C3  H3  O3  C4  H4  O4  HO4 C6  H61 H62 O6  
C1  H1  C5  H5  O5  C2  H2  O2  HO2 C3  H3  O3  C4  H4  O4  HO4 C6  H61 H62 O6  
C1  H1  C5  H5  O5  C2  H2  O2  HO2 C3  H3  O3  HO3 C4  H4  O4  HO4 C6  H61 H62 
O6  HO6 C1  H1  C5  H5  O5  C2  H2  O2  HO2 C3  H3  O3  HO3 C4  H4  O4  HO4 C6  
H61 H62 O6  HO6 C1  H1  C5  H5  O5  C2  H2  O2  HO2 C3  H3  O3  HO3 C4  H4  O4  
HO4 C6  H61 H62 O6  HO6 C1  H1  C5  H5  O5  C2  H2  N   HN  C   O   CT  HT1 HT2 
HT3 C3  H3  O3  HO3 C4  H4  O4  C6  H61 H62 O6  HO6 C1  H1  C5  H5  O5  C2  H2  
N   HN  C   O   CT  HT1 HT2 HT3 C3  H3  O3  HO3 C4  H4  O4  C6  H61 H62 O6  HO6 
C1  H1  C5  H5  O5  C2  H2  O2  HO2 C3  H3  O3  C4  H4  O4  HO4 C6  H61 H62 O6  
C1  H1  C5  H5  O5  C2  H2  O2  HO2 C3  H3  O3  C4  H4  O4  HO4 C6  H61 H62 O6  
C1  H1  C5  H5  O5  C2  H2  O2  HO2 C3  H3  O3  HO3 C4  H4  O4  HO4 C6  H61 H62 
O6  HO6 C1  H1  C5  H5  O5  C2  H2  O2  HO2 C3  H3  O3  HO3 C4  H4  O4  HO4 C6  
H61 H62 O6  HO6 C1  H1  C5  H5  O5  C2  H2  O2  C3  H3  O3  HO3 C4  H4  O4  HO4 
C6  H61 H62 O6  HO6 C1  H1  C5  H5  O5  C2  H2  N   HN  C   O   CT  HT1 HT2 HT3 
C3  H3  O3  HO3 C4  H4  O4  C6  H61 H62 O6  HO6 C1  H1  C5  H5  O5  C2  H2  O2  
HO2 C3  H3  O3  HO3 C4  H4  O4  HO4 C6  H61 H62 O6  C1  O11 O12 C2  C6  H6  O6  
C3  H31 H32 C4  H4  O4  HO4 C5  H5  N   HN  C   O   CT  HT1 HT2 HT3 C7  H7  O7  
HO7 C8  H8  O8  HO8 C9  H91 H92 O9  HO9 C1  H1  C5  H5  O5  C2  H2  N   HN  C   
O   CT  HT1 HT2 HT3 C3  H3  O3  HO3 C4  H4  O4  C6  H61 H62 O6  C1  H1  C5  H5  
O5  C2  H2  O2  HO2 C3  H3  O3  HO3 C4  H4  O4  HO4 C6  H61 H62 H63 C1  H1  C5  
H5  O5  C2  H2  N   HN  C   O   CT  HT1 HT2 HT3 C3  H3  O3  HO3 C4  H4  O4  C6  
H61 H62 O6  HO6 C1  H1  C5  H5  O5  C2  H2  O2  HO2 C3  H3  O3  C4  H4  O4  HO4 
C6  H61 H62 O6  C1  H1  C5  H5  O5  C2  H2  O2  C3  H3  O3  HO3 C4  H4  O4  HO4 
C6  H61 H62 O6  HO6 C1  H1  C5  H5  O5  C2  H2  N   HN  C   O   CT  HT1 HT2 HT3 
C3  H3  O3  HO3 C4  H4  O4  HO4 C6  H61 H62 O6  HO6 C1  H1  C5  H5  O5  C2  H2  
O2  C3  H3  O3  HO3 C4  H4  O4  HO4 C6  H61 H62 O6  HO6 C1  H1  C5  H5  O5  C2  
H2  N   HN  C   O   CT  HT1 HT2 HT3 C3  H3  O3  HO3 C4  H4  O4  HO4 C6  H61 H62 
O6  HO6 
%FLAG CHARGE                                                                    
%FORMAT(3E24.16)                                                                
 -5.4668495497864216E+00  6.0135345047650643E+00  6.0135345047650643E+00
  6.0135345047650643E+00  3.8267946848504950E+00  1.8222831832621407E+00
 -3.2801097298718531E+00  1.6400548649359266E+00  1.6400548649359266E+00
 -3.2801097298718531E+00  1.6400548649359266E+00  1.6400548649359266E+00
  1.0022557507941775E+01 -1.0022557507941775E+01 -1.1298155736225272E+01
  5.8313061864388498E+00  5.4668495497864216E+00  9.2936442346369166E+00
 -9.2936442346369166E+00 -8.5647309613320601E+00  5.6490778681126361E+00
  1.2755982282834986E+00  1.6400548649359266E+00 -3.2801097298718531E+00
  1.6400548649359266E+00  1.6400548649359266E+00 -2.5511964565669971E+00
  1.6400548649359266E+00  1.6400548649359266E+00 -1.6400548649359266E+00
 -4.0090230031767096E+00  1.6400548649359266E+00  1.6400548649359266E+00
  1.6400548649359266E+00  9.2936442346369166E+00 -9.2936442346369166E+00
 -8.5647309613320601E+00  5.6490778681126361E+00  1.2755982282834986E+00
  1.6400548649359266E+00  9.1114159163107034E-01  1.6400548649359266E+00
  1.6400548649359266E+00 -1.2027069009530129E+01  7.8358176880272046E+00
  9.2936442346369166E+00 -9.2936442346369166E+00 -8.5647309613320601E+00
  5.6490778681126361E+00  1.2755982282834986E+00  1.6400548649359266E+00
 -3.2801097298718531E+00  1.6400548649359266E+00  1.6400548649359266E+00
 -1.6400548649359266E+00  1.6400548649359266E+00 -4.9201645948077797E+00
  1.6400548649359266E+00  1.6400548649359266E+00  1.6400548649359266E+00
 -4.9201645948077797E+00  1.6400548649359266E+00  1.6400548649359266E+00
  1.6400548649359266E+00  9.2936442346369166E+00 -9.2936442346369166E+00
 -8.5647309613320601E+00  5.6490778681126361E+00 -3.6445663665242811E-01
  1.6400548649359266E+00  1.6400548649359266E+00  9.2936442346369166E+00
 -9.2936442346369166E+00 -8.5647309613320601E+00  5.6490778681126361E+00
  1.2755982282834986E+00  1.6400548649359266E+00 -4.9201645948077797E+00
  1.6400548649359266E+00  1.6400548649359266E+00  1.6400548649359266E+00
  9.2936442346369166E+00 -9.2936442346369166E+00 -8.5647309613320601E+00
  5.6490778681126361E+00  1.2755982282834986E+00  1.6400548649359266E+00
 -3.2801097298718531E+00  1.6400548649359266E+00  1.6400548649359266E+00
 -5.1023929131339942E+00  1.6400548649359266E+00  1.6400548649359266E+00
  1.1298155736225272E+01 -1.3849352192792269E+01 -1.3849352192792269E+01
  9.2936442346369166E+00 -9.2936442346369166E+00 -8.5647309613320601E+00
  5.6490778681126361E+00  1.2755982282834986E+00  1.6400548649359266E+00
 -3.2801097298718531E+00  1.6400548649359266E+00  1.6400548649359266E+00
  1.0022557507941775E+01 -1.0022557507941775E+01 -1.1298155736225272E+01
  5.8313061864388498E+00  5.4668495497864216E+00  9.2936442346369166E+00
 -9.2936442346369166E+00 -8.5647309613320601E+00  5.6490778681126361E+00
  1.2755982282834986E+00  1.6400548649359266E+00 -1.8222831832621407E+00
  1.6400548649359266E+00  1.6400548649359266E+00 -1.4578265466097124E+00
  9.2936442346369166E+00 -9.2936442346369166E+00 -8.5647309613320601E+00
  5.6490778681126361E+00  1.2755982282834986E+00  1.6400548649359266E+00
 -1.6400548649359266E+00  1.6400548649359266E+00 -4.9201645948077797E+00
  1.6400548649359266E+00  1.6400548649359266E+00  1.6400548649359266E+00
 -4.9201645948077797E+00  1.6400548649359266E+00  1.6400548649359266E+00
  1.6400548649359266E+00  9.2936442346369166E+00 -9.2936442346369166E+00
 -8.5647309613320601E+00  5.6490778681126361E+00  1.2755982282834986E+00
  1.6400548649359266E+00 -4.9201645948077797E+00  1.6400548649359266E+00
  1.6400548649359266E+00  1.6400548649359266E+00  9.2936442346369166E+00
 -9.2936442346369166E+00 -8.5647309613320601E+00  5.6490778681126361E+00
  1.2755982282834986E+00  1.6400548649359266E+00 -3.2801097298718531E+00
  1.6400548649359266E+00  1.6400548649359266E+00  0.0000000000000000E+00
 -2.0956256607514616E+00  2.0956256607514616E+00 -2.0956256607514616E+00
  2.0956256607514616E+00  2.0045115015883548E+00 -9.8403291896155594E+00
  7.8358176880272046E+00 -2.0956256607514616E+00  2.0956256607514616E+00
 -2.0956256607514616E+00  2.0956256607514616E+00  9.2936442346369166E+00
 -9.2936442346369166E+00 -8.5647309613320601E+00  5.6490778681126361E+00
  1.2755982282834986E+00  1.6400548649359266E+00  9.1114159163107034E-01
  1.6400548649359266E+00  1.6400548649359266E+00 -1.2027069009530129E+01
  7.8358176880272046E+00  9.2936442346369166E+00 -9.2936442346369166E+00
 -8.5647309613320601E+00  5.6490778681126361E+00  1.2755982282834986E+00
  1.6400548649359266E+00 -3.2801097298718531E+00  1.6400548649359266E+00
  1.6400548649359266E+00  9.2936442346369166E+00 -9.2936442346369166E+00
 -8.5647309613320601E+00  5.6490778681126361E+00  9.2936442346369166E+00
 -9.2936442346369166E+00 -8.5647309613320601E+00  5.6490778681126361E+00
  1.2755982282834986E+00  1.6400548649359266E+00 -3.2801097298718531E+00
  1.6400548649359266E+00  1.6400548649359266E+00  1.0022557507941775E+01
 -1.0022557507941775E+01 -1.1298155736225272E+01  5.8313061864388498E+00
  5.4668495497864216E+00  9.2936442346369166E+00 -9.2936442346369166E+00
 -8.5647309613320601E+00  5.6490778681126361E+00  1.2755982282834986E+00
  1.6400548649359266E+00  9.1114159163107034E-01  1.6400548649359266E+00
  1.6400548649359266E+00 -1.2027069009530129E+01  7.8358176880272046E+00
  9.2936442346369166E+00 -9.2936442346369166E+00 -8.5647309613320601E+00
  5.6490778681126361E+00  1.2755982282834986E+00  1.6400548649359266E+00
 -1.6400548649359266E+00  1.6400548649359266E+00 -4.9201645948077797E+00
  1.6400548649359266E+00  1.6400548649359266E+00  1.6400548649359266E+00
 -3.2801097298718531E+00  1.6400548649359266E+00  1.6400548649359266E+00
 -4.9201645948077797E+00  1.6400548649359266E+00  1.6400548649359266E+00
  1.6400548649359266E+00  9.2936442346369166E+00 -9.2936442346369166E+00
 -8.5647309613320601E+00  5.6490778681126361E+00  1.2755982282834986E+00
  1.6400548649359266E+00 -4.9201645948077797E+00  1.6400548649359266E+00
  1.6400548649359266E+00  1.6400548649359266E+00  9.2936442346369166E+00
 -9.2936442346369166E+00 -8.5647309613320601E+00  5.6490778681126361E+00
  1.2755982282834986E+00  1.6400548649359266E+00 -1.6400548649359266E+00
  1.6400548649359266E+00 -4.9201645948077797E+00  1.6400548649359266E+00
  1.6400548649359266E+00  1.6400548649359266E+00 -3.2801097298718531E+00
  1.6400548649359266E+00  1.6400548649359266E+00 -4.9201645948077797E+00
  1.6400548649359266E+00  1.6400548649359266E+00  1.6400548649359266E+00
  9.2936442346369166E+00 -9.2936442346369166E+00 -5.2846212314602070E+00
  0.0000000000000000E+00  1.6400548649359266E+00  1.6400548649359266E+00
  3.6445663665242811E-01  1.6400548649359266E+00 -3.2801097298718531E+00
  1.6400548649359266E+00  1.6400548649359266E+00 -3.2801097298718531E+00
  1.6400548649359266E+00  1.6400548649359266E+00  9.2936442346369166E+00
 -9.2936442346369166E+00 -8.5647309613320601E+00  5.6490778681126361E+00
  1.2755982282834986E+00  1.6400548649359266E+00  2.5511964565669971E+00
  1.6400548649359266E+00 -1.2027069009530129E+01  7.8358176880272046E+00
 -4.9201645948077797E+00  1.6400548649359266E+00  1.6400548649359266E+00
  1.6400548649359266E+00  9.2936442346369166E+00 -9.2936442346369166E+00
 -8.5647309613320601E+00  5.6490778681126361E+00  1.2755982282834986E+00
  1.6400548649359266E+00 -3.2801097298718531E+00  1.6400548649359266E+00
  1.6400548649359266E+00  9.2936442346369166E+00 -9.2936442346369166E+00
 -8.5647309613320601E+00  5.6490778681126361E+00  9.2936442346369166E+00
 -9.2936442346369166E+00 -8.5647309613320601E+00  5.6490778681126361E+00
  1.2755982282834986E+00  1.6400548649359266E+00 -3.2801097298718531E+00
  1.6400548649359266E+00  1.6400548649359266E+00  0.0000000000000000E+00
 -2.0956256607514616E+00  2.0956256607514616E+00 -2.0956256607514616E+00
  2.0956256607514616E+00 -2.0956256607514616E+00  2.0956256607514616E+00
 -2.0956256607514616E+00  2.0956256607514616E+00 -2.0956256607514616E+00
  2.0956256607514616E+00  9.2936442346369166E+00 -9.2936442346369166E+00
 -8.5647309613320601E+00  5.6490778681126361E+00  1.2755982282834986E+00
  1.6400548649359266E+00  2.5511964565669971E+00  1.6400548649359266E+00
 -1.2027069009530129E+01  7.8358176880272046E+00 -4.9201645948077797E+00
  1.6400548649359266E+00  1.6400548649359266E+00  1.6400548649359266E+00
  9.2936442346369166E+00 -9.2936442346369166E+00 -8.5647309613320601E+00
  5.6490778681126361E+00  1.2755982282834986E+00  1.6400548649359266E+00
 -1.6400548649359266E+00  1.6400548649359266E+00 -4.9201645948077797E+00
  1.6400548649359266E+00  1.6400548649359266E+00  1.6400548649359266E+00
 -3.2801097298718531E+00  1.6400548649359266E+00  1.6400548649359266E+00
 -4.9201645948077797E+00  1.6400548649359266E+00  1.6400548649359266E+00
  1.6400548649359266E+00  9.2936442346369166E+00 -9.2936442346369166E+00
 -8.5647309613320601E+00  5.6490778681126361E+00  1.2755982282834986E+00
  1.6400548649359266E+00  9.1114159163107034E-01  1.6400548649359266E+00
  1.6400548649359266E+00 -1.2027069009530129E+01  7.8358176880272046E+00
  9.2936442346369166E+00 -9.2936442346369166E+00 -8.5647309613320601E+00
  5.6490778681126361E+00  1.2755982282834986E+00  1.6400548649359266E+00
 -1.6400548649359266E+00  1.6400548649359266E+00 -4.9201645948077797E+00
  1.6400548649359266E+00  1.6400548649359266E+00  1.6400548649359266E+00
 -4.9201645948077797E+00  1.6400548649359266E+00  1.6400548649359266E+00
  1.6400548649359266E+00  9.2936442346369166E+00 -9.2936442346369166E+00
 -8.5647309613320601E+00  5.6490778681126361E+00  1.2755982282834986E+00
  1.6400548649359266E+00  2.5511964565669971E+00  1.6400548649359266E+00
 -1.2027069009530129E+01  7.8358176880272046E+00 -4.9201645948077797E+00
  1.6400548649359266E+00  1.6400548649359266E+00  1.6400548649359266E+00
  9.2936442346369166E+00 -9.2936442346369166E+00 -8.5647309613320601E+00
  5.6490778681126361E+00  1.2755982282834986E+00  1.6400548649359266E+00
  2.5511964565669971E+00  1.6400548649359266E+00 -1.2027069009530129E+01
  7.8358176880272046E+00 -4.9201645948077797E+00  1.6400548649359266E+00
  1.6400548649359266E+00  1.6400548649359266E+00  9.2936442346369166E+00
 -9.2936442346369166E+00 -8.5647309613320601E+00  5.6490778681126361E+00
  1.2755982282834986E+00  1.6400548649359266E+00 -3.2801097298718531E+00
  1.6400548649359266E+00  1.6400548649359266E+00 -5.1023929131339942E+00
  1.6400548649359266E+00  1.6400548649359266E+00  1.1298155736225272E+01
 -1.3849352192792269E+01 -1.3849352192792269E+01  9.2936442346369166E+00
 -9.2936442346369166E+00 -8.5647309613320601E+00  5.6490778681126361E+00
  1.2755982282834986E+00  1.6400548649359266E+00 -1.6400548649359266E+00
  1.6400548649359266E+00 -4.9201645948077797E+00  1.6400548649359266E+00
  1.6400548649359266E+00  1.6400548649359266E+00 -3.2801097298718531E+00
  1.6400548649359266E+00  1.6400548649359266E+00 -4.9201645948077797E+00
  1.6400548649359266E+00  1.6400548649359266E+00  1.6400548649359266E+00
  9.2936442346369166E+00 -9.2936442346369166E+00 -8.5647309613320601E+00
  5.6490778681126361E+00  1.2755982282834986E+00  1.6400548649359266E+00
 -3.2801097298718531E+00  1.6400548649359266E+00  1.6400548649359266E+00
 -1.6400548649359266E+00  1.6400548649359266E+00 -4.9201645948077797E+00
  1.6400548649359266E+00  1.6400548649359266E+00  1.6400548649359266E+00
 -4.9201645948077797E+00  1.6400548649359266E+00  1.6400548649359266E+00
  1.6400548649359266E+00  9.2936442346369166E+00 -9.2936442346369166E+00
 -5.2846212314602070E+00  0.0000000000000000E+00  1.6400548649359266E+00
  1.6400548649359266E+00  3.6445663665242811E-01  1.6400548649359266E+00
 -3.2801097298718531E+00  1.6400548649359266E+00  1.6400548649359266E+00
 -3.2801097298718531E+00  1.6400548649359266E+00  1.6400548649359266E+00
  9.2936442346369166E+00 -9.2936442346369166E+00 -8.5647309613320601E+00
  5.6490778681126361E+00  1.2755982282834986E+00  1.6400548649359266E+00
 -1.6400548649359266E+00  1.6400548649359266E+00 -4.9201645948077797E+00
  1.6400548649359266E+00  1.6400548649359266E+00  1.6400548649359266E+00
 -4.9201645948077797E+00  1.6400548649359266E+00  1.6400548649359266E+00
  1.6400548649359266E+00  9.2936442346369166E+00 -9.2936442346369166E+00
 -8.5647309613320601E+00  5.6490778681126361E+00  1.2755982282834986E+00
  1.6400548649359266E+00  9.1114159163107034E-01  1.6400548649359266E+00
  1.6400548649359266E+00 -1.2027069009530129E+01  7.8358176880272046E+00
  9.2936442346369166E+00 -9.2936442346369166E+00 -8.5647309613320601E+00
  5.6490778681126361E+00  1.2755982282834986E+00  1.6400548649359266E+00
 -3.2801097298718531E+00  1.6400548649359266E+00  1.6400548649359266E+00
 -2.5511964565669971E+00  1.6400548649359266E+00  1.6400548649359266E+00
 -1.6400548649359266E+00 -4.0090230031767096E+00  1.6400548649359266E+00
  1.6400548649359266E+00  1.6400548649359266E+00  9.2936442346369166E+00
 -9.2936442346369166E+00 -8.5647309613320601E+00  5.6490778681126361E+00
  1.2755982282834986E+00  1.6400548649359266E+00  2.5511964565669971E+00
  1.6400548649359266E+00 -1.2027069009530129E+01  7.8358176880272046E+00
 -4.9201645948077797E+00  1.6400548649359266E+00  1.6400548649359266E+00
  1.6400548649359266E+00  9.2936442346369166E+00 -9.2936442346369166E+00
 -8.5647309613320601E+00  5.6490778681126361E+00  1.2755982282834986E+00
  1.6400548649359266E+00 -3.2801097298718531E+00  1.6400548649359266E+00
  1.6400548649359266E+00 -3.2801097298718531E+00  1.6400548649359266E+00
  1.6400548649359266E+00 -3.2801097298718531E+00  1.6400548649359266E+00
  1.6400548649359266E+00  3.8267946848504950E+00  9.1114159163107034E-01
  9.1114159163107034E-01 -5.4668495497864216E+00  6.0135345047650643E+00
  6.0135345047650643E+00  6.0135345047650643E+00  9.2936442346369166E+00
 -9.2936442346369166E+00 -8.5647309613320601E+00  5.6490778681126361E+00
  1.2755982282834986E+00  1.6400548649359266E+00  2.5511964565669971E+00
  1.6400548649359266E+00 -1.2027069009530129E+01  7.8358176880272046E+00
 -4.9201645948077797E+00  1.6400548649359266E+00  1.6400548649359266E+00
  1.6400548649359266E+00  9.2936442346369166E+00 -9.2936442346369166E+00
 -8.5647309613320601E+00  5.6490778681126361E+00  1.2755982282834986E+00
  1.6400548649359266E+00  9.1114159163107034E-01  1.6400548649359266E+00
  1.6400548649359266E+00 -1.2027069009530129E+01  7.8358176880272046E+00
  9.2936442346369166E+00 -9.2936442346369166E+00 -8.5647309613320601E+00
  5.6490778681126361E+00  1.2755982282834986E+00  1.6400548649359266E+00
 -1.6400548649359266E+00  1.6400548649359266E+00 -4.9201645948077797E+00
  1.6400548649359266E+00  1.6400548649359266E+00  1.6400548649359266E+00
 -4.9201645948077797E+00  1.6400548649359266E+00  1.6400548649359266E+00
  1.6400548649359266E+00  9.2936442346369166E+00 -9.2936442346369166E+00
 -8.5647309613320601E+00  5.6490778681126361E+00  1.2755982282834986E+00
  1.6400548649359266E+00 -5.1023929131339942E+00  1.6400548649359266E+00
  1.6400548649359266E+00  1.1298155736225272E+01 -1.3849352192792269E+01
 -1.3849352192792269E+01  9.2936442346369166E+00 -9.2936442346369166E+00
 -8.5647309613320601E+00  5.6490778681126361E+00  1.2755982282834986E+00
  1.6400548649359266E+00 -1.8222831832621407E+00  1.6400548649359266E+00
  1.6400548649359266E+00 -1.4578265466097124E+00  9.2936442346369166E+00
 -9.2936442346369166E+00 -8.5647309613320601E+00  5.6490778681126361E+00
  1.2755982282834986E+00  1.6400548649359266E+00  2.5511964565669971E+00
  1.6400548649359266E+00 -1.2027069009530129E+01  7.8358176880272046E+00
 -4.9201645948077797E+00  1.6400548649359266E+00  1.6400548649359266E+00
  1.6400548649359266E+00  9.2936442346369166E+00 -9.2936442346369166E+00
 -8.5647309613320601E+00  5.6490778681126361E+00  1.2755982282834986E+00
  1.6400548649359266E+00 -3.2801097298718531E+00  1.6400548649359266E+00
  1.6400548649359266E+00 -2.5511964565669971E+00  1.6400548649359266E+00
  1.6400548649359266E+00 -1.6400548649359266E+00 -4.0090230031767096E+00
  1.6400548649359266E+00  1.6400548649359266E+00  1.6400548649359266E+00
  9.2936442346369166E+00 -9.2936442346369166E+00 -8.5647309613320601E+00
  5.6490778681126361E+00  1.2755982282834986E+00  1.6400548649359266E+00
 -3.2801097298718531E+00  1.6400548649359266E+00  1.6400548649359266E+00
  0.0000000000000000E+00 -2.0956256607514616E+00  2.0956256607514616E+00
 -2.0956256607514616E+00  2.0956256607514616E+00  2.0045115015883548E+00
 -9.8403291896155594E+00  7.8358176880272046E+00 -2.0956256607514616E+00
  2.0956256607514616E+00 -2.0956256607514616E+00  2.0956256607514616E+00
  9.2936442346369166E+00 -9.2936442346369166E+00 -8.5647309613320601E+00
  5.6490778681126361E+00  1.2755982282834986E+00  1.6400548649359266E+00
 -1.6400548649359266E+00  1.6400548649359266E+00 -4.9201645948077797E+00
  1.6400548649359266E+00  1.6400548649359266E+00  1.6400548649359266E+00
 -3.2801097298718531E+00  1.6400548649359266E+00  1.6400548649359266E+00
 -4.9201645948077797E+00  1.6400548649359266E+00  1.6400548649359266E+00
  1.6400548649359266E+00  9.2936442346369166E+00 -9.2936442346369166E+00
 -8.5647309613320601E+00  5.6490778681126361E+00  1.2755982282834986E+00
  1.6400548649359266E+00 -1.8222831832621407E+00  1.6400548649359266E+00
  1.6400548649359266E+00 -1.4578265466097124E+00  9.2936442346369166E+00
 -9.2936442346369166E+00 -8.5647309613320601E+00  5.6490778681126361E+00
 -3.6445663665242811E-01  1.6400548649359266E+00  1.6400548649359266E+00
  9.2936442346369166E+00 -9.2936442346369166E+00 -8.5647309613320601E+00
  5.6490778681126361E+00  1.2755982282834986E+00  1.6400548649359266E+00
 -5.1023929131339942E+00  1.6400548649359266E+00  1.6400548649359266E+00
  1.1298155736225272E+01 -1.3849352192792269E+01 -1.3849352192792269E+01
  9.2936442346369166E+00 -9.2936442346369166E+00 -8.5647309613320601E+00
  5.6490778681126361E+00  1.2755982282834986E+00  1.6400548649359266E+00
  9.1114159163107034E-01  1.6400548649359266E+00  1.6400548649359266E+00
 -1.2027069009530129E+01  7.8358176880272046E+00  9.2936442346369166E+00
 -9.2936442346369166E+00 -8.5647309613320601E+00  5.6490778681126361E+00
  1.2755982282834986E+00  1.6400548649359266E+00  2.5511964565669971E+00
  1.6400548649359266E+00 -1.2027069009530129E+01  7.8358176880272046E+00
 -4.9201645948077797E+00  1.6400548649359266E+00  1.6400548649359266E+00
  1.6400548649359266E+00  9.2936442346369166E+00 -9.2936442346369166E+00
 -8.5647309613320601E+00  5.6490778681126361E+00  1.2755982282834986E+00
  1.6400548649359266E+00 -3.2801097298718531E+00  1.6400548649359266E+00
  1.6400548649359266E+00 -5.1023929131339942E+00  1.6400548649359266E+00
  1.6400548649359266E+00  1.1298155736225272E+01 -1.3849352192792269E+01
 -1.3849352192792269E+01  9.2936442346369166E+00 -9.2936442346369166E+00
 -8.5647309613320601E+00  5.6490778681126361E+00  1.2755982282834986E+00
  1.6400548649359266E+00 -1.8222831832621407E+00  1.6400548649359266E+00
  1.6400548649359266E+00 -1.4578265466097124E+00  9.2936442346369166E+00
 -9.2936442346369166E+00 -8.5647309613320601E+00  5.6490778681126361E+00
  1.2755982282834986E+00  1.6400548649359266E+00  9.1114159163107034E-01
  1.6400548649359266E+00  1.6400548649359266E+00 -1.2027069009530129E+01
  7.8358176880272046E+00  9.2936442346369166E+00 -9.2936442346369166E+00
 -8.5647309613320601E+00  5.6490778681126361E+00  1.2755982282834986E+00
  1.6400548649359266E+00 -3.2801097298718531E+00  1.6400548649359266E+00
  1.6400548649359266E+00  1.0022557507941775E+01 -1.0022557507941775E+01
 -1.1298155736225272E+01  5.8313061864388498E+00  5.4668495497864216E+00
  9.2936442346369166E+00 -9.2936442346369166E+00 -8.5647309613320601E+00
  5.6490778681126361E+00  1.2755982282834986E+00  1.6400548649359266E+00
 -3.2801097298718531E+00  1.6400548649359266E+00  1.6400548649359266E+00
 -1.6400548649359266E+00  1.6400548649359266E+00 -4.9201645948077797E+00
  1.6400548649359266E+00  1.6400548649359266E+00  1.6400548649359266E+00
 -4.9201645948077797E+00  1.6400548649359266E+00  1.6400548649359266E+00
  1.6400548649359266E+00  9.2936442346369166E+00 -9.2936442346369166E+00
 -8.5647309613320601E+00  5.6490778681126361E+00  1.2755982282834986E+00
  1.6400548649359266E+00 -3.2801097298718531E+00  1.6400548649359266E+00
  1.6400548649359266E+00 -1.6400548649359266E+00  1.6400548649359266E+00
 -4.9201645948077797E+00  1.6400548649359266E+00  1.6400548649359266E+00
  1.6400548649359266E+00 -4.9201645948077797E+00  1.6400548649359266E+00
  1.6400548649359266E+00  1.6400548649359266E+00  9.2936442346369166E+00
 -9.2936442346369166E+00 -8.5647309613320601E+00  5.6490778681126361E+00
  1.2755982282834986E+00  1.6400548649359266E+00 -3.2801097298718531E+00
  1.6400548649359266E+00  1.6400548649359266E+00 -1.6400548649359266E+00
  1.6400548649359266E+00 -4.9201645948077797E+00  1.6400548649359266E+00
  1.6400548649359266E+00  1.6400548649359266E+00 -4.9201645948077797E+00
  1.6400548649359266E+00  1.6400548649359266E+00  1.6400548649359266E+00
  9.2936442346369166E+00 -9.2936442346369166E+00 -8.5647309613320601E+00
  5.6490778681126361E+00  1.2755982282834986E+00  1.6400548649359266E+00
 -3.2801097298718531E+00  1.6400548649359266E+00  1.6400548649359266E+00
 -3.2801097298718531E+00  1.6400548649359266E+00  1.6400548649359266E+00
  1.0022557507941775E+01 -1.0022557507941775E+01 -1.1298155736225272E+01
  5.8313061864388498E+00  5.4668495497864216E+00  9.2936442346369166E+00
 -9.2936442346369166E+00 -8.5647309613320601E+00  5.6490778681126361E+00
  1.2755982282834986E+00  1.6400548649359266E+00 -3.2801097298718531E+00
  1.6400548649359266E+00  1.6400548649359266E+00  0.0000000000000000E+00
 -2.0956256607514616E+00  2.0956256607514616E+00 -2.0956256607514616E+00
  2.0956256607514616E+00  2.0045115015883548E+00 -9.8403291896155594E+00
  7.8358176880272046E+00 -2.0956256607514616E+00  2.0956256607514616E+00
 -2.0956256607514616E+00  2.0956256607514616E+00  9.2936442346369166E+00
 -9.2936442346369166E+00 -8.5647309613320601E+00  5.6490778681126361E+00
 -3.6445663665242811E-01  1.6400548649359266E+00  1.6400548649359266E+00
  9.2936442346369166E+00 -9.2936442346369166E+00 -8.5647309613320601E+00
  5.6490778681126361E+00  1.2755982282834986E+00  1.6400548649359266E+00
  9.1114159163107034E-01  1.6400548649359266E+00  1.6400548649359266E+00
 -1.2027069009530129E+01  7.8358176880272046E+00  9.2936442346369166E+00
 -9.2936442346369166E+00 -8.5647309613320601E+00  5.6490778681126361E+00
  1.2755982282834986E+00  1.6400548649359266E+00 -3.2801097298718531E+00
  1.6400548649359266E+00  1.6400548649359266E+00  0.0000000000000000E+00
 -2.0956256607514616E+00  2.0956256607514616E+00 -2.0956256607514616E+00
  2.0956256607514616E+00 -2.0956256607514616E+00  2.0956256607514616E+00
 -2.0956256607514616E+00  2.0956256607514616E+00 -2.0956256607514616E+00
  2.0956256607514616E+00  9.2936442346369166E+00 -9.2936442346369166E+00
 -8.5647309613320601E+00  5.6490778681126361E+00  1.2755982282834986E+00
  1.6400548649359266E+00 -1.8222831832621407E+00  1.6400548649359266E+00
  1.6400548649359266E+00 -1.4578265466097124E+00  9.2936442346369166E+00
 -9.2936442346369166E+00 -8.5647309613320601E+00  5.6490778681126361E+00
  1.2755982282834986E+00  1.6400548649359266E+00  2.5511964565669971E+00
  1.6400548649359266E+00 -1.2027069009530129E+01  7.8358176880272046E+00
 -4.9201645948077797E+00  1.6400548649359266E+00  1.6400548649359266E+00
  1.6400548649359266E+00  9.2936442346369166E+00 -9.2936442346369166E+00
 -8.5647309613320601E+00  5.6490778681126361E+00  1.2755982282834986E+00
  1.6400548649359266E+00 -3.2801097298718531E+00  1.6400548649359266E+00
  1.6400548649359266E+00 -3.2801097298718531E+00  1.6400548649359266E+00
  1.6400548649359266E+00  1.0022557507941775E+01 -1.0022557507941775E+01
 -1.1298155736225272E+01  5.8313061864388498E+00  5.4668495497864216E+00
  9.2936442346369166E+00 -9.2936442346369166E+00 -8.5647309613320601E+00
  5.6490778681126361E+00  1.2755982282834986E+00  1.6400548649359266E+00
 -3.2801097298718531E+00  1.6400548649359266E+00  1.6400548649359266E+00
 -1.6400548649359266E+00  1.6400548649359266E+00 -4.9201645948077797E+00
  1.6400548649359266E+00  1.6400548649359266E+00  1.6400548649359266E+00
 -4.9201645948077797E+00  1.6400548649359266E+00  1.6400548649359266E+00
  1.6400548649359266E+00  9.2936442346369166E+00 -9.2936442346369166E+00
 -8.5647309613320601E+00  5.6490778681126361E+00  1.2755982282834986E+00
  1.6400548649359266E+00 -3.2801097298718531E+00  1.6400548649359266E+00
  1.6400548649359266E+00  1.0022557507941775E+01 -1.0022557507941775E+01
 -1.1298155736225272E+01  5.8313061864388498E+00  5.4668495497864216E+00
  9.2936442346369166E+00 -9.2936442346369166E+00 -8.5647309613320601E+00
  5.6490778681126361E+00  1.2755982282834986E+00  1.6400548649359266E+00
 -3.2801097298718531E+00  1.6400548649359266E+00  1.6400548649359266E+00
 -3.2801097298718531E+00  1.6400548649359266E+00  1.6400548649359266E+00
  3.6445663665242813E+00  1.6400548649359266E+00  1.6400548649359266E+00
 -1.2755982282834983E+01  8.0180460063534191E+00  1.1662612372877700E+01
 -1.4578265466097125E+01  8.3825026430058465E+00  8.3825026430058465E+00
 -1.4578265466097125E+01  8.3825026430058465E+00  8.3825026430058465E+00
  9.2936442346369166E+00 -9.2936442346369166E+00 -8.5647309613320601E+00
  5.6490778681126361E+00  1.2755982282834986E+00  1.6400548649359266E+00
 -4.9201645948077797E+00  1.6400548649359266E+00  1.6400548649359266E+00
  1.6400548649359266E+00  9.2936442346369166E+00 -9.2936442346369166E+00
 -8.5647309613320601E+00  5.6490778681126361E+00  1.2755982282834986E+00
  1.6400548649359266E+00 -3.2801097298718531E+00  1.6400548649359266E+00
  1.6400548649359266E+00 -1.6400548649359266E+00  1.6400548649359266E+00
 -4.9201645948077797E+00  1.6400548649359266E+00  1.6400548649359266E+00
  1.6400548649359266E+00 -4.9201645948077797E+00  1.6400548649359266E+00
  1.6400548649359266E+00  1.6400548649359266E+00  9.2936442346369166E+00
 -9.2936442346369166E+00 -8.5647309613320601E+00  5.6490778681126361E+00
  1.2755982282834986E+00  1.6400548649359266E+00  2.5511964565669971E+00
  1.6400548649359266E+00 -1.2027069009530129E+01  7.8358176880272046E+00
 -4.9201645948077797E+00  1.6400548649359266E+00  1.6400548649359266E+00
  1.6400548649359266E+00  9.2936442346369166E+00 -9.2936442346369166E+00
 -8.5647309613320601E+00  5.6490778681126361E+00 -3.6445663665242811E-01
  1.6400548649359266E+00  1.6400548649359266E+00  9.2936442346369166E+00
 -9.2936442346369166E+00 -8.5647309613320601E+00  5.6490778681126361E+00
  1.2755982282834986E+00  1.6400548649359266E+00 -1.6400548649359266E+00
  1.6400548649359266E+00 -4.9201645948077797E+00  1.6400548649359266E+00
  1.6400548649359266E+00  1.6400548649359266E+00 -3.2801097298718531E+00
  1.6400548649359266E+00  1.6400548649359266E+00 -4.9201645948077797E+00
  1.6400548649359266E+00  1.6400548649359266E+00  1.6400548649359266E+00
  9.2936442346369166E+00 -9.2936442346369166E+00 -8.5647309613320601E+00
  5.6490778681126361E+00  1.2755982282834986E+00  1.6400548649359266E+00
 -4.9201645948077797E+00  1.6400548649359266E+00  1.6400548649359266E+00
  1.6400548649359266E+00  9.2936442346369166E+00 -9.2936442346369166E+00
 -8.5647309613320601E+00  5.6490778681126361E+00  1.2755982282834986E+00
  1.6400548649359266E+00 -1.6400548649359266E+00  1.6400548649359266E+00
 -4.9201645948077797E+00  1.6400548649359266E+00  1.6400548649359266E+00
  1.6400548649359266E+00 -4.9201645948077797E+00  1.6400548649359266E+00
  1.6400548649359266E+00  1.6400548649359266E+00  9.2936442346369166E+00
 -9.2936442346369166E+00 -8.5647309613320601E+00  5.6490778681126361E+00
  1.2755982282834986E+00  1.6400548649359266E+00 -3.2801097298718531E+00
  1.6400548649359266E+00  1.6400548649359266E+00 -5.1023929131339942E+00
  1.6400548649359266E+00  1.6400548649359266E+00  1.1298155736225272E+01
 -1.3849352192792269E+01 -1.3849352192792269E+01  9.2936442346369166E+00
 -9.2936442346369166E+00 -8.5647309613320601E+00  5.6490778681126361E+00
  1.2755982282834986E+00  1.6400548649359266E+00 -3.2801097298718531E+00
  1.6400548649359266E+00  1.6400548649359266E+00 -3.2801097298718531E+00
  1.6400548649359266E+00  1.6400548649359266E+00  1.0022557507941775E+01
 -1.0022557507941775E+01 -1.1298155736225272E+01  5.8313061864388498E+00
  5.4668495497864216E+00  9.2936442346369166E+00 -9.2936442346369166E+00
 -8.5647309613320601E+00  5.6490778681126361E+00  1.2755982282834986E+00
  1.6400548649359266E+00 -5.1023929131339942E+00  1.6400548649359266E+00
  1.6400548649359266E+00  1.1298155736225272E+01 -1.3849352192792269E+01
 -1.3849352192792269E+01  9.2936442346369166E+00 -9.2936442346369166E+00
 -8.5647309613320601E+00  5.6490778681126361E+00  1.2755982282834986E+00
  1.6400548649359266E+00 -3.2801097298718531E+00  1.6400548649359266E+00
  1.6400548649359266E+00 -3.2801097298718531E+00  1.6400548649359266E+00
  1.6400548649359266E+00 -3.2801097298718531E+00  1.6400548649359266E+00
  1.6400548649359266E+00  3.8267946848504950E+00  9.1114159163107034E-01
  9.1114159163107034E-01 -5.4668495497864216E+00  6.0135345047650643E+00
  6.0135345047650643E+00  6.0135345047650643E+00  9.2936442346369166E+00
 -9.2936442346369166E+00 -8.5647309613320601E+00  5.6490778681126361E+00
  1.2755982282834986E+00  1.6400548649359266E+00 -3.2801097298718531E+00
  1.6400548649359266E+00  1.6400548649359266E+00  1.0022557507941775E+01
 -1.0022557507941775E+01 -1.1298155736225272E+01  5.8313061864388498E+00
  5.4668495497864216E+00  9.2936442346369166E+00 -9.2936442346369166E+00
 -8.5647309613320601E+00  5.6490778681126361E+00  1.2755982282834986E+00
  1.6400548649359266E+00  2.5511964565669971E+00  1.6400548649359266E+00
 -1.2027069009530129E+01  7.8358176880272046E+00 -4.9201645948077797E+00
  1.6400548649359266E+00  1.6400548649359266E+00  1.6400548649359266E+00
  9.2936442346369166E+00 -9.2936442346369166E+00 -8.5647309613320601E+00
  5.6490778681126361E+00  1.2755982282834986E+00  1.6400548649359266E+00
 -3.2801097298718531E+00  1.6400548649359266E+00  1.6400548649359266E+00
 -3.2801097298718531E+00  1.6400548649359266E+00  1.6400548649359266E+00
  1.0022557507941775E+01 -1.0022557507941775E+01 -1.1298155736225272E+01
  5.8313061864388498E+00  5.4668495497864216E+00  9.2936442346369166E+00
 -9.2936442346369166E+00 -8.5647309613320601E+00  5.6490778681126361E+00
  1.2755982282834986E+00  1.6400548649359266E+00 -3.2801097298718531E+00
  1.6400548649359266E+00  1.6400548649359266E+00 -5.1023929131339942E+00
  1.6400548649359266E+00  1.6400548649359266E+00  1.1298155736225272E+01
 -1.3849352192792269E+01 -1.3849352192792269E+01  9.2936442346369166E+00
 -9.2936442346369166E+00 -8.5647309613320601E+00  5.6490778681126361E+00
  1.2755982282834986E+00  1.6400548649359266E+00 -1.6400548649359266E+00
  1.6400548649359266E+00 -4.9201645948077797E+00  1.6400548649359266E+00
  1.6400548649359266E+00  1.6400548649359266E+00 -4.9201645948077797E+00
  1.6400548649359266E+00  1.6400548649359266E+00  1.6400548649359266E+00
  9.2936442346369166E+00 -9.2936442346369166E+00 -8.5647309613320601E+00
  5.6490778681126361E+00  1.2755982282834986E+00  1.6400548649359266E+00
 -3.2801097298718531E+00  1.6400548649359266E+00  1.6400548649359266E+00
  0.0000000000000000E+00 -2.0956256607514616E+00  2.0956256607514616E+00
 -2.0956256607514616E+00  2.0956256607514616E+00 -2.0956256607514616E+00
  2.0956256607514616E+00 -2.0956256607514616E+00  2.0956256607514616E+00
 -2.0956256607514616E+00  2.0956256607514616E+00  9.2936442346369166E+00
 -9.2936442346369166E+00 -8.5647309613320601E+00  5.6490778681126361E+00
  1.2755982282834986E+00  1.6400548649359266E+00 -4.9201645948077797E+00
  1.6400548649359266E+00  1.6400548649359266E+00  1.6400548649359266E+00
  9.2936442346369166E+00 -9.2936442346369166E+00 -8.5647309613320601E+00
  5.6490778681126361E+00  1.2755982282834986E+00  1.6400548649359266E+00
 -3.2801097298718531E+00  1.6400548649359266E+00  1.6400548649359266E+00
 -3.2801097298718531E+00  1.6400548649359266E+00  1.6400548649359266E+00
  1.0022557507941775E+01 -1.0022557507941775E+01 -1.1298155736225272E+01
  5.8313061864388498E+00  5.4668495497864216E+00  9.2936442346369166E+00
 -9.2936442346369166E+00 -8.5647309613320601E+00  5.6490778681126361E+00
  1.2755982282834986E+00  1.6400548649359266E+00 -1.6400548649359266E+00
  1.6400548649359266E+00 -4.9201645948077797E+00  1.6400548649359266E+00
  1.6400548649359266E+00  1.6400548649359266E+00 -4.9201645948077797E+00
  1.6400548649359266E+00  1.6400548649359266E+00  1.6400548649359266E+00
  9.2936442346369166E+00 -9.2936442346369166E+00 -8.5647309613320601E+00
  5.6490778681126361E+00  1.2755982282834986E+00  1.6400548649359266E+00
 -3.2801097298718531E+00  1.6400548649359266E+00  1.6400548649359266E+00
 -3.2801097298718531E+00  1.6400548649359266E+00  1.6400548649359266E+00
 -3.2801097298718531E+00  1.6400548649359266E+00  1.6400548649359266E+00
  3.8267946848504950E+00  9.1114159163107034E-01  9.1114159163107034E-01
 -5.4668495497864216E+00  6.0135345047650643E+00  6.0135345047650643E+00
  6.0135345047650643E+00  9.2936442346369166E+00 -9.2936442346369166E+00
 -8.5647309613320601E+00  5.6490778681126361E+00  1.2755982282834986E+00
  1.6400548649359266E+00 -3.2801097298718531E+00  1.6400548649359266E+00
  1.6400548649359266E+00 -3.2801097298718531E+00  1.6400548649359266E+00
  1.6400548649359266E+00  1.0022557507941775E+01 -1.0022557507941775E+01
 -1.1298155736225272E+01  5.8313061864388498E+00  5.4668495497864216E+00
  9.2936442346369166E+00 -9.2936442346369166E+00 -8.5647309613320601E+00
  5.6490778681126361E+00  1.2755982282834986E+00  1.6400548649359266E+00
 -1.6400548649359266E+00  1.6400548649359266E+00 -4.9201645948077797E+00
  1.6400548649359266E+00  1.6400548649359266E+00  1.6400548649359266E+00
 -3.2801097298718531E+00  1.6400548649359266E+00  1.6400548649359266E+00
 -4.9201645948077797E+00  1.6400548649359266E+00  1.6400548649359266E+00
  1.6400548649359266E+00  9.2936442346369166E+00 -9.2936442346369166E+00
 -8.5647309613320601E+00  5.6490778681126361E+00  1.2755982282834986E+00
  1.6400548649359266E+00 -3.2801097298718531E+00  1.6400548649359266E+00
  1.6400548649359266E+00  0.0000000000000000E+00 -2.0956256607514616E+00
  2.0956256607514616E+00 -2.0956256607514616E+00  2.0956256607514616E+00
  2.0045115015883548E+00 -9.8403291896155594E+00  7.8358176880272046E+00
 -2.0956256607514616E+00  2.0956256607514616E+00 -2.0956256607514616E+00
  2.0956256607514616E+00  9.2936442346369166E+00 -9.2936442346369166E+00
 -8.5647309613320601E+00  5.6490778681126361E+00  1.2755982282834986E+00
  1.6400548649359266E+00 -1.8222831832621407E+00  1.6400548649359266E+00
  1.6400548649359266E+00 -1.4578265466097124E+00  9.2936442346369166E+00
 -9.2936442346369166E+00 -8.5647309613320601E+00  5.6490778681126361E+00
  1.2755982282834986E+00  1.6400548649359266E+00  2.5511964565669971E+00
  1.6400548649359266E+00 -1.2027069009530129E+01  7.8358176880272046E+00
 -4.9201645948077797E+00  1.6400548649359266E+00  1.6400548649359266E+00
  1.6400548649359266E+00  9.2936442346369166E+00 -9.2936442346369166E+00
 -5.2846212314602070E+00  0.0000000000000000E+00  1.6400548649359266E+00
  1.6400548649359266E+00  3.6445663665242811E-01  1.6400548649359266E+00
 -3.2801097298718531E+00  1.6400548649359266E+00  1.6400548649359266E+00
 -3.2801097298718531E+00  1.6400548649359266E+00  1.6400548649359266E+00
  9.2936442346369166E+00 -9.2936442346369166E+00 -5.2846212314602070E+00
  0.0000000000000000E+00  1.6400548649359266E+00  1.6400548649359266E+00
  3.6445663665242811E-01  1.6400548649359266E+00 -3.2801097298718531E+00
  1.6400548649359266E+00  1.6400548649359266E+00 -3.2801097298718531E+00
  1.6400548649359266E+00  1.6400548649359266E+00  9.2936442346369166E+00
 -9.2936442346369166E+00 -8.5647309613320601E+00  5.6490778681126361E+00
  1.2755982282834986E+00  1.6400548649359266E+00 -1.6400548649359266E+00
  1.6400548649359266E+00 -4.9201645948077797E+00  1.6400548649359266E+00
  1.6400548649359266E+00  1.6400548649359266E+00 -3.2801097298718531E+00
  1.6400548649359266E+00  1.6400548649359266E+00 -4.9201645948077797E+00
  1.6400548649359266E+00  1.6400548649359266E+00  1.6400548649359266E+00
  9.2936442346369166E+00 -9.2936442346369166E+00 -8.5647309613320601E+00
  5.6490778681126361E+00  1.2755982282834986E+00  1.6400548649359266E+00
 -3.2801097298718531E+00  1.6400548649359266E+00  1.6400548649359266E+00
 -3.2801097298718531E+00  1.6400548649359266E+00  1.6400548649359266E+00
 -3.2801097298718531E+00  1.6400548649359266E+00  1.6400548649359266E+00
  3.8267946848504950E+00  9.1114159163107034E-01  9.1114159163107034E-01
 -5.4668495497864216E+00  6.0135345047650643E+00  6.0135345047650643E+00
  6.0135345047650643E+00  9.2936442346369166E+00 -9.2936442346369166E+00
 -8.5647309613320601E+00  5.6490778681126361E+00  1.2755982282834986E+00
  1.6400548649359266E+00 -5.1023929131339942E+00  1.6400548649359266E+00
  1.6400548649359266E+00  1.1298155736225272E+01 -1.3849352192792269E+01
 -1.3849352192792269E+01  9.2936442346369166E+00 -9.2936442346369166E+00
 -8.5647309613320601E+00  5.6490778681126361E+00  1.2755982282834986E+00
  1.6400548649359266E+00 -3.2801097298718531E+00  1.6400548649359266E+00
  1.6400548649359266E+00  0.0000000000000000E+00 -2.0956256607514616E+00
  2.0956256607514616E+00 -2.0956256607514616E+00  2.0956256607514616E+00
 -2.0956256607514616E+00  2.0956256607514616E+00 -2.0956256607514616E+00
  2.0956256607514616E+00 -2.0956256607514616E+00  2.0956256607514616E+00
  9.2936442346369166E+00 -9.2936442346369166E+00 -8.5647309613320601E+00
  5.6490778681126361E+00 -3.6445663665242811E-01  1.6400548649359266E+00
  1.6400548649359266E+00  9.2936442346369166E+00 -9.2936442346369166E+00
 -8.5647309613320601E+00  5.6490778681126361E+00 -3.6445663665242811E-01
  1.6400548649359266E+00  1.6400548649359266E+00  9.2936442346369166E+00
 -9.2936442346369166E+00 -8.5647309613320601E+00  5.6490778681126361E+00
  1.2755982282834986E+00  1.6400548649359266E+00 -3.2801097298718531E+00
  1.6400548649359266E+00  1.6400548649359266E+00  0.0000000000000000E+00
 -2.0956256607514616E+00  2.0956256607514616E+00 -2.0956256607514616E+00
  2.0956256607514616E+00 -2.0956256607514616E+00  2.0956256607514616E+00
 -2.0956256607514616E+00  2.0956256607514616E+00 -2.0956256607514616E+00
  2.0956256607514616E+00  9.2936442346369166E+00 -9.2936442346369166E+00
 -8.5647309613320601E+00  5.6490778681126361E+00  1.2755982282834986E+00
  1.6400548649359266E+00 -3.2801097298718531E+00  1.6400548649359266E+00
  1.6400548649359266E+00  9.2936442346369166E+00 -9.2936442346369166E+00
 -8.5647309613320601E+00  5.6490778681126361E+00  9.2936442346369166E+00
 -9.2936442346369166E+00 -8.5647309613320601E+00  5.6490778681126361E+00
  1.2755982282834986E+00  1.6400548649359266E+00 -3.2801097298718531E+00
  1.6400548649359266E+00  1.6400548649359266E+00  0.0000000000000000E+00
 -2.0956256607514616E+00  2.0956256607514616E+00 -2.0956256607514616E+00
  2.0956256607514616E+00 -2.0956256607514616E+00  2.0956256607514616E+00
 -2.0956256607514616E+00  2.0956256607514616E+00 -2.0956256607514616E+00
  2.0956256607514616E+00  9.2936442346369166E+00 -9.2936442346369166E+00
 -8.5647309613320601E+00  5.6490778681126361E+00  1.2755982282834986E+00
  1.6400548649359266E+00  9.1114159163107034E-01  1.6400548649359266E+00
  1.6400548649359266E+00 -1.2027069009530129E+01  7.8358176880272046E+00
  9.2936442346369166E+00 -9.2936442346369166E+00 -8.5647309613320601E+00
  5.6490778681126361E+00  1.2755982282834986E+00  1.6400548649359266E+00
 -3.2801097298718531E+00  1.6400548649359266E+00  1.6400548649359266E+00
 -3.2801097298718531E+00  1.6400548649359266E+00  1.6400548649359266E+00
  1.0022557507941775E+01 -1.0022557507941775E+01 -1.1298155736225272E+01
  5.8313061864388498E+00  5.4668495497864216E+00  9.2936442346369166E+00
 -9.2936442346369166E+00 -8.5647309613320601E+00  5.6490778681126361E+00
  1.2755982282834986E+00  1.6400548649359266E+00 -1.6400548649359266E+00
  1.6400548649359266E+00 -4.9201645948077797E+00  1.6400548649359266E+00
  1.6400548649359266E+00  1.6400548649359266E+00 -3.2801097298718531E+00
  1.6400548649359266E+00  1.6400548649359266E+00 -4.9201645948077797E+00
  1.6400548649359266E+00  1.6400548649359266E+00  1.6400548649359266E+00
  9.2936442346369166E+00 -9.2936442346369166E+00 -8.5647309613320601E+00
  5.6490778681126361E+00  1.2755982282834986E+00  1.6400548649359266E+00
 -3.2801097298718531E+00  1.6400548649359266E+00  1.6400548649359266E+00
 -1.6400548649359266E+00  1.6400548649359266E+00 -4.9201645948077797E+00
  1.6400548649359266E+00  1.6400548649359266E+00  1.6400548649359266E+00
 -4.9201645948077797E+00  1.6400548649359266E+00  1.6400548649359266E+00
  1.6400548649359266E+00  9.2936442346369166E+00 -9.2936442346369166E+00
 -5.2846212314602070E+00  0.0000000000000000E+00  1.6400548649359266E+00
  1.6400548649359266E+00  3.6445663665242811E-01  1.6400548649359266E+00
 -3.2801097298718531E+00  1.6400548649359266E+00  1.6400548649359266E+00
 -3.2801097298718531E+00  1.6400548649359266E+00  1.6400548649359266E+00
  9.2936442346369166E+00 -9.2936442346369166E+00 -8.5647309613320601E+00
  5.6490778681126361E+00  1.2755982282834986E+00  1.6400548649359266E+00
 -5.1023929131339942E+00  1.6400548649359266E+00  1.6400548649359266E+00
  1.1298155736225272E+01 -1.3849352192792269E+01 -1.3849352192792269E+01
  9.2936442346369166E+00 -9.2936442346369166E+00 -5.2846212314602070E+00
  0.0000000000000000E+00  1.6400548649359266E+00  1.6400548649359266E+00
  3.6445663665242811E-01  1.6400548649359266E+00 -3.2801097298718531E+00
  1.6400548649359266E+00  1.6400548649359266E+00 -3.2801097298718531E+00
  1.6400548649359266E+00  1.6400548649359266E+00  9.2936442346369166E+00
 -9.2936442346369166E+00 -8.5647309613320601E+00  5.6490778681126361E+00
  1.2755982282834986E+00  1.6400548649359266E+00  9.1114159163107034E-01
  1.6400548649359266E+00  1.6400548649359266E+00 -1.2027069009530129E+01
  7.8358176880272046E+00  9.2936442346369166E+00 -9.2936442346369166E+00
 -8.5647309613320601E+00  5.6490778681126361E+00  1.2755982282834986E+00
  1.6400548649359266E+00 -3.2801097298718531E+00  1.6400548649359266E+00
  1.6400548649359266E+00 -3.2801097298718531E+00  1.6400548649359266E+00
  1.6400548649359266E+00 -3.2801097298718531E+00  1.6400548649359266E+00
  1.6400548649359266E+00  3.8267946848504950E+00  9.1114159163107034E-01
  9.1114159163107034E-01 -5.4668495497864216E+00  6.0135345047650643E+00
  6.0135345047650643E+00  6.0135345047650643E+00  9.2936442346369166E+00
 -9.2936442346369166E+00 -5.2846212314602070E+00  0.0000000000000000E+00
  1.6400548649359266E+00  1.6400548649359266E+00  3.6445663665242811E-01
  1.6400548649359266E+00 -3.2801097298718531E+00  1.6400548649359266E+00
  1.6400548649359266E+00 -3.2801097298718531E+00  1.6400548649359266E+00
  1.6400548649359266E+00  9.2936442346369166E+00 -9.2936442346369166E+00
 -8.5647309613320601E+00  5.6490778681126361E+00  1.2755982282834986E+00
  1.6400548649359266E+00  9.1114159163107034E-01  1.6400548649359266E+00
  1.6400548649359266E+00 -1.2027069009530129E+01  7.8358176880272046E+00
  9.2936442346369166E+00 -9.2936442346369166E+00 -8.5647309613320601E+00
  5.6490778681126361E+00  1.2755982282834986E+00  1.6400548649359266E+00
 -3.2801097298718531E+00  1.6400548649359266E+00  1.6400548649359266E+00
 -3.2801097298718531E+00  1.6400548649359266E+00  1.6400548649359266E+00
 -3.2801097298718531E+00  1.6400548649359266E+00  1.6400548649359266E+00
  3.8267946848504950E+00  9.1114159163107034E-01  9.1114159163107034E-01
 -5.4668495497864216E+00  6.0135345047650643E+00  6.0135345047650643E+00
  6.0135345047650643E+00  9.2936442346369166E+00 -9.2936442346369166E+00
 -8.5647309613320601E+00  5.6490778681126361E+00  1.2755982282834986E+00
  1.6400548649359266E+00 -3.2801097298718531E+00  1.6400548649359266E+00
  1.6400548649359266E+00 -3.2801097298718531E+00  1.6400548649359266E+00
  1.6400548649359266E+00  3.6445663665242813E+00  1.6400548649359266E+00
  1.6400548649359266E+00 -1.2755982282834983E+01  8.0180460063534191E+00
  1.1662612372877700E+01 -1.4578265466097125E+01  8.3825026430058465E+00
  8.3825026430058465E+00 -1.4578265466097125E+01  8.3825026430058465E+00
  8.3825026430058465E+00  9.2936442346369166E+00 -9.2936442346369166E+00
 -8.5647309613320601E+00  5.6490778681126361E+00  1.2755982282834986E+00
  1.6400548649359266E+00  9.1114159163107034E-01  1.6400548649359266E+00
  1.6400548649359266E+00 -1.2027069009530129E+01  7.8358176880272046E+00
  9.2936442346369166E+00 -9.2936442346369166E+00 -5.2846212314602070E+00
  0.0000000000000000E+00  1.6400548649359266E+00  1.6400548649359266E+00
  3.6445663665242811E-01  1.6400548649359266E+00 -3.2801097298718531E+00
  1.6400548649359266E+00  1.6400548649359266E+00 -3.2801097298718531E+00
  1.6400548649359266E+00  1.6400548649359266E+00  9.2936442346369166E+00
 -9.2936442346369166E+00 -8.5647309613320601E+00  5.6490778681126361E+00
  1.2755982282834986E+00  1.6400548649359266E+00 -1.6400548649359266E+00
  1.6400548649359266E+00 -4.9201645948077797E+00  1.6400548649359266E+00
  1.6400548649359266E+00  1.6400548649359266E+00 -3.2801097298718531E+00
  1.6400548649359266E+00  1.6400548649359266E+00 -4.9201645948077797E+00
  1.6400548649359266E+00  1.6400548649359266E+00  1.6400548649359266E+00
  9.2936442346369166E+00 -9.2936442346369166E+00 -8.5647309613320601E+00
  5.6490778681126361E+00  1.2755982282834986E+00  1.6400548649359266E+00
 -3.2801097298718531E+00  1.6400548649359266E+00  1.6400548649359266E+00
 -5.1023929131339942E+00  1.6400548649359266E+00  1.6400548649359266E+00
  1.1298155736225272E+01 -1.3849352192792269E+01 -1.3849352192792269E+01
  9.2936442346369166E+00 -9.2936442346369166E+00 -8.5647309613320601E+00
  5.6490778681126361E+00  1.2755982282834986E+00  1.6400548649359266E+00
 -5.1023929131339942E+00  1.6400548649359266E+00  1.6400548649359266E+00
  1.1298155736225272E+01 -1.3849352192792269E+01 -1.3849352192792269E+01
  9.2936442346369166E+00 -9.2936442346369166E+00 -8.5647309613320601E+00
  5.6490778681126361E+00  1.2755982282834986E+00  1.6400548649359266E+00
 -3.2801097298718531E+00  1.6400548649359266E+00  1.6400548649359266E+00
 -1.6400548649359266E+00  1.6400548649359266E+00 -4.9201645948077797E+00
  1.6400548649359266E+00  1.6400548649359266E+00  1.6400548649359266E+00
 -4.9201645948077797E+00  1.6400548649359266E+00  1.6400548649359266E+00
  1.6400548649359266E+00  9.2936442346369166E+00 -9.2936442346369166E+00
 -8.5647309613320601E+00  5.6490778681126361E+00  1.2755982282834986E+00
  1.6400548649359266E+00 -3.2801097298718531E+00  1.6400548649359266E+00
  1.6400548649359266E+00 -1.6400548649359266E+00  1.6400548649359266E+00
 -4.9201645948077797E+00  1.6400548649359266E+00  1.6400548649359266E+00
  1.6400548649359266E+00 -4.9201645948077797E+00  1.6400548649359266E+00
  1.6400548649359266E+00  1.6400548649359266E+00  9.2936442346369166E+00
 -9.2936442346369166E+00 -8.5647309613320601E+00  5.6490778681126361E+00
  1.2755982282834986E+00  1.6400548649359266E+00 -3.2801097298718531E+00
  1.6400548649359266E+00  1.6400548649359266E+00  0.0000000000000000E+00
 -2.0956256607514616E+00  2.0956256607514616E+00 -2.0956256607514616E+00
  2.0956256607514616E+00 -2.0956256607514616E+00  2.0956256607514616E+00
 -2.0956256607514616E+00  2.0956256607514616E+00 -2.0956256607514616E+00
  2.0956256607514616E+00  9.2936442346369166E+00 -9.2936442346369166E+00
 -8.5647309613320601E+00  5.6490778681126361E+00  1.2755982282834986E+00
  1.6400548649359266E+00 -3.2801097298718531E+00  1.6400548649359266E+00
  1.6400548649359266E+00  1.0022557507941775E+01 -1.0022557507941775E+01
 -1.1298155736225272E+01  5.8313061864388498E+00  5.4668495497864216E+00
  9.2936442346369166E+00 -9.2936442346369166E+00 -8.5647309613320601E+00
  5.6490778681126361E+00  1.2755982282834986E+00  1.6400548649359266E+00
 -3.2801097298718531E+00  1.6400548649359266E+00  1.6400548649359266E+00
 -3.2801097298718531E+00  1.6400548649359266E+00  1.6400548649359266E+00
 -3.2801097298718531E+00  1.6400548649359266E+00  1.6400548649359266E+00
  3.8267946848504950E+00  9.1114159163107034E-01  9.1114159163107034E-01
 -5.4668495497864216E+00  6.0135345047650643E+00  6.0135345047650643E+00
  6.0135345047650643E+00  9.2936442346369166E+00 -9.2936442346369166E+00
 -8.5647309613320601E+00  5.6490778681126361E+00  1.2755982282834986E+00
  1.6400548649359266E+00 -1.6400548649359266E+00  1.6400548649359266E+00
 -4.9201645948077797E+00  1.6400548649359266E+00  1.6400548649359266E+00
  1.6400548649359266E+00 -4.9201645948077797E+00  1.6400548649359266E+00
  1.6400548649359266E+00  1.6400548649359266E+00  9.2936442346369166E+00
 -9.2936442346369166E+00 -8.5647309613320601E+00  5.6490778681126361E+00
  1.2755982282834986E+00  1.6400548649359266E+00  2.5511964565669971E+00
  1.6400548649359266E+00 -1.2027069009530129E+01  7.8358176880272046E+00
 -4.9201645948077797E+00  1.6400548649359266E+00  1.6400548649359266E+00
  1.6400548649359266E+00  9.2936442346369166E+00 -9.2936442346369166E+00
 -8.5647309613320601E+00  5.6490778681126361E+00  1.2755982282834986E+00
  1.6400548649359266E+00 -3.2801097298718531E+00  1.6400548649359266E+00
  1.6400548649359266E+00 -1.6400548649359266E+00  1.6400548649359266E+00
 -4.9201645948077797E+00  1.6400548649359266E+00  1.6400548649359266E+00
  1.6400548649359266E+00 -4.9201645948077797E+00  1.6400548649359266E+00
  1.6400548649359266E+00  1.6400548649359266E+00  9.2936442346369166E+00
 -9.2936442346369166E+00 -8.5647309613320601E+00  5.6490778681126361E+00
  1.2755982282834986E+00  1.6400548649359266E+00 -4.9201645948077797E+00
  1.6400548649359266E+00  1.6400548649359266E+00  1.6400548649359266E+00
  9.2936442346369166E+00 -9.2936442346369166E+00 -8.5647309613320601E+00
  5.6490778681126361E+00  1.2755982282834986E+00  1.6400548649359266E+00
 -5.1023929131339942E+00  1.6400548649359266E+00  1.6400548649359266E+00
  1.1298155736225272E+01 -1.3849352192792269E+01 -1.3849352192792269E+01
  9.2936442346369166E+00 -9.2936442346369166E+00 -8.5647309613320601E+00
  5.6490778681126361E+00  1.2755982282834986E+00  1.6400548649359266E+00
 -4.9201645948077797E+00  1.6400548649359266E+00  1.6400548649359266E+00
  1.6400548649359266E+00  9.2936442346369166E+00 -9.2936442346369166E+00
 -8.5647309613320601E+00  5.6490778681126361E+00 -3.6445663665242811E-01
  1.6400548649359266E+00  1.6400548649359266E+00  9.2936442346369166E+00
 -9.2936442346369166E+00 -8.5647309613320601E+00  5.6490778681126361E+00
  1.2755982282834986E+00  1.6400548649359266E+00 -3.2801097298718531E+00
  1.6400548649359266E+00  1.6400548649359266E+00  0.0000000000000000E+00
 -2.0956256607514616E+00  2.0956256607514616E+00 -2.0956256607514616E+00
  2.0956256607514616E+00 -2.0956256607514616E+00  2.0956256607514616E+00
 -2.0956256607514616E+00  2.0956256607514616E+00 -2.0956256607514616E+00
  2.0956256607514616E+00  9.2936442346369166E+00 -9.2936442346369166E+00
 -8.5647309613320601E+00  5.6490778681126361E+00  1.2755982282834986E+00
  1.6400548649359266E+00 -1.6400548649359266E+00  1.6400548649359266E+00
 -4.9201645948077797E+00  1.6400548649359266E+00  1.6400548649359266E+00
  1.6400548649359266E+00 -3.2801097298718531E+00  1.6400548649359266E+00
  1.6400548649359266E+00 -4.9201645948077797E+00  1.6400548649359266E+00
  1.6400548649359266E+00  1.6400548649359266E+00  9.2936442346369166E+00
 -9.2936442346369166E+00 -8.5647309613320601E+00  5.6490778681126361E+00
  1.2755982282834986E+00  1.6400548649359266E+00 -3.2801097298718531E+00
  1.6400548649359266E+00  1.6400548649359266E+00 -3.2801097298718531E+00
  1.6400548649359266E+00  1.6400548649359266E+00 -3.2801097298718531E+00
  1.6400548649359266E+00  1.6400548649359266E+00  3.8267946848504950E+00
  9.1114159163107034E-01  9.1114159163107034E-01 -5.4668495497864216E+00
  6.0135345047650643E+00  6.0135345047650643E+00  6.0135345047650643E+00
  9.2936442346369166E+00 -9.2936442346369166E+00 -8.5647309613320601E+00
  5.6490778681126361E+00  1.2755982282834986E+00  1.6400548649359266E+00
 -3.2801097298718531E+00  1.6400548649359266E+00  1.6400548649359266E+00
 -3.2801097298718531E+00  1.6400548649359266E+00  1.6400548649359266E+00
  1.0022557507941775E+01 -1.0022557507941775E+01 -1.1298155736225272E+01
  5.8313061864388498E+00  5.4668495497864216E+00  9.2936442346369166E+00
 -9.2936442346369166E+00 -8.5647309613320601E+00  5.6490778681126361E+00
  1.2755982282834986E+00  1.6400548649359266E+00 -3.2801097298718531E+00
  1.6400548649359266E+00  1.6400548649359266E+00  0.0000000000000000E+00
 -2.0956256607514616E+00  2.0956256607514616E+00 -2.0956256607514616E+00
  2.0956256607514616E+00  2.0045115015883548E+00 -9.8403291896155594E+00
  7.8358176880272046E+00 -2.0956256607514616E+00  2.0956256607514616E+00
 -2.0956256607514616E+00  2.0956256607514616E+00  9.2936442346369166E+00
 -9.2936442346369166E+00 -8.5647309613320601E+00  5.6490778681126361E+00
 -3.6445663665242811E-01  1.6400548649359266E+00  1.6400548649359266E+00
  9.2936442346369166E+00 -9.2936442346369166E+00 -8.5647309613320601E+00
  5.6490778681126361E+00  1.2755982282834986E+00  1.6400548649359266E+00
 -5.1023929131339942E+00  1.6400548649359266E+00  1.6400548649359266E+00
  1.1298155736225272E+01 -1.3849352192792269E+01 -1.3849352192792269E+01
  9.2936442346369166E+00 -9.2936442346369166E+00 -8.5647309613320601E+00
  5.6490778681126361E+00  1.2755982282834986E+00  1.6400548649359266E+00
 -1.8222831832621407E+00  1.6400548649359266E+00  1.6400548649359266E+00
 -1.4578265466097124E+00  9.2936442346369166E+00 -9.2936442346369166E+00
 -8.5647309613320601E+00  5.6490778681126361E+00  1.2755982282834986E+00
  1.6400548649359266E+00 -3.2801097298718531E+00  1.6400548649359266E+00
  1.6400548649359266E+00 -1.6400548649359266E+00  1.6400548649359266E+00
 -4.9201645948077797E+00  1.6400548649359266E+00  1.6400548649359266E+00
  1.6400548649359266E+00 -4.9201645948077797E+00  1.6400548649359266E+00
  1.6400548649359266E+00  1.6400548649359266E+00  9.2936442346369166E+00
 -9.2936442346369166E+00 -8.5647309613320601E+00  5.6490778681126361E+00
 -3.6445663665242811E-01  1.6400548649359266E+00  1.6400548649359266E+00
  9.2936442346369166E+00 -9.2936442346369166E+00 -8.5647309613320601E+00
  5.6490778681126361E+00  1.2755982282834986E+00  1.6400548649359266E+00
 -5.1023929131339942E+00  1.6400548649359266E+00  1.6400548649359266E+00
  1.1298155736225272E+01 -1.3849352192792269E+01 -1.3849352192792269E+01
  9.2936442346369166E+00 -9.2936442346369166E+00 -8.5647309613320601E+00
  5.6490778681126361E+00  1.2755982282834986E+00  1.6400548649359266E+00
 -1.6400548649359266E+00  1.6400548649359266E+00 -4.9201645948077797E+00
  1.6400548649359266E+00  1.6400548649359266E+00  1.6400548649359266E+00
 -3.2801097298718531E+00  1.6400548649359266E+00  1.6400548649359266E+00
 -4.9201645948077797E+00  1.6400548649359266E+00  1.6400548649359266E+00
  1.6400548649359266E+00  9.2936442346369166E+00 -9.2936442346369166E+00
 -8.5647309613320601E+00  5.6490778681126361E+00  1.2755982282834986E+00
  1.6400548649359266E+00 -4.9201645948077797E+00  1.6400548649359266E+00
  1.6400548649359266E+00  1.6400548649359266E+00  9.2936442346369166E+00
 -9.2936442346369166E+00 -8.5647309613320601E+00  5.6490778681126361E+00
  1.2755982282834986E+00  1.6400548649359266E+00 -4.9201645948077797E+00
  1.6400548649359266E+00  1.6400548649359266E+00  1.6400548649359266E+00
  9.2936442346369166E+00 -9.2936442346369166E+00 -8.5647309613320601E+00
  5.6490778681126361E+00  1.2755982282834986E+00  1.6400548649359266E+00
 -3.2801097298718531E+00  1.6400548649359266E+00  1.6400548649359266E+00
 -3.2801097298718531E+00  1.6400548649359266E+00  1.6400548649359266E+00
  3.6445663665242813E+00  1.6400548649359266E+00  1.6400548649359266E+00
 -1.2755982282834983E+01  8.0180460063534191E+00  1.1662612372877700E+01
 -1.4578265466097125E+01  8.3825026430058465E+00  8.3825026430058465E+00
 -1.4578265466097125E+01  8.3825026430058465E+00  8.3825026430058465E+00
  9.2936442346369166E+00 -9.2936442346369166E+00 -8.5647309613320601E+00
  5.6490778681126361E+00  1.2755982282834986E+00  1.6400548649359266E+00
 -5.1023929131339942E+00  1.6400548649359266E+00  1.6400548649359266E+00
  1.1298155736225272E+01 -1.3849352192792269E+01 -1.3849352192792269E+01
  9.2936442346369166E+00 -9.2936442346369166E+00 -8.5647309613320601E+00
  5.6490778681126361E+00  1.2755982282834986E+00  1.6400548649359266E+00
 -3.2801097298718531E+00  1.6400548649359266E+00  1.6400548649359266E+00
 -1.6400548649359266E+00  1.6400548649359266E+00 -4.9201645948077797E+00
  1.6400548649359266E+00  1.6400548649359266E+00  1.6400548649359266E+00
 -4.9201645948077797E+00  1.6400548649359266E+00  1.6400548649359266E+00
  1.6400548649359266E+00  9.2936442346369166E+00 -9.2936442346369166E+00
 -8.5647309613320601E+00  5.6490778681126361E+00  1.2755982282834986E+00
  1.6400548649359266E+00 -1.6400548649359266E+00  1.6400548649359266E+00
 -4.9201645948077797E+00  1.6400548649359266E+00  1.6400548649359266E+00
  1.6400548649359266E+00 -3.2801097298718531E+00  1.6400548649359266E+00
  1.6400548649359266E+00 -4.9201645948077797E+00  1.6400548649359266E+00
  1.6400548649359266E+00  1.6400548649359266E+00  9.2936442346369166E+00
 -9.2936442346369166E+00 -8.5647309613320601E+00  5.6490778681126361E+00
  1.2755982282834986E+00  1.6400548649359266E+00 -1.8222831832621407E+00
  1.6400548649359266E+00  1.6400548649359266E+00 -1.4578265466097124E+00
  9.2936442346369166E+00 -9.2936442346369166E+00 -8.5647309613320601E+00
  5.6490778681126361E+00  1.2755982282834986E+00  1.6400548649359266E+00
 -4.9201645948077797E+00  1.6400548649359266E+00  1.6400548649359266E+00
  1.6400548649359266E+00  9.2936442346369166E+00 -9.2936442346369166E+00
 -8.5647309613320601E+00  5.6490778681126361E+00  1.2755982282834986E+00
  1.6400548649359266E+00 -3.2801097298718531E+00  1.6400548649359266E+00
  1.6400548649359266E+00 -3.2801097298718531E+00  1.6400548649359266E+00
  1.6400548649359266E+00  1.0022557507941775E+01 -1.0022557507941775E+01
 -1.1298155736225272E+01  5.8313061864388498E+00  5.4668495497864216E+00
  9.2936442346369166E+00 -9.2936442346369166E+00 -8.5647309613320601E+00
  5.6490778681126361E+00  1.2755982282834986E+00  1.6400548649359266E+00
 -3.2801097298718531E+00  1.6400548649359266E+00  1.6400548649359266E+00
 -3.2801097298718531E+00  1.6400548649359266E+00  1.6400548649359266E+00
 -3.2801097298718531E+00  1.6400548649359266E+00  1.6400548649359266E+00
  3.8267946848504950E+00  9.1114159163107034E-01  9.1114159163107034E-01
 -5.4668495497864216E+00  6.0135345047650643E+00  6.0135345047650643E+00
  6.0135345047650643E+00  9.2936442346369166E+00 -9.2936442346369166E+00
 -8.5647309613320601E+00  5.6490778681126361E+00  1.2755982282834986E+00
  1.6400548649359266E+00 -3.2801097298718531E+00  1.6400548649359266E+00
  1.6400548649359266E+00  0.0000000000000000E+00 -2.0956256607514616E+00
  2.0956256607514616E+00 -2.0956256607514616E+00  2.0956256607514616E+00
 -2.0956256607514616E+00  2.0956256607514616E+00 -2.0956256607514616E+00
  2.0956256607514616E+00 -2.0956256607514616E+00  2.0956256607514616E+00
  9.2936442346369166E+00 -9.2936442346369166E+00 -8.5647309613320601E+00
  5.6490778681126361E+00  1.2755982282834986E+00  1.6400548649359266E+00
 -3.2801097298718531E+00  1.6400548649359266E+00  1.6400548649359266E+00
  1.0022557507941775E+01 -1.0022557507941775E+01 -1.1298155736225272E+01
  5.8313061864388498E+00  5.4668495497864216E+00  9.2936442346369166E+00
 -9.2936442346369166E+00 -8.5647309613320601E+00  5.6490778681126361E+00
 -3.6445663665242811E-01  1.6400548649359266E+00  1.6400548649359266E+00
  9.2936442346369166E+00 -9.2936442346369166E+00 -8.5647309613320601E+00
  5.6490778681126361E+00  1.2755982282834986E+00  1.6400548649359266E+00
 -3.2801097298718531E+00  1.6400548649359266E+00  1.6400548649359266E+00
 -1.6400548649359266E+00  1.6400548649359266E+00 -4.9201645948077797E+00
  1.6400548649359266E+00  1.6400548649359266E+00  1.6400548649359266E+00
 -4.9201645948077797E+00  1.6400548649359266E+00  1.6400548649359266E+00
  1.6400548649359266E+00  9.2936442346369166E+00 -9.2936442346369166E+00
 -8.5647309613320601E+00  5.6490778681126361E+00  1.2755982282834986E+00
  1.6400548649359266E+00  2.5511964565669971E+00  1.6400548649359266E+00
 -1.2027069009530129E+01  7.8358176880272046E+00 -4.9201645948077797E+00
  1.6400548649359266E+00  1.6400548649359266E+00  1.6400548649359266E+00
  9.2936442346369166E+00 -9.2936442346369166E+00 -8.5647309613320601E+00
  5.6490778681126361E+00  1.2755982282834986E+00  1.6400548649359266E+00
 -1.6400548649359266E+00  1.6400548649359266E+00 -4.9201645948077797E+00
  1.6400548649359266E+00  1.6400548649359266E+00  1.6400548649359266E+00
 -4.9201645948077797E+00  1.6400548649359266E+00  1.6400548649359266E+00
  1.6400548649359266E+00  9.2936442346369166E+00 -9.2936442346369166E+00
 -8.5647309613320601E+00  5.6490778681126361E+00  1.2755982282834986E+00
  1.6400548649359266E+00 -3.2801097298718531E+00  1.6400548649359266E+00
  1.6400548649359266E+00 -1.6400548649359266E+00  1.6400548649359266E+00
 -4.9201645948077797E+00  1.6400548649359266E+00  1.6400548649359266E+00
  1.6400548649359266E+00 -4.9201645948077797E+00  1.6400548649359266E+00
  1.6400548649359266E+00  1.6400548649359266E+00  9.2936442346369166E+00
 -9.2936442346369166E+00 -5.2846212314602070E+00  0.0000000000000000E+00
  1.6400548649359266E+00  1.6400548649359266E+00  3.6445663665242811E-01
  1.6400548649359266E+00 -3.2801097298718531E+00  1.6400548649359266E+00
  1.6400548649359266E+00 -3.2801097298718531E+00  1.6400548649359266E+00
  1.6400548649359266E+00  9.2936442346369166E+00 -9.2936442346369166E+00
 -5.2846212314602070E+00  0.0000000000000000E+00  1.6400548649359266E+00
  1.6400548649359266E+00  3.6445663665242811E-01  1.6400548649359266E+00
 -3.2801097298718531E+00  1.6400548649359266E+00  1.6400548649359266E+00
 -3.2801097298718531E+00  1.6400548649359266E+00  1.6400548649359266E+00
  9.2936442346369166E+00 -9.2936442346369166E+00 -8.5647309613320601E+00
  5.6490778681126361E+00  1.2755982282834986E+00  1.6400548649359266E+00
 -3.2801097298718531E+00  1.6400548649359266E+00  1.6400548649359266E+00
 -1.6400548649359266E+00  1.6400548649359266E+00 -4.9201645948077797E+00
  1.6400548649359266E+00  1.6400548649359266E+00  1.6400548649359266E+00
 -4.9201645948077797E+00  1.6400548649359266E+00  1.6400548649359266E+00
  1.6400548649359266E+00  9.2936442346369166E+00 -9.2936442346369166E+00
 -8.5647309613320601E+00  5.6490778681126361E+00  1.2755982282834986E+00
  1.6400548649359266E+00 -3.2801097298718531E+00  1.6400548649359266E+00
  1.6400548649359266E+00 -1.6400548649359266E+00  1.6400548649359266E+00
 -4.9201645948077797E+00  1.6400548649359266E+00  1.6400548649359266E+00
  1.6400548649359266E+00 -4.9201645948077797E+00  1.6400548649359266E+00
  1.6400548649359266E+00  1.6400548649359266E+00  9.2936442346369166E+00
 -9.2936442346369166E+00 -8.5647309613320601E+00  5.6490778681126361E+00
  1.2755982282834986E+00  1.6400548649359266E+00  2.5511964565669971E+00
  1.6400548649359266E+00 -1.2027069009530129E+01  7.8358176880272046E+00
 -4.9201645948077797E+00  1.6400548649359266E+00  1.6400548649359266E+00
  1.6400548649359266E+00  9.2936442346369166E+00 -9.2936442346369166E+00
 -8.5647309613320601E+00  5.6490778681126361E+00  1.2755982282834986E+00
  1.6400548649359266E+00 -5.1023929131339942E+00  1.6400548649359266E+00
  1.6400548649359266E+00  1.1298155736225272E+01 -1.3849352192792269E+01
 -1.3849352192792269E+01  9.2936442346369166E+00 -9.2936442346369166E+00
 -8.5647309613320601E+00  5.6490778681126361E+00  1.2755982282834986E+00
  1.6400548649359266E+00 -3.2801097298718531E+00  1.6400548649359266E+00
  1.6400548649359266E+00 -5.1023929131339942E+00  1.6400548649359266E+00
  1.6400548649359266E+00  1.1298155736225272E+01 -1.3849352192792269E+01
 -1.3849352192792269E+01  9.2936442346369166E+00 -9.2936442346369166E+00
 -8.5647309613320601E+00  5.6490778681126361E+00  1.2755982282834986E+00
  1.6400548649359266E+00 -3.2801097298718531E+00  1.6400548649359266E+00
  1.6400548649359266E+00 -2.5511964565669971E+00  1.6400548649359266E+00
  1.6400548649359266E+00 -1.6400548649359266E+00 -4.0090230031767096E+00
  1.6400548649359266E+00  1.6400548649359266E+00  1.6400548649359266E+00
  9.2936442346369166E+00 -9.2936442346369166E+00 -8.5647309613320601E+00
  5.6490778681126361E+00  1.2755982282834986E+00  1.6400548649359266E+00
 -1.6400548649359266E+00  1.6400548649359266E+00 -4.9201645948077797E+00
  1.6400548649359266E+00  1.6400548649359266E+00  1.6400548649359266E+00
 -3.2801097298718531E+00  1.6400548649359266E+00  1.6400548649359266E+00
 -4.9201645948077797E+00  1.6400548649359266E+00  1.6400548649359266E+00
  1.6400548649359266E+00  9.2936442346369166E+00 -9.2936442346369166E+00
 -8.5647309613320601E+00  5.6490778681126361E+00  1.2755982282834986E+00
  1.6400548649359266E+00 -4.9201645948077797E+00  1.6400548649359266E+00
  1.6400548649359266E+00  1.6400548649359266E+00  9.2936442346369166E+00
 -9.2936442346369166E+00 -8.5647309613320601E+00  5.6490778681126361E+00
  1.2755982282834986E+00  1.6400548649359266E+00 -3.2801097298718531E+00
  1.6400548649359266E+00  1.6400548649359266E+00 -3.2801097298718531E+00
  1.6400548649359266E+00  1.6400548649359266E+00  1.0022557507941775E+01
 -1.0022557507941775E+01 -1.1298155736225272E+01  5.8313061864388498E+00
  5.4668495497864216E+00  9.2936442346369166E+00 -9.2936442346369166E+00
 -8.5647309613320601E+00  5.6490778681126361E+00  1.2755982282834986E+00
  1.6400548649359266E+00 -3.2801097298718531E+00  1.6400548649359266E+00
  1.6400548649359266E+00  0.0000000000000000E+00 -2.0956256607514616E+00
  2.0956256607514616E+00 -2.0956256607514616E+00  2.0956256607514616E+00
  2.0045115015883548E+00 -9.8403291896155594E+00  7.8358176880272046E+00
 -2.0956256607514616E+00  2.0956256607514616E+00 -2.0956256607514616E+00
  2.0956256607514616E+00  9.2936442346369166E+00 -9.2936442346369166E+00
 -8.5647309613320601E+00  5.6490778681126361E+00  1.2755982282834986E+00
  1.6400548649359266E+00  2.5511964565669971E+00  1.6400548649359266E+00
 -1.2027069009530129E+01  7.8358176880272046E+00 -4.9201645948077797E+00
  1.6400548649359266E+00  1.6400548649359266E+00  1.6400548649359266E+00
  9.2936442346369166E+00 -9.2936442346369166E+00 -8.5647309613320601E+00
  5.6490778681126361E+00  1.2755982282834986E+00  1.6400548649359266E+00
  9.1114159163107034E-01  1.6400548649359266E+00  1.6400548649359266E+00
 -1.2027069009530129E+01  7.8358176880272046E+00  9.2936442346369166E+00
 -9.2936442346369166E+00 -8.5647309613320601E+00  5.6490778681126361E+00
  1.2755982282834986E+00  1.6400548649359266E+00 -4.9201645948077797E+00
  1.6400548649359266E+00  1.6400548649359266E+00  1.6400548649359266E+00
  9.2936442346369166E+00 -9.2936442346369166E+00 -8.5647309613320601E+00
  5.6490778681126361E+00  1.2755982282834986E+00  1.6400548649359266E+00
 -3.2801097298718531E+00  1.6400548649359266E+00  1.6400548649359266E+00
 -1.6400548649359266E+00  1.6400548649359266E+00 -4.9201645948077797E+00
  1.6400548649359266E+00  1.6400548649359266E+00  1.6400548649359266E+00
 -4.9201645948077797E+00  1.6400548649359266E+00  1.6400548649359266E+00
  1.6400548649359266E+00  9.2936442346369166E+00 -9.2936442346369166E+00
 -8.5647309613320601E+00  5.6490778681126361E+00  1.2755982282834986E+00
  1.6400548649359266E+00 -3.2801097298718531E+00  1.6400548649359266E+00
  1.6400548649359266E+00 -1.6400548649359266E+00  1.6400548649359266E+00
 -4.9201645948077797E+00  1.6400548649359266E+00  1.6400548649359266E+00
  1.6400548649359266E+00 -4.9201645948077797E+00  1.6400548649359266E+00
  1.6400548649359266E+00  1.6400548649359266E+00  9.2936442346369166E+00
 -9.2936442346369166E+00 -8.5647309613320601E+00  5.6490778681126361E+00
  1.2755982282834986E+00  1.6400548649359266E+00 -4.9201645948077797E+00
  1.6400548649359266E+00  1.6400548649359266E+00  1.6400548649359266E+00
  9.2936442346369166E+00 -9.2936442346369166E+00 -8.5647309613320601E+00
  5.6490778681126361E+00 -3.6445663665242811E-01  1.6400548649359266E+00
  1.6400548649359266E+00  9.2936442346369166E+00 -9.2936442346369166E+00
 -8.5647309613320601E+00  5.6490778681126361E+00  1.2755982282834986E+00
  1.6400548649359266E+00  2.5511964565669971E+00  1.6400548649359266E+00
 -1.2027069009530129E+01  7.8358176880272046E+00 -4.9201645948077797E+00
  1.6400548649359266E+00  1.6400548649359266E+00  1.6400548649359266E+00
  9.2936442346369166E+00 -9.2936442346369166E+00 -8.5647309613320601E+00
  5.6490778681126361E+00  1.2755982282834986E+00  1.6400548649359266E+00
 -1.6400548649359266E+00  1.6400548649359266E+00 -4.9201645948077797E+00
  1.6400548649359266E+00  1.6400548649359266E+00  1.6400548649359266E+00
 -3.2801097298718531E+00  1.6400548649359266E+00  1.6400548649359266E+00
 -4.9201645948077797E+00  1.6400548649359266E+00  1.6400548649359266E+00
  1.6400548649359266E+00  9.2936442346369166E+00 -9.2936442346369166E+00
 -8.5647309613320601E+00  5.6490778681126361E+00  1.2755982282834986E+00
  1.6400548649359266E+00  2.5511964565669971E+00  1.6400548649359266E+00
 -1.2027069009530129E+01  7.8358176880272046E+00 -4.9201645948077797E+00
  1.6400548649359266E+00  1.6400548649359266E+00  1.6400548649359266E+00
  9.2936442346369166E+00 -9.2936442346369166E+00 -8.5647309613320601E+00
  5.6490778681126361E+00  1.2755982282834986E+00  1.6400548649359266E+00
  9.1114159163107034E-01  1.6400548649359266E+00  1.6400548649359266E+00
 -1.2027069009530129E+01  7.8358176880272046E+00  9.2936442346369166E+00
 -9.2936442346369166E+00 -8.5647309613320601E+00  5.6490778681126361E+00
 -3.6445663665242811E-01  1.6400548649359266E+00  1.6400548649359266E+00
  9.2936442346369166E+00 -9.2936442346369166E+00 -8.5647309613320601E+00
  5.6490778681126361E+00  1.2755982282834986E+00  1.6400548649359266E+00
 -3.2801097298718531E+00  1.6400548649359266E+00  1.6400548649359266E+00
 -5.4668495497864211E-01 -2.7334247748932108E+00  4.0090230031767096E+00
 -9.2936442346369166E+00  6.7424477780699199E+00  4.3734796398291369E+00
  2.0045115015883548E+00 -4.5557079581553515E+00  3.0978814115456390E+00
 -3.6445663665242813E+00  2.5511964565669971E+00 -4.9201645948077797E+00
  2.9156530932194249E+00 -2.5511964565669971E+00  2.5511964565669971E+00
  9.2936442346369166E+00 -9.2936442346369166E+00 -8.5647309613320601E+00
  5.6490778681126361E+00  1.2755982282834986E+00  1.6400548649359266E+00
  2.5511964565669971E+00  1.6400548649359266E+00 -1.2027069009530129E+01
  7.8358176880272046E+00 -4.9201645948077797E+00  1.6400548649359266E+00
  1.6400548649359266E+00  1.6400548649359266E+00  9.2936442346369166E+00
 -9.2936442346369166E+00 -8.5647309613320601E+00  5.6490778681126361E+00
  1.2755982282834986E+00  1.6400548649359266E+00 -3.2801097298718531E+00
  1.6400548649359266E+00  1.6400548649359266E+00  0.0000000000000000E+00
 -2.0956256607514616E+00  2.0956256607514616E+00 -2.0956256607514616E+00
  2.0956256607514616E+00 -2.0956256607514616E+00  2.0956256607514616E+00
 -2.0956256607514616E+00  2.0956256607514616E+00 -2.0956256607514616E+00
  2.0956256607514616E+00  9.2936442346369166E+00 -9.2936442346369166E+00
 -8.5647309613320601E+00  5.6490778681126361E+00 -3.6445663665242811E-01
  1.6400548649359266E+00  1.6400548649359266E+00  9.2936442346369166E+00
 -9.2936442346369166E+00 -8.5647309613320601E+00  5.6490778681126361E+00
  1.2755982282834986E+00  1.6400548649359266E+00 -4.9201645948077797E+00
  1.6400548649359266E+00  1.6400548649359266E+00  1.6400548649359266E+00
  9.2936442346369166E+00 -9.2936442346369166E+00 -8.5647309613320601E+00
  5.6490778681126361E+00 -3.6445663665242811E-01  1.6400548649359266E+00
  1.6400548649359266E+00  9.2936442346369166E+00 -9.2936442346369166E+00
 -5.2846212314602070E+00  0.0000000000000000E+00  1.6400548649359266E+00
  1.6400548649359266E+00  3.6445663665242811E-01  1.6400548649359266E+00
 -3.2801097298718531E+00  1.6400548649359266E+00  1.6400548649359266E+00
 -3.2801097298718531E+00  1.6400548649359266E+00  1.6400548649359266E+00
  9.2936442346369166E+00 -9.2936442346369166E+00 -8.5647309613320601E+00
  5.6490778681126361E+00  1.2755982282834986E+00  1.6400548649359266E+00
 -4.9201645948077797E+00  1.6400548649359266E+00  1.6400548649359266E+00
  1.6400548649359266E+00  9.2936442346369166E+00 -9.2936442346369166E+00
 -8.5647309613320601E+00  5.6490778681126361E+00  1.2755982282834986E+00
  1.6400548649359266E+00 -3.2801097298718531E+00  1.6400548649359266E+00
  1.6400548649359266E+00 -1.6400548649359266E+00  1.6400548649359266E+00
 -4.9201645948077797E+00  1.6400548649359266E+00  1.6400548649359266E+00
  1.6400548649359266E+00 -4.9201645948077797E+00  1.6400548649359266E+00
  1.6400548649359266E+00  1.6400548649359266E+00  9.2936442346369166E+00
 -9.2936442346369166E+00 -8.5647309613320601E+00  5.6490778681126361E+00
  1.2755982282834986E+00  1.6400548649359266E+00 -3.2801097298718531E+00
  1.6400548649359266E+00  1.6400548649359266E+00 -3.2801097298718531E+00
  1.6400548649359266E+00  1.6400548649359266E+00  1.0022557507941775E+01
 -1.0022557507941775E+01 -1.1298155736225272E+01  5.8313061864388498E+00
  5.4668495497864216E+00  9.2936442346369166E+00 -9.2936442346369166E+00
 -8.5647309613320601E+00  5.6490778681126361E+00  1.2755982282834986E+00
  1.6400548649359266E+00 -1.6400548649359266E+00  1.6400548649359266E+00
 -4.9201645948077797E+00  1.6400548649359266E+00  1.6400548649359266E+00
  1.6400548649359266E+00 -3.2801097298718531E+00  1.6400548649359266E+00
  1.6400548649359266E+00 -4.9201645948077797E+00  1.6400548649359266E+00
  1.6400548649359266E+00  1.6400548649359266E+00  9.2936442346369166E+00
 -9.2936442346369166E+00 -5.2846212314602070E+00  0.0000000000000000E+00
  1.6400548649359266E+00  1.6400548649359266E+00  3.6445663665242811E-01
  1.6400548649359266E+00 -3.2801097298718531E+00  1.6400548649359266E+00
  1.6400548649359266E+00 -3.2801097298718531E+00  1.6400548649359266E+00
  1.6400548649359266E+00  9.2936442346369166E+00 -9.2936442346369166E+00
 -8.5647309613320601E+00  5.6490778681126361E+00  1.2755982282834986E+00
  1.6400548649359266E+00 -3.2801097298718531E+00  1.6400548649359266E+00
  1.6400548649359266E+00  0.0000000000000000E+00 -2.0956256607514616E+00
  2.0956256607514616E+00 -2.0956256607514616E+00  2.0956256607514616E+00
 -2.0956256607514616E+00  2.0956256607514616E+00 -2.0956256607514616E+00
  2.0956256607514616E+00 -2.0956256607514616E+00  2.0956256607514616E+00
  9.2936442346369166E+00 -9.2936442346369166E+00 -5.2846212314602070E+00
  0.0000000000000000E+00  1.6400548649359266E+00  1.6400548649359266E+00
  3.6445663665242811E-01  1.6400548649359266E+00 -3.2801097298718531E+00
  1.6400548649359266E+00  1.6400548649359266E+00 -3.2801097298718531E+00
  1.6400548649359266E+00  1.6400548649359266E+00  9.2936442346369166E+00
 -9.2936442346369166E+00 -8.5647309613320601E+00  5.6490778681126361E+00
  1.2755982282834986E+00  1.6400548649359266E+00 -3.2801097298718531E+00
  1.6400548649359266E+00  1.6400548649359266E+00 -2.5511964565669971E+00
  1.6400548649359266E+00  1.6400548649359266E+00 -1.6400548649359266E+00
 -4.0090230031767096E+00  1.6400548649359266E+00  1.6400548649359266E+00
  1.6400548649359266E+00  9.2936442346369166E+00 -9.2936442346369166E+00
 -8.5647309613320601E+00  5.6490778681126361E+00  1.2755982282834986E+00
  1.6400548649359266E+00 -3.2801097298718531E+00  1.6400548649359266E+00
  1.6400548649359266E+00 -3.2801097298718531E+00  1.6400548649359266E+00
  1.6400548649359266E+00  1.0022557507941775E+01 -1.0022557507941775E+01
 -1.1298155736225272E+01  5.8313061864388498E+00  5.4668495497864216E+00
  9.2936442346369166E+00 -9.2936442346369166E+00 -8.5647309613320601E+00
  5.6490778681126361E+00  1.2755982282834986E+00  1.6400548649359266E+00
 -3.2801097298718531E+00  1.6400548649359266E+00  1.6400548649359266E+00
 -2.5511964565669971E+00  1.6400548649359266E+00  1.6400548649359266E+00
 -1.6400548649359266E+00 -4.0090230031767096E+00  1.6400548649359266E+00
  1.6400548649359266E+00  1.6400548649359266E+00  9.2936442346369166E+00
 -9.2936442346369166E+00 -8.5647309613320601E+00  5.6490778681126361E+00
  1.2755982282834986E+00  1.6400548649359266E+00 -4.9201645948077797E+00
  1.6400548649359266E+00  1.6400548649359266E+00  1.6400548649359266E+00
  9.2936442346369166E+00 -9.2936442346369166E+00 -8.5647309613320601E+00
  5.6490778681126361E+00  1.2755982282834986E+00  1.6400548649359266E+00
 -3.2801097298718531E+00  1.6400548649359266E+00  1.6400548649359266E+00
  0.0000000000000000E+00 -2.0956256607514616E+00  2.0956256607514616E+00
 -2.0956256607514616E+00  2.0956256607514616E+00  2.0045115015883548E+00
 -9.8403291896155594E+00  7.8358176880272046E+00 -2.0956256607514616E+00
  2.0956256607514616E+00 -2.0956256607514616E+00  2.0956256607514616E+00
  9.2936442346369166E+00 -9.2936442346369166E+00 -8.5647309613320601E+00
  5.6490778681126361E+00  1.2755982282834986E+00  1.6400548649359266E+00
 -3.2801097298718531E+00  1.6400548649359266E+00  1.6400548649359266E+00
 -3.2801097298718531E+00  1.6400548649359266E+00  1.6400548649359266E+00
  3.6445663665242813E+00  1.6400548649359266E+00  1.6400548649359266E+00
 -1.2755982282834983E+01  8.0180460063534191E+00  1.1662612372877700E+01
 -1.4578265466097125E+01  8.3825026430058465E+00  8.3825026430058465E+00
 -1.4578265466097125E+01  8.3825026430058465E+00  8.3825026430058465E+00
  9.2936442346369166E+00 -9.2936442346369166E+00 -8.5647309613320601E+00
  5.6490778681126361E+00  1.2755982282834986E+00  1.6400548649359266E+00
 -3.2801097298718531E+00  1.6400548649359266E+00  1.6400548649359266E+00
  0.0000000000000000E+00 -2.0956256607514616E+00  2.0956256607514616E+00
 -2.0956256607514616E+00  2.0956256607514616E+00 -2.0956256607514616E+00
  2.0956256607514616E+00 -2.0956256607514616E+00  2.0956256607514616E+00
 -2.0956256607514616E+00  2.0956256607514616E+00  9.2936442346369166E+00
 -9.2936442346369166E+00 -8.5647309613320601E+00  5.6490778681126361E+00
  1.2755982282834986E+00  1.6400548649359266E+00 -3.2801097298718531E+00
  1.6400548649359266E+00  1.6400548649359266E+00  1.0022557507941775E+01
 -1.0022557507941775E+01 -1.1298155736225272E+01  5.8313061864388498E+00
  5.4668495497864216E+00  9.2936442346369166E+00 -9.2936442346369166E+00
 -8.5647309613320601E+00  5.6490778681126361E+00 -3.6445663665242811E-01
  1.6400548649359266E+00  1.6400548649359266E+00  9.2936442346369166E+00
 -9.2936442346369166E+00 -8.5647309613320601E+00  5.6490778681126361E+00
  1.2755982282834986E+00  1.6400548649359266E+00 -1.6400548649359266E+00
  1.6400548649359266E+00 -4.9201645948077797E+00  1.6400548649359266E+00
  1.6400548649359266E+00  1.6400548649359266E+00 -3.2801097298718531E+00
  1.6400548649359266E+00  1.6400548649359266E+00 -4.9201645948077797E+00
  1.6400548649359266E+00  1.6400548649359266E+00  1.6400548649359266E+00
  9.2936442346369166E+00 -9.2936442346369166E+00 -8.5647309613320601E+00
  5.6490778681126361E+00 -3.6445663665242811E-01  1.6400548649359266E+00
  1.6400548649359266E+00  9.2936442346369166E+00 -9.2936442346369166E+00
 -8.5647309613320601E+00  5.6490778681126361E+00  1.2755982282834986E+00
  1.6400548649359266E+00 -1.6400548649359266E+00  1.6400548649359266E+00
 -4.9201645948077797E+00  1.6400548649359266E+00  1.6400548649359266E+00
  1.6400548649359266E+00 -4.9201645948077797E+00  1.6400548649359266E+00
  1.6400548649359266E+00  1.6400548649359266E+00  9.2936442346369166E+00
 -9.2936442346369166E+00 -8.5647309613320601E+00  5.6490778681126361E+00
  1.2755982282834986E+00  1.6400548649359266E+00  2.5511964565669971E+00
  1.6400548649359266E+00 -1.2027069009530129E+01  7.8358176880272046E+00
 -4.9201645948077797E+00  1.6400548649359266E+00  1.6400548649359266E+00
  1.6400548649359266E+00  9.2936442346369166E+00 -9.2936442346369166E+00
 -8.5647309613320601E+00  5.6490778681126361E+00  1.2755982282834986E+00
  1.6400548649359266E+00 -3.2801097298718531E+00  1.6400548649359266E+00
  1.6400548649359266E+00 -3.2801097298718531E+00  1.6400548649359266E+00
  1.6400548649359266E+00  1.0022557507941775E+01 -1.0022557507941775E+01
 -1.1298155736225272E+01  5.8313061864388498E+00  5.4668495497864216E+00
  9.2936442346369166E+00 -9.2936442346369166E+00 -8.5647309613320601E+00
  5.6490778681126361E+00  1.2755982282834986E+00  1.6400548649359266E+00
 -3.2801097298718531E+00  1.6400548649359266E+00  1.6400548649359266E+00
  1.0022557507941775E+01 -1.0022557507941775E+01 -1.1298155736225272E+01
  5.8313061864388498E+00  5.4668495497864216E+00  9.2936442346369166E+00
 -9.2936442346369166E+00 -8.5647309613320601E+00  5.6490778681126361E+00
  1.2755982282834986E+00  1.6400548649359266E+00 -1.6400548649359266E+00
  1.6400548649359266E+00 -4.9201645948077797E+00  1.6400548649359266E+00
  1.6400548649359266E+00  1.6400548649359266E+00 -4.9201645948077797E+00
  1.6400548649359266E+00  1.6400548649359266E+00  1.6400548649359266E+00
  9.2936442346369166E+00 -9.2936442346369166E+00 -8.5647309613320601E+00
  5.6490778681126361E+00  1.2755982282834986E+00  1.6400548649359266E+00
 -3.2801097298718531E+00  1.6400548649359266E+00  1.6400548649359266E+00
 -1.6400548649359266E+00  1.6400548649359266E+00 -4.9201645948077797E+00
  1.6400548649359266E+00  1.6400548649359266E+00  1.6400548649359266E+00
 -4.9201645948077797E+00  1.6400548649359266E+00  1.6400548649359266E+00
  1.6400548649359266E+00  9.2936442346369166E+00 -9.2936442346369166E+00
 -8.5647309613320601E+00  5.6490778681126361E+00  1.2755982282834986E+00
  1.6400548649359266E+00 -3.2801097298718531E+00  1.6400548649359266E+00
  1.6400548649359266E+00  0.0000000000000000E+00 -2.0956256607514616E+00
  2.0956256607514616E+00 -2.0956256607514616E+00  2.0956256607514616E+00
  2.0045115015883548E+00 -9.8403291896155594E+00  7.8358176880272046E+00
 -2.0956256607514616E+00  2.0956256607514616E+00 -2.0956256607514616E+00
  2.0956256607514616E+00  9.2936442346369166E+00 -9.2936442346369166E+00
 -8.5647309613320601E+00  5.6490778681126361E+00  1.2755982282834986E+00
  1.6400548649359266E+00 -3.2801097298718531E+00  1.6400548649359266E+00
  1.6400548649359266E+00 -5.1023929131339942E+00  1.6400548649359266E+00
  1.6400548649359266E+00  1.1298155736225272E+01 -1.3849352192792269E+01
 -1.3849352192792269E+01  9.2936442346369166E+00 -9.2936442346369166E+00
 -8.5647309613320601E+00  5.6490778681126361E+00  1.2755982282834986E+00
  1.6400548649359266E+00 -3.2801097298718531E+00  1.6400548649359266E+00
  1.6400548649359266E+00  1.0022557507941775E+01 -1.0022557507941775E+01
 -1.1298155736225272E+01  5.8313061864388498E+00  5.4668495497864216E+00
  9.2936442346369166E+00 -9.2936442346369166E+00 -8.5647309613320601E+00
  5.6490778681126361E+00  1.2755982282834986E+00  1.6400548649359266E+00
 -3.2801097298718531E+00  1.6400548649359266E+00  1.6400548649359266E+00
 -3.2801097298718531E+00  1.6400548649359266E+00  1.6400548649359266E+00
  1.0022557507941775E+01 -1.0022557507941775E+01 -1.1298155736225272E+01
  5.8313061864388498E+00  5.4668495497864216E+00  9.2936442346369166E+00
 -9.2936442346369166E+00 -8.5647309613320601E+00  5.6490778681126361E+00
  1.2755982282834986E+00  1.6400548649359266E+00 -3.2801097298718531E+00
  1.6400548649359266E+00  1.6400548649359266E+00 -3.2801097298718531E+00
  1.6400548649359266E+00  1.6400548649359266E+00 -3.2801097298718531E+00
  1.6400548649359266E+00  1.6400548649359266E+00  3.8267946848504950E+00
  9.1114159163107034E-01  9.1114159163107034E-01 -5.4668495497864216E+00
  6.0135345047650643E+00  6.0135345047650643E+00  6.0135345047650643E+00
  9.2936442346369166E+00 -9.2936442346369166E+00 -8.5647309613320601E+00
  5.6490778681126361E+00  1.2755982282834986E+00  1.6400548649359266E+00
 -3.2801097298718531E+00  1.6400548649359266E+00  1.6400548649359266E+00
 -1.6400548649359266E+00  1.6400548649359266E+00 -4.9201645948077797E+00
  1.6400548649359266E+00  1.6400548649359266E+00  1.6400548649359266E+00
 -4.9201645948077797E+00  1.6400548649359266E+00  1.6400548649359266E+00
  1.6400548649359266E+00  9.2936442346369166E+00 -9.2936442346369166E+00
 -8.5647309613320601E+00  5.6490778681126361E+00  1.2755982282834986E+00
  1.6400548649359266E+00 -1.6400548649359266E+00  1.6400548649359266E+00
 -4.9201645948077797E+00  1.6400548649359266E+00  1.6400548649359266E+00
  1.6400548649359266E+00 -3.2801097298718531E+00  1.6400548649359266E+00
  1.6400548649359266E+00 -4.9201645948077797E+00  1.6400548649359266E+00
  1.6400548649359266E+00  1.6400548649359266E+00  9.2936442346369166E+00
 -9.2936442346369166E+00 -8.5647309613320601E+00  5.6490778681126361E+00
  1.2755982282834986E+00  1.6400548649359266E+00 -4.9201645948077797E+00
  1.6400548649359266E+00  1.6400548649359266E+00  1.6400548649359266E+00
  9.2936442346369166E+00 -9.2936442346369166E+00 -8.5647309613320601E+00
  5.6490778681126361E+00  1.2755982282834986E+00  1.6400548649359266E+00
 -3.2801097298718531E+00  1.6400548649359266E+00  1.6400548649359266E+00
  1.0022557507941775E+01 -1.0022557507941775E+01 -1.1298155736225272E+01
  5.8313061864388498E+00  5.4668495497864216E+00  9.2936442346369166E+00
 -9.2936442346369166E+00 -8.5647309613320601E+00  5.6490778681126361E+00
  1.2755982282834986E+00  1.6400548649359266E+00 -3.2801097298718531E+00
  1.6400548649359266E+00  1.6400548649359266E+00 -3.2801097298718531E+00
  1.6400548649359266E+00  1.6400548649359266E+00  1.0022557507941775E+01
 -1.0022557507941775E+01 -1.1298155736225272E+01  5.8313061864388498E+00
  5.4668495497864216E+00  9.2936442346369166E+00 -9.2936442346369166E+00
 -8.5647309613320601E+00  5.6490778681126361E+00  1.2755982282834986E+00
  1.6400548649359266E+00 -3.2801097298718531E+00  1.6400548649359266E+00
  1.6400548649359266E+00  0.0000000000000000E+00 -2.0956256607514616E+00
  2.0956256607514616E+00 -2.0956256607514616E+00  2.0956256607514616E+00
 -2.0956256607514616E+00  2.0956256607514616E+00 -2.0956256607514616E+00
  2.0956256607514616E+00 -2.0956256607514616E+00  2.0956256607514616E+00
  9.2936442346369166E+00 -9.2936442346369166E+00 -8.5647309613320601E+00
  5.6490778681126361E+00  1.2755982282834986E+00  1.6400548649359266E+00
 -3.2801097298718531E+00  1.6400548649359266E+00  1.6400548649359266E+00
  1.0022557507941775E+01 -1.0022557507941775E+01 -1.1298155736225272E+01
  5.8313061864388498E+00  5.4668495497864216E+00  9.2936442346369166E+00
 -9.2936442346369166E+00 -8.5647309613320601E+00  5.6490778681126361E+00
  1.2755982282834986E+00  1.6400548649359266E+00  9.1114159163107034E-01
  1.6400548649359266E+00  1.6400548649359266E+00 -1.2027069009530129E+01
  7.8358176880272046E+00  9.2936442346369166E+00 -9.2936442346369166E+00
 -8.5647309613320601E+00  5.6490778681126361E+00  1.2755982282834986E+00
  1.6400548649359266E+00 -4.9201645948077797E+00  1.6400548649359266E+00
  1.6400548649359266E+00  1.6400548649359266E+00  9.2936442346369166E+00
 -9.2936442346369166E+00 -8.5647309613320601E+00  5.6490778681126361E+00
  1.2755982282834986E+00  1.6400548649359266E+00 -1.6400548649359266E+00
  1.6400548649359266E+00 -4.9201645948077797E+00  1.6400548649359266E+00
  1.6400548649359266E+00  1.6400548649359266E+00 -3.2801097298718531E+00
  1.6400548649359266E+00  1.6400548649359266E+00 -4.9201645948077797E+00
  1.6400548649359266E+00  1.6400548649359266E+00  1.6400548649359266E+00
  9.2936442346369166E+00 -9.2936442346369166E+00 -8.5647309613320601E+00
  5.6490778681126361E+00 -3.6445663665242811E-01  1.6400548649359266E+00
  1.6400548649359266E+00  9.2936442346369166E+00 -9.2936442346369166E+00
 -8.5647309613320601E+00  5.6490778681126361E+00  1.2755982282834986E+00
  1.6400548649359266E+00 -3.2801097298718531E+00  1.6400548649359266E+00
  1.6400548649359266E+00 -3.2801097298718531E+00  1.6400548649359266E+00
  1.6400548649359266E+00 -3.2801097298718531E+00  1.6400548649359266E+00
  1.6400548649359266E+00  3.8267946848504950E+00  9.1114159163107034E-01
  9.1114159163107034E-01 -5.4668495497864216E+00  6.0135345047650643E+00
  6.0135345047650643E+00  6.0135345047650643E+00  9.2936442346369166E+00
 -9.2936442346369166E+00 -8.5647309613320601E+00  5.6490778681126361E+00
  1.2755982282834986E+00  1.6400548649359266E+00 -1.6400548649359266E+00
  1.6400548649359266E+00 -4.9201645948077797E+00  1.6400548649359266E+00
  1.6400548649359266E+00  1.6400548649359266E+00 -3.2801097298718531E+00
  1.6400548649359266E+00  1.6400548649359266E+00 -4.9201645948077797E+00
  1.6400548649359266E+00  1.6400548649359266E+00  1.6400548649359266E+00
  9.2936442346369166E+00 -9.2936442346369166E+00 -8.5647309613320601E+00
  5.6490778681126361E+00  1.2755982282834986E+00  1.6400548649359266E+00
 -3.2801097298718531E+00  1.6400548649359266E+00  1.6400548649359266E+00
 -3.2801097298718531E+00  1.6400548649359266E+00  1.6400548649359266E+00
  1.0022557507941775E+01 -1.0022557507941775E+01 -1.1298155736225272E+01
  5.8313061864388498E+00  5.4668495497864216E+00  9.2936442346369166E+00
 -9.2936442346369166E+00 -8.5647309613320601E+00  5.6490778681126361E+00
  1.2755982282834986E+00  1.6400548649359266E+00 -5.1023929131339942E+00
  1.6400548649359266E+00  1.6400548649359266E+00  1.1298155736225272E+01
 -1.3849352192792269E+01 -1.3849352192792269E+01  9.2936442346369166E+00
 -9.2936442346369166E+00 -8.5647309613320601E+00  5.6490778681126361E+00
  1.2755982282834986E+00  1.6400548649359266E+00  9.1114159163107034E-01
  1.6400548649359266E+00  1.6400548649359266E+00 -1.2027069009530129E+01
  7.8358176880272046E+00  9.2936442346369166E+00 -9.2936442346369166E+00
 -8.5647309613320601E+00  5.6490778681126361E+00  1.2755982282834986E+00
  1.6400548649359266E+00 -3.2801097298718531E+00  1.6400548649359266E+00
  1.6400548649359266E+00 -1.6400548649359266E+00  1.6400548649359266E+00
 -4.9201645948077797E+00  1.6400548649359266E+00  1.6400548649359266E+00
  1.6400548649359266E+00 -4.9201645948077797E+00  1.6400548649359266E+00
  1.6400548649359266E+00  1.6400548649359266E+00  9.2936442346369166E+00
 -9.2936442346369166E+00 -8.5647309613320601E+00  5.6490778681126361E+00
  1.2755982282834986E+00  1.6400548649359266E+00  9.1114159163107034E-01
  1.6400548649359266E+00  1.6400548649359266E+00 -1.2027069009530129E+01
  7.8358176880272046E+00  9.2936442346369166E+00 -9.2936442346369166E+00
 -8.5647309613320601E+00  5.6490778681126361E+00  1.2755982282834986E+00
  1.6400548649359266E+00  9.1114159163107034E-01  1.6400548649359266E+00
  1.6400548649359266E+00 -1.2027069009530129E+01  7.8358176880272046E+00
  9.2936442346369166E+00 -9.2936442346369166E+00 -8.5647309613320601E+00
  5.6490778681126361E+00  1.2755982282834986E+00  1.6400548649359266E+00
  2.5511964565669971E+00  1.6400548649359266E+00 -1.2027069009530129E+01
  7.8358176880272046E+00 -4.9201645948077797E+00  1.6400548649359266E+00
  1.6400548649359266E+00  1.6400548649359266E+00  9.2936442346369166E+00
 -9.2936442346369166E+00 -5.2846212314602070E+00  0.0000000000000000E+00
  1.6400548649359266E+00  1.6400548649359266E+00  3.6445663665242811E-01
  1.6400548649359266E+00 -3.2801097298718531E+00  1.6400548649359266E+00
  1.6400548649359266E+00 -3.2801097298718531E+00  1.6400548649359266E+00
  1.6400548649359266E+00  9.2936442346369166E+00 -9.2936442346369166E+00
 -8.5647309613320601E+00  5.6490778681126361E+00  1.2755982282834986E+00
  1.6400548649359266E+00  9.1114159163107034E-01  1.6400548649359266E+00
  1.6400548649359266E+00 -1.2027069009530129E+01  7.8358176880272046E+00
  9.2936442346369166E+00 -9.2936442346369166E+00 -8.5647309613320601E+00
  5.6490778681126361E+00  1.2755982282834986E+00  1.6400548649359266E+00
 -4.9201645948077797E+00  1.6400548649359266E+00  1.6400548649359266E+00
  1.6400548649359266E+00  9.2936442346369166E+00 -9.2936442346369166E+00
 -8.5647309613320601E+00  5.6490778681126361E+00  1.2755982282834986E+00
  1.6400548649359266E+00 -3.2801097298718531E+00  1.6400548649359266E+00
  1.6400548649359266E+00 -1.6400548649359266E+00  1.6400548649359266E+00
 -4.9201645948077797E+00  1.6400548649359266E+00  1.6400548649359266E+00
  1.6400548649359266E+00 -4.9201645948077797E+00  1.6400548649359266E+00
  1.6400548649359266E+00  1.6400548649359266E+00  9.2936442346369166E+00
 -9.2936442346369166E+00 -8.5647309613320601E+00  5.6490778681126361E+00
 -3.6445663665242811E-01  1.6400548649359266E+00  1.6400548649359266E+00
  9.2936442346369166E+00 -9.2936442346369166E+00 -8.5647309613320601E+00
  5.6490778681126361E+00  1.2755982282834986E+00  1.6400548649359266E+00
 -3.2801097298718531E+00  1.6400548649359266E+00  1.6400548649359266E+00
 -3.2801097298718531E+00  1.6400548649359266E+00  1.6400548649359266E+00
 -3.2801097298718531E+00  1.6400548649359266E+00  1.6400548649359266E+00
  3.8267946848504950E+00  9.1114159163107034E-01  9.1114159163107034E-01
 -5.4668495497864216E+00  6.0135345047650643E+00  6.0135345047650643E+00
  6.0135345047650643E+00  9.2936442346369166E+00 -9.2936442346369166E+00
 -8.5647309613320601E+00  5.6490778681126361E+00  1.2755982282834986E+00
  1.6400548649359266E+00 -3.2801097298718531E+00  1.6400548649359266E+00
  1.6400548649359266E+00 -1.6400548649359266E+00  1.6400548649359266E+00
 -4.9201645948077797E+00  1.6400548649359266E+00  1.6400548649359266E+00
  1.6400548649359266E+00 -4.9201645948077797E+00  1.6400548649359266E+00
  1.6400548649359266E+00  1.6400548649359266E+00  9.2936442346369166E+00
 -9.2936442346369166E+00 -8.5647309613320601E+00  5.6490778681126361E+00
  1.2755982282834986E+00  1.6400548649359266E+00 -3.2801097298718531E+00
  1.6400548649359266E+00  1.6400548649359266E+00 -3.2801097298718531E+00
  1.6400548649359266E+00  1.6400548649359266E+00  1.0022557507941775E+01
 -1.0022557507941775E+01 -1.1298155736225272E+01  5.8313061864388498E+00
  5.4668495497864216E+00  9.2936442346369166E+00 -9.2936442346369166E+00
 -8.5647309613320601E+00  5.6490778681126361E+00  1.2755982282834986E+00
  1.6400548649359266E+00 -5.1023929131339942E+00  1.6400548649359266E+00
  1.6400548649359266E+00  1.1298155736225272E+01 -1.3849352192792269E+01
 -1.3849352192792269E+01  9.2936442346369166E+00 -9.2936442346369166E+00
 -8.5647309613320601E+00  5.6490778681126361E+00  1.2755982282834986E+00
  1.6400548649359266E+00 -1.6400548649359266E+00  1.6400548649359266E+00
 -4.9201645948077797E+00  1.6400548649359266E+00  1.6400548649359266E+00
  1.6400548649359266E+00 -4.9201645948077797E+00  1.6400548649359266E+00
  1.6400548649359266E+00  1.6400548649359266E+00  9.2936442346369166E+00
 -9.2936442346369166E+00 -8.5647309613320601E+00  5.6490778681126361E+00
  1.2755982282834986E+00  1.6400548649359266E+00 -1.6400548649359266E+00
  1.6400548649359266E+00 -4.9201645948077797E+00  1.6400548649359266E+00
  1.6400548649359266E+00  1.6400548649359266E+00 -4.9201645948077797E+00
  1.6400548649359266E+00  1.6400548649359266E+00  1.6400548649359266E+00
  9.2936442346369166E+00 -9.2936442346369166E+00 -8.5647309613320601E+00
  5.6490778681126361E+00  1.2755982282834986E+00  1.6400548649359266E+00
 -3.2801097298718531E+00  1.6400548649359266E+00  1.6400548649359266E+00
  1.0022557507941775E+01 -1.0022557507941775E+01 -1.1298155736225272E+01
  5.8313061864388498E+00  5.4668495497864216E+00  9.2936442346369166E+00
 -9.2936442346369166E+00 -8.5647309613320601E+00  5.6490778681126361E+00
  1.2755982282834986E+00  1.6400548649359266E+00 -3.2801097298718531E+00
  1.6400548649359266E+00  1.6400548649359266E+00 -3.2801097298718531E+00
  1.6400548649359266E+00  1.6400548649359266E+00  1.0022557507941775E+01
 -1.0022557507941775E+01 -1.1298155736225272E+01  5.8313061864388498E+00
  5.4668495497864216E+00  9.2936442346369166E+00 -9.2936442346369166E+00
 -8.5647309613320601E+00  5.6490778681126361E+00  1.2755982282834986E+00
  1.6400548649359266E+00 -3.2801097298718531E+00  1.6400548649359266E+00
  1.6400548649359266E+00  1.0022557507941775E+01 -1.0022557507941775E+01
 -1.1298155736225272E+01  5.8313061864388498E+00  5.4668495497864216E+00
  9.2936442346369166E+00 -9.2936442346369166E+00 -8.5647309613320601E+00
  5.6490778681126361E+00  1.2755982282834986E+00  1.6400548649359266E+00
 -4.9201645948077797E+00  1.6400548649359266E+00  1.6400548649359266E+00
  1.6400548649359266E+00  9.2936442346369166E+00 -9.2936442346369166E+00
 -8.5647309613320601E+00  5.6490778681126361E+00  1.2755982282834986E+00
  1.6400548649359266E+00 -3.2801097298718531E+00  1.6400548649359266E+00
  1.6400548649359266E+00 -5.1023929131339942E+00  1.6400548649359266E+00
  1.6400548649359266E+00  1.1298155736225272E+01 -1.3849352192792269E+01
 -1.3849352192792269E+01  9.2936442346369166E+00 -9.2936442346369166E+00
 -8.5647309613320601E+00  5.6490778681126361E+00  1.2755982282834986E+00
  1.6400548649359266E+00 -4.9201645948077797E+00  1.6400548649359266E+00
  1.6400548649359266E+00  1.6400548649359266E+00  9.2936442346369166E+00
 -9.2936442346369166E+00 -8.5647309613320601E+00  5.6490778681126361E+00
  1.2755982282834986E+00  1.6400548649359266E+00 -3.2801097298718531E+00
  1.6400548649359266E+00  1.6400548649359266E+00 -1.6400548649359266E+00
  1.6400548649359266E+00 -4.9201645948077797E+00  1.6400548649359266E+00
  1.6400548649359266E+00  1.6400548649359266E+00 -4.9201645948077797E+00
  1.6400548649359266E+00  1.6400548649359266E+00  1.6400548649359266E+00
  9.2936442346369166E+00 -9.2936442346369166E+00 -8.5647309613320601E+00
  5.6490778681126361E+00  1.2755982282834986E+00  1.6400548649359266E+00
 -3.2801097298718531E+00  1.6400548649359266E+00  1.6400548649359266E+00
  1.0022557507941775E+01 -1.0022557507941775E+01 -1.1298155736225272E+01
  5.8313061864388498E+00  5.4668495497864216E+00  9.2936442346369166E+00
 -9.2936442346369166E+00 -8.5647309613320601E+00  5.6490778681126361E+00
  1.2755982282834986E+00  1.6400548649359266E+00  2.5511964565669971E+00
  1.6400548649359266E+00 -1.2027069009530129E+01  7.8358176880272046E+00
 -4.9201645948077797E+00  1.6400548649359266E+00  1.6400548649359266E+00
  1.6400548649359266E+00  9.2936442346369166E+00 -9.2936442346369166E+00
 -8.5647309613320601E+00  5.6490778681126361E+00  1.2755982282834986E+00
  1.6400548649359266E+00 -3.2801097298718531E+00  1.6400548649359266E+00
  1.6400548649359266E+00 -1.6400548649359266E+00  1.6400548649359266E+00
 -4.9201645948077797E+00  1.6400548649359266E+00  1.6400548649359266E+00
  1.6400548649359266E+00 -4.9201645948077797E+00  1.6400548649359266E+00
  1.6400548649359266E+00  1.6400548649359266E+00  9.2936442346369166E+00
 -9.2936442346369166E+00 -8.5647309613320601E+00  5.6490778681126361E+00
  1.2755982282834986E+00  1.6400548649359266E+00 -1.6400548649359266E+00
  1.6400548649359266E+00 -4.9201645948077797E+00  1.6400548649359266E+00
  1.6400548649359266E+00  1.6400548649359266E+00 -4.9201645948077797E+00
  1.6400548649359266E+00  1.6400548649359266E+00  1.6400548649359266E+00
  9.2936442346369166E+00 -9.2936442346369166E+00 -8.5647309613320601E+00
  5.6490778681126361E+00  1.2755982282834986E+00  1.6400548649359266E+00
 -3.2801097298718531E+00  1.6400548649359266E+00  1.6400548649359266E+00
 -3.2801097298718531E+00  1.6400548649359266E+00  1.6400548649359266E+00
 -3.2801097298718531E+00  1.6400548649359266E+00  1.6400548649359266E+00
  3.8267946848504950E+00  9.1114159163107034E-01  9.1114159163107034E-01
 -5.4668495497864216E+00  6.0135345047650643E+00  6.0135345047650643E+00
  6.0135345047650643E+00  9.2936442346369166E+00 -9.2936442346369166E+00
 -8.5647309613320601E+00  5.6490778681126361E+00  1.2755982282834986E+00
  1.6400548649359266E+00 -3.2801097298718531E+00  1.6400548649359266E+00
  1.6400548649359266E+00 -3.2801097298718531E+00  1.6400548649359266E+00
  1.6400548649359266E+00  1.0022557507941775E+01 -1.0022557507941775E+01
 -1.1298155736225272E+01  5.8313061864388498E+00  5.4668495497864216E+00
  9.2936442346369166E+00 -9.2936442346369166E+00 -8.5647309613320601E+00
  5.6490778681126361E+00  1.2755982282834986E+00  1.6400548649359266E+00
 -3.2801097298718531E+00  1.6400548649359266E+00  1.6400548649359266E+00
 -1.6400548649359266E+00  1.6400548649359266E+00 -4.9201645948077797E+00
  1.6400548649359266E+00  1.6400548649359266E+00  1.6400548649359266E+00
 -4.9201645948077797E+00  1.6400548649359266E+00  1.6400548649359266E+00
  1.6400548649359266E+00  9.2936442346369166E+00 -9.2936442346369166E+00
 -8.5647309613320601E+00  5.6490778681126361E+00  1.2755982282834986E+00
  1.6400548649359266E+00  9.1114159163107034E-01  1.6400548649359266E+00
  1.6400548649359266E+00 -1.2027069009530129E+01  7.8358176880272046E+00
  9.2936442346369166E+00 -9.2936442346369166E+00 -8.5647309613320601E+00
  5.6490778681126361E+00  1.2755982282834986E+00  1.6400548649359266E+00
  9.1114159163107034E-01  1.6400548649359266E+00  1.6400548649359266E+00
 -1.2027069009530129E+01  7.8358176880272046E+00  9.2936442346369166E+00
 -9.2936442346369166E+00 -8.5647309613320601E+00  5.6490778681126361E+00
  1.2755982282834986E+00  1.6400548649359266E+00 -3.2801097298718531E+00
  1.6400548649359266E+00  1.6400548649359266E+00  1.0022557507941775E+01
 -1.0022557507941775E+01 -1.1298155736225272E+01  5.8313061864388498E+00
  5.4668495497864216E+00  9.2936442346369166E+00 -9.2936442346369166E+00
 -8.5647309613320601E+00  5.6490778681126361E+00  1.2755982282834986E+00
  1.6400548649359266E+00 -3.2801097298718531E+00  1.6400548649359266E+00
  1.6400548649359266E+00  0.0000000000000000E+00 -2.0956256607514616E+00
  2.0956256607514616E+00 -2.0956256607514616E+00  2.0956256607514616E+00
 -2.0956256607514616E+00  2.0956256607514616E+00 -2.0956256607514616E+00
  2.0956256607514616E+00 -2.0956256607514616E+00  2.0956256607514616E+00
  9.2936442346369166E+00 -9.2936442346369166E+00 -8.5647309613320601E+00
  5.6490778681126361E+00 -3.6445663665242811E-01  1.6400548649359266E+00
  1.6400548649359266E+00  9.2936442346369166E+00 -9.2936442346369166E+00
 -8.5647309613320601E+00  5.6490778681126361E+00  1.2755982282834986E+00
  1.6400548649359266E+00 -4.9201645948077797E+00  1.6400548649359266E+00
  1.6400548649359266E+00  1.6400548649359266E+00  9.2936442346369166E+00
 -9.2936442346369166E+00 -8.5647309613320601E+00  5.6490778681126361E+00
  1.2755982282834986E+00  1.6400548649359266E+00 -1.6400548649359266E+00
  1.6400548649359266E+00 -4.9201645948077797E+00  1.6400548649359266E+00
  1.6400548649359266E+00  1.6400548649359266E+00 -3.2801097298718531E+00
  1.6400548649359266E+00  1.6400548649359266E+00 -4.9201645948077797E+00
  1.6400548649359266E+00  1.6400548649359266E+00  1.6400548649359266E+00
  9.2936442346369166E+00 -9.2936442346369166E+00 -8.5647309613320601E+00
  5.6490778681126361E+00  1.2755982282834986E+00  1.6400548649359266E+00
  9.1114159163107034E-01  1.6400548649359266E+00  1.6400548649359266E+00
 -1.2027069009530129E+01  7.8358176880272046E+00  9.2936442346369166E+00
 -9.2936442346369166E+00 -8.5647309613320601E+00  5.6490778681126361E+00
  1.2755982282834986E+00  1.6400548649359266E+00  9.1114159163107034E-01
  1.6400548649359266E+00  1.6400548649359266E+00 -1.2027069009530129E+01
  7.8358176880272046E+00  9.2936442346369166E+00 -9.2936442346369166E+00
 -8.5647309613320601E+00  5.6490778681126361E+00  1.2755982282834986E+00
  1.6400548649359266E+00 -1.6400548649359266E+00  1.6400548649359266E+00
 -4.9201645948077797E+00  1.6400548649359266E+00  1.6400548649359266E+00
  1.6400548649359266E+00 -4.9201645948077797E+00  1.6400548649359266E+00
  1.6400548649359266E+00  1.6400548649359266E+00  9.2936442346369166E+00
 -9.2936442346369166E+00 -8.5647309613320601E+00  5.6490778681126361E+00
  1.2755982282834986E+00  1.6400548649359266E+00 -3.2801097298718531E+00
  1.6400548649359266E+00  1.6400548649359266E+00 -1.6400548649359266E+00
  1.6400548649359266E+00 -4.9201645948077797E+00  1.6400548649359266E+00
  1.6400548649359266E+00  1.6400548649359266E+00 -4.9201645948077797E+00
  1.6400548649359266E+00  1.6400548649359266E+00  1.6400548649359266E+00
  9.2936442346369166E+00 -9.2936442346369166E+00 -8.5647309613320601E+00
  5.6490778681126361E+00  1.2755982282834986E+00  1.6400548649359266E+00
 -3.2801097298718531E+00  1.6400548649359266E+00  1.6400548649359266E+00
  1.0022557507941775E+01 -1.0022557507941775E+01 -1.1298155736225272E+01
  5.8313061864388498E+00  5.4668495497864216E+00  9.2936442346369166E+00
 -9.2936442346369166E+00 -8.5647309613320601E+00  5.6490778681126361E+00
  1.2755982282834986E+00  1.6400548649359266E+00 -5.1023929131339942E+00
  1.6400548649359266E+00  1.6400548649359266E+00  1.1298155736225272E+01
 -1.3849352192792269E+01 -1.3849352192792269E+01  9.2936442346369166E+00
 -9.2936442346369166E+00 -8.5647309613320601E+00  5.6490778681126361E+00
  1.2755982282834986E+00  1.6400548649359266E+00 -1.6400548649359266E+00
  1.6400548649359266E+00 -4.9201645948077797E+00  1.6400548649359266E+00
  1.6400548649359266E+00  1.6400548649359266E+00 -3.2801097298718531E+00
  1.6400548649359266E+00  1.6400548649359266E+00 -4.9201645948077797E+00
  1.6400548649359266E+00  1.6400548649359266E+00  1.6400548649359266E+00
  9.2936442346369166E+00 -9.2936442346369166E+00 -8.5647309613320601E+00
  5.6490778681126361E+00  1.2755982282834986E+00  1.6400548649359266E+00
 -3.2801097298718531E+00  1.6400548649359266E+00  1.6400548649359266E+00
 -1.6400548649359266E+00  1.6400548649359266E+00 -4.9201645948077797E+00
  1.6400548649359266E+00  1.6400548649359266E+00  1.6400548649359266E+00
 -4.9201645948077797E+00  1.6400548649359266E+00  1.6400548649359266E+00
  1.6400548649359266E+00  9.2936442346369166E+00 -9.2936442346369166E+00
 -8.5647309613320601E+00  5.6490778681126361E+00  1.2755982282834986E+00
  1.6400548649359266E+00  9.1114159163107034E-01  1.6400548649359266E+00
  1.6400548649359266E+00 -1.2027069009530129E+01  7.8358176880272046E+00
  9.2936442346369166E+00 -9.2936442346369166E+00 -8.5647309613320601E+00
  5.6490778681126361E+00  1.2755982282834986E+00  1.6400548649359266E+00
 -3.2801097298718531E+00  1.6400548649359266E+00  1.6400548649359266E+00
 -3.2801097298718531E+00  1.6400548649359266E+00  1.6400548649359266E+00
  3.6445663665242813E+00  1.6400548649359266E+00  1.6400548649359266E+00
 -1.2755982282834983E+01  8.0180460063534191E+00  1.1662612372877700E+01
 -1.4578265466097125E+01  8.3825026430058465E+00  8.3825026430058465E+00
 -1.4578265466097125E+01  8.3825026430058465E+00  8.3825026430058465E+00
  9.2936442346369166E+00 -9.2936442346369166E+00 -8.5647309613320601E+00
  5.6490778681126361E+00  1.2755982282834986E+00  1.6400548649359266E+00
 -3.2801097298718531E+00  1.6400548649359266E+00  1.6400548649359266E+00
 -1.6400548649359266E+00  1.6400548649359266E+00 -4.9201645948077797E+00
  1.6400548649359266E+00  1.6400548649359266E+00  1.6400548649359266E+00
 -4.9201645948077797E+00  1.6400548649359266E+00  1.6400548649359266E+00
  1.6400548649359266E+00  9.2936442346369166E+00 -9.2936442346369166E+00
 -8.5647309613320601E+00  5.6490778681126361E+00  1.2755982282834986E+00
  1.6400548649359266E+00 -5.1023929131339942E+00  1.6400548649359266E+00
  1.6400548649359266E+00  1.1298155736225272E+01 -1.3849352192792269E+01
 -1.3849352192792269E+01  9.2936442346369166E+00 -9.2936442346369166E+00
 -5.2846212314602070E+00  0.0000000000000000E+00  1.6400548649359266E+00
  1.6400548649359266E+00  3.6445663665242811E-01  1.6400548649359266E+00
 -3.2801097298718531E+00  1.6400548649359266E+00  1.6400548649359266E+00
 -3.2801097298718531E+00  1.6400548649359266E+00  1.6400548649359266E+00
  9.2936442346369166E+00 -9.2936442346369166E+00 -5.2846212314602070E+00
  0.0000000000000000E+00  1.6400548649359266E+00  1.6400548649359266E+00
  3.6445663665242811E-01  1.6400548649359266E+00 -3.2801097298718531E+00
  1.6400548649359266E+00  1.6400548649359266E+00 -3.2801097298718531E+00
  1.6400548649359266E+00  1.6400548649359266E+00  9.2936442346369166E+00
 -9.2936442346369166E+00 -8.5647309613320601E+00  5.6490778681126361E+00
  1.2755982282834986E+00  1.6400548649359266E+00 -3.2801097298718531E+00
  1.6400548649359266E+00  1.6400548649359266E+00 -5.1023929131339942E+00
  1.6400548649359266E+00  1.6400548649359266E+00  1.1298155736225272E+01
 -1.3849352192792269E+01 -1.3849352192792269E+01  9.2936442346369166E+00
 -9.2936442346369166E+00 -8.5647309613320601E+00  5.6490778681126361E+00
  1.2755982282834986E+00  1.6400548649359266E+00 -4.9201645948077797E+00
  1.6400548649359266E+00  1.6400548649359266E+00  1.6400548649359266E+00
  9.2936442346369166E+00 -9.2936442346369166E+00 -8.5647309613320601E+00
  5.6490778681126361E+00  1.2755982282834986E+00  1.6400548649359266E+00
 -3.2801097298718531E+00  1.6400548649359266E+00  1.6400548649359266E+00
 -5.1023929131339942E+00  1.6400548649359266E+00  1.6400548649359266E+00
  1.1298155736225272E+01 -1.3849352192792269E+01 -1.3849352192792269E+01
  9.2936442346369166E+00 -9.2936442346369166E+00 -8.5647309613320601E+00
  5.6490778681126361E+00  1.2755982282834986E+00  1.6400548649359266E+00
 -3.2801097298718531E+00  1.6400548649359266E+00  1.6400548649359266E+00
 -5.4668495497864211E-01 -2.7334247748932108E+00  4.0090230031767096E+00
 -9.2936442346369166E+00  6.7424477780699199E+00  4.3734796398291369E+00
  2.0045115015883548E+00 -4.5557079581553515E+00  3.0978814115456390E+00
 -3.6445663665242813E+00  2.5511964565669971E+00 -4.9201645948077797E+00
  2.9156530932194249E+00 -2.5511964565669971E+00  2.5511964565669971E+00
  9.2936442346369166E+00 -9.2936442346369166E+00 -8.5647309613320601E+00
  5.6490778681126361E+00  1.2755982282834986E+00  1.6400548649359266E+00
 -3.2801097298718531E+00  1.6400548649359266E+00  1.6400548649359266E+00
 -3.2801097298718531E+00  1.6400548649359266E+00  1.6400548649359266E+00
  1.0022557507941775E+01 -1.0022557507941775E+01 -1.1298155736225272E+01
  5.8313061864388498E+00  5.4668495497864216E+00  9.2936442346369166E+00
 -9.2936442346369166E+00 -8.5647309613320601E+00  5.6490778681126361E+00
  1.2755982282834986E+00  1.6400548649359266E+00 -1.6400548649359266E+00
  1.6400548649359266E+00 -4.9201645948077797E+00  1.6400548649359266E+00
  1.6400548649359266E+00  1.6400548649359266E+00 -3.2801097298718531E+00
  1.6400548649359266E+00  1.6400548649359266E+00 -4.9201645948077797E+00
  1.6400548649359266E+00  1.6400548649359266E+00  1.6400548649359266E+00
  9.2936442346369166E+00 -9.2936442346369166E+00 -8.5647309613320601E+00
  5.6490778681126361E+00  1.2755982282834986E+00  1.6400548649359266E+00
 -5.1023929131339942E+00  1.6400548649359266E+00  1.6400548649359266E+00
  1.1298155736225272E+01 -1.3849352192792269E+01 -1.3849352192792269E+01
  9.2936442346369166E+00 -9.2936442346369166E+00 -8.5647309613320601E+00
  5.6490778681126361E+00  1.2755982282834986E+00  1.6400548649359266E+00
 -3.2801097298718531E+00  1.6400548649359266E+00  1.6400548649359266E+00
 -3.2801097298718531E+00  1.6400548649359266E+00  1.6400548649359266E+00
  3.6445663665242813E+00  1.6400548649359266E+00  1.6400548649359266E+00
 -1.2755982282834983E+01  8.0180460063534191E+00  1.1662612372877700E+01
 -1.4578265466097125E+01  8.3825026430058465E+00  8.3825026430058465E+00
 -1.4578265466097125E+01  8.3825026430058465E+00  8.3825026430058465E+00
  9.2936442346369166E+00 -9.2936442346369166E+00 -8.5647309613320601E+00
  5.6490778681126361E+00  1.2755982282834986E+00  1.6400548649359266E+00
 -3.2801097298718531E+00  1.6400548649359266E+00  1.6400548649359266E+00
 -1.6400548649359266E+00  1.6400548649359266E+00 -4.9201645948077797E+00
  1.6400548649359266E+00  1.6400548649359266E+00  1.6400548649359266E+00
 -4.9201645948077797E+00  1.6400548649359266E+00  1.6400548649359266E+00
  1.6400548649359266E+00  9.2936442346369166E+00 -9.2936442346369166E+00
 -8.5647309613320601E+00  5.6490778681126361E+00  1.2755982282834986E+00
  1.6400548649359266E+00 -1.6400548649359266E+00  1.6400548649359266E+00
 -4.9201645948077797E+00  1.6400548649359266E+00  1.6400548649359266E+00
  1.6400548649359266E+00 -3.2801097298718531E+00  1.6400548649359266E+00
  1.6400548649359266E+00 -4.9201645948077797E+00  1.6400548649359266E+00
  1.6400548649359266E+00  1.6400548649359266E+00  9.2936442346369166E+00
 -9.2936442346369166E+00 -8.5647309613320601E+00  5.6490778681126361E+00
  1.2755982282834986E+00  1.6400548649359266E+00 -3.2801097298718531E+00
  1.6400548649359266E+00  1.6400548649359266E+00 -5.4668495497864211E-01
 -2.7334247748932108E+00  4.0090230031767096E+00 -9.2936442346369166E+00
  6.7424477780699199E+00  4.3734796398291369E+00  2.0045115015883548E+00
 -4.5557079581553515E+00  3.0978814115456390E+00 -3.6445663665242813E+00
  2.5511964565669971E+00 -4.9201645948077797E+00  2.9156530932194249E+00
 -2.5511964565669971E+00  2.5511964565669971E+00  9.2936442346369166E+00
 -9.2936442346369166E+00 -8.5647309613320601E+00  5.6490778681126361E+00
 -3.6445663665242811E-01  1.6400548649359266E+00  1.6400548649359266E+00
  9.2936442346369166E+00 -9.2936442346369166E+00 -8.5647309613320601E+00
  5.6490778681126361E+00  1.2755982282834986E+00  1.6400548649359266E+00
 -3.2801097298718531E+00  1.6400548649359266E+00  1.6400548649359266E+00
 -3.2801097298718531E+00  1.6400548649359266E+00  1.6400548649359266E+00
  3.6445663665242813E+00  1.6400548649359266E+00  1.6400548649359266E+00
 -1.2755982282834983E+01  8.0180460063534191E+00  1.1662612372877700E+01
 -1.4578265466097125E+01  8.3825026430058465E+00  8.3825026430058465E+00
 -1.4578265466097125E+01  8.3825026430058465E+00  8.3825026430058465E+00
  9.2936442346369166E+00 -9.2936442346369166E+00 -8.5647309613320601E+00
  5.6490778681126361E+00  1.2755982282834986E+00  1.6400548649359266E+00
 -3.2801097298718531E+00  1.6400548649359266E+00  1.6400548649359266E+00
 -1.6400548649359266E+00  1.6400548649359266E+00 -4.9201645948077797E+00
  1.6400548649359266E+00  1.6400548649359266E+00  1.6400548649359266E+00
 -4.9201645948077797E+00  1.6400548649359266E+00  1.6400548649359266E+00
  1.6400548649359266E+00  9.2936442346369166E+00 -9.2936442346369166E+00
 -8.5647309613320601E+00  5.6490778681126361E+00  1.2755982282834986E+00
  1.6400548649359266E+00 -3.2801097298718531E+00  1.6400548649359266E+00
  1.6400548649359266E+00 -3.2801097298718531E+00  1.6400548649359266E+00
  1.6400548649359266E+00  1.0022557507941775E+01 -1.0022557507941775E+01
 -1.1298155736225272E+01  5.8313061864388498E+00  5.4668495497864216E+00
  9.2936442346369166E+00 -9.2936442346369166E+00 -8.5647309613320601E+00
  5.6490778681126361E+00  1.2755982282834986E+00  1.6400548649359266E+00
  9.1114159163107034E-01  1.6400548649359266E+00  1.6400548649359266E+00
 -1.2027069009530129E+01  7.8358176880272046E+00  9.2936442346369166E+00
 -9.2936442346369166E+00 -8.5647309613320601E+00  5.6490778681126361E+00
  1.2755982282834986E+00  1.6400548649359266E+00 -3.2801097298718531E+00
  1.6400548649359266E+00  1.6400548649359266E+00 -1.6400548649359266E+00
  1.6400548649359266E+00 -4.9201645948077797E+00  1.6400548649359266E+00
  1.6400548649359266E+00  1.6400548649359266E+00 -4.9201645948077797E+00
  1.6400548649359266E+00  1.6400548649359266E+00  1.6400548649359266E+00
  9.2936442346369166E+00 -9.2936442346369166E+00 -8.5647309613320601E+00
  5.6490778681126361E+00  1.2755982282834986E+00  1.6400548649359266E+00
 -3.2801097298718531E+00  1.6400548649359266E+00  1.6400548649359266E+00
 -3.2801097298718531E+00  1.6400548649359266E+00  1.6400548649359266E+00
  1.0022557507941775E+01 -1.0022557507941775E+01 -1.1298155736225272E+01
  5.8313061864388498E+00  5.4668495497864216E+00  9.2936442346369166E+00
 -9.2936442346369166E+00 -8.5647309613320601E+00  5.6490778681126361E+00
  1.2755982282834986E+00  1.6400548649359266E+00  2.5511964565669971E+00
  1.6400548649359266E+00 -1.2027069009530129E+01  7.8358176880272046E+00
 -4.9201645948077797E+00  1.6400548649359266E+00  1.6400548649359266E+00
  1.6400548649359266E+00  9.2936442346369166E+00 -9.2936442346369166E+00
 -8.5647309613320601E+00  5.6490778681126361E+00  1.2755982282834986E+00
  1.6400548649359266E+00 -3.2801097298718531E+00  1.6400548649359266E+00
  1.6400548649359266E+00  0.0000000000000000E+00 -2.0956256607514616E+00
  2.0956256607514616E+00 -2.0956256607514616E+00  2.0956256607514616E+00
  2.0045115015883548E+00 -9.8403291896155594E+00  7.8358176880272046E+00
 -2.0956256607514616E+00  2.0956256607514616E+00 -2.0956256607514616E+00
  2.0956256607514616E+00  9.2936442346369166E+00 -9.2936442346369166E+00
 -8.5647309613320601E+00  5.6490778681126361E+00  1.2755982282834986E+00
  1.6400548649359266E+00 -1.6400548649359266E+00  1.6400548649359266E+00
 -4.9201645948077797E+00  1.6400548649359266E+00  1.6400548649359266E+00
  1.6400548649359266E+00 -4.9201645948077797E+00  1.6400548649359266E+00
  1.6400548649359266E+00  1.6400548649359266E+00  9.2936442346369166E+00
 -9.2936442346369166E+00 -8.5647309613320601E+00  5.6490778681126361E+00
  1.2755982282834986E+00  1.6400548649359266E+00  2.5511964565669971E+00
  1.6400548649359266E+00 -1.2027069009530129E+01  7.8358176880272046E+00
 -4.9201645948077797E+00  1.6400548649359266E+00  1.6400548649359266E+00
  1.6400548649359266E+00  9.2936442346369166E+00 -9.2936442346369166E+00
 -8.5647309613320601E+00  5.6490778681126361E+00  1.2755982282834986E+00
  1.6400548649359266E+00 -3.2801097298718531E+00  1.6400548649359266E+00
  1.6400548649359266E+00 -3.2801097298718531E+00  1.6400548649359266E+00
  1.6400548649359266E+00  1.0022557507941775E+01 -1.0022557507941775E+01
 -1.1298155736225272E+01  5.8313061864388498E+00  5.4668495497864216E+00
  9.2936442346369166E+00 -9.2936442346369166E+00 -8.5647309613320601E+00
  5.6490778681126361E+00  1.2755982282834986E+00  1.6400548649359266E+00
 -3.2801097298718531E+00  1.6400548649359266E+00  1.6400548649359266E+00
 -3.2801097298718531E+00  1.6400548649359266E+00  1.6400548649359266E+00
  1.0022557507941775E+01 -1.0022557507941775E+01 -1.1298155736225272E+01
  5.8313061864388498E+00  5.4668495497864216E+00  9.2936442346369166E+00
 -9.2936442346369166E+00 -8.5647309613320601E+00  5.6490778681126361E+00
  1.2755982282834986E+00  1.6400548649359266E+00 -3.2801097298718531E+00
  1.6400548649359266E+00  1.6400548649359266E+00 -1.6400548649359266E+00
  1.6400548649359266E+00 -4.9201645948077797E+00  1.6400548649359266E+00
  1.6400548649359266E+00  1.6400548649359266E+00 -4.9201645948077797E+00
  1.6400548649359266E+00  1.6400548649359266E+00  1.6400548649359266E+00
  9.2936442346369166E+00 -9.2936442346369166E+00 -8.5647309613320601E+00
  5.6490778681126361E+00  1.2755982282834986E+00  1.6400548649359266E+00
 -1.6400548649359266E+00  1.6400548649359266E+00 -4.9201645948077797E+00
  1.6400548649359266E+00  1.6400548649359266E+00  1.6400548649359266E+00
 -3.2801097298718531E+00  1.6400548649359266E+00  1.6400548649359266E+00
 -4.9201645948077797E+00  1.6400548649359266E+00  1.6400548649359266E+00
  1.6400548649359266E+00  9.2936442346369166E+00 -9.2936442346369166E+00
 -8.5647309613320601E+00  5.6490778681126361E+00  1.2755982282834986E+00
  1.6400548649359266E+00 -3.2801097298718531E+00  1.6400548649359266E+00
  1.6400548649359266E+00 -3.2801097298718531E+00  1.6400548649359266E+00
  1.6400548649359266E+00  3.6445663665242813E+00  1.6400548649359266E+00
  1.6400548649359266E+00 -1.2755982282834983E+01  8.0180460063534191E+00
  1.1662612372877700E+01 -1.4578265466097125E+01  8.3825026430058465E+00
  8.3825026430058465E+00 -1.4578265466097125E+01  8.3825026430058465E+00
  8.3825026430058465E+00  9.2936442346369166E+00 -9.2936442346369166E+00
 -8.5647309613320601E+00  5.6490778681126361E+00  1.2755982282834986E+00
  1.6400548649359266E+00 -4.9201645948077797E+00  1.6400548649359266E+00
  1.6400548649359266E+00  1.6400548649359266E+00  9.2936442346369166E+00
 -9.2936442346369166E+00 -8.5647309613320601E+00  5.6490778681126361E+00
  1.2755982282834986E+00  1.6400548649359266E+00 -4.9201645948077797E+00
  1.6400548649359266E+00  1.6400548649359266E+00  1.6400548649359266E+00
  9.2936442346369166E+00 -9.2936442346369166E+00 -8.5647309613320601E+00
  5.6490778681126361E+00  1.2755982282834986E+00  1.6400548649359266E+00
 -3.2801097298718531E+00  1.6400548649359266E+00  1.6400548649359266E+00
 -5.1023929131339942E+00  1.6400548649359266E+00  1.6400548649359266E+00
  1.1298155736225272E+01 -1.3849352192792269E+01 -1.3849352192792269E+01
  9.2936442346369166E+00 -9.2936442346369166E+00 -8.5647309613320601E+00
  5.6490778681126361E+00  1.2755982282834986E+00  1.6400548649359266E+00
 -1.6400548649359266E+00  1.6400548649359266E+00 -4.9201645948077797E+00
  1.6400548649359266E+00  1.6400548649359266E+00  1.6400548649359266E+00
 -3.2801097298718531E+00  1.6400548649359266E+00  1.6400548649359266E+00
 -4.9201645948077797E+00  1.6400548649359266E+00  1.6400548649359266E+00
  1.6400548649359266E+00  9.2936442346369166E+00 -9.2936442346369166E+00
 -8.5647309613320601E+00  5.6490778681126361E+00  1.2755982282834986E+00
  1.6400548649359266E+00 -3.2801097298718531E+00  1.6400548649359266E+00
  1.6400548649359266E+00 -3.2801097298718531E+00  1.6400548649359266E+00
  1.6400548649359266E+00  3.6445663665242813E+00  1.6400548649359266E+00
  1.6400548649359266E+00 -1.2755982282834983E+01  8.0180460063534191E+00
  1.1662612372877700E+01 -1.4578265466097125E+01  8.3825026430058465E+00
  8.3825026430058465E+00 -1.4578265466097125E+01  8.3825026430058465E+00
  8.3825026430058465E+00  9.2936442346369166E+00 -9.2936442346369166E+00
 -8.5647309613320601E+00  5.6490778681126361E+00  1.2755982282834986E+00
  1.6400548649359266E+00 -4.9201645948077797E+00  1.6400548649359266E+00
  1.6400548649359266E+00  1.6400548649359266E+00  9.2936442346369166E+00
 -9.2936442346369166E+00 -8.5647309613320601E+00  5.6490778681126361E+00
  1.2755982282834986E+00  1.6400548649359266E+00  9.1114159163107034E-01
  1.6400548649359266E+00  1.6400548649359266E+00 -1.2027069009530129E+01
  7.8358176880272046E+00  9.2936442346369166E+00 -9.2936442346369166E+00
 -8.5647309613320601E+00  5.6490778681126361E+00  1.2755982282834986E+00
  1.6400548649359266E+00 -4.9201645948077797E+00  1.6400548649359266E+00
  1.6400548649359266E+00  1.6400548649359266E+00  9.2936442346369166E+00
 -9.2936442346369166E+00 -8.5647309613320601E+00  5.6490778681126361E+00
  1.2755982282834986E+00  1.6400548649359266E+00 -3.2801097298718531E+00
  1.6400548649359266E+00  1.6400548649359266E+00  1.0022557507941775E+01
 -1.0022557507941775E+01 -1.1298155736225272E+01  5.8313061864388498E+00
  5.4668495497864216E+00  9.2936442346369166E+00 -9.2936442346369166E+00
 -8.5647309613320601E+00  5.6490778681126361E+00  1.2755982282834986E+00
  1.6400548649359266E+00 -3.2801097298718531E+00  1.6400548649359266E+00
  1.6400548649359266E+00 -1.6400548649359266E+00  1.6400548649359266E+00
 -4.9201645948077797E+00  1.6400548649359266E+00  1.6400548649359266E+00
  1.6400548649359266E+00 -4.9201645948077797E+00  1.6400548649359266E+00
  1.6400548649359266E+00  1.6400548649359266E+00  9.2936442346369166E+00
 -9.2936442346369166E+00 -8.5647309613320601E+00  5.6490778681126361E+00
  1.2755982282834986E+00  1.6400548649359266E+00 -4.9201645948077797E+00
  1.6400548649359266E+00  1.6400548649359266E+00  1.6400548649359266E+00
  9.2936442346369166E+00 -9.2936442346369166E+00 -8.5647309613320601E+00
  5.6490778681126361E+00  1.2755982282834986E+00  1.6400548649359266E+00
 -4.9201645948077797E+00  1.6400548649359266E+00  1.6400548649359266E+00
  1.6400548649359266E+00  9.2936442346369166E+00 -9.2936442346369166E+00
 -8.5647309613320601E+00  5.6490778681126361E+00  1.2755982282834986E+00
  1.6400548649359266E+00  2.5511964565669971E+00  1.6400548649359266E+00
 -1.2027069009530129E+01  7.8358176880272046E+00 -4.9201645948077797E+00
  1.6400548649359266E+00  1.6400548649359266E+00  1.6400548649359266E+00
  9.2936442346369166E+00 -9.2936442346369166E+00 -8.5647309613320601E+00
  5.6490778681126361E+00  1.2755982282834986E+00  1.6400548649359266E+00
 -3.2801097298718531E+00  1.6400548649359266E+00  1.6400548649359266E+00
 -3.2801097298718531E+00  1.6400548649359266E+00  1.6400548649359266E+00
 -3.2801097298718531E+00  1.6400548649359266E+00  1.6400548649359266E+00
  3.8267946848504950E+00  9.1114159163107034E-01  9.1114159163107034E-01
 -5.4668495497864216E+00  6.0135345047650643E+00  6.0135345047650643E+00
  6.0135345047650643E+00  9.2936442346369166E+00 -9.2936442346369166E+00
 -8.5647309613320601E+00  5.6490778681126361E+00  1.2755982282834986E+00
  1.6400548649359266E+00 -3.2801097298718531E+00  1.6400548649359266E+00
  1.6400548649359266E+00 -2.5511964565669971E+00  1.6400548649359266E+00
  1.6400548649359266E+00 -1.6400548649359266E+00 -4.0090230031767096E+00
  1.6400548649359266E+00  1.6400548649359266E+00  1.6400548649359266E+00
  9.2936442346369166E+00 -9.2936442346369166E+00 -8.5647309613320601E+00
  5.6490778681126361E+00  1.2755982282834986E+00  1.6400548649359266E+00
  9.1114159163107034E-01  1.6400548649359266E+00  1.6400548649359266E+00
 -1.2027069009530129E+01  7.8358176880272046E+00  9.2936442346369166E+00
 -9.2936442346369166E+00 -8.5647309613320601E+00  5.6490778681126361E+00
  1.2755982282834986E+00  1.6400548649359266E+00 -3.2801097298718531E+00
  1.6400548649359266E+00  1.6400548649359266E+00 -5.1023929131339942E+00
  1.6400548649359266E+00  1.6400548649359266E+00  1.1298155736225272E+01
 -1.3849352192792269E+01 -1.3849352192792269E+01  9.2936442346369166E+00
 -9.2936442346369166E+00 -8.5647309613320601E+00  5.6490778681126361E+00
  1.2755982282834986E+00  1.6400548649359266E+00 -1.8222831832621407E+00
  1.6400548649359266E+00  1.6400548649359266E+00 -1.4578265466097124E+00
  9.2936442346369166E+00 -9.2936442346369166E+00 -8.5647309613320601E+00
  5.6490778681126361E+00  1.2755982282834986E+00  1.6400548649359266E+00
 -1.6400548649359266E+00  1.6400548649359266E+00 -4.9201645948077797E+00
  1.6400548649359266E+00  1.6400548649359266E+00  1.6400548649359266E+00
 -4.9201645948077797E+00  1.6400548649359266E+00  1.6400548649359266E+00
  1.6400548649359266E+00  9.2936442346369166E+00 -9.2936442346369166E+00
 -8.5647309613320601E+00  5.6490778681126361E+00  1.2755982282834986E+00
  1.6400548649359266E+00 -3.2801097298718531E+00  1.6400548649359266E+00
  1.6400548649359266E+00 -1.6400548649359266E+00  1.6400548649359266E+00
 -4.9201645948077797E+00  1.6400548649359266E+00  1.6400548649359266E+00
  1.6400548649359266E+00 -4.9201645948077797E+00  1.6400548649359266E+00
  1.6400548649359266E+00  1.6400548649359266E+00  9.2936442346369166E+00
 -9.2936442346369166E+00 -8.5647309613320601E+00  5.6490778681126361E+00
 -3.6445663665242811E-01  1.6400548649359266E+00  1.6400548649359266E+00
  9.2936442346369166E+00 -9.2936442346369166E+00 -8.5647309613320601E+00
  5.6490778681126361E+00  1.2755982282834986E+00  1.6400548649359266E+00
 -3.2801097298718531E+00  1.6400548649359266E+00  1.6400548649359266E+00
 -3.2801097298718531E+00  1.6400548649359266E+00  1.6400548649359266E+00
  1.0022557507941775E+01 -1.0022557507941775E+01 -1.1298155736225272E+01
  5.8313061864388498E+00  5.4668495497864216E+00  9.2936442346369166E+00
 -9.2936442346369166E+00 -8.5647309613320601E+00  5.6490778681126361E+00
  1.2755982282834986E+00  1.6400548649359266E+00  9.1114159163107034E-01
  1.6400548649359266E+00  1.6400548649359266E+00 -1.2027069009530129E+01
  7.8358176880272046E+00  9.2936442346369166E+00 -9.2936442346369166E+00
 -8.5647309613320601E+00  5.6490778681126361E+00  1.2755982282834986E+00
  1.6400548649359266E+00 -3.2801097298718531E+00  1.6400548649359266E+00
  1.6400548649359266E+00 -3.2801097298718531E+00  1.6400548649359266E+00
  1.6400548649359266E+00 -3.2801097298718531E+00  1.6400548649359266E+00
  1.6400548649359266E+00  3.8267946848504950E+00  9.1114159163107034E-01
  9.1114159163107034E-01 -5.4668495497864216E+00  6.0135345047650643E+00
  6.0135345047650643E+00  6.0135345047650643E+00  9.2936442346369166E+00
 -9.2936442346369166E+00 -8.5647309613320601E+00  5.6490778681126361E+00
  1.2755982282834986E+00  1.6400548649359266E+00 -3.2801097298718531E+00
  1.6400548649359266E+00  1.6400548649359266E+00 -3.2801097298718531E+00
  1.6400548649359266E+00  1.6400548649359266E+00  3.6445663665242813E+00
  1.6400548649359266E+00  1.6400548649359266E+00 -1.2755982282834983E+01
  8.0180460063534191E+00  1.1662612372877700E+01 -1.4578265466097125E+01
  8.3825026430058465E+00  8.3825026430058465E+00 -1.4578265466097125E+01
  8.3825026430058465E+00  8.3825026430058465E+00  9.2936442346369166E+00
 -9.2936442346369166E+00 -8.5647309613320601E+00  5.6490778681126361E+00
  1.2755982282834986E+00  1.6400548649359266E+00 -1.6400548649359266E+00
  1.6400548649359266E+00 -4.9201645948077797E+00  1.6400548649359266E+00
  1.6400548649359266E+00  1.6400548649359266E+00 -4.9201645948077797E+00
  1.6400548649359266E+00  1.6400548649359266E+00  1.6400548649359266E+00
  9.2936442346369166E+00 -9.2936442346369166E+00 -8.5647309613320601E+00
  5.6490778681126361E+00  1.2755982282834986E+00  1.6400548649359266E+00
 -5.1023929131339942E+00  1.6400548649359266E+00  1.6400548649359266E+00
  1.1298155736225272E+01 -1.3849352192792269E+01 -1.3849352192792269E+01
  9.2936442346369166E+00 -9.2936442346369166E+00 -8.5647309613320601E+00
  5.6490778681126361E+00  1.2755982282834986E+00  1.6400548649359266E+00
 -3.2801097298718531E+00  1.6400548649359266E+00  1.6400548649359266E+00
  0.0000000000000000E+00 -2.0956256607514616E+00  2.0956256607514616E+00
 -2.0956256607514616E+00  2.0956256607514616E+00 -2.0956256607514616E+00
  2.0956256607514616E+00 -2.0956256607514616E+00  2.0956256607514616E+00
 -2.0956256607514616E+00  2.0956256607514616E+00  9.2936442346369166E+00
 -9.2936442346369166E+00 -8.5647309613320601E+00  5.6490778681126361E+00
  1.2755982282834986E+00  1.6400548649359266E+00 -1.8222831832621407E+00
  1.6400548649359266E+00  1.6400548649359266E+00 -1.4578265466097124E+00
  9.2936442346369166E+00 -9.2936442346369166E+00 -8.5647309613320601E+00
  5.6490778681126361E+00 -3.6445663665242811E-01  1.6400548649359266E+00
  1.6400548649359266E+00  9.2936442346369166E+00 -9.2936442346369166E+00
 -8.5647309613320601E+00  5.6490778681126361E+00  1.2755982282834986E+00
  1.6400548649359266E+00 -3.2801097298718531E+00  1.6400548649359266E+00
  1.6400548649359266E+00 -3.2801097298718531E+00  1.6400548649359266E+00
  1.6400548649359266E+00 -3.2801097298718531E+00  1.6400548649359266E+00
  1.6400548649359266E+00  3.8267946848504950E+00  9.1114159163107034E-01
  9.1114159163107034E-01 -5.4668495497864216E+00  6.0135345047650643E+00
  6.0135345047650643E+00  6.0135345047650643E+00  9.2936442346369166E+00
 -9.2936442346369166E+00 -8.5647309613320601E+00  5.6490778681126361E+00
 -3.6445663665242811E-01  1.6400548649359266E+00  1.6400548649359266E+00
  9.2936442346369166E+00 -9.2936442346369166E+00 -8.5647309613320601E+00
  5.6490778681126361E+00  1.2755982282834986E+00  1.6400548649359266E+00
 -3.2801097298718531E+00  1.6400548649359266E+00  1.6400548649359266E+00
  0.0000000000000000E+00 -2.0956256607514616E+00  2.0956256607514616E+00
 -2.0956256607514616E+00  2.0956256607514616E+00  2.0045115015883548E+00
 -9.8403291896155594E+00  7.8358176880272046E+00 -2.0956256607514616E+00
  2.0956256607514616E+00 -2.0956256607514616E+00  2.0956256607514616E+00
  9.2936442346369166E+00 -9.2936442346369166E+00 -8.5647309613320601E+00
  5.6490778681126361E+00  1.2755982282834986E+00  1.6400548649359266E+00
 -1.4578265466097124E+00  1.6400548649359266E+00  1.6400548649359266E+00
 -1.2755982282834983E+01  4.0090230031767096E+00  4.5557079581553515E+00
  2.3689681382407830E+00 -6.5602194597437062E+00  5.8313061864388498E+00
 -9.1114159163107034E-01  1.6400548649359266E+00  9.2936442346369166E+00
 -9.2936442346369166E+00 -8.5647309613320601E+00  5.6490778681126361E+00
  1.2755982282834986E+00  1.6400548649359266E+00 -3.2801097298718531E+00
  1.6400548649359266E+00  1.6400548649359266E+00 -1.6400548649359266E+00
  1.6400548649359266E+00 -4.9201645948077797E+00  1.6400548649359266E+00
  1.6400548649359266E+00  1.6400548649359266E+00 -4.9201645948077797E+00
  1.6400548649359266E+00  1.6400548649359266E+00  1.6400548649359266E+00
  9.2936442346369166E+00 -9.2936442346369166E+00 -8.5647309613320601E+00
  5.6490778681126361E+00  1.2755982282834986E+00  1.6400548649359266E+00
 -3.2801097298718531E+00  1.6400548649359266E+00  1.6400548649359266E+00
 -2.5511964565669971E+00  1.6400548649359266E+00  1.6400548649359266E+00
 -1.6400548649359266E+00 -4.0090230031767096E+00  1.6400548649359266E+00
  1.6400548649359266E+00  1.6400548649359266E+00  9.2936442346369166E+00
 -9.2936442346369166E+00 -8.5647309613320601E+00  5.6490778681126361E+00
  1.2755982282834986E+00  1.6400548649359266E+00  9.1114159163107034E-01
  1.6400548649359266E+00  1.6400548649359266E+00 -1.2027069009530129E+01
  7.8358176880272046E+00  9.2936442346369166E+00 -9.2936442346369166E+00
 -8.5647309613320601E+00  5.6490778681126361E+00  1.2755982282834986E+00
  1.6400548649359266E+00 -3.2801097298718531E+00  1.6400548649359266E+00
  1.6400548649359266E+00  0.0000000000000000E+00 -2.0956256607514616E+00
  2.0956256607514616E+00 -2.0956256607514616E+00  2.0956256607514616E+00
 -2.0956256607514616E+00  2.0956256607514616E+00 -2.0956256607514616E+00
  2.0956256607514616E+00 -2.0956256607514616E+00  2.0956256607514616E+00
  9.2936442346369166E+00 -9.2936442346369166E+00 -5.2846212314602070E+00
  0.0000000000000000E+00  1.6400548649359266E+00  1.6400548649359266E+00
  3.6445663665242811E-01  1.6400548649359266E+00 -3.2801097298718531E+00
  1.6400548649359266E+00  1.6400548649359266E+00 -3.2801097298718531E+00
  1.6400548649359266E+00  1.6400548649359266E+00  9.2936442346369166E+00
 -9.2936442346369166E+00 -8.5647309613320601E+00  5.6490778681126361E+00
  1.2755982282834986E+00  1.6400548649359266E+00 -3.2801097298718531E+00
  1.6400548649359266E+00  1.6400548649359266E+00 -3.2801097298718531E+00
  1.6400548649359266E+00  1.6400548649359266E+00  1.0022557507941775E+01
 -1.0022557507941775E+01 -1.1298155736225272E+01  5.8313061864388498E+00
  5.4668495497864216E+00  9.2936442346369166E+00 -9.2936442346369166E+00
 -8.5647309613320601E+00  5.6490778681126361E+00  1.2755982282834986E+00
  1.6400548649359266E+00  9.1114159163107034E-01  1.6400548649359266E+00
  1.6400548649359266E+00 -1.2027069009530129E+01  7.8358176880272046E+00
  9.2936442346369166E+00 -9.2936442346369166E+00 -8.5647309613320601E+00
  5.6490778681126361E+00  1.2755982282834986E+00  1.6400548649359266E+00
 -4.9201645948077797E+00  1.6400548649359266E+00  1.6400548649359266E+00
  1.6400548649359266E+00  9.2936442346369166E+00 -9.2936442346369166E+00
 -5.2846212314602070E+00  0.0000000000000000E+00  1.6400548649359266E+00
  1.6400548649359266E+00  3.6445663665242811E-01  1.6400548649359266E+00
 -3.2801097298718531E+00  1.6400548649359266E+00  1.6400548649359266E+00
 -3.2801097298718531E+00  1.6400548649359266E+00  1.6400548649359266E+00
  9.2936442346369166E+00 -9.2936442346369166E+00 -8.5647309613320601E+00
  5.6490778681126361E+00  1.2755982282834986E+00  1.6400548649359266E+00
 -1.6400548649359266E+00  1.6400548649359266E+00  1.6400548649359266E+00
 -6.5602194597437062E+00  5.8313061864388498E+00 -9.1114159163107034E-01
  4.5557079581553515E+00  2.3689681382407830E+00 -1.2755982282834983E+01
  4.0090230031767096E+00  1.8222831832621407E+00  9.2936442346369166E+00
 -9.2936442346369166E+00 -8.5647309613320601E+00  5.6490778681126361E+00
 -3.6445663665242811E-01  1.6400548649359266E+00  1.6400548649359266E+00
  9.2936442346369166E+00 -9.2936442346369166E+00 -8.5647309613320601E+00
  5.6490778681126361E+00  1.2755982282834986E+00  1.6400548649359266E+00
 -1.6400548649359266E+00  1.6400548649359266E+00 -4.9201645948077797E+00
  1.6400548649359266E+00  1.6400548649359266E+00  1.6400548649359266E+00
 -4.9201645948077797E+00  1.6400548649359266E+00  1.6400548649359266E+00
  1.6400548649359266E+00  9.2936442346369166E+00 -9.2936442346369166E+00
 -8.5647309613320601E+00  5.6490778681126361E+00  1.2755982282834986E+00
  1.6400548649359266E+00 -1.6400548649359266E+00  1.6400548649359266E+00
 -4.9201645948077797E+00  1.6400548649359266E+00  1.6400548649359266E+00
  1.6400548649359266E+00 -4.9201645948077797E+00  1.6400548649359266E+00
  1.6400548649359266E+00  1.6400548649359266E+00  9.2936442346369166E+00
 -9.2936442346369166E+00 -8.5647309613320601E+00  5.6490778681126361E+00
  1.2755982282834986E+00  1.6400548649359266E+00 -3.2801097298718531E+00
  1.6400548649359266E+00  1.6400548649359266E+00  0.0000000000000000E+00
 -2.0956256607514616E+00  2.0956256607514616E+00 -2.0956256607514616E+00
  2.0956256607514616E+00 -2.0956256607514616E+00  2.0956256607514616E+00
 -2.0956256607514616E+00  2.0956256607514616E+00 -2.0956256607514616E+00
  2.0956256607514616E+00  9.2936442346369166E+00 -9.2936442346369166E+00
 -8.5647309613320601E+00  5.6490778681126361E+00  1.2755982282834986E+00
  1.6400548649359266E+00 -3.2801097298718531E+00  1.6400548649359266E+00
  1.6400548649359266E+00 -1.6400548649359266E+00  1.6400548649359266E+00
 -4.9201645948077797E+00  1.6400548649359266E+00  1.6400548649359266E+00
  1.6400548649359266E+00 -4.9201645948077797E+00  1.6400548649359266E+00
  1.6400548649359266E+00  1.6400548649359266E+00  9.2936442346369166E+00
 -9.2936442346369166E+00 -8.5647309613320601E+00  5.6490778681126361E+00
  1.2755982282834986E+00  1.6400548649359266E+00 -1.4578265466097124E+00
  1.6400548649359266E+00  1.6400548649359266E+00 -1.2755982282834983E+01
  4.0090230031767096E+00  4.5557079581553515E+00  2.3689681382407830E+00
 -6.5602194597437062E+00  5.8313061864388498E+00 -9.1114159163107034E-01
  1.6400548649359266E+00  9.2936442346369166E+00 -9.2936442346369166E+00
 -8.5647309613320601E+00  5.6490778681126361E+00  1.2755982282834986E+00
  1.6400548649359266E+00 -1.6400548649359266E+00  1.6400548649359266E+00
 -4.9201645948077797E+00  1.6400548649359266E+00  1.6400548649359266E+00
  1.6400548649359266E+00 -4.9201645948077797E+00  1.6400548649359266E+00
  1.6400548649359266E+00  1.6400548649359266E+00  9.2936442346369166E+00
 -9.2936442346369166E+00 -8.5647309613320601E+00  5.6490778681126361E+00
  1.2755982282834986E+00  1.6400548649359266E+00  2.5511964565669971E+00
  1.6400548649359266E+00 -1.2027069009530129E+01  7.8358176880272046E+00
 -4.9201645948077797E+00  1.6400548649359266E+00  1.6400548649359266E+00
  1.6400548649359266E+00  9.2936442346369166E+00 -9.2936442346369166E+00
 -8.5647309613320601E+00  5.6490778681126361E+00  1.2755982282834986E+00
  1.6400548649359266E+00 -3.2801097298718531E+00  1.6400548649359266E+00
  1.6400548649359266E+00  0.0000000000000000E+00 -2.0956256607514616E+00
  2.0956256607514616E+00 -2.0956256607514616E+00  2.0956256607514616E+00
  2.0045115015883548E+00 -9.8403291896155594E+00  7.8358176880272046E+00
 -2.0956256607514616E+00  2.0956256607514616E+00 -2.0956256607514616E+00
  2.0956256607514616E+00  9.2936442346369166E+00 -9.2936442346369166E+00
 -8.5647309613320601E+00  5.6490778681126361E+00  1.2755982282834986E+00
  1.6400548649359266E+00 -1.6400548649359266E+00  1.6400548649359266E+00
 -4.9201645948077797E+00  1.6400548649359266E+00  1.6400548649359266E+00
  1.6400548649359266E+00 -4.9201645948077797E+00  1.6400548649359266E+00
  1.6400548649359266E+00  1.6400548649359266E+00  9.2936442346369166E+00
 -9.2936442346369166E+00 -5.2846212314602070E+00  0.0000000000000000E+00
  1.6400548649359266E+00  1.6400548649359266E+00  3.6445663665242811E-01
  1.6400548649359266E+00 -3.2801097298718531E+00  1.6400548649359266E+00
  1.6400548649359266E+00 -3.2801097298718531E+00  1.6400548649359266E+00
  1.6400548649359266E+00  9.2936442346369166E+00 -9.2936442346369166E+00
 -8.5647309613320601E+00  5.6490778681126361E+00  1.2755982282834986E+00
  1.6400548649359266E+00 -4.9201645948077797E+00  1.6400548649359266E+00
  1.6400548649359266E+00  1.6400548649359266E+00  9.2936442346369166E+00
 -9.2936442346369166E+00 -8.5647309613320601E+00  5.6490778681126361E+00
  1.2755982282834986E+00  1.6400548649359266E+00 -3.2801097298718531E+00
  1.6400548649359266E+00  1.6400548649359266E+00 -3.2801097298718531E+00
  1.6400548649359266E+00  1.6400548649359266E+00  1.0022557507941775E+01
 -1.0022557507941775E+01 -1.1298155736225272E+01  5.8313061864388498E+00
  5.4668495497864216E+00  9.2936442346369166E+00 -9.2936442346369166E+00
 -8.5647309613320601E+00  5.6490778681126361E+00  1.2755982282834986E+00
  1.6400548649359266E+00 -3.2801097298718531E+00  1.6400548649359266E+00
  1.6400548649359266E+00 -5.1023929131339942E+00  1.6400548649359266E+00
  1.6400548649359266E+00  1.1298155736225272E+01 -1.3849352192792269E+01
 -1.3849352192792269E+01  9.2936442346369166E+00 -9.2936442346369166E+00
 -8.5647309613320601E+00  5.6490778681126361E+00  1.2755982282834986E+00
  1.6400548649359266E+00 -3.2801097298718531E+00  1.6400548649359266E+00
  1.6400548649359266E+00 -3.2801097298718531E+00  1.6400548649359266E+00
  1.6400548649359266E+00 -3.2801097298718531E+00  1.6400548649359266E+00
  1.6400548649359266E+00  3.8267946848504950E+00  9.1114159163107034E-01
  9.1114159163107034E-01 -5.4668495497864216E+00  6.0135345047650643E+00
  6.0135345047650643E+00  6.0135345047650643E+00  9.2936442346369166E+00
 -9.2936442346369166E+00 -8.5647309613320601E+00  5.6490778681126361E+00
  1.2755982282834986E+00  1.6400548649359266E+00 -3.2801097298718531E+00
  1.6400548649359266E+00  1.6400548649359266E+00  9.2936442346369166E+00
 -9.2936442346369166E+00 -8.5647309613320601E+00  5.6490778681126361E+00
  9.2936442346369166E+00 -9.2936442346369166E+00 -8.5647309613320601E+00
  5.6490778681126361E+00  1.2755982282834986E+00  1.6400548649359266E+00
 -3.2801097298718531E+00  1.6400548649359266E+00  1.6400548649359266E+00
  0.0000000000000000E+00 -2.0956256607514616E+00  2.0956256607514616E+00
 -2.0956256607514616E+00  2.0956256607514616E+00 -2.0956256607514616E+00
  2.0956256607514616E+00 -2.0956256607514616E+00  2.0956256607514616E+00
 -2.0956256607514616E+00  2.0956256607514616E+00  9.2936442346369166E+00
 -9.2936442346369166E+00 -8.5647309613320601E+00  5.6490778681126361E+00
  1.2755982282834986E+00  1.6400548649359266E+00  2.5511964565669971E+00
  1.6400548649359266E+00 -1.2027069009530129E+01  7.8358176880272046E+00
 -4.9201645948077797E+00  1.6400548649359266E+00  1.6400548649359266E+00
  1.6400548649359266E+00  9.2936442346369166E+00 -9.2936442346369166E+00
 -8.5647309613320601E+00  5.6490778681126361E+00  1.2755982282834986E+00
  1.6400548649359266E+00  2.5511964565669971E+00  1.6400548649359266E+00
 -1.2027069009530129E+01  7.8358176880272046E+00 -4.9201645948077797E+00
  1.6400548649359266E+00  1.6400548649359266E+00  1.6400548649359266E+00
  9.2936442346369166E+00 -9.2936442346369166E+00 -8.5647309613320601E+00
  5.6490778681126361E+00  1.2755982282834986E+00  1.6400548649359266E+00
 -4.9201645948077797E+00  1.6400548649359266E+00  1.6400548649359266E+00
  1.6400548649359266E+00  9.2936442346369166E+00 -9.2936442346369166E+00
 -5.2846212314602070E+00  0.0000000000000000E+00  1.6400548649359266E+00
  1.6400548649359266E+00  3.6445663665242811E-01  1.6400548649359266E+00
 -3.2801097298718531E+00  1.6400548649359266E+00  1.6400548649359266E+00
 -3.2801097298718531E+00  1.6400548649359266E+00  1.6400548649359266E+00
  9.2936442346369166E+00 -9.2936442346369166E+00 -8.5647309613320601E+00
  5.6490778681126361E+00  1.2755982282834986E+00  1.6400548649359266E+00
 -4.9201645948077797E+00  1.6400548649359266E+00  1.6400548649359266E+00
  1.6400548649359266E+00  9.2936442346369166E+00 -9.2936442346369166E+00
 -8.5647309613320601E+00  5.6490778681126361E+00  1.2755982282834986E+00
  1.6400548649359266E+00 -1.6400548649359266E+00  1.6400548649359266E+00
 -4.9201645948077797E+00  1.6400548649359266E+00  1.6400548649359266E+00
  1.6400548649359266E+00 -3.2801097298718531E+00  1.6400548649359266E+00
  1.6400548649359266E+00 -4.9201645948077797E+00  1.6400548649359266E+00
  1.6400548649359266E+00  1.6400548649359266E+00  9.2936442346369166E+00
 -9.2936442346369166E+00 -8.5647309613320601E+00  5.6490778681126361E+00
  1.2755982282834986E+00  1.6400548649359266E+00 -1.8222831832621407E+00
  1.6400548649359266E+00  1.6400548649359266E+00 -1.4578265466097124E+00
  9.2936442346369166E+00 -9.2936442346369166E+00 -8.5647309613320601E+00
  5.6490778681126361E+00  1.2755982282834986E+00  1.6400548649359266E+00
 -1.6400548649359266E+00  1.6400548649359266E+00  1.6400548649359266E+00
 -6.5602194597437062E+00  5.8313061864388498E+00 -9.1114159163107034E-01
  4.5557079581553515E+00  2.3689681382407830E+00 -1.2755982282834983E+01
  4.0090230031767096E+00  1.8222831832621407E+00  9.2936442346369166E+00
 -9.2936442346369166E+00 -8.5647309613320601E+00  5.6490778681126361E+00
  1.2755982282834986E+00  1.6400548649359266E+00 -5.1023929131339942E+00
  1.6400548649359266E+00  1.6400548649359266E+00  1.1298155736225272E+01
 -1.3849352192792269E+01 -1.3849352192792269E+01  9.2936442346369166E+00
 -9.2936442346369166E+00 -8.5647309613320601E+00  5.6490778681126361E+00
 -3.6445663665242811E-01  1.6400548649359266E+00  1.6400548649359266E+00
  9.2936442346369166E+00 -9.2936442346369166E+00 -8.5647309613320601E+00
  5.6490778681126361E+00  1.2755982282834986E+00  1.6400548649359266E+00
 -3.2801097298718531E+00  1.6400548649359266E+00  1.6400548649359266E+00
 -3.2801097298718531E+00  1.6400548649359266E+00  1.6400548649359266E+00
 -3.2801097298718531E+00  1.6400548649359266E+00  1.6400548649359266E+00
  3.8267946848504950E+00  9.1114159163107034E-01  9.1114159163107034E-01
 -5.4668495497864216E+00  6.0135345047650643E+00  6.0135345047650643E+00
  6.0135345047650643E+00  9.2936442346369166E+00 -9.2936442346369166E+00
 -8.5647309613320601E+00  5.6490778681126361E+00  1.2755982282834986E+00
  1.6400548649359266E+00 -4.9201645948077797E+00  1.6400548649359266E+00
  1.6400548649359266E+00  1.6400548649359266E+00  9.2936442346369166E+00
 -9.2936442346369166E+00 -8.5647309613320601E+00  5.6490778681126361E+00
  1.2755982282834986E+00  1.6400548649359266E+00 -1.6400548649359266E+00
  1.6400548649359266E+00  1.6400548649359266E+00 -6.5602194597437062E+00
  5.8313061864388498E+00 -9.1114159163107034E-01  4.5557079581553515E+00
  2.3689681382407830E+00 -1.2755982282834983E+01  4.0090230031767096E+00
  1.8222831832621407E+00  9.2936442346369166E+00 -9.2936442346369166E+00
 -8.5647309613320601E+00  5.6490778681126361E+00  1.2755982282834986E+00
  1.6400548649359266E+00 -3.2801097298718531E+00  1.6400548649359266E+00
  1.6400548649359266E+00  0.0000000000000000E+00 -2.0956256607514616E+00
  2.0956256607514616E+00 -2.0956256607514616E+00  2.0956256607514616E+00
 -2.0956256607514616E+00  2.0956256607514616E+00 -2.0956256607514616E+00
  2.0956256607514616E+00 -2.0956256607514616E+00  2.0956256607514616E+00
  9.2936442346369166E+00 -9.2936442346369166E+00 -5.2846212314602070E+00
  0.0000000000000000E+00  1.6400548649359266E+00  1.6400548649359266E+00
  3.6445663665242811E-01  1.6400548649359266E+00 -3.2801097298718531E+00
  1.6400548649359266E+00  1.6400548649359266E+00 -3.2801097298718531E+00
  1.6400548649359266E+00  1.6400548649359266E+00  9.2936442346369166E+00
 -9.2936442346369166E+00 -8.5647309613320601E+00  5.6490778681126361E+00
  1.2755982282834986E+00  1.6400548649359266E+00 -3.2801097298718531E+00
  1.6400548649359266E+00  1.6400548649359266E+00 -3.2801097298718531E+00
  1.6400548649359266E+00  1.6400548649359266E+00  3.6445663665242813E+00
  1.6400548649359266E+00  1.6400548649359266E+00 -1.2755982282834983E+01
  8.0180460063534191E+00  1.1662612372877700E+01 -1.4578265466097125E+01
  8.3825026430058465E+00  8.3825026430058465E+00 -1.4578265466097125E+01
  8.3825026430058465E+00  8.3825026430058465E+00  9.2936442346369166E+00
 -9.2936442346369166E+00 -8.5647309613320601E+00  5.6490778681126361E+00
  1.2755982282834986E+00  1.6400548649359266E+00 -3.2801097298718531E+00
  1.6400548649359266E+00  1.6400548649359266E+00 -5.1023929131339942E+00
  1.6400548649359266E+00  1.6400548649359266E+00  1.1298155736225272E+01
 -1.3849352192792269E+01 -1.3849352192792269E+01  9.2936442346369166E+00
 -9.2936442346369166E+00 -8.5647309613320601E+00  5.6490778681126361E+00
 -3.6445663665242811E-01  1.6400548649359266E+00  1.6400548649359266E+00
  9.2936442346369166E+00 -9.2936442346369166E+00 -8.5647309613320601E+00
  5.6490778681126361E+00  1.2755982282834986E+00  1.6400548649359266E+00
 -1.6400548649359266E+00  1.6400548649359266E+00 -4.9201645948077797E+00
  1.6400548649359266E+00  1.6400548649359266E+00  1.6400548649359266E+00
 -4.9201645948077797E+00  1.6400548649359266E+00  1.6400548649359266E+00
  1.6400548649359266E+00  9.2936442346369166E+00 -9.2936442346369166E+00
 -8.5647309613320601E+00  5.6490778681126361E+00  1.2755982282834986E+00
  1.6400548649359266E+00 -3.2801097298718531E+00  1.6400548649359266E+00
  1.6400548649359266E+00  0.0000000000000000E+00 -2.0956256607514616E+00
  2.0956256607514616E+00 -2.0956256607514616E+00  2.0956256607514616E+00
 -2.0956256607514616E+00  2.0956256607514616E+00 -2.0956256607514616E+00
  2.0956256607514616E+00 -2.0956256607514616E+00  2.0956256607514616E+00
  9.2936442346369166E+00 -9.2936442346369166E+00 -8.5647309613320601E+00
  5.6490778681126361E+00  1.2755982282834986E+00  1.6400548649359266E+00
 -1.6400548649359266E+00  1.6400548649359266E+00 -4.9201645948077797E+00
  1.6400548649359266E+00  1.6400548649359266E+00  1.6400548649359266E+00
 -4.9201645948077797E+00  1.6400548649359266E+00  1.6400548649359266E+00
  1.6400548649359266E+00  9.2936442346369166E+00 -9.2936442346369166E+00
 -8.5647309613320601E+00  5.6490778681126361E+00  1.2755982282834986E+00
  1.6400548649359266E+00  9.1114159163107034E-01  1.6400548649359266E+00
  1.6400548649359266E+00 -1.2027069009530129E+01  7.8358176880272046E+00
  9.2936442346369166E+00 -9.2936442346369166E+00 -8.5647309613320601E+00
  5.6490778681126361E+00  1.2755982282834986E+00  1.6400548649359266E+00
 -3.2801097298718531E+00  1.6400548649359266E+00  1.6400548649359266E+00
  9.2936442346369166E+00 -9.2936442346369166E+00 -8.5647309613320601E+00
  5.6490778681126361E+00  9.2936442346369166E+00 -9.2936442346369166E+00
 -8.5647309613320601E+00  5.6490778681126361E+00 -3.6445663665242811E-01
  1.6400548649359266E+00  1.6400548649359266E+00  9.2936442346369166E+00
 -9.2936442346369166E+00 -8.5647309613320601E+00  5.6490778681126361E+00
  1.2755982282834986E+00  1.6400548649359266E+00  2.5511964565669971E+00
  1.6400548649359266E+00 -1.2027069009530129E+01  7.8358176880272046E+00
 -4.9201645948077797E+00  1.6400548649359266E+00  1.6400548649359266E+00
  1.6400548649359266E+00  9.2936442346369166E+00 -9.2936442346369166E+00
 -8.5647309613320601E+00  5.6490778681126361E+00  1.2755982282834986E+00
  1.6400548649359266E+00 -1.4578265466097124E+00  1.6400548649359266E+00
  1.6400548649359266E+00 -1.2755982282834983E+01  4.0090230031767096E+00
  4.5557079581553515E+00  2.3689681382407830E+00 -6.5602194597437062E+00
  5.8313061864388498E+00 -9.1114159163107034E-01  1.6400548649359266E+00
  9.2936442346369166E+00 -9.2936442346369166E+00 -8.5647309613320601E+00
  5.6490778681126361E+00  1.2755982282834986E+00  1.6400548649359266E+00
 -3.2801097298718531E+00  1.6400548649359266E+00  1.6400548649359266E+00
 -5.4668495497864211E-01 -2.7334247748932108E+00  4.0090230031767096E+00
 -9.2936442346369166E+00  6.7424477780699199E+00  4.3734796398291369E+00
  2.0045115015883548E+00 -4.5557079581553515E+00  3.0978814115456390E+00
 -3.6445663665242813E+00  2.5511964565669971E+00 -4.9201645948077797E+00
  2.9156530932194249E+00 -2.5511964565669971E+00  2.5511964565669971E+00
  9.2936442346369166E+00 -9.2936442346369166E+00 -8.5647309613320601E+00
  5.6490778681126361E+00  1.2755982282834986E+00  1.6400548649359266E+00
 -3.2801097298718531E+00  1.6400548649359266E+00  1.6400548649359266E+00
  0.0000000000000000E+00 -2.0956256607514616E+00  2.0956256607514616E+00
 -2.0956256607514616E+00  2.0956256607514616E+00 -2.0956256607514616E+00
  2.0956256607514616E+00 -2.0956256607514616E+00  2.0956256607514616E+00
 -2.0956256607514616E+00  2.0956256607514616E+00  9.2936442346369166E+00
 -9.2936442346369166E+00 -8.5647309613320601E+00  5.6490778681126361E+00
  1.2755982282834986E+00  1.6400548649359266E+00 -1.6400548649359266E+00
  1.6400548649359266E+00 -4.9201645948077797E+00  1.6400548649359266E+00
  1.6400548649359266E+00  1.6400548649359266E+00 -4.9201645948077797E+00
  1.6400548649359266E+00  1.6400548649359266E+00  1.6400548649359266E+00
  9.2936442346369166E+00 -9.2936442346369166E+00 -8.5647309613320601E+00
  5.6490778681126361E+00  1.2755982282834986E+00  1.6400548649359266E+00
  2.5511964565669971E+00  1.6400548649359266E+00 -1.2027069009530129E+01
  7.8358176880272046E+00 -4.9201645948077797E+00  1.6400548649359266E+00
  1.6400548649359266E+00  1.6400548649359266E+00  9.2936442346369166E+00
 -9.2936442346369166E+00 -8.5647309613320601E+00  5.6490778681126361E+00
  1.2755982282834986E+00  1.6400548649359266E+00 -3.2801097298718531E+00
  1.6400548649359266E+00  1.6400548649359266E+00 -3.2801097298718531E+00
  1.6400548649359266E+00  1.6400548649359266E+00  1.0022557507941775E+01
 -1.0022557507941775E+01 -1.1298155736225272E+01  5.8313061864388498E+00
  5.4668495497864216E+00  9.2936442346369166E+00 -9.2936442346369166E+00
 -8.5647309613320601E+00  5.6490778681126361E+00  1.2755982282834986E+00
  1.6400548649359266E+00 -3.2801097298718531E+00  1.6400548649359266E+00
  1.6400548649359266E+00 -3.2801097298718531E+00  1.6400548649359266E+00
  1.6400548649359266E+00  3.6445663665242813E+00  1.6400548649359266E+00
  1.6400548649359266E+00 -1.2755982282834983E+01  8.0180460063534191E+00
  1.1662612372877700E+01 -1.4578265466097125E+01  8.3825026430058465E+00
  8.3825026430058465E+00 -1.4578265466097125E+01  8.3825026430058465E+00
  8.3825026430058465E+00  9.2936442346369166E+00 -9.2936442346369166E+00
 -8.5647309613320601E+00  5.6490778681126361E+00  1.2755982282834986E+00
  1.6400548649359266E+00 -3.2801097298718531E+00  1.6400548649359266E+00
  1.6400548649359266E+00  1.0022557507941775E+01 -1.0022557507941775E+01
 -1.1298155736225272E+01  5.8313061864388498E+00  5.4668495497864216E+00
  9.2936442346369166E+00 -9.2936442346369166E+00 -8.5647309613320601E+00
  5.6490778681126361E+00  1.2755982282834986E+00  1.6400548649359266E+00
 -3.2801097298718531E+00  1.6400548649359266E+00  1.6400548649359266E+00
  0.0000000000000000E+00 -2.0956256607514616E+00  2.0956256607514616E+00
 -2.0956256607514616E+00  2.0956256607514616E+00 -2.0956256607514616E+00
  2.0956256607514616E+00 -2.0956256607514616E+00  2.0956256607514616E+00
 -2.0956256607514616E+00  2.0956256607514616E+00  9.2936442346369166E+00
 -9.2936442346369166E+00 -8.5647309613320601E+00  5.6490778681126361E+00
  1.2755982282834986E+00  1.6400548649359266E+00 -3.2801097298718531E+00
  1.6400548649359266E+00  1.6400548649359266E+00  0.0000000000000000E+00
 -2.0956256607514616E+00  2.0956256607514616E+00 -2.0956256607514616E+00
  2.0956256607514616E+00  2.0045115015883548E+00 -9.8403291896155594E+00
  7.8358176880272046E+00 -2.0956256607514616E+00  2.0956256607514616E+00
 -2.0956256607514616E+00  2.0956256607514616E+00  9.2936442346369166E+00
 -9.2936442346369166E+00 -8.5647309613320601E+00  5.6490778681126361E+00
  1.2755982282834986E+00  1.6400548649359266E+00 -3.2801097298718531E+00
  1.6400548649359266E+00  1.6400548649359266E+00 -5.1023929131339942E+00
  1.6400548649359266E+00  1.6400548649359266E+00  1.1298155736225272E+01
 -1.3849352192792269E+01 -1.3849352192792269E+01  9.2936442346369166E+00
 -9.2936442346369166E+00 -5.2846212314602070E+00  0.0000000000000000E+00
  1.6400548649359266E+00  1.6400548649359266E+00  3.6445663665242811E-01
  1.6400548649359266E+00 -3.2801097298718531E+00  1.6400548649359266E+00
  1.6400548649359266E+00 -3.2801097298718531E+00  1.6400548649359266E+00
  1.6400548649359266E+00  9.2936442346369166E+00 -9.2936442346369166E+00
 -8.5647309613320601E+00  5.6490778681126361E+00  1.2755982282834986E+00
  1.6400548649359266E+00 -3.2801097298718531E+00  1.6400548649359266E+00
  1.6400548649359266E+00 -3.2801097298718531E+00  1.6400548649359266E+00
  1.6400548649359266E+00  1.0022557507941775E+01 -1.0022557507941775E+01
 -1.1298155736225272E+01  5.8313061864388498E+00  5.4668495497864216E+00
  9.2936442346369166E+00 -9.2936442346369166E+00 -8.5647309613320601E+00
  5.6490778681126361E+00  1.2755982282834986E+00  1.6400548649359266E+00
 -1.6400548649359266E+00  1.6400548649359266E+00 -4.9201645948077797E+00
  1.6400548649359266E+00  1.6400548649359266E+00  1.6400548649359266E+00
 -3.2801097298718531E+00  1.6400548649359266E+00  1.6400548649359266E+00
 -4.9201645948077797E+00  1.6400548649359266E+00  1.6400548649359266E+00
  1.6400548649359266E+00  9.2936442346369166E+00 -9.2936442346369166E+00
 -8.5647309613320601E+00  5.6490778681126361E+00  1.2755982282834986E+00
  1.6400548649359266E+00 -1.6400548649359266E+00  1.6400548649359266E+00
 -4.9201645948077797E+00  1.6400548649359266E+00  1.6400548649359266E+00
  1.6400548649359266E+00 -3.2801097298718531E+00  1.6400548649359266E+00
  1.6400548649359266E+00 -4.9201645948077797E+00  1.6400548649359266E+00
  1.6400548649359266E+00  1.6400548649359266E+00  9.2936442346369166E+00
 -9.2936442346369166E+00 -8.5647309613320601E+00  5.6490778681126361E+00
  1.2755982282834986E+00  1.6400548649359266E+00  2.5511964565669971E+00
  1.6400548649359266E+00 -1.2027069009530129E+01  7.8358176880272046E+00
 -4.9201645948077797E+00  1.6400548649359266E+00  1.6400548649359266E+00
  1.6400548649359266E+00  9.2936442346369166E+00 -9.2936442346369166E+00
 -8.5647309613320601E+00  5.6490778681126361E+00  1.2755982282834986E+00
  1.6400548649359266E+00  2.5511964565669971E+00  1.6400548649359266E+00
 -1.2027069009530129E+01  7.8358176880272046E+00 -4.9201645948077797E+00
  1.6400548649359266E+00  1.6400548649359266E+00  1.6400548649359266E+00
  9.2936442346369166E+00 -9.2936442346369166E+00 -8.5647309613320601E+00
  5.6490778681126361E+00  1.2755982282834986E+00  1.6400548649359266E+00
 -5.1023929131339942E+00  1.6400548649359266E+00  1.6400548649359266E+00
  1.1298155736225272E+01 -1.3849352192792269E+01 -1.3849352192792269E+01
  9.2936442346369166E+00 -9.2936442346369166E+00 -8.5647309613320601E+00
  5.6490778681126361E+00  1.2755982282834986E+00  1.6400548649359266E+00
 -3.2801097298718531E+00  1.6400548649359266E+00  1.6400548649359266E+00
  1.0022557507941775E+01 -1.0022557507941775E+01 -1.1298155736225272E+01
  5.8313061864388498E+00  5.4668495497864216E+00  9.2936442346369166E+00
 -9.2936442346369166E+00 -8.5647309613320601E+00  5.6490778681126361E+00
  1.2755982282834986E+00  1.6400548649359266E+00  2.5511964565669971E+00
  1.6400548649359266E+00 -1.2027069009530129E+01  7.8358176880272046E+00
 -4.9201645948077797E+00  1.6400548649359266E+00  1.6400548649359266E+00
  1.6400548649359266E+00  9.2936442346369166E+00 -9.2936442346369166E+00
 -8.5647309613320601E+00  5.6490778681126361E+00  1.2755982282834986E+00
  1.6400548649359266E+00 -3.2801097298718531E+00  1.6400548649359266E+00
  1.6400548649359266E+00  0.0000000000000000E+00 -2.0956256607514616E+00
  2.0956256607514616E+00 -2.0956256607514616E+00  2.0956256607514616E+00
 -2.0956256607514616E+00  2.0956256607514616E+00 -2.0956256607514616E+00
  2.0956256607514616E+00 -2.0956256607514616E+00  2.0956256607514616E+00
  9.2936442346369166E+00 -9.2936442346369166E+00 -8.5647309613320601E+00
  5.6490778681126361E+00  1.2755982282834986E+00  1.6400548649359266E+00
 -1.6400548649359266E+00  1.6400548649359266E+00 -4.9201645948077797E+00
  1.6400548649359266E+00  1.6400548649359266E+00  1.6400548649359266E+00
 -4.9201645948077797E+00  1.6400548649359266E+00  1.6400548649359266E+00
  1.6400548649359266E+00  9.2936442346369166E+00 -9.2936442346369166E+00
 -8.5647309613320601E+00  5.6490778681126361E+00  1.2755982282834986E+00
  1.6400548649359266E+00  9.1114159163107034E-01  1.6400548649359266E+00
  1.6400548649359266E+00 -1.2027069009530129E+01  7.8358176880272046E+00
  9.2936442346369166E+00 -9.2936442346369166E+00 -8.5647309613320601E+00
  5.6490778681126361E+00 -3.6445663665242811E-01  1.6400548649359266E+00
  1.6400548649359266E+00  9.2936442346369166E+00 -9.2936442346369166E+00
 -8.5647309613320601E+00  5.6490778681126361E+00  1.2755982282834986E+00
  1.6400548649359266E+00 -3.2801097298718531E+00  1.6400548649359266E+00
  1.6400548649359266E+00  1.0022557507941775E+01 -1.0022557507941775E+01
 -1.1298155736225272E+01  5.8313061864388498E+00  5.4668495497864216E+00
  9.2936442346369166E+00 -9.2936442346369166E+00 -8.5647309613320601E+00
  5.6490778681126361E+00  1.2755982282834986E+00  1.6400548649359266E+00
 -1.8222831832621407E+00  1.6400548649359266E+00  1.6400548649359266E+00
 -1.4578265466097124E+00  9.2936442346369166E+00 -9.2936442346369166E+00
 -8.5647309613320601E+00  5.6490778681126361E+00  1.2755982282834986E+00
  1.6400548649359266E+00 -5.1023929131339942E+00  1.6400548649359266E+00
  1.6400548649359266E+00  1.1298155736225272E+01 -1.3849352192792269E+01
 -1.3849352192792269E+01  9.2936442346369166E+00 -9.2936442346369166E+00
 -8.5647309613320601E+00  5.6490778681126361E+00  1.2755982282834986E+00
  1.6400548649359266E+00 -1.6400548649359266E+00  1.6400548649359266E+00
 -4.9201645948077797E+00  1.6400548649359266E+00  1.6400548649359266E+00
  1.6400548649359266E+00 -4.9201645948077797E+00  1.6400548649359266E+00
  1.6400548649359266E+00  1.6400548649359266E+00  9.2936442346369166E+00
 -9.2936442346369166E+00 -8.5647309613320601E+00  5.6490778681126361E+00
  1.2755982282834986E+00  1.6400548649359266E+00 -1.6400548649359266E+00
  1.6400548649359266E+00 -4.9201645948077797E+00  1.6400548649359266E+00
  1.6400548649359266E+00  1.6400548649359266E+00 -4.9201645948077797E+00
  1.6400548649359266E+00  1.6400548649359266E+00  1.6400548649359266E+00
  9.2936442346369166E+00 -9.2936442346369166E+00 -8.5647309613320601E+00
  5.6490778681126361E+00  1.2755982282834986E+00  1.6400548649359266E+00
 -1.6400548649359266E+00  1.6400548649359266E+00 -4.9201645948077797E+00
  1.6400548649359266E+00  1.6400548649359266E+00  1.6400548649359266E+00
 -3.2801097298718531E+00  1.6400548649359266E+00  1.6400548649359266E+00
 -4.9201645948077797E+00  1.6400548649359266E+00  1.6400548649359266E+00
  1.6400548649359266E+00  9.2936442346369166E+00 -9.2936442346369166E+00
 -8.5647309613320601E+00  5.6490778681126361E+00 -3.6445663665242811E-01
  1.6400548649359266E+00  1.6400548649359266E+00  9.2936442346369166E+00
 -9.2936442346369166E+00 -8.5647309613320601E+00  5.6490778681126361E+00
  1.2755982282834986E+00  1.6400548649359266E+00 -1.6400548649359266E+00
  1.6400548649359266E+00 -4.9201645948077797E+00  1.6400548649359266E+00
  1.6400548649359266E+00  1.6400548649359266E+00 -3.2801097298718531E+00
  1.6400548649359266E+00  1.6400548649359266E+00 -4.9201645948077797E+00
  1.6400548649359266E+00  1.6400548649359266E+00  1.6400548649359266E+00
  9.2936442346369166E+00 -9.2936442346369166E+00 -8.5647309613320601E+00
  5.6490778681126361E+00  1.2755982282834986E+00  1.6400548649359266E+00
 -1.6400548649359266E+00  1.6400548649359266E+00 -4.9201645948077797E+00
  1.6400548649359266E+00  1.6400548649359266E+00  1.6400548649359266E+00
 -4.9201645948077797E+00  1.6400548649359266E+00  1.6400548649359266E+00
  1.6400548649359266E+00  9.2936442346369166E+00 -9.2936442346369166E+00
 -8.5647309613320601E+00  5.6490778681126361E+00  1.2755982282834986E+00
  1.6400548649359266E+00 -3.2801097298718531E+00  1.6400548649359266E+00
  1.6400548649359266E+00  9.2936442346369166E+00 -9.2936442346369166E+00
 -8.5647309613320601E+00  5.6490778681126361E+00  9.2936442346369166E+00
 -9.2936442346369166E+00 -8.5647309613320601E+00  5.6490778681126361E+00
  1.2755982282834986E+00  1.6400548649359266E+00 -3.2801097298718531E+00
  1.6400548649359266E+00  1.6400548649359266E+00  1.0022557507941775E+01
 -1.0022557507941775E+01 -1.1298155736225272E+01  5.8313061864388498E+00
  5.4668495497864216E+00  9.2936442346369166E+00 -9.2936442346369166E+00
 -8.5647309613320601E+00  5.6490778681126361E+00  1.2755982282834986E+00
  1.6400548649359266E+00  2.5511964565669971E+00  1.6400548649359266E+00
 -1.2027069009530129E+01  7.8358176880272046E+00 -4.9201645948077797E+00
  1.6400548649359266E+00  1.6400548649359266E+00  1.6400548649359266E+00
  9.2936442346369166E+00 -9.2936442346369166E+00 -8.5647309613320601E+00
  5.6490778681126361E+00  1.2755982282834986E+00  1.6400548649359266E+00
 -1.6400548649359266E+00  1.6400548649359266E+00 -4.9201645948077797E+00
  1.6400548649359266E+00  1.6400548649359266E+00  1.6400548649359266E+00
 -4.9201645948077797E+00  1.6400548649359266E+00  1.6400548649359266E+00
  1.6400548649359266E+00  9.2936442346369166E+00 -9.2936442346369166E+00
 -8.5647309613320601E+00  5.6490778681126361E+00  1.2755982282834986E+00
  1.6400548649359266E+00 -3.2801097298718531E+00  1.6400548649359266E+00
  1.6400548649359266E+00  0.0000000000000000E+00 -2.0956256607514616E+00
  2.0956256607514616E+00 -2.0956256607514616E+00  2.0956256607514616E+00
  2.0045115015883548E+00 -9.8403291896155594E+00  7.8358176880272046E+00
 -2.0956256607514616E+00  2.0956256607514616E+00 -2.0956256607514616E+00
  2.0956256607514616E+00  9.2936442346369166E+00 -9.2936442346369166E+00
 -8.5647309613320601E+00  5.6490778681126361E+00  1.2755982282834986E+00
  1.6400548649359266E+00 -5.1023929131339942E+00  1.6400548649359266E+00
  1.6400548649359266E+00  1.1298155736225272E+01 -1.3849352192792269E+01
 -1.3849352192792269E+01  9.2936442346369166E+00 -9.2936442346369166E+00
 -5.2846212314602070E+00  0.0000000000000000E+00  1.6400548649359266E+00
  1.6400548649359266E+00  3.6445663665242811E-01  1.6400548649359266E+00
 -3.2801097298718531E+00  1.6400548649359266E+00  1.6400548649359266E+00
 -3.2801097298718531E+00  1.6400548649359266E+00  1.6400548649359266E+00
  9.2936442346369166E+00 -9.2936442346369166E+00 -8.5647309613320601E+00
  5.6490778681126361E+00  1.2755982282834986E+00  1.6400548649359266E+00
 -3.2801097298718531E+00  1.6400548649359266E+00  1.6400548649359266E+00
 -1.6400548649359266E+00  1.6400548649359266E+00 -4.9201645948077797E+00
  1.6400548649359266E+00  1.6400548649359266E+00  1.6400548649359266E+00
 -4.9201645948077797E+00  1.6400548649359266E+00  1.6400548649359266E+00
  1.6400548649359266E+00  6.1957628230912780E+00 -1.2209297327856342E+01
 -1.2209297327856342E+01 -5.4668495497864216E+00  6.0135345047650643E+00
  6.0135345047650643E+00  6.0135345047650643E+00  3.8267946848504950E+00
  1.8222831832621407E+00 -3.2801097298718531E+00  1.6400548649359266E+00
  1.6400548649359266E+00 -3.2801097298718531E+00  1.6400548649359266E+00
  1.6400548649359266E+00  1.0022557507941775E+01 -1.0022557507941775E+01
 -1.1298155736225272E+01  5.8313061864388498E+00  5.4668495497864216E+00
  9.2936442346369166E+00 -9.2936442346369166E+00 -8.5647309613320601E+00
  5.6490778681126361E+00  1.2755982282834986E+00  1.6400548649359266E+00
 -3.2801097298718531E+00  1.6400548649359266E+00  1.6400548649359266E+00
 -2.5511964565669971E+00  1.6400548649359266E+00  1.6400548649359266E+00
 -1.6400548649359266E+00 -4.0090230031767096E+00  1.6400548649359266E+00
  1.6400548649359266E+00  1.6400548649359266E+00  9.2936442346369166E+00
 -9.2936442346369166E+00 -8.5647309613320601E+00  5.6490778681126361E+00
  1.2755982282834986E+00  1.6400548649359266E+00  9.1114159163107034E-01
  1.6400548649359266E+00  1.6400548649359266E+00 -1.2027069009530129E+01
  7.8358176880272046E+00  9.2936442346369166E+00 -9.2936442346369166E+00
 -8.5647309613320601E+00  5.6490778681126361E+00  1.2755982282834986E+00
  1.6400548649359266E+00 -3.2801097298718531E+00  1.6400548649359266E+00
  1.6400548649359266E+00 -1.6400548649359266E+00  1.6400548649359266E+00
 -4.9201645948077797E+00  1.6400548649359266E+00  1.6400548649359266E+00
  1.6400548649359266E+00 -4.9201645948077797E+00  1.6400548649359266E+00
  1.6400548649359266E+00  1.6400548649359266E+00  9.2936442346369166E+00
 -9.2936442346369166E+00 -8.5647309613320601E+00  5.6490778681126361E+00
 -3.6445663665242811E-01  1.6400548649359266E+00  1.6400548649359266E+00
  9.2936442346369166E+00 -9.2936442346369166E+00 -8.5647309613320601E+00
  5.6490778681126361E+00  1.2755982282834986E+00  1.6400548649359266E+00
 -4.9201645948077797E+00  1.6400548649359266E+00  1.6400548649359266E+00
  1.6400548649359266E+00  9.2936442346369166E+00 -9.2936442346369166E+00
 -8.5647309613320601E+00  5.6490778681126361E+00  1.2755982282834986E+00
  1.6400548649359266E+00 -3.2801097298718531E+00  1.6400548649359266E+00
  1.6400548649359266E+00 -5.1023929131339942E+00  1.6400548649359266E+00
  1.6400548649359266E+00  1.1298155736225272E+01 -1.3849352192792269E+01
 -1.3849352192792269E+01  9.2936442346369166E+00 -9.2936442346369166E+00
 -8.5647309613320601E+00  5.6490778681126361E+00  1.2755982282834986E+00
  1.6400548649359266E+00 -3.2801097298718531E+00  1.6400548649359266E+00
  1.6400548649359266E+00  1.0022557507941775E+01 -1.0022557507941775E+01
 -1.1298155736225272E+01  5.8313061864388498E+00  5.4668495497864216E+00
  9.2936442346369166E+00 -9.2936442346369166E+00 -8.5647309613320601E+00
  5.6490778681126361E+00  1.2755982282834986E+00  1.6400548649359266E+00
 -1.8222831832621407E+00  1.6400548649359266E+00  1.6400548649359266E+00
 -1.4578265466097124E+00  9.2936442346369166E+00 -9.2936442346369166E+00
 -8.5647309613320601E+00  5.6490778681126361E+00  1.2755982282834986E+00
  1.6400548649359266E+00 -1.6400548649359266E+00  1.6400548649359266E+00
 -4.9201645948077797E+00  1.6400548649359266E+00  1.6400548649359266E+00
  1.6400548649359266E+00 -4.9201645948077797E+00  1.6400548649359266E+00
  1.6400548649359266E+00  1.6400548649359266E+00  9.2936442346369166E+00
 -9.2936442346369166E+00 -8.5647309613320601E+00  5.6490778681126361E+00
  1.2755982282834986E+00  1.6400548649359266E+00 -4.9201645948077797E+00
  1.6400548649359266E+00  1.6400548649359266E+00  1.6400548649359266E+00
  9.2936442346369166E+00 -9.2936442346369166E+00 -8.5647309613320601E+00
  5.6490778681126361E+00  1.2755982282834986E+00  1.6400548649359266E+00
 -3.2801097298718531E+00  1.6400548649359266E+00  1.6400548649359266E+00
  0.0000000000000000E+00 -2.0956256607514616E+00  2.0956256607514616E+00
 -2.0956256607514616E+00  2.0956256607514616E+00  2.0045115015883548E+00
 -9.8403291896155594E+00  7.8358176880272046E+00 -2.0956256607514616E+00
  2.0956256607514616E+00 -2.0956256607514616E+00  2.0956256607514616E+00
  9.2936442346369166E+00 -9.2936442346369166E+00 -8.5647309613320601E+00
  5.6490778681126361E+00  1.2755982282834986E+00  1.6400548649359266E+00
  9.1114159163107034E-01  1.6400548649359266E+00  1.6400548649359266E+00
 -1.2027069009530129E+01  7.8358176880272046E+00  9.2936442346369166E+00
 -9.2936442346369166E+00 -8.5647309613320601E+00  5.6490778681126361E+00
  1.2755982282834986E+00  1.6400548649359266E+00 -3.2801097298718531E+00
  1.6400548649359266E+00  1.6400548649359266E+00  9.2936442346369166E+00
 -9.2936442346369166E+00 -8.5647309613320601E+00  5.6490778681126361E+00
  9.2936442346369166E+00 -9.2936442346369166E+00 -8.5647309613320601E+00
  5.6490778681126361E+00  1.2755982282834986E+00  1.6400548649359266E+00
 -3.2801097298718531E+00  1.6400548649359266E+00  1.6400548649359266E+00
  1.0022557507941775E+01 -1.0022557507941775E+01 -1.1298155736225272E+01
  5.8313061864388498E+00  5.4668495497864216E+00  9.2936442346369166E+00
 -9.2936442346369166E+00 -8.5647309613320601E+00  5.6490778681126361E+00
  1.2755982282834986E+00  1.6400548649359266E+00  9.1114159163107034E-01
  1.6400548649359266E+00  1.6400548649359266E+00 -1.2027069009530129E+01
  7.8358176880272046E+00  9.2936442346369166E+00 -9.2936442346369166E+00
 -8.5647309613320601E+00  5.6490778681126361E+00  1.2755982282834986E+00
  1.6400548649359266E+00 -1.6400548649359266E+00  1.6400548649359266E+00
 -4.9201645948077797E+00  1.6400548649359266E+00  1.6400548649359266E+00
  1.6400548649359266E+00 -3.2801097298718531E+00  1.6400548649359266E+00
  1.6400548649359266E+00 -4.9201645948077797E+00  1.6400548649359266E+00
  1.6400548649359266E+00  1.6400548649359266E+00  9.2936442346369166E+00
 -9.2936442346369166E+00 -8.5647309613320601E+00  5.6490778681126361E+00
  1.2755982282834986E+00  1.6400548649359266E+00 -4.9201645948077797E+00
  1.6400548649359266E+00  1.6400548649359266E+00  1.6400548649359266E+00
  9.2936442346369166E+00 -9.2936442346369166E+00 -8.5647309613320601E+00
  5.6490778681126361E+00  1.2755982282834986E+00  1.6400548649359266E+00
 -1.6400548649359266E+00  1.6400548649359266E+00 -4.9201645948077797E+00
  1.6400548649359266E+00  1.6400548649359266E+00  1.6400548649359266E+00
 -3.2801097298718531E+00  1.6400548649359266E+00  1.6400548649359266E+00
 -4.9201645948077797E+00  1.6400548649359266E+00  1.6400548649359266E+00
  1.6400548649359266E+00  9.2936442346369166E+00 -9.2936442346369166E+00
 -5.2846212314602070E+00  0.0000000000000000E+00  1.6400548649359266E+00
  1.6400548649359266E+00  3.6445663665242811E-01  1.6400548649359266E+00
 -3.2801097298718531E+00  1.6400548649359266E+00  1.6400548649359266E+00
 -3.2801097298718531E+00  1.6400548649359266E+00  1.6400548649359266E+00
  9.2936442346369166E+00 -9.2936442346369166E+00 -8.5647309613320601E+00
  5.6490778681126361E+00  1.2755982282834986E+00  1.6400548649359266E+00
  2.5511964565669971E+00  1.6400548649359266E+00 -1.2027069009530129E+01
  7.8358176880272046E+00 -4.9201645948077797E+00  1.6400548649359266E+00
  1.6400548649359266E+00  1.6400548649359266E+00  9.2936442346369166E+00
 -9.2936442346369166E+00 -8.5647309613320601E+00  5.6490778681126361E+00
  1.2755982282834986E+00  1.6400548649359266E+00 -3.2801097298718531E+00
  1.6400548649359266E+00  1.6400548649359266E+00  9.2936442346369166E+00
 -9.2936442346369166E+00 -8.5647309613320601E+00  5.6490778681126361E+00
  9.2936442346369166E+00 -9.2936442346369166E+00 -8.5647309613320601E+00
  5.6490778681126361E+00  1.2755982282834986E+00  1.6400548649359266E+00
 -3.2801097298718531E+00  1.6400548649359266E+00  1.6400548649359266E+00
  0.0000000000000000E+00 -2.0956256607514616E+00  2.0956256607514616E+00
 -2.0956256607514616E+00  2.0956256607514616E+00 -2.0956256607514616E+00
  2.0956256607514616E+00 -2.0956256607514616E+00  2.0956256607514616E+00
 -2.0956256607514616E+00  2.0956256607514616E+00  9.2936442346369166E+00
 -9.2936442346369166E+00 -8.5647309613320601E+00  5.6490778681126361E+00
  1.2755982282834986E+00  1.6400548649359266E+00  2.5511964565669971E+00
  1.6400548649359266E+00 -1.2027069009530129E+01  7.8358176880272046E+00
 -4.9201645948077797E+00  1.6400548649359266E+00  1.6400548649359266E+00
  1.6400548649359266E+00  9.2936442346369166E+00 -9.2936442346369166E+00
 -8.5647309613320601E+00  5.6490778681126361E+00  1.2755982282834986E+00
  1.6400548649359266E+00 -1.6400548649359266E+00  1.6400548649359266E+00
 -4.9201645948077797E+00  1.6400548649359266E+00  1.6400548649359266E+00
  1.6400548649359266E+00 -3.2801097298718531E+00  1.6400548649359266E+00
  1.6400548649359266E+00 -4.9201645948077797E+00  1.6400548649359266E+00
  1.6400548649359266E+00  1.6400548649359266E+00  9.2936442346369166E+00
 -9.2936442346369166E+00 -8.5647309613320601E+00  5.6490778681126361E+00
  1.2755982282834986E+00  1.6400548649359266E+00  9.1114159163107034E-01
  1.6400548649359266E+00  1.6400548649359266E+00 -1.2027069009530129E+01
  7.8358176880272046E+00  9.2936442346369166E+00 -9.2936442346369166E+00
 -8.5647309613320601E+00  5.6490778681126361E+00  1.2755982282834986E+00
  1.6400548649359266E+00 -1.6400548649359266E+00  1.6400548649359266E+00
 -4.9201645948077797E+00  1.6400548649359266E+00  1.6400548649359266E+00
  1.6400548649359266E+00 -4.9201645948077797E+00  1.6400548649359266E+00
  1.6400548649359266E+00  1.6400548649359266E+00  9.2936442346369166E+00
 -9.2936442346369166E+00 -8.5647309613320601E+00  5.6490778681126361E+00
  1.2755982282834986E+00  1.6400548649359266E+00  2.5511964565669971E+00
  1.6400548649359266E+00 -1.2027069009530129E+01  7.8358176880272046E+00
 -4.9201645948077797E+00  1.6400548649359266E+00  1.6400548649359266E+00
  1.6400548649359266E+00  9.2936442346369166E+00 -9.2936442346369166E+00
 -8.5647309613320601E+00  5.6490778681126361E+00  1.2755982282834986E+00
  1.6400548649359266E+00  2.5511964565669971E+00  1.6400548649359266E+00
 -1.2027069009530129E+01  7.8358176880272046E+00 -4.9201645948077797E+00
  1.6400548649359266E+00  1.6400548649359266E+00  1.6400548649359266E+00
  9.2936442346369166E+00 -9.2936442346369166E+00 -8.5647309613320601E+00
  5.6490778681126361E+00  1.2755982282834986E+00  1.6400548649359266E+00
 -3.2801097298718531E+00  1.6400548649359266E+00  1.6400548649359266E+00
 -5.1023929131339942E+00  1.6400548649359266E+00  1.6400548649359266E+00
  1.1298155736225272E+01 -1.3849352192792269E+01 -1.3849352192792269E+01
  9.2936442346369166E+00 -9.2936442346369166E+00 -8.5647309613320601E+00
  5.6490778681126361E+00  1.2755982282834986E+00  1.6400548649359266E+00
 -1.6400548649359266E+00  1.6400548649359266E+00 -4.9201645948077797E+00
  1.6400548649359266E+00  1.6400548649359266E+00  1.6400548649359266E+00
 -3.2801097298718531E+00  1.6400548649359266E+00  1.6400548649359266E+00
 -4.9201645948077797E+00  1.6400548649359266E+00  1.6400548649359266E+00
  1.6400548649359266E+00  9.2936442346369166E+00 -9.2936442346369166E+00
 -8.5647309613320601E+00  5.6490778681126361E+00  1.2755982282834986E+00
  1.6400548649359266E+00 -3.2801097298718531E+00  1.6400548649359266E+00
  1.6400548649359266E+00 -1.6400548649359266E+00  1.6400548649359266E+00
 -4.9201645948077797E+00  1.6400548649359266E+00  1.6400548649359266E+00
  1.6400548649359266E+00 -4.9201645948077797E+00  1.6400548649359266E+00
  1.6400548649359266E+00  1.6400548649359266E+00  9.2936442346369166E+00
 -9.2936442346369166E+00 -5.2846212314602070E+00  0.0000000000000000E+00
  1.6400548649359266E+00  1.6400548649359266E+00  3.6445663665242811E-01
  1.6400548649359266E+00 -3.2801097298718531E+00  1.6400548649359266E+00
  1.6400548649359266E+00 -3.2801097298718531E+00  1.6400548649359266E+00
  1.6400548649359266E+00  9.2936442346369166E+00 -9.2936442346369166E+00
 -8.5647309613320601E+00  5.6490778681126361E+00  1.2755982282834986E+00
  1.6400548649359266E+00 -1.6400548649359266E+00  1.6400548649359266E+00
 -4.9201645948077797E+00  1.6400548649359266E+00  1.6400548649359266E+00
  1.6400548649359266E+00 -4.9201645948077797E+00  1.6400548649359266E+00
  1.6400548649359266E+00  1.6400548649359266E+00  9.2936442346369166E+00
 -9.2936442346369166E+00 -8.5647309613320601E+00  5.6490778681126361E+00
  1.2755982282834986E+00  1.6400548649359266E+00  9.1114159163107034E-01
  1.6400548649359266E+00  1.6400548649359266E+00 -1.2027069009530129E+01
  7.8358176880272046E+00  9.2936442346369166E+00 -9.2936442346369166E+00
 -8.5647309613320601E+00  5.6490778681126361E+00  1.2755982282834986E+00
  1.6400548649359266E+00 -3.2801097298718531E+00  1.6400548649359266E+00
  1.6400548649359266E+00 -2.5511964565669971E+00  1.6400548649359266E+00
  1.6400548649359266E+00 -1.6400548649359266E+00 -4.0090230031767096E+00
  1.6400548649359266E+00  1.6400548649359266E+00  1.6400548649359266E+00
  9.2936442346369166E+00 -9.2936442346369166E+00 -8.5647309613320601E+00
  5.6490778681126361E+00  1.2755982282834986E+00  1.6400548649359266E+00
  2.5511964565669971E+00  1.6400548649359266E+00 -1.2027069009530129E+01
  7.8358176880272046E+00 -4.9201645948077797E+00  1.6400548649359266E+00
  1.6400548649359266E+00  1.6400548649359266E+00  9.2936442346369166E+00
 -9.2936442346369166E+00 -8.5647309613320601E+00  5.6490778681126361E+00
  1.2755982282834986E+00  1.6400548649359266E+00 -3.2801097298718531E+00
  1.6400548649359266E+00  1.6400548649359266E+00 -3.2801097298718531E+00
  1.6400548649359266E+00  1.6400548649359266E+00 -3.2801097298718531E+00
  1.6400548649359266E+00  1.6400548649359266E+00  3.8267946848504950E+00
  9.1114159163107034E-01  9.1114159163107034E-01 -5.4668495497864216E+00
  6.0135345047650643E+00  6.0135345047650643E+00  6.0135345047650643E+00
  9.2936442346369166E+00 -9.2936442346369166E+00 -8.5647309613320601E+00
  5.6490778681126361E+00  1.2755982282834986E+00  1.6400548649359266E+00
  2.5511964565669971E+00  1.6400548649359266E+00 -1.2027069009530129E+01
  7.8358176880272046E+00 -4.9201645948077797E+00  1.6400548649359266E+00
  1.6400548649359266E+00  1.6400548649359266E+00  9.2936442346369166E+00
 -9.2936442346369166E+00 -8.5647309613320601E+00  5.6490778681126361E+00
  1.2755982282834986E+00  1.6400548649359266E+00  9.1114159163107034E-01
  1.6400548649359266E+00  1.6400548649359266E+00 -1.2027069009530129E+01
  7.8358176880272046E+00  9.2936442346369166E+00 -9.2936442346369166E+00
 -8.5647309613320601E+00  5.6490778681126361E+00  1.2755982282834986E+00
  1.6400548649359266E+00 -1.6400548649359266E+00  1.6400548649359266E+00
 -4.9201645948077797E+00  1.6400548649359266E+00  1.6400548649359266E+00
  1.6400548649359266E+00 -4.9201645948077797E+00  1.6400548649359266E+00
  1.6400548649359266E+00  1.6400548649359266E+00  9.2936442346369166E+00
 -9.2936442346369166E+00 -8.5647309613320601E+00  5.6490778681126361E+00
  1.2755982282834986E+00  1.6400548649359266E+00 -5.1023929131339942E+00
  1.6400548649359266E+00  1.6400548649359266E+00  1.1298155736225272E+01
 -1.3849352192792269E+01 -1.3849352192792269E+01  9.2936442346369166E+00
 -9.2936442346369166E+00 -8.5647309613320601E+00  5.6490778681126361E+00
  1.2755982282834986E+00  1.6400548649359266E+00 -1.8222831832621407E+00
  1.6400548649359266E+00  1.6400548649359266E+00 -1.4578265466097124E+00
  9.2936442346369166E+00 -9.2936442346369166E+00 -8.5647309613320601E+00
  5.6490778681126361E+00  1.2755982282834986E+00  1.6400548649359266E+00
  2.5511964565669971E+00  1.6400548649359266E+00 -1.2027069009530129E+01
  7.8358176880272046E+00 -4.9201645948077797E+00  1.6400548649359266E+00
  1.6400548649359266E+00  1.6400548649359266E+00  9.2936442346369166E+00
 -9.2936442346369166E+00 -8.5647309613320601E+00  5.6490778681126361E+00
  1.2755982282834986E+00  1.6400548649359266E+00 -3.2801097298718531E+00
  1.6400548649359266E+00  1.6400548649359266E+00 -2.5511964565669971E+00
  1.6400548649359266E+00  1.6400548649359266E+00 -1.6400548649359266E+00
 -4.0090230031767096E+00  1.6400548649359266E+00  1.6400548649359266E+00
  1.6400548649359266E+00  9.2936442346369166E+00 -9.2936442346369166E+00
 -8.5647309613320601E+00  5.6490778681126361E+00  1.2755982282834986E+00
  1.6400548649359266E+00 -3.2801097298718531E+00  1.6400548649359266E+00
  1.6400548649359266E+00  0.0000000000000000E+00 -2.0956256607514616E+00
  2.0956256607514616E+00 -2.0956256607514616E+00  2.0956256607514616E+00
  2.0045115015883548E+00 -9.8403291896155594E+00  7.8358176880272046E+00
 -2.0956256607514616E+00  2.0956256607514616E+00 -2.0956256607514616E+00
  2.0956256607514616E+00  9.2936442346369166E+00 -9.2936442346369166E+00
 -8.5647309613320601E+00  5.6490778681126361E+00  1.2755982282834986E+00
  1.6400548649359266E+00 -1.6400548649359266E+00  1.6400548649359266E+00
 -4.9201645948077797E+00  1.6400548649359266E+00  1.6400548649359266E+00
  1.6400548649359266E+00 -3.2801097298718531E+00  1.6400548649359266E+00
  1.6400548649359266E+00 -4.9201645948077797E+00  1.6400548649359266E+00
  1.6400548649359266E+00  1.6400548649359266E+00  9.2936442346369166E+00
 -9.2936442346369166E+00 -8.5647309613320601E+00  5.6490778681126361E+00
  1.2755982282834986E+00  1.6400548649359266E+00 -1.8222831832621407E+00
  1.6400548649359266E+00  1.6400548649359266E+00 -1.4578265466097124E+00
  9.2936442346369166E+00 -9.2936442346369166E+00 -8.5647309613320601E+00
  5.6490778681126361E+00 -3.6445663665242811E-01  1.6400548649359266E+00
  1.6400548649359266E+00  9.2936442346369166E+00 -9.2936442346369166E+00
 -8.5647309613320601E+00  5.6490778681126361E+00  1.2755982282834986E+00
  1.6400548649359266E+00 -5.1023929131339942E+00  1.6400548649359266E+00
  1.6400548649359266E+00  1.1298155736225272E+01 -1.3849352192792269E+01
 -1.3849352192792269E+01  9.2936442346369166E+00 -9.2936442346369166E+00
 -8.5647309613320601E+00  5.6490778681126361E+00  1.2755982282834986E+00
  1.6400548649359266E+00  9.1114159163107034E-01  1.6400548649359266E+00
  1.6400548649359266E+00 -1.2027069009530129E+01  7.8358176880272046E+00
  9.2936442346369166E+00 -9.2936442346369166E+00 -8.5647309613320601E+00
  5.6490778681126361E+00  1.2755982282834986E+00  1.6400548649359266E+00
  2.5511964565669971E+00  1.6400548649359266E+00 -1.2027069009530129E+01
  7.8358176880272046E+00 -4.9201645948077797E+00  1.6400548649359266E+00
  1.6400548649359266E+00  1.6400548649359266E+00  9.2936442346369166E+00
 -9.2936442346369166E+00 -8.5647309613320601E+00  5.6490778681126361E+00
  1.2755982282834986E+00  1.6400548649359266E+00 -3.2801097298718531E+00
  1.6400548649359266E+00  1.6400548649359266E+00 -5.1023929131339942E+00
  1.6400548649359266E+00  1.6400548649359266E+00  1.1298155736225272E+01
 -1.3849352192792269E+01 -1.3849352192792269E+01  9.2936442346369166E+00
 -9.2936442346369166E+00 -8.5647309613320601E+00  5.6490778681126361E+00
  1.2755982282834986E+00  1.6400548649359266E+00 -1.8222831832621407E+00
  1.6400548649359266E+00  1.6400548649359266E+00 -1.4578265466097124E+00
  9.2936442346369166E+00 -9.2936442346369166E+00 -8.5647309613320601E+00
  5.6490778681126361E+00  1.2755982282834986E+00  1.6400548649359266E+00
  9.1114159163107034E-01  1.6400548649359266E+00  1.6400548649359266E+00
 -1.2027069009530129E+01  7.8358176880272046E+00  9.2936442346369166E+00
 -9.2936442346369166E+00 -8.5647309613320601E+00  5.6490778681126361E+00
  1.2755982282834986E+00  1.6400548649359266E+00 -3.2801097298718531E+00
  1.6400548649359266E+00  1.6400548649359266E+00  1.0022557507941775E+01
 -1.0022557507941775E+01 -1.1298155736225272E+01  5.8313061864388498E+00
  5.4668495497864216E+00  9.2936442346369166E+00 -9.2936442346369166E+00
 -8.5647309613320601E+00  5.6490778681126361E+00  1.2755982282834986E+00
  1.6400548649359266E+00 -3.2801097298718531E+00  1.6400548649359266E+00
  1.6400548649359266E+00 -1.6400548649359266E+00  1.6400548649359266E+00
 -4.9201645948077797E+00  1.6400548649359266E+00  1.6400548649359266E+00
  1.6400548649359266E+00 -4.9201645948077797E+00  1.6400548649359266E+00
  1.6400548649359266E+00  1.6400548649359266E+00  9.2936442346369166E+00
 -9.2936442346369166E+00 -8.5647309613320601E+00  5.6490778681126361E+00
  1.2755982282834986E+00  1.6400548649359266E+00 -3.2801097298718531E+00
  1.6400548649359266E+00  1.6400548649359266E+00 -1.6400548649359266E+00
  1.6400548649359266E+00 -4.9201645948077797E+00  1.6400548649359266E+00
  1.6400548649359266E+00  1.6400548649359266E+00 -4.9201645948077797E+00
  1.6400548649359266E+00  1.6400548649359266E+00  1.6400548649359266E+00
  9.2936442346369166E+00 -9.2936442346369166E+00 -8.5647309613320601E+00
  5.6490778681126361E+00  1.2755982282834986E+00  1.6400548649359266E+00
 -3.2801097298718531E+00  1.6400548649359266E+00  1.6400548649359266E+00
 -1.6400548649359266E+00  1.6400548649359266E+00 -4.9201645948077797E+00
  1.6400548649359266E+00  1.6400548649359266E+00  1.6400548649359266E+00
 -4.9201645948077797E+00  1.6400548649359266E+00  1.6400548649359266E+00
  1.6400548649359266E+00  9.2936442346369166E+00 -9.2936442346369166E+00
 -8.5647309613320601E+00  5.6490778681126361E+00  1.2755982282834986E+00
  1.6400548649359266E+00 -3.2801097298718531E+00  1.6400548649359266E+00
  1.6400548649359266E+00 -3.2801097298718531E+00  1.6400548649359266E+00
  1.6400548649359266E+00  1.0022557507941775E+01 -1.0022557507941775E+01
 -1.1298155736225272E+01  5.8313061864388498E+00  5.4668495497864216E+00
  9.2936442346369166E+00 -9.2936442346369166E+00 -8.5647309613320601E+00
  5.6490778681126361E+00  1.2755982282834986E+00  1.6400548649359266E+00
 -3.2801097298718531E+00  1.6400548649359266E+00  1.6400548649359266E+00
  0.0000000000000000E+00 -2.0956256607514616E+00  2.0956256607514616E+00
 -2.0956256607514616E+00  2.0956256607514616E+00  2.0045115015883548E+00
 -9.8403291896155594E+00  7.8358176880272046E+00 -2.0956256607514616E+00
  2.0956256607514616E+00 -2.0956256607514616E+00  2.0956256607514616E+00
  9.2936442346369166E+00 -9.2936442346369166E+00 -8.5647309613320601E+00
  5.6490778681126361E+00 -3.6445663665242811E-01  1.6400548649359266E+00
  1.6400548649359266E+00  9.2936442346369166E+00 -9.2936442346369166E+00
 -8.5647309613320601E+00  5.6490778681126361E+00  1.2755982282834986E+00
  1.6400548649359266E+00  9.1114159163107034E-01  1.6400548649359266E+00
  1.6400548649359266E+00 -1.2027069009530129E+01  7.8358176880272046E+00
  9.2936442346369166E+00 -9.2936442346369166E+00 -8.5647309613320601E+00
  5.6490778681126361E+00  1.2755982282834986E+00  1.6400548649359266E+00
 -3.2801097298718531E+00  1.6400548649359266E+00  1.6400548649359266E+00
  0.0000000000000000E+00 -2.0956256607514616E+00  2.0956256607514616E+00
 -2.0956256607514616E+00  2.0956256607514616E+00 -2.0956256607514616E+00
  2.0956256607514616E+00 -2.0956256607514616E+00  2.0956256607514616E+00
 -2.0956256607514616E+00  2.0956256607514616E+00  9.2936442346369166E+00
 -9.2936442346369166E+00 -8.5647309613320601E+00  5.6490778681126361E+00
  1.2755982282834986E+00  1.6400548649359266E+00 -1.8222831832621407E+00
  1.6400548649359266E+00  1.6400548649359266E+00 -1.4578265466097124E+00
  9.2936442346369166E+00 -9.2936442346369166E+00 -8.5647309613320601E+00
  5.6490778681126361E+00  1.2755982282834986E+00  1.6400548649359266E+00
  2.5511964565669971E+00  1.6400548649359266E+00 -1.2027069009530129E+01
  7.8358176880272046E+00 -4.9201645948077797E+00  1.6400548649359266E+00
  1.6400548649359266E+00  1.6400548649359266E+00  9.2936442346369166E+00
 -9.2936442346369166E+00 -8.5647309613320601E+00  5.6490778681126361E+00
  1.2755982282834986E+00  1.6400548649359266E+00 -3.2801097298718531E+00
  1.6400548649359266E+00  1.6400548649359266E+00 -3.2801097298718531E+00
  1.6400548649359266E+00  1.6400548649359266E+00  1.0022557507941775E+01
 -1.0022557507941775E+01 -1.1298155736225272E+01  5.8313061864388498E+00
  5.4668495497864216E+00  9.2936442346369166E+00 -9.2936442346369166E+00
 -8.5647309613320601E+00  5.6490778681126361E+00  1.2755982282834986E+00
  1.6400548649359266E+00 -3.2801097298718531E+00  1.6400548649359266E+00
  1.6400548649359266E+00 -1.6400548649359266E+00  1.6400548649359266E+00
 -4.9201645948077797E+00  1.6400548649359266E+00  1.6400548649359266E+00
  1.6400548649359266E+00 -4.9201645948077797E+00  1.6400548649359266E+00
  1.6400548649359266E+00  1.6400548649359266E+00  9.2936442346369166E+00
 -9.2936442346369166E+00 -8.5647309613320601E+00  5.6490778681126361E+00
  1.2755982282834986E+00  1.6400548649359266E+00 -3.2801097298718531E+00
  1.6400548649359266E+00  1.6400548649359266E+00  1.0022557507941775E+01
 -1.0022557507941775E+01 -1.1298155736225272E+01  5.8313061864388498E+00
  5.4668495497864216E+00  9.2936442346369166E+00 -9.2936442346369166E+00
 -8.5647309613320601E+00  5.6490778681126361E+00  1.2755982282834986E+00
  1.6400548649359266E+00 -3.2801097298718531E+00  1.6400548649359266E+00
  1.6400548649359266E+00 -3.2801097298718531E+00  1.6400548649359266E+00
  1.6400548649359266E+00  3.6445663665242813E+00  1.6400548649359266E+00
  1.6400548649359266E+00 -1.2755982282834983E+01  8.0180460063534191E+00
  1.1662612372877700E+01 -1.4578265466097125E+01  8.3825026430058465E+00
  8.3825026430058465E+00 -1.4578265466097125E+01  8.3825026430058465E+00
  8.3825026430058465E+00  9.2936442346369166E+00 -9.2936442346369166E+00
 -8.5647309613320601E+00  5.6490778681126361E+00  1.2755982282834986E+00
  1.6400548649359266E+00 -4.9201645948077797E+00  1.6400548649359266E+00
  1.6400548649359266E+00  1.6400548649359266E+00  9.2936442346369166E+00
 -9.2936442346369166E+00 -8.5647309613320601E+00  5.6490778681126361E+00
  1.2755982282834986E+00  1.6400548649359266E+00 -3.2801097298718531E+00
  1.6400548649359266E+00  1.6400548649359266E+00 -1.6400548649359266E+00
  1.6400548649359266E+00 -4.9201645948077797E+00  1.6400548649359266E+00
  1.6400548649359266E+00  1.6400548649359266E+00 -4.9201645948077797E+00
  1.6400548649359266E+00  1.6400548649359266E+00  1.6400548649359266E+00
  9.2936442346369166E+00 -9.2936442346369166E+00 -8.5647309613320601E+00
  5.6490778681126361E+00  1.2755982282834986E+00  1.6400548649359266E+00
  2.5511964565669971E+00  1.6400548649359266E+00 -1.2027069009530129E+01
  7.8358176880272046E+00 -4.9201645948077797E+00  1.6400548649359266E+00
  1.6400548649359266E+00  1.6400548649359266E+00  9.2936442346369166E+00
 -9.2936442346369166E+00 -8.5647309613320601E+00  5.6490778681126361E+00
 -3.6445663665242811E-01  1.6400548649359266E+00  1.6400548649359266E+00
  9.2936442346369166E+00 -9.2936442346369166E+00 -8.5647309613320601E+00
  5.6490778681126361E+00  1.2755982282834986E+00  1.6400548649359266E+00
 -1.6400548649359266E+00  1.6400548649359266E+00 -4.9201645948077797E+00
  1.6400548649359266E+00  1.6400548649359266E+00  1.6400548649359266E+00
 -3.2801097298718531E+00  1.6400548649359266E+00  1.6400548649359266E+00
 -4.9201645948077797E+00  1.6400548649359266E+00  1.6400548649359266E+00
  1.6400548649359266E+00  9.2936442346369166E+00 -9.2936442346369166E+00
 -8.5647309613320601E+00  5.6490778681126361E+00  1.2755982282834986E+00
  1.6400548649359266E+00 -4.9201645948077797E+00  1.6400548649359266E+00
  1.6400548649359266E+00  1.6400548649359266E+00  9.2936442346369166E+00
 -9.2936442346369166E+00 -8.5647309613320601E+00  5.6490778681126361E+00
  1.2755982282834986E+00  1.6400548649359266E+00 -1.6400548649359266E+00
  1.6400548649359266E+00 -4.9201645948077797E+00  1.6400548649359266E+00
  1.6400548649359266E+00  1.6400548649359266E+00 -4.9201645948077797E+00
  1.6400548649359266E+00  1.6400548649359266E+00  1.6400548649359266E+00
  9.2936442346369166E+00 -9.2936442346369166E+00 -8.5647309613320601E+00
  5.6490778681126361E+00  1.2755982282834986E+00  1.6400548649359266E+00
 -3.2801097298718531E+00  1.6400548649359266E+00  1.6400548649359266E+00
 -5.1023929131339942E+00  1.6400548649359266E+00  1.6400548649359266E+00
  1.1298155736225272E+01 -1.3849352192792269E+01 -1.3849352192792269E+01
  9.2936442346369166E+00 -9.2936442346369166E+00 -8.5647309613320601E+00
  5.6490778681126361E+00  1.2755982282834986E+00  1.6400548649359266E+00
 -3.2801097298718531E+00  1.6400548649359266E+00  1.6400548649359266E+00
 -3.2801097298718531E+00  1.6400548649359266E+00  1.6400548649359266E+00
  1.0022557507941775E+01 -1.0022557507941775E+01 -1.1298155736225272E+01
  5.8313061864388498E+00  5.4668495497864216E+00  9.2936442346369166E+00
 -9.2936442346369166E+00 -8.5647309613320601E+00  5.6490778681126361E+00
  1.2755982282834986E+00  1.6400548649359266E+00 -5.1023929131339942E+00
  1.6400548649359266E+00  1.6400548649359266E+00  1.1298155736225272E+01
 -1.3849352192792269E+01 -1.3849352192792269E+01  9.2936442346369166E+00
 -9.2936442346369166E+00 -8.5647309613320601E+00  5.6490778681126361E+00
  1.2755982282834986E+00  1.6400548649359266E+00 -3.2801097298718531E+00
  1.6400548649359266E+00  1.6400548649359266E+00 -3.2801097298718531E+00
  1.6400548649359266E+00  1.6400548649359266E+00 -3.2801097298718531E+00
  1.6400548649359266E+00  1.6400548649359266E+00  3.8267946848504950E+00
  9.1114159163107034E-01  9.1114159163107034E-01 -5.4668495497864216E+00
  6.0135345047650643E+00  6.0135345047650643E+00  6.0135345047650643E+00
  9.2936442346369166E+00 -9.2936442346369166E+00 -8.5647309613320601E+00
  5.6490778681126361E+00  1.2755982282834986E+00  1.6400548649359266E+00
 -3.2801097298718531E+00  1.6400548649359266E+00  1.6400548649359266E+00
  1.0022557507941775E+01 -1.0022557507941775E+01 -1.1298155736225272E+01
  5.8313061864388498E+00  5.4668495497864216E+00  9.2936442346369166E+00
 -9.2936442346369166E+00 -8.5647309613320601E+00  5.6490778681126361E+00
  1.2755982282834986E+00  1.6400548649359266E+00  2.5511964565669971E+00
  1.6400548649359266E+00 -1.2027069009530129E+01  7.8358176880272046E+00
 -4.9201645948077797E+00  1.6400548649359266E+00  1.6400548649359266E+00
  1.6400548649359266E+00  9.2936442346369166E+00 -9.2936442346369166E+00
 -8.5647309613320601E+00  5.6490778681126361E+00  1.2755982282834986E+00
  1.6400548649359266E+00 -3.2801097298718531E+00  1.6400548649359266E+00
  1.6400548649359266E+00 -3.2801097298718531E+00  1.6400548649359266E+00
  1.6400548649359266E+00  1.0022557507941775E+01 -1.0022557507941775E+01
 -1.1298155736225272E+01  5.8313061864388498E+00  5.4668495497864216E+00
  9.2936442346369166E+00 -9.2936442346369166E+00 -8.5647309613320601E+00
  5.6490778681126361E+00  1.2755982282834986E+00  1.6400548649359266E+00
 -3.2801097298718531E+00  1.6400548649359266E+00  1.6400548649359266E+00
 -5.1023929131339942E+00  1.6400548649359266E+00  1.6400548649359266E+00
  1.1298155736225272E+01 -1.3849352192792269E+01 -1.3849352192792269E+01
  9.2936442346369166E+00 -9.2936442346369166E+00 -8.5647309613320601E+00
  5.6490778681126361E+00  1.2755982282834986E+00  1.6400548649359266E+00
 -1.6400548649359266E+00  1.6400548649359266E+00 -4.9201645948077797E+00
  1.6400548649359266E+00  1.6400548649359266E+00  1.6400548649359266E+00
 -4.9201645948077797E+00  1.6400548649359266E+00  1.6400548649359266E+00
  1.6400548649359266E+00  9.2936442346369166E+00 -9.2936442346369166E+00
 -8.5647309613320601E+00  5.6490778681126361E+00  1.2755982282834986E+00
  1.6400548649359266E+00 -3.2801097298718531E+00  1.6400548649359266E+00
  1.6400548649359266E+00  0.0000000000000000E+00 -2.0956256607514616E+00
  2.0956256607514616E+00 -2.0956256607514616E+00  2.0956256607514616E+00
 -2.0956256607514616E+00  2.0956256607514616E+00 -2.0956256607514616E+00
  2.0956256607514616E+00 -2.0956256607514616E+00  2.0956256607514616E+00
  9.2936442346369166E+00 -9.2936442346369166E+00 -8.5647309613320601E+00
  5.6490778681126361E+00  1.2755982282834986E+00  1.6400548649359266E+00
 -4.9201645948077797E+00  1.6400548649359266E+00  1.6400548649359266E+00
  1.6400548649359266E+00  9.2936442346369166E+00 -9.2936442346369166E+00
 -8.5647309613320601E+00  5.6490778681126361E+00  1.2755982282834986E+00
  1.6400548649359266E+00 -3.2801097298718531E+00  1.6400548649359266E+00
  1.6400548649359266E+00 -3.2801097298718531E+00  1.6400548649359266E+00
  1.6400548649359266E+00  1.0022557507941775E+01 -1.0022557507941775E+01
 -1.1298155736225272E+01  5.8313061864388498E+00  5.4668495497864216E+00
  9.2936442346369166E+00 -9.2936442346369166E+00 -8.5647309613320601E+00
  5.6490778681126361E+00  1.2755982282834986E+00  1.6400548649359266E+00
 -1.6400548649359266E+00  1.6400548649359266E+00 -4.9201645948077797E+00
  1.6400548649359266E+00  1.6400548649359266E+00  1.6400548649359266E+00
 -4.9201645948077797E+00  1.6400548649359266E+00  1.6400548649359266E+00
  1.6400548649359266E+00  9.2936442346369166E+00 -9.2936442346369166E+00
 -8.5647309613320601E+00  5.6490778681126361E+00  1.2755982282834986E+00
  1.6400548649359266E+00 -3.2801097298718531E+00  1.6400548649359266E+00
  1.6400548649359266E+00 -3.2801097298718531E+00  1.6400548649359266E+00
  1.6400548649359266E+00 -3.2801097298718531E+00  1.6400548649359266E+00
  1.6400548649359266E+00  3.8267946848504950E+00  9.1114159163107034E-01
  9.1114159163107034E-01 -5.4668495497864216E+00  6.0135345047650643E+00
  6.0135345047650643E+00  6.0135345047650643E+00  9.2936442346369166E+00
 -9.2936442346369166E+00 -8.5647309613320601E+00  5.6490778681126361E+00
  1.2755982282834986E+00  1.6400548649359266E+00 -3.2801097298718531E+00
  1.6400548649359266E+00  1.6400548649359266E+00 -3.2801097298718531E+00
  1.6400548649359266E+00  1.6400548649359266E+00  1.0022557507941775E+01
 -1.0022557507941775E+01 -1.1298155736225272E+01  5.8313061864388498E+00
  5.4668495497864216E+00  9.2936442346369166E+00 -9.2936442346369166E+00
 -8.5647309613320601E+00  5.6490778681126361E+00  1.2755982282834986E+00
  1.6400548649359266E+00 -1.6400548649359266E+00  1.6400548649359266E+00
 -4.9201645948077797E+00  1.6400548649359266E+00  1.6400548649359266E+00
  1.6400548649359266E+00 -3.2801097298718531E+00  1.6400548649359266E+00
  1.6400548649359266E+00 -4.9201645948077797E+00  1.6400548649359266E+00
  1.6400548649359266E+00  1.6400548649359266E+00  9.2936442346369166E+00
 -9.2936442346369166E+00 -8.5647309613320601E+00  5.6490778681126361E+00
  1.2755982282834986E+00  1.6400548649359266E+00 -3.2801097298718531E+00
  1.6400548649359266E+00  1.6400548649359266E+00  0.0000000000000000E+00
 -2.0956256607514616E+00  2.0956256607514616E+00 -2.0956256607514616E+00
  2.0956256607514616E+00  2.0045115015883548E+00 -9.8403291896155594E+00
  7.8358176880272046E+00 -2.0956256607514616E+00  2.0956256607514616E+00
 -2.0956256607514616E+00  2.0956256607514616E+00  9.2936442346369166E+00
 -9.2936442346369166E+00 -8.5647309613320601E+00  5.6490778681126361E+00
  1.2755982282834986E+00  1.6400548649359266E+00 -1.8222831832621407E+00
  1.6400548649359266E+00  1.6400548649359266E+00 -1.4578265466097124E+00
  9.2936442346369166E+00 -9.2936442346369166E+00 -8.5647309613320601E+00
  5.6490778681126361E+00  1.2755982282834986E+00  1.6400548649359266E+00
  2.5511964565669971E+00  1.6400548649359266E+00 -1.2027069009530129E+01
  7.8358176880272046E+00 -4.9201645948077797E+00  1.6400548649359266E+00
  1.6400548649359266E+00  1.6400548649359266E+00  9.2936442346369166E+00
 -9.2936442346369166E+00 -5.2846212314602070E+00  0.0000000000000000E+00
  1.6400548649359266E+00  1.6400548649359266E+00  3.6445663665242811E-01
  1.6400548649359266E+00 -3.2801097298718531E+00  1.6400548649359266E+00
  1.6400548649359266E+00 -3.2801097298718531E+00  1.6400548649359266E+00
  1.6400548649359266E+00  9.2936442346369166E+00 -9.2936442346369166E+00
 -5.2846212314602070E+00  0.0000000000000000E+00  1.6400548649359266E+00
  1.6400548649359266E+00  3.6445663665242811E-01  1.6400548649359266E+00
 -3.2801097298718531E+00  1.6400548649359266E+00  1.6400548649359266E+00
 -3.2801097298718531E+00  1.6400548649359266E+00  1.6400548649359266E+00
  9.2936442346369166E+00 -9.2936442346369166E+00 -8.5647309613320601E+00
  5.6490778681126361E+00  1.2755982282834986E+00  1.6400548649359266E+00
 -1.6400548649359266E+00  1.6400548649359266E+00 -4.9201645948077797E+00
  1.6400548649359266E+00  1.6400548649359266E+00  1.6400548649359266E+00
 -3.2801097298718531E+00  1.6400548649359266E+00  1.6400548649359266E+00
 -4.9201645948077797E+00  1.6400548649359266E+00  1.6400548649359266E+00
  1.6400548649359266E+00  9.2936442346369166E+00 -9.2936442346369166E+00
 -8.5647309613320601E+00  5.6490778681126361E+00  1.2755982282834986E+00
  1.6400548649359266E+00 -3.2801097298718531E+00  1.6400548649359266E+00
  1.6400548649359266E+00 -3.2801097298718531E+00  1.6400548649359266E+00
  1.6400548649359266E+00 -3.2801097298718531E+00  1.6400548649359266E+00
  1.6400548649359266E+00  3.8267946848504950E+00  9.1114159163107034E-01
  9.1114159163107034E-01 -5.4668495497864216E+00  6.0135345047650643E+00
  6.0135345047650643E+00  6.0135345047650643E+00  9.2936442346369166E+00
 -9.2936442346369166E+00 -8.5647309613320601E+00  5.6490778681126361E+00
  1.2755982282834986E+00  1.6400548649359266E+00 -5.1023929131339942E+00
  1.6400548649359266E+00  1.6400548649359266E+00  1.1298155736225272E+01
 -1.3849352192792269E+01 -1.3849352192792269E+01  9.2936442346369166E+00
 -9.2936442346369166E+00 -8.5647309613320601E+00  5.6490778681126361E+00
  1.2755982282834986E+00  1.6400548649359266E+00 -3.2801097298718531E+00
  1.6400548649359266E+00  1.6400548649359266E+00  0.0000000000000000E+00
 -2.0956256607514616E+00  2.0956256607514616E+00 -2.0956256607514616E+00
  2.0956256607514616E+00 -2.0956256607514616E+00  2.0956256607514616E+00
 -2.0956256607514616E+00  2.0956256607514616E+00 -2.0956256607514616E+00
  2.0956256607514616E+00  9.2936442346369166E+00 -9.2936442346369166E+00
 -8.5647309613320601E+00  5.6490778681126361E+00 -3.6445663665242811E-01
  1.6400548649359266E+00  1.6400548649359266E+00  9.2936442346369166E+00
 -9.2936442346369166E+00 -8.5647309613320601E+00  5.6490778681126361E+00
 -3.6445663665242811E-01  1.6400548649359266E+00  1.6400548649359266E+00
  9.2936442346369166E+00 -9.2936442346369166E+00 -8.5647309613320601E+00
  5.6490778681126361E+00  1.2755982282834986E+00  1.6400548649359266E+00
 -3.2801097298718531E+00  1.6400548649359266E+00  1.6400548649359266E+00
  0.0000000000000000E+00 -2.0956256607514616E+00  2.0956256607514616E+00
 -2.0956256607514616E+00  2.0956256607514616E+00 -2.0956256607514616E+00
  2.0956256607514616E+00 -2.0956256607514616E+00  2.0956256607514616E+00
 -2.0956256607514616E+00  2.0956256607514616E+00  9.2936442346369166E+00
 -9.2936442346369166E+00 -8.5647309613320601E+00  5.6490778681126361E+00
  1.2755982282834986E+00  1.6400548649359266E+00 -3.2801097298718531E+00
  1.6400548649359266E+00  1.6400548649359266E+00  9.2936442346369166E+00
 -9.2936442346369166E+00 -8.5647309613320601E+00  5.6490778681126361E+00
  9.2936442346369166E+00 -9.2936442346369166E+00 -8.5647309613320601E+00
  5.6490778681126361E+00  1.2755982282834986E+00  1.6400548649359266E+00
 -3.2801097298718531E+00  1.6400548649359266E+00  1.6400548649359266E+00
  0.0000000000000000E+00 -2.0956256607514616E+00  2.0956256607514616E+00
 -2.0956256607514616E+00  2.0956256607514616E+00 -2.0956256607514616E+00
  2.0956256607514616E+00 -2.0956256607514616E+00  2.0956256607514616E+00
 -2.0956256607514616E+00  2.0956256607514616E+00  9.2936442346369166E+00
 -9.2936442346369166E+00 -8.5647309613320601E+00  5.6490778681126361E+00
  1.2755982282834986E+00  1.6400548649359266E+00  9.1114159163107034E-01
  1.6400548649359266E+00  1.6400548649359266E+00 -1.2027069009530129E+01
  7.8358176880272046E+00  9.2936442346369166E+00 -9.2936442346369166E+00
 -8.5647309613320601E+00  5.6490778681126361E+00  1.2755982282834986E+00
  1.6400548649359266E+00 -3.2801097298718531E+00  1.6400548649359266E+00
  1.6400548649359266E+00 -3.2801097298718531E+00  1.6400548649359266E+00
  1.6400548649359266E+00  1.0022557507941775E+01 -1.0022557507941775E+01
 -1.1298155736225272E+01  5.8313061864388498E+00  5.4668495497864216E+00
  9.2936442346369166E+00 -9.2936442346369166E+00 -8.5647309613320601E+00
  5.6490778681126361E+00  1.2755982282834986E+00  1.6400548649359266E+00
 -1.6400548649359266E+00  1.6400548649359266E+00 -4.9201645948077797E+00
  1.6400548649359266E+00  1.6400548649359266E+00  1.6400548649359266E+00
 -3.2801097298718531E+00  1.6400548649359266E+00  1.6400548649359266E+00
 -4.9201645948077797E+00  1.6400548649359266E+00  1.6400548649359266E+00
  1.6400548649359266E+00  9.2936442346369166E+00 -9.2936442346369166E+00
 -8.5647309613320601E+00  5.6490778681126361E+00  1.2755982282834986E+00
  1.6400548649359266E+00 -3.2801097298718531E+00  1.6400548649359266E+00
  1.6400548649359266E+00 -1.6400548649359266E+00  1.6400548649359266E+00
 -4.9201645948077797E+00  1.6400548649359266E+00  1.6400548649359266E+00
  1.6400548649359266E+00 -4.9201645948077797E+00  1.6400548649359266E+00
  1.6400548649359266E+00  1.6400548649359266E+00  9.2936442346369166E+00
 -9.2936442346369166E+00 -5.2846212314602070E+00  0.0000000000000000E+00
  1.6400548649359266E+00  1.6400548649359266E+00  3.6445663665242811E-01
  1.6400548649359266E+00 -3.2801097298718531E+00  1.6400548649359266E+00
  1.6400548649359266E+00 -3.2801097298718531E+00  1.6400548649359266E+00
  1.6400548649359266E+00  9.2936442346369166E+00 -9.2936442346369166E+00
 -8.5647309613320601E+00  5.6490778681126361E+00  1.2755982282834986E+00
  1.6400548649359266E+00 -5.1023929131339942E+00  1.6400548649359266E+00
  1.6400548649359266E+00  1.1298155736225272E+01 -1.3849352192792269E+01
 -1.3849352192792269E+01  9.2936442346369166E+00 -9.2936442346369166E+00
 -5.2846212314602070E+00  0.0000000000000000E+00  1.6400548649359266E+00
  1.6400548649359266E+00  3.6445663665242811E-01  1.6400548649359266E+00
 -3.2801097298718531E+00  1.6400548649359266E+00  1.6400548649359266E+00
 -3.2801097298718531E+00  1.6400548649359266E+00  1.6400548649359266E+00
  9.2936442346369166E+00 -9.2936442346369166E+00 -8.5647309613320601E+00
  5.6490778681126361E+00  1.2755982282834986E+00  1.6400548649359266E+00
  9.1114159163107034E-01  1.6400548649359266E+00  1.6400548649359266E+00
 -1.2027069009530129E+01  7.8358176880272046E+00  9.2936442346369166E+00
 -9.2936442346369166E+00 -8.5647309613320601E+00  5.6490778681126361E+00
  1.2755982282834986E+00  1.6400548649359266E+00 -3.2801097298718531E+00
  1.6400548649359266E+00  1.6400548649359266E+00 -3.2801097298718531E+00
  1.6400548649359266E+00  1.6400548649359266E+00 -3.2801097298718531E+00
  1.6400548649359266E+00  1.6400548649359266E+00  3.8267946848504950E+00
  9.1114159163107034E-01  9.1114159163107034E-01 -5.4668495497864216E+00
  6.0135345047650643E+00  6.0135345047650643E+00  6.0135345047650643E+00
  9.2936442346369166E+00 -9.2936442346369166E+00 -5.2846212314602070E+00
  0.0000000000000000E+00  1.6400548649359266E+00  1.6400548649359266E+00
  3.6445663665242811E-01  1.6400548649359266E+00 -3.2801097298718531E+00
  1.6400548649359266E+00  1.6400548649359266E+00 -3.2801097298718531E+00
  1.6400548649359266E+00  1.6400548649359266E+00  9.2936442346369166E+00
 -9.2936442346369166E+00 -8.5647309613320601E+00  5.6490778681126361E+00
  1.2755982282834986E+00  1.6400548649359266E+00  9.1114159163107034E-01
  1.6400548649359266E+00  1.6400548649359266E+00 -1.2027069009530129E+01
  7.8358176880272046E+00  9.2936442346369166E+00 -9.2936442346369166E+00
 -8.5647309613320601E+00  5.6490778681126361E+00  1.2755982282834986E+00
  1.6400548649359266E+00 -3.2801097298718531E+00  1.6400548649359266E+00
  1.6400548649359266E+00 -3.2801097298718531E+00  1.6400548649359266E+00
  1.6400548649359266E+00 -3.2801097298718531E+00  1.6400548649359266E+00
  1.6400548649359266E+00  3.8267946848504950E+00  9.1114159163107034E-01
  9.1114159163107034E-01 -5.4668495497864216E+00  6.0135345047650643E+00
  6.0135345047650643E+00  6.0135345047650643E+00  9.2936442346369166E+00
 -9.2936442346369166E+00 -8.5647309613320601E+00  5.6490778681126361E+00
  1.2755982282834986E+00  1.6400548649359266E+00 -3.2801097298718531E+00
  1.6400548649359266E+00  1.6400548649359266E+00 -3.2801097298718531E+00
  1.6400548649359266E+00  1.6400548649359266E+00  3.6445663665242813E+00
  1.6400548649359266E+00  1.6400548649359266E+00 -1.2755982282834983E+01
  8.0180460063534191E+00  1.1662612372877700E+01 -1.4578265466097125E+01
  8.3825026430058465E+00  8.3825026430058465E+00 -1.4578265466097125E+01
  8.3825026430058465E+00  8.3825026430058465E+00  9.2936442346369166E+00
 -9.2936442346369166E+00 -8.5647309613320601E+00  5.6490778681126361E+00
  1.2755982282834986E+00  1.6400548649359266E+00  9.1114159163107034E-01
  1.6400548649359266E+00  1.6400548649359266E+00 -1.2027069009530129E+01
  7.8358176880272046E+00  9.2936442346369166E+00 -9.2936442346369166E+00
 -5.2846212314602070E+00  0.0000000000000000E+00  1.6400548649359266E+00
  1.6400548649359266E+00  3.6445663665242811E-01  1.6400548649359266E+00
 -3.2801097298718531E+00  1.6400548649359266E+00  1.6400548649359266E+00
 -3.2801097298718531E+00  1.6400548649359266E+00  1.6400548649359266E+00
  9.2936442346369166E+00 -9.2936442346369166E+00 -8.5647309613320601E+00
  5.6490778681126361E+00  1.2755982282834986E+00  1.6400548649359266E+00
 -1.6400548649359266E+00  1.6400548649359266E+00 -4.9201645948077797E+00
  1.6400548649359266E+00  1.6400548649359266E+00  1.6400548649359266E+00
 -3.2801097298718531E+00  1.6400548649359266E+00  1.6400548649359266E+00
 -4.9201645948077797E+00  1.6400548649359266E+00  1.6400548649359266E+00
  1.6400548649359266E+00  9.2936442346369166E+00 -9.2936442346369166E+00
 -8.5647309613320601E+00  5.6490778681126361E+00  1.2755982282834986E+00
  1.6400548649359266E+00 -3.2801097298718531E+00  1.6400548649359266E+00
  1.6400548649359266E+00 -5.1023929131339942E+00  1.6400548649359266E+00
  1.6400548649359266E+00  1.1298155736225272E+01 -1.3849352192792269E+01
 -1.3849352192792269E+01  9.2936442346369166E+00 -9.2936442346369166E+00
 -8.5647309613320601E+00  5.6490778681126361E+00  1.2755982282834986E+00
  1.6400548649359266E+00 -5.1023929131339942E+00  1.6400548649359266E+00
  1.6400548649359266E+00  1.1298155736225272E+01 -1.3849352192792269E+01
 -1.3849352192792269E+01  9.2936442346369166E+00 -9.2936442346369166E+00
 -8.5647309613320601E+00  5.6490778681126361E+00  1.2755982282834986E+00
  1.6400548649359266E+00 -3.2801097298718531E+00  1.6400548649359266E+00
  1.6400548649359266E+00 -1.6400548649359266E+00  1.6400548649359266E+00
 -4.9201645948077797E+00  1.6400548649359266E+00  1.6400548649359266E+00
  1.6400548649359266E+00 -4.9201645948077797E+00  1.6400548649359266E+00
  1.6400548649359266E+00  1.6400548649359266E+00  9.2936442346369166E+00
 -9.2936442346369166E+00 -8.5647309613320601E+00  5.6490778681126361E+00
  1.2755982282834986E+00  1.6400548649359266E+00 -3.2801097298718531E+00
  1.6400548649359266E+00  1.6400548649359266E+00 -1.6400548649359266E+00
  1.6400548649359266E+00 -4.9201645948077797E+00  1.6400548649359266E+00
  1.6400548649359266E+00  1.6400548649359266E+00 -4.9201645948077797E+00
  1.6400548649359266E+00  1.6400548649359266E+00  1.6400548649359266E+00
  9.2936442346369166E+00 -9.2936442346369166E+00 -8.5647309613320601E+00
  5.6490778681126361E+00  1.2755982282834986E+00  1.6400548649359266E+00
 -3.2801097298718531E+00  1.6400548649359266E+00  1.6400548649359266E+00
  0.0000000000000000E+00 -2.0956256607514616E+00  2.0956256607514616E+00
 -2.0956256607514616E+00  2.0956256607514616E+00 -2.0956256607514616E+00
  2.0956256607514616E+00 -2.0956256607514616E+00  2.0956256607514616E+00
 -2.0956256607514616E+00  2.0956256607514616E+00  9.2936442346369166E+00
 -9.2936442346369166E+00 -8.5647309613320601E+00  5.6490778681126361E+00
  1.2755982282834986E+00  1.6400548649359266E+00 -3.2801097298718531E+00
  1.6400548649359266E+00  1.6400548649359266E+00  1.0022557507941775E+01
 -1.0022557507941775E+01 -1.1298155736225272E+01  5.8313061864388498E+00
  5.4668495497864216E+00  9.2936442346369166E+00 -9.2936442346369166E+00
 -8.5647309613320601E+00  5.6490778681126361E+00  1.2755982282834986E+00
  1.6400548649359266E+00 -3.2801097298718531E+00  1.6400548649359266E+00
  1.6400548649359266E+00 -3.2801097298718531E+00  1.6400548649359266E+00
  1.6400548649359266E+00 -3.2801097298718531E+00  1.6400548649359266E+00
  1.6400548649359266E+00  3.8267946848504950E+00  9.1114159163107034E-01
  9.1114159163107034E-01 -5.4668495497864216E+00  6.0135345047650643E+00
  6.0135345047650643E+00  6.0135345047650643E+00  9.2936442346369166E+00
 -9.2936442346369166E+00 -8.5647309613320601E+00  5.6490778681126361E+00
  1.2755982282834986E+00  1.6400548649359266E+00 -1.6400548649359266E+00
  1.6400548649359266E+00 -4.9201645948077797E+00  1.6400548649359266E+00
  1.6400548649359266E+00  1.6400548649359266E+00 -4.9201645948077797E+00
  1.6400548649359266E+00  1.6400548649359266E+00  1.6400548649359266E+00
  9.2936442346369166E+00 -9.2936442346369166E+00 -8.5647309613320601E+00
  5.6490778681126361E+00  1.2755982282834986E+00  1.6400548649359266E+00
  2.5511964565669971E+00  1.6400548649359266E+00 -1.2027069009530129E+01
  7.8358176880272046E+00 -4.9201645948077797E+00  1.6400548649359266E+00
  1.6400548649359266E+00  1.6400548649359266E+00  9.2936442346369166E+00
 -9.2936442346369166E+00 -8.5647309613320601E+00  5.6490778681126361E+00
  1.2755982282834986E+00  1.6400548649359266E+00 -3.2801097298718531E+00
  1.6400548649359266E+00  1.6400548649359266E+00 -1.6400548649359266E+00
  1.6400548649359266E+00 -4.9201645948077797E+00  1.6400548649359266E+00
  1.6400548649359266E+00  1.6400548649359266E+00 -4.9201645948077797E+00
  1.6400548649359266E+00  1.6400548649359266E+00  1.6400548649359266E+00
  9.2936442346369166E+00 -9.2936442346369166E+00 -8.5647309613320601E+00
  5.6490778681126361E+00  1.2755982282834986E+00  1.6400548649359266E+00
 -4.9201645948077797E+00  1.6400548649359266E+00  1.6400548649359266E+00
  1.6400548649359266E+00  9.2936442346369166E+00 -9.2936442346369166E+00
 -8.5647309613320601E+00  5.6490778681126361E+00  1.2755982282834986E+00
  1.6400548649359266E+00 -5.1023929131339942E+00  1.6400548649359266E+00
  1.6400548649359266E+00  1.1298155736225272E+01 -1.3849352192792269E+01
 -1.3849352192792269E+01  9.2936442346369166E+00 -9.2936442346369166E+00
 -8.5647309613320601E+00  5.6490778681126361E+00  1.2755982282834986E+00
  1.6400548649359266E+00 -4.9201645948077797E+00  1.6400548649359266E+00
  1.6400548649359266E+00  1.6400548649359266E+00  9.2936442346369166E+00
 -9.2936442346369166E+00 -8.5647309613320601E+00  5.6490778681126361E+00
 -3.6445663665242811E-01  1.6400548649359266E+00  1.6400548649359266E+00
  9.2936442346369166E+00 -9.2936442346369166E+00 -8.5647309613320601E+00
  5.6490778681126361E+00  1.2755982282834986E+00  1.6400548649359266E+00
 -3.2801097298718531E+00  1.6400548649359266E+00  1.6400548649359266E+00
  0.0000000000000000E+00 -2.0956256607514616E+00  2.0956256607514616E+00
 -2.0956256607514616E+00  2.0956256607514616E+00 -2.0956256607514616E+00
  2.0956256607514616E+00 -2.0956256607514616E+00  2.0956256607514616E+00
 -2.0956256607514616E+00  2.0956256607514616E+00  9.2936442346369166E+00
 -9.2936442346369166E+00 -8.5647309613320601E+00  5.6490778681126361E+00
  1.2755982282834986E+00  1.6400548649359266E+00 -1.6400548649359266E+00
  1.6400548649359266E+00 -4.9201645948077797E+00  1.6400548649359266E+00
  1.6400548649359266E+00  1.6400548649359266E+00 -3.2801097298718531E+00
  1.6400548649359266E+00  1.6400548649359266E+00 -4.9201645948077797E+00
  1.6400548649359266E+00  1.6400548649359266E+00  1.6400548649359266E+00
  9.2936442346369166E+00 -9.2936442346369166E+00 -8.5647309613320601E+00
  5.6490778681126361E+00  1.2755982282834986E+00  1.6400548649359266E+00
 -3.2801097298718531E+00  1.6400548649359266E+00  1.6400548649359266E+00
 -3.2801097298718531E+00  1.6400548649359266E+00  1.6400548649359266E+00
 -3.2801097298718531E+00  1.6400548649359266E+00  1.6400548649359266E+00
  3.8267946848504950E+00  9.1114159163107034E-01  9.1114159163107034E-01
 -5.4668495497864216E+00  6.0135345047650643E+00  6.0135345047650643E+00
  6.0135345047650643E+00  9.2936442346369166E+00 -9.2936442346369166E+00
 -8.5647309613320601E+00  5.6490778681126361E+00  1.2755982282834986E+00
  1.6400548649359266E+00 -3.2801097298718531E+00  1.6400548649359266E+00
  1.6400548649359266E+00 -3.2801097298718531E+00  1.6400548649359266E+00
  1.6400548649359266E+00  1.0022557507941775E+01 -1.0022557507941775E+01
 -1.1298155736225272E+01  5.8313061864388498E+00  5.4668495497864216E+00
  9.2936442346369166E+00 -9.2936442346369166E+00 -8.5647309613320601E+00
  5.6490778681126361E+00  1.2755982282834986E+00  1.6400548649359266E+00
 -3.2801097298718531E+00  1.6400548649359266E+00  1.6400548649359266E+00
  0.0000000000000000E+00 -2.0956256607514616E+00  2.0956256607514616E+00
 -2.0956256607514616E+00  2.0956256607514616E+00  2.0045115015883548E+00
 -9.8403291896155594E+00  7.8358176880272046E+00 -2.0956256607514616E+00
  2.0956256607514616E+00 -2.0956256607514616E+00  2.0956256607514616E+00
  9.2936442346369166E+00 -9.2936442346369166E+00 -8.5647309613320601E+00
  5.6490778681126361E+00 -3.6445663665242811E-01  1.6400548649359266E+00
  1.6400548649359266E+00  9.2936442346369166E+00 -9.2936442346369166E+00
 -8.5647309613320601E+00  5.6490778681126361E+00  1.2755982282834986E+00
  1.6400548649359266E+00 -5.1023929131339942E+00  1.6400548649359266E+00
  1.6400548649359266E+00  1.1298155736225272E+01 -1.3849352192792269E+01
 -1.3849352192792269E+01  9.2936442346369166E+00 -9.2936442346369166E+00
 -8.5647309613320601E+00  5.6490778681126361E+00  1.2755982282834986E+00
  1.6400548649359266E+00 -1.8222831832621407E+00  1.6400548649359266E+00
  1.6400548649359266E+00 -1.4578265466097124E+00  9.2936442346369166E+00
 -9.2936442346369166E+00 -8.5647309613320601E+00  5.6490778681126361E+00
  1.2755982282834986E+00  1.6400548649359266E+00 -3.2801097298718531E+00
  1.6400548649359266E+00  1.6400548649359266E+00 -1.6400548649359266E+00
  1.6400548649359266E+00 -4.9201645948077797E+00  1.6400548649359266E+00
  1.6400548649359266E+00  1.6400548649359266E+00 -4.9201645948077797E+00
  1.6400548649359266E+00  1.6400548649359266E+00  1.6400548649359266E+00
  9.2936442346369166E+00 -9.2936442346369166E+00 -8.5647309613320601E+00
  5.6490778681126361E+00 -3.6445663665242811E-01  1.6400548649359266E+00
  1.6400548649359266E+00  9.2936442346369166E+00 -9.2936442346369166E+00
 -8.5647309613320601E+00  5.6490778681126361E+00  1.2755982282834986E+00
  1.6400548649359266E+00 -5.1023929131339942E+00  1.6400548649359266E+00
  1.6400548649359266E+00  1.1298155736225272E+01 -1.3849352192792269E+01
 -1.3849352192792269E+01  9.2936442346369166E+00 -9.2936442346369166E+00
 -8.5647309613320601E+00  5.6490778681126361E+00  1.2755982282834986E+00
  1.6400548649359266E+00 -1.6400548649359266E+00  1.6400548649359266E+00
 -4.9201645948077797E+00  1.6400548649359266E+00  1.6400548649359266E+00
  1.6400548649359266E+00 -3.2801097298718531E+00  1.6400548649359266E+00
  1.6400548649359266E+00 -4.9201645948077797E+00  1.6400548649359266E+00
  1.6400548649359266E+00  1.6400548649359266E+00  9.2936442346369166E+00
 -9.2936442346369166E+00 -8.5647309613320601E+00  5.6490778681126361E+00
  1.2755982282834986E+00  1.6400548649359266E+00 -4.9201645948077797E+00
  1.6400548649359266E+00  1.6400548649359266E+00  1.6400548649359266E+00
  9.2936442346369166E+00 -9.2936442346369166E+00 -8.5647309613320601E+00
  5.6490778681126361E+00  1.2755982282834986E+00  1.6400548649359266E+00
 -4.9201645948077797E+00  1.6400548649359266E+00  1.6400548649359266E+00
  1.6400548649359266E+00  9.2936442346369166E+00 -9.2936442346369166E+00
 -8.5647309613320601E+00  5.6490778681126361E+00  1.2755982282834986E+00
  1.6400548649359266E+00 -3.2801097298718531E+00  1.6400548649359266E+00
  1.6400548649359266E+00 -3.2801097298718531E+00  1.6400548649359266E+00
  1.6400548649359266E+00  3.6445663665242813E+00  1.6400548649359266E+00
  1.6400548649359266E+00 -1.2755982282834983E+01  8.0180460063534191E+00
  1.1662612372877700E+01 -1.4578265466097125E+01  8.3825026430058465E+00
  8.3825026430058465E+00 -1.4578265466097125E+01  8.3825026430058465E+00
  8.3825026430058465E+00  9.2936442346369166E+00 -9.2936442346369166E+00
 -8.5647309613320601E+00  5.6490778681126361E+00  1.2755982282834986E+00
  1.6400548649359266E+00 -5.1023929131339942E+00  1.6400548649359266E+00
  1.6400548649359266E+00  1.1298155736225272E+01 -1.3849352192792269E+01
 -1.3849352192792269E+01  9.2936442346369166E+00 -9.2936442346369166E+00
 -8.5647309613320601E+00  5.6490778681126361E+00  1.2755982282834986E+00
  1.6400548649359266E+00 -3.2801097298718531E+00  1.6400548649359266E+00
  1.6400548649359266E+00 -1.6400548649359266E+00  1.6400548649359266E+00
 -4.9201645948077797E+00  1.6400548649359266E+00  1.6400548649359266E+00
  1.6400548649359266E+00 -4.9201645948077797E+00  1.6400548649359266E+00
  1.6400548649359266E+00  1.6400548649359266E+00  9.2936442346369166E+00
 -9.2936442346369166E+00 -8.5647309613320601E+00  5.6490778681126361E+00
  1.2755982282834986E+00  1.6400548649359266E+00 -1.6400548649359266E+00
  1.6400548649359266E+00 -4.9201645948077797E+00  1.6400548649359266E+00
  1.6400548649359266E+00  1.6400548649359266E+00 -3.2801097298718531E+00
  1.6400548649359266E+00  1.6400548649359266E+00 -4.9201645948077797E+00
  1.6400548649359266E+00  1.6400548649359266E+00  1.6400548649359266E+00
  9.2936442346369166E+00 -9.2936442346369166E+00 -8.5647309613320601E+00
  5.6490778681126361E+00  1.2755982282834986E+00  1.6400548649359266E+00
 -1.8222831832621407E+00  1.6400548649359266E+00  1.6400548649359266E+00
 -1.4578265466097124E+00  9.2936442346369166E+00 -9.2936442346369166E+00
 -8.5647309613320601E+00  5.6490778681126361E+00  1.2755982282834986E+00
  1.6400548649359266E+00 -4.9201645948077797E+00  1.6400548649359266E+00
  1.6400548649359266E+00  1.6400548649359266E+00  9.2936442346369166E+00
 -9.2936442346369166E+00 -8.5647309613320601E+00  5.6490778681126361E+00
  1.2755982282834986E+00  1.6400548649359266E+00 -3.2801097298718531E+00
  1.6400548649359266E+00  1.6400548649359266E+00 -3.2801097298718531E+00
  1.6400548649359266E+00  1.6400548649359266E+00  1.0022557507941775E+01
 -1.0022557507941775E+01 -1.1298155736225272E+01  5.8313061864388498E+00
  5.4668495497864216E+00  9.2936442346369166E+00 -9.2936442346369166E+00
 -8.5647309613320601E+00  5.6490778681126361E+00  1.2755982282834986E+00
  1.6400548649359266E+00 -3.2801097298718531E+00  1.6400548649359266E+00
  1.6400548649359266E+00 -3.2801097298718531E+00  1.6400548649359266E+00
  1.6400548649359266E+00 -3.2801097298718531E+00  1.6400548649359266E+00
  1.6400548649359266E+00  3.8267946848504950E+00  9.1114159163107034E-01
  9.1114159163107034E-01 -5.4668495497864216E+00  6.0135345047650643E+00
  6.0135345047650643E+00  6.0135345047650643E+00  9.2936442346369166E+00
 -9.2936442346369166E+00 -8.5647309613320601E+00  5.6490778681126361E+00
  1.2755982282834986E+00  1.6400548649359266E+00 -3.2801097298718531E+00
  1.6400548649359266E+00  1.6400548649359266E+00  0.0000000000000000E+00
 -2.0956256607514616E+00  2.0956256607514616E+00 -2.0956256607514616E+00
  2.0956256607514616E+00 -2.0956256607514616E+00  2.0956256607514616E+00
 -2.0956256607514616E+00  2.0956256607514616E+00 -2.0956256607514616E+00
  2.0956256607514616E+00  9.2936442346369166E+00 -9.2936442346369166E+00
 -8.5647309613320601E+00  5.6490778681126361E+00  1.2755982282834986E+00
  1.6400548649359266E+00 -3.2801097298718531E+00  1.6400548649359266E+00
  1.6400548649359266E+00  1.0022557507941775E+01 -1.0022557507941775E+01
 -1.1298155736225272E+01  5.8313061864388498E+00  5.4668495497864216E+00
  9.2936442346369166E+00 -9.2936442346369166E+00 -8.5647309613320601E+00
  5.6490778681126361E+00 -3.6445663665242811E-01  1.6400548649359266E+00
  1.6400548649359266E+00  9.2936442346369166E+00 -9.2936442346369166E+00
 -8.5647309613320601E+00  5.6490778681126361E+00  1.2755982282834986E+00
  1.6400548649359266E+00 -3.2801097298718531E+00  1.6400548649359266E+00
  1.6400548649359266E+00 -1.6400548649359266E+00  1.6400548649359266E+00
 -4.9201645948077797E+00  1.6400548649359266E+00  1.6400548649359266E+00
  1.6400548649359266E+00 -4.9201645948077797E+00  1.6400548649359266E+00
  1.6400548649359266E+00  1.6400548649359266E+00  9.2936442346369166E+00
 -9.2936442346369166E+00 -8.5647309613320601E+00  5.6490778681126361E+00
  1.2755982282834986E+00  1.6400548649359266E+00  2.5511964565669971E+00
  1.6400548649359266E+00 -1.2027069009530129E+01  7.8358176880272046E+00
 -4.9201645948077797E+00  1.6400548649359266E+00  1.6400548649359266E+00
  1.6400548649359266E+00  9.2936442346369166E+00 -9.2936442346369166E+00
 -8.5647309613320601E+00  5.6490778681126361E+00  1.2755982282834986E+00
  1.6400548649359266E+00 -1.6400548649359266E+00  1.6400548649359266E+00
 -4.9201645948077797E+00  1.6400548649359266E+00  1.6400548649359266E+00
  1.6400548649359266E+00 -4.9201645948077797E+00  1.6400548649359266E+00
  1.6400548649359266E+00  1.6400548649359266E+00  9.2936442346369166E+00
 -9.2936442346369166E+00 -8.5647309613320601E+00  5.6490778681126361E+00
  1.2755982282834986E+00  1.6400548649359266E+00 -3.2801097298718531E+00
  1.6400548649359266E+00  1.6400548649359266E+00 -1.6400548649359266E+00
  1.6400548649359266E+00 -4.9201645948077797E+00  1.6400548649359266E+00
  1.6400548649359266E+00  1.6400548649359266E+00 -4.9201645948077797E+00
  1.6400548649359266E+00  1.6400548649359266E+00  1.6400548649359266E+00
  9.2936442346369166E+00 -9.2936442346369166E+00 -5.2846212314602070E+00
  0.0000000000000000E+00  1.6400548649359266E+00  1.6400548649359266E+00
  3.6445663665242811E-01  1.6400548649359266E+00 -3.2801097298718531E+00
  1.6400548649359266E+00  1.6400548649359266E+00 -3.2801097298718531E+00
  1.6400548649359266E+00  1.6400548649359266E+00  9.2936442346369166E+00
 -9.2936442346369166E+00 -5.2846212314602070E+00  0.0000000000000000E+00
  1.6400548649359266E+00  1.6400548649359266E+00  3.6445663665242811E-01
  1.6400548649359266E+00 -3.2801097298718531E+00  1.6400548649359266E+00
  1.6400548649359266E+00 -3.2801097298718531E+00  1.6400548649359266E+00
  1.6400548649359266E+00  9.2936442346369166E+00 -9.2936442346369166E+00
 -8.5647309613320601E+00  5.6490778681126361E+00  1.2755982282834986E+00
  1.6400548649359266E+00 -3.2801097298718531E+00  1.6400548649359266E+00
  1.6400548649359266E+00 -1.6400548649359266E+00  1.6400548649359266E+00
 -4.9201645948077797E+00  1.6400548649359266E+00  1.6400548649359266E+00
  1.6400548649359266E+00 -4.9201645948077797E+00  1.6400548649359266E+00
  1.6400548649359266E+00  1.6400548649359266E+00  9.2936442346369166E+00
 -9.2936442346369166E+00 -8.5647309613320601E+00  5.6490778681126361E+00
  1.2755982282834986E+00  1.6400548649359266E+00 -3.2801097298718531E+00
  1.6400548649359266E+00  1.6400548649359266E+00 -1.6400548649359266E+00
  1.6400548649359266E+00 -4.9201645948077797E+00  1.6400548649359266E+00
  1.6400548649359266E+00  1.6400548649359266E+00 -4.9201645948077797E+00
  1.6400548649359266E+00  1.6400548649359266E+00  1.6400548649359266E+00
  9.2936442346369166E+00 -9.2936442346369166E+00 -8.5647309613320601E+00
  5.6490778681126361E+00  1.2755982282834986E+00  1.6400548649359266E+00
  2.5511964565669971E+00  1.6400548649359266E+00 -1.2027069009530129E+01
  7.8358176880272046E+00 -4.9201645948077797E+00  1.6400548649359266E+00
  1.6400548649359266E+00  1.6400548649359266E+00  9.2936442346369166E+00
 -9.2936442346369166E+00 -8.5647309613320601E+00  5.6490778681126361E+00
  1.2755982282834986E+00  1.6400548649359266E+00 -5.1023929131339942E+00
  1.6400548649359266E+00  1.6400548649359266E+00  1.1298155736225272E+01
 -1.3849352192792269E+01 -1.3849352192792269E+01  9.2936442346369166E+00
 -9.2936442346369166E+00 -8.5647309613320601E+00  5.6490778681126361E+00
  1.2755982282834986E+00  1.6400548649359266E+00 -3.2801097298718531E+00
  1.6400548649359266E+00  1.6400548649359266E+00 -5.1023929131339942E+00
  1.6400548649359266E+00  1.6400548649359266E+00  1.1298155736225272E+01
 -1.3849352192792269E+01 -1.3849352192792269E+01  9.2936442346369166E+00
 -9.2936442346369166E+00 -8.5647309613320601E+00  5.6490778681126361E+00
  1.2755982282834986E+00  1.6400548649359266E+00 -3.2801097298718531E+00
  1.6400548649359266E+00  1.6400548649359266E+00 -2.5511964565669971E+00
  1.6400548649359266E+00  1.6400548649359266E+00 -1.6400548649359266E+00
 -4.0090230031767096E+00  1.6400548649359266E+00  1.6400548649359266E+00
  1.6400548649359266E+00  9.2936442346369166E+00 -9.2936442346369166E+00
 -8.5647309613320601E+00  5.6490778681126361E+00  1.2755982282834986E+00
  1.6400548649359266E+00 -1.6400548649359266E+00  1.6400548649359266E+00
 -4.9201645948077797E+00  1.6400548649359266E+00  1.6400548649359266E+00
  1.6400548649359266E+00 -3.2801097298718531E+00  1.6400548649359266E+00
  1.6400548649359266E+00 -4.9201645948077797E+00  1.6400548649359266E+00
  1.6400548649359266E+00  1.6400548649359266E+00  9.2936442346369166E+00
 -9.2936442346369166E+00 -8.5647309613320601E+00  5.6490778681126361E+00
  1.2755982282834986E+00  1.6400548649359266E+00 -4.9201645948077797E+00
  1.6400548649359266E+00  1.6400548649359266E+00  1.6400548649359266E+00
  9.2936442346369166E+00 -9.2936442346369166E+00 -8.5647309613320601E+00
  5.6490778681126361E+00  1.2755982282834986E+00  1.6400548649359266E+00
 -3.2801097298718531E+00  1.6400548649359266E+00  1.6400548649359266E+00
 -3.2801097298718531E+00  1.6400548649359266E+00  1.6400548649359266E+00
  1.0022557507941775E+01 -1.0022557507941775E+01 -1.1298155736225272E+01
  5.8313061864388498E+00  5.4668495497864216E+00  9.2936442346369166E+00
 -9.2936442346369166E+00 -8.5647309613320601E+00  5.6490778681126361E+00
  1.2755982282834986E+00  1.6400548649359266E+00 -3.2801097298718531E+00
  1.6400548649359266E+00  1.6400548649359266E+00  0.0000000000000000E+00
 -2.0956256607514616E+00  2.0956256607514616E+00 -2.0956256607514616E+00
  2.0956256607514616E+00  2.0045115015883548E+00 -9.8403291896155594E+00
  7.8358176880272046E+00 -2.0956256607514616E+00  2.0956256607514616E+00
 -2.0956256607514616E+00  2.0956256607514616E+00  9.2936442346369166E+00
 -9.2936442346369166E+00 -8.5647309613320601E+00  5.6490778681126361E+00
  1.2755982282834986E+00  1.6400548649359266E+00  2.5511964565669971E+00
  1.6400548649359266E+00 -1.2027069009530129E+01  7.8358176880272046E+00
 -4.9201645948077797E+00  1.6400548649359266E+00  1.6400548649359266E+00
  1.6400548649359266E+00  9.2936442346369166E+00 -9.2936442346369166E+00
 -8.5647309613320601E+00  5.6490778681126361E+00  1.2755982282834986E+00
  1.6400548649359266E+00  9.1114159163107034E-01  1.6400548649359266E+00
  1.6400548649359266E+00 -1.2027069009530129E+01  7.8358176880272046E+00
  9.2936442346369166E+00 -9.2936442346369166E+00 -8.5647309613320601E+00
  5.6490778681126361E+00  1.2755982282834986E+00  1.6400548649359266E+00
 -4.9201645948077797E+00  1.6400548649359266E+00  1.6400548649359266E+00
  1.6400548649359266E+00  9.2936442346369166E+00 -9.2936442346369166E+00
 -8.5647309613320601E+00  5.6490778681126361E+00  1.2755982282834986E+00
  1.6400548649359266E+00 -3.2801097298718531E+00  1.6400548649359266E+00
  1.6400548649359266E+00 -1.6400548649359266E+00  1.6400548649359266E+00
 -4.9201645948077797E+00  1.6400548649359266E+00  1.6400548649359266E+00
  1.6400548649359266E+00 -4.9201645948077797E+00  1.6400548649359266E+00
  1.6400548649359266E+00  1.6400548649359266E+00  9.2936442346369166E+00
 -9.2936442346369166E+00 -8.5647309613320601E+00  5.6490778681126361E+00
  1.2755982282834986E+00  1.6400548649359266E+00 -3.2801097298718531E+00
  1.6400548649359266E+00  1.6400548649359266E+00 -1.6400548649359266E+00
  1.6400548649359266E+00 -4.9201645948077797E+00  1.6400548649359266E+00
  1.6400548649359266E+00  1.6400548649359266E+00 -4.9201645948077797E+00
  1.6400548649359266E+00  1.6400548649359266E+00  1.6400548649359266E+00
  9.2936442346369166E+00 -9.2936442346369166E+00 -8.5647309613320601E+00
  5.6490778681126361E+00  1.2755982282834986E+00  1.6400548649359266E+00
 -4.9201645948077797E+00  1.6400548649359266E+00  1.6400548649359266E+00
  1.6400548649359266E+00  9.2936442346369166E+00 -9.2936442346369166E+00
 -8.5647309613320601E+00  5.6490778681126361E+00 -3.6445663665242811E-01
  1.6400548649359266E+00  1.6400548649359266E+00  9.2936442346369166E+00
 -9.2936442346369166E+00 -8.5647309613320601E+00  5.6490778681126361E+00
  1.2755982282834986E+00  1.6400548649359266E+00  2.5511964565669971E+00
  1.6400548649359266E+00 -1.2027069009530129E+01  7.8358176880272046E+00
 -4.9201645948077797E+00  1.6400548649359266E+00  1.6400548649359266E+00
  1.6400548649359266E+00  9.2936442346369166E+00 -9.2936442346369166E+00
 -8.5647309613320601E+00  5.6490778681126361E+00  1.2755982282834986E+00
  1.6400548649359266E+00 -1.6400548649359266E+00  1.6400548649359266E+00
 -4.9201645948077797E+00  1.6400548649359266E+00  1.6400548649359266E+00
  1.6400548649359266E+00 -3.2801097298718531E+00  1.6400548649359266E+00
  1.6400548649359266E+00 -4.9201645948077797E+00  1.6400548649359266E+00
  1.6400548649359266E+00  1.6400548649359266E+00  9.2936442346369166E+00
 -9.2936442346369166E+00 -8.5647309613320601E+00  5.6490778681126361E+00
  1.2755982282834986E+00  1.6400548649359266E+00  2.5511964565669971E+00
  1.6400548649359266E+00 -1.2027069009530129E+01  7.8358176880272046E+00
 -4.9201645948077797E+00  1.6400548649359266E+00  1.6400548649359266E+00
  1.6400548649359266E+00  9.2936442346369166E+00 -9.2936442346369166E+00
 -8.5647309613320601E+00  5.6490778681126361E+00  1.2755982282834986E+00
  1.6400548649359266E+00  9.1114159163107034E-01  1.6400548649359266E+00
  1.6400548649359266E+00 -1.2027069009530129E+01  7.8358176880272046E+00
  9.2936442346369166E+00 -9.2936442346369166E+00 -8.5647309613320601E+00
  5.6490778681126361E+00 -3.6445663665242811E-01  1.6400548649359266E+00
  1.6400548649359266E+00  9.2936442346369166E+00 -9.2936442346369166E+00
 -8.5647309613320601E+00  5.6490778681126361E+00  1.2755982282834986E+00
  1.6400548649359266E+00 -3.2801097298718531E+00  1.6400548649359266E+00
  1.6400548649359266E+00 -5.4668495497864211E-01 -2.7334247748932108E+00
  4.0090230031767096E+00 -9.2936442346369166E+00  6.7424477780699199E+00
  4.3734796398291369E+00  2.0045115015883548E+00 -4.5557079581553515E+00
  3.0978814115456390E+00 -3.6445663665242813E+00  2.5511964565669971E+00
 -4.9201645948077797E+00  2.9156530932194249E+00 -2.5511964565669971E+00
  2.5511964565669971E+00  9.2936442346369166E+00 -9.2936442346369166E+00
 -8.5647309613320601E+00  5.6490778681126361E+00  1.2755982282834986E+00
  1.6400548649359266E+00  2.5511964565669971E+00  1.6400548649359266E+00
 -1.2027069009530129E+01  7.8358176880272046E+00 -4.9201645948077797E+00
  1.6400548649359266E+00  1.6400548649359266E+00  1.6400548649359266E+00
  9.2936442346369166E+00 -9.2936442346369166E+00 -8.5647309613320601E+00
  5.6490778681126361E+00  1.2755982282834986E+00  1.6400548649359266E+00
 -3.2801097298718531E+00  1.6400548649359266E+00  1.6400548649359266E+00
  0.0000000000000000E+00 -2.0956256607514616E+00  2.0956256607514616E+00
 -2.0956256607514616E+00  2.0956256607514616E+00 -2.0956256607514616E+00
  2.0956256607514616E+00 -2.0956256607514616E+00  2.0956256607514616E+00
 -2.0956256607514616E+00  2.0956256607514616E+00  9.2936442346369166E+00
 -9.2936442346369166E+00 -8.5647309613320601E+00  5.6490778681126361E+00
 -3.6445663665242811E-01  1.6400548649359266E+00  1.6400548649359266E+00
  9.2936442346369166E+00 -9.2936442346369166E+00 -8.5647309613320601E+00
  5.6490778681126361E+00  1.2755982282834986E+00  1.6400548649359266E+00
 -4.9201645948077797E+00  1.6400548649359266E+00  1.6400548649359266E+00
  1.6400548649359266E+00  9.2936442346369166E+00 -9.2936442346369166E+00
 -8.5647309613320601E+00  5.6490778681126361E+00 -3.6445663665242811E-01
  1.6400548649359266E+00  1.6400548649359266E+00  9.2936442346369166E+00
 -9.2936442346369166E+00 -5.2846212314602070E+00  0.0000000000000000E+00
  1.6400548649359266E+00  1.6400548649359266E+00  3.6445663665242811E-01
  1.6400548649359266E+00 -3.2801097298718531E+00  1.6400548649359266E+00
  1.6400548649359266E+00 -3.2801097298718531E+00  1.6400548649359266E+00
  1.6400548649359266E+00  9.2936442346369166E+00 -9.2936442346369166E+00
 -8.5647309613320601E+00  5.6490778681126361E+00  1.2755982282834986E+00
  1.6400548649359266E+00 -4.9201645948077797E+00  1.6400548649359266E+00
  1.6400548649359266E+00  1.6400548649359266E+00  9.2936442346369166E+00
 -9.2936442346369166E+00 -8.5647309613320601E+00  5.6490778681126361E+00
  1.2755982282834986E+00  1.6400548649359266E+00 -3.2801097298718531E+00
  1.6400548649359266E+00  1.6400548649359266E+00 -1.6400548649359266E+00
  1.6400548649359266E+00 -4.9201645948077797E+00  1.6400548649359266E+00
  1.6400548649359266E+00  1.6400548649359266E+00 -4.9201645948077797E+00
  1.6400548649359266E+00  1.6400548649359266E+00  1.6400548649359266E+00
  9.2936442346369166E+00 -9.2936442346369166E+00 -8.5647309613320601E+00
  5.6490778681126361E+00  1.2755982282834986E+00  1.6400548649359266E+00
 -3.2801097298718531E+00  1.6400548649359266E+00  1.6400548649359266E+00
 -3.2801097298718531E+00  1.6400548649359266E+00  1.6400548649359266E+00
  1.0022557507941775E+01 -1.0022557507941775E+01 -1.1298155736225272E+01
  5.8313061864388498E+00  5.4668495497864216E+00  9.2936442346369166E+00
 -9.2936442346369166E+00 -8.5647309613320601E+00  5.6490778681126361E+00
  1.2755982282834986E+00  1.6400548649359266E+00 -1.6400548649359266E+00
  1.6400548649359266E+00 -4.9201645948077797E+00  1.6400548649359266E+00
  1.6400548649359266E+00  1.6400548649359266E+00 -3.2801097298718531E+00
  1.6400548649359266E+00  1.6400548649359266E+00 -4.9201645948077797E+00
  1.6400548649359266E+00  1.6400548649359266E+00  1.6400548649359266E+00
  9.2936442346369166E+00 -9.2936442346369166E+00 -5.2846212314602070E+00
  0.0000000000000000E+00  1.6400548649359266E+00  1.6400548649359266E+00
  3.6445663665242811E-01  1.6400548649359266E+00 -3.2801097298718531E+00
  1.6400548649359266E+00  1.6400548649359266E+00 -3.2801097298718531E+00
  1.6400548649359266E+00  1.6400548649359266E+00  9.2936442346369166E+00
 -9.2936442346369166E+00 -8.5647309613320601E+00  5.6490778681126361E+00
  1.2755982282834986E+00  1.6400548649359266E+00 -3.2801097298718531E+00
  1.6400548649359266E+00  1.6400548649359266E+00  0.0000000000000000E+00
 -2.0956256607514616E+00  2.0956256607514616E+00 -2.0956256607514616E+00
  2.0956256607514616E+00 -2.0956256607514616E+00  2.0956256607514616E+00
 -2.0956256607514616E+00  2.0956256607514616E+00 -2.0956256607514616E+00
  2.0956256607514616E+00  9.2936442346369166E+00 -9.2936442346369166E+00
 -5.2846212314602070E+00  0.0000000000000000E+00  1.6400548649359266E+00
  1.6400548649359266E+00  3.6445663665242811E-01  1.6400548649359266E+00
 -3.2801097298718531E+00  1.6400548649359266E+00  1.6400548649359266E+00
 -3.2801097298718531E+00  1.6400548649359266E+00  1.6400548649359266E+00
  9.2936442346369166E+00 -9.2936442346369166E+00 -8.5647309613320601E+00
  5.6490778681126361E+00  1.2755982282834986E+00  1.6400548649359266E+00
 -3.2801097298718531E+00  1.6400548649359266E+00  1.6400548649359266E+00
 -2.5511964565669971E+00  1.6400548649359266E+00  1.6400548649359266E+00
 -1.6400548649359266E+00 -4.0090230031767096E+00  1.6400548649359266E+00
  1.6400548649359266E+00  1.6400548649359266E+00  9.2936442346369166E+00
 -9.2936442346369166E+00 -8.5647309613320601E+00  5.6490778681126361E+00
  1.2755982282834986E+00  1.6400548649359266E+00 -3.2801097298718531E+00
  1.6400548649359266E+00  1.6400548649359266E+00 -3.2801097298718531E+00
  1.6400548649359266E+00  1.6400548649359266E+00  1.0022557507941775E+01
 -1.0022557507941775E+01 -1.1298155736225272E+01  5.8313061864388498E+00
  5.4668495497864216E+00  9.2936442346369166E+00 -9.2936442346369166E+00
 -8.5647309613320601E+00  5.6490778681126361E+00  1.2755982282834986E+00
  1.6400548649359266E+00 -3.2801097298718531E+00  1.6400548649359266E+00
  1.6400548649359266E+00 -2.5511964565669971E+00  1.6400548649359266E+00
  1.6400548649359266E+00 -1.6400548649359266E+00 -4.0090230031767096E+00
  1.6400548649359266E+00  1.6400548649359266E+00  1.6400548649359266E+00
  9.2936442346369166E+00 -9.2936442346369166E+00 -8.5647309613320601E+00
  5.6490778681126361E+00  1.2755982282834986E+00  1.6400548649359266E+00
 -4.9201645948077797E+00  1.6400548649359266E+00  1.6400548649359266E+00
  1.6400548649359266E+00  9.2936442346369166E+00 -9.2936442346369166E+00
 -8.5647309613320601E+00  5.6490778681126361E+00  1.2755982282834986E+00
  1.6400548649359266E+00 -3.2801097298718531E+00  1.6400548649359266E+00
  1.6400548649359266E+00  0.0000000000000000E+00 -2.0956256607514616E+00
  2.0956256607514616E+00 -2.0956256607514616E+00  2.0956256607514616E+00
  2.0045115015883548E+00 -9.8403291896155594E+00  7.8358176880272046E+00
 -2.0956256607514616E+00  2.0956256607514616E+00 -2.0956256607514616E+00
  2.0956256607514616E+00  9.2936442346369166E+00 -9.2936442346369166E+00
 -8.5647309613320601E+00  5.6490778681126361E+00  1.2755982282834986E+00
  1.6400548649359266E+00 -3.2801097298718531E+00  1.6400548649359266E+00
  1.6400548649359266E+00 -3.2801097298718531E+00  1.6400548649359266E+00
  1.6400548649359266E+00  3.6445663665242813E+00  1.6400548649359266E+00
  1.6400548649359266E+00 -1.2755982282834983E+01  8.0180460063534191E+00
  1.1662612372877700E+01 -1.4578265466097125E+01  8.3825026430058465E+00
  8.3825026430058465E+00 -1.4578265466097125E+01  8.3825026430058465E+00
  8.3825026430058465E+00  9.2936442346369166E+00 -9.2936442346369166E+00
 -8.5647309613320601E+00  5.6490778681126361E+00  1.2755982282834986E+00
  1.6400548649359266E+00 -3.2801097298718531E+00  1.6400548649359266E+00
  1.6400548649359266E+00  0.0000000000000000E+00 -2.0956256607514616E+00
  2.0956256607514616E+00 -2.0956256607514616E+00  2.0956256607514616E+00
 -2.0956256607514616E+00  2.0956256607514616E+00 -2.0956256607514616E+00
  2.0956256607514616E+00 -2.0956256607514616E+00  2.0956256607514616E+00
  9.2936442346369166E+00 -9.2936442346369166E+00 -8.5647309613320601E+00
  5.6490778681126361E+00  1.2755982282834986E+00  1.6400548649359266E+00
 -3.2801097298718531E+00  1.6400548649359266E+00  1.6400548649359266E+00
  1.0022557507941775E+01 -1.0022557507941775E+01 -1.1298155736225272E+01
  5.8313061864388498E+00  5.4668495497864216E+00  9.2936442346369166E+00
 -9.2936442346369166E+00 -8.5647309613320601E+00  5.6490778681126361E+00
 -3.6445663665242811E-01  1.6400548649359266E+00  1.6400548649359266E+00
  9.2936442346369166E+00 -9.2936442346369166E+00 -8.5647309613320601E+00
  5.6490778681126361E+00  1.2755982282834986E+00  1.6400548649359266E+00
 -1.6400548649359266E+00  1.6400548649359266E+00 -4.9201645948077797E+00
  1.6400548649359266E+00  1.6400548649359266E+00  1.6400548649359266E+00
 -3.2801097298718531E+00  1.6400548649359266E+00  1.6400548649359266E+00
 -4.9201645948077797E+00  1.6400548649359266E+00  1.6400548649359266E+00
  1.6400548649359266E+00  9.2936442346369166E+00 -9.2936442346369166E+00
 -8.5647309613320601E+00  5.6490778681126361E+00 -3.6445663665242811E-01
  1.6400548649359266E+00  1.6400548649359266E+00  9.2936442346369166E+00
 -9.2936442346369166E+00 -8.5647309613320601E+00  5.6490778681126361E+00
  1.2755982282834986E+00  1.6400548649359266E+00 -1.6400548649359266E+00
  1.6400548649359266E+00 -4.9201645948077797E+00  1.6400548649359266E+00
  1.6400548649359266E+00  1.6400548649359266E+00 -4.9201645948077797E+00
  1.6400548649359266E+00  1.6400548649359266E+00  1.6400548649359266E+00
  9.2936442346369166E+00 -9.2936442346369166E+00 -8.5647309613320601E+00
  5.6490778681126361E+00  1.2755982282834986E+00  1.6400548649359266E+00
  2.5511964565669971E+00  1.6400548649359266E+00 -1.2027069009530129E+01
  7.8358176880272046E+00 -4.9201645948077797E+00  1.6400548649359266E+00
  1.6400548649359266E+00  1.6400548649359266E+00  9.2936442346369166E+00
 -9.2936442346369166E+00 -8.5647309613320601E+00  5.6490778681126361E+00
  1.2755982282834986E+00  1.6400548649359266E+00 -3.2801097298718531E+00
  1.6400548649359266E+00  1.6400548649359266E+00 -3.2801097298718531E+00
  1.6400548649359266E+00  1.6400548649359266E+00  1.0022557507941775E+01
 -1.0022557507941775E+01 -1.1298155736225272E+01  5.8313061864388498E+00
  5.4668495497864216E+00  9.2936442346369166E+00 -9.2936442346369166E+00
 -8.5647309613320601E+00  5.6490778681126361E+00  1.2755982282834986E+00
  1.6400548649359266E+00 -3.2801097298718531E+00  1.6400548649359266E+00
  1.6400548649359266E+00  1.0022557507941775E+01 -1.0022557507941775E+01
 -1.1298155736225272E+01  5.8313061864388498E+00  5.4668495497864216E+00
  9.2936442346369166E+00 -9.2936442346369166E+00 -8.5647309613320601E+00
  5.6490778681126361E+00  1.2755982282834986E+00  1.6400548649359266E+00
 -1.6400548649359266E+00  1.6400548649359266E+00 -4.9201645948077797E+00
  1.6400548649359266E+00  1.6400548649359266E+00  1.6400548649359266E+00
 -4.9201645948077797E+00  1.6400548649359266E+00  1.6400548649359266E+00
  1.6400548649359266E+00  9.2936442346369166E+00 -9.2936442346369166E+00
 -8.5647309613320601E+00  5.6490778681126361E+00  1.2755982282834986E+00
  1.6400548649359266E+00 -3.2801097298718531E+00  1.6400548649359266E+00
  1.6400548649359266E+00 -1.6400548649359266E+00  1.6400548649359266E+00
 -4.9201645948077797E+00  1.6400548649359266E+00  1.6400548649359266E+00
  1.6400548649359266E+00 -4.9201645948077797E+00  1.6400548649359266E+00
  1.6400548649359266E+00  1.6400548649359266E+00  9.2936442346369166E+00
 -9.2936442346369166E+00 -8.5647309613320601E+00  5.6490778681126361E+00
  1.2755982282834986E+00  1.6400548649359266E+00 -3.2801097298718531E+00
  1.6400548649359266E+00  1.6400548649359266E+00  0.0000000000000000E+00
 -2.0956256607514616E+00  2.0956256607514616E+00 -2.0956256607514616E+00
  2.0956256607514616E+00  2.0045115015883548E+00 -9.8403291896155594E+00
  7.8358176880272046E+00 -2.0956256607514616E+00  2.0956256607514616E+00
 -2.0956256607514616E+00  2.0956256607514616E+00  9.2936442346369166E+00
 -9.2936442346369166E+00 -8.5647309613320601E+00  5.6490778681126361E+00
  1.2755982282834986E+00  1.6400548649359266E+00 -3.2801097298718531E+00
  1.6400548649359266E+00  1.6400548649359266E+00 -5.1023929131339942E+00
  1.6400548649359266E+00  1.6400548649359266E+00  1.1298155736225272E+01
 -1.3849352192792269E+01 -1.3849352192792269E+01  9.2936442346369166E+00
 -9.2936442346369166E+00 -8.5647309613320601E+00  5.6490778681126361E+00
  1.2755982282834986E+00  1.6400548649359266E+00 -3.2801097298718531E+00
  1.6400548649359266E+00  1.6400548649359266E+00  1.0022557507941775E+01
 -1.0022557507941775E+01 -1.1298155736225272E+01  5.8313061864388498E+00
  5.4668495497864216E+00  9.2936442346369166E+00 -9.2936442346369166E+00
 -8.5647309613320601E+00  5.6490778681126361E+00  1.2755982282834986E+00
  1.6400548649359266E+00 -3.2801097298718531E+00  1.6400548649359266E+00
  1.6400548649359266E+00 -3.2801097298718531E+00  1.6400548649359266E+00
  1.6400548649359266E+00  1.0022557507941775E+01 -1.0022557507941775E+01
 -1.1298155736225272E+01  5.8313061864388498E+00  5.4668495497864216E+00
  9.2936442346369166E+00 -9.2936442346369166E+00 -8.5647309613320601E+00
  5.6490778681126361E+00  1.2755982282834986E+00  1.6400548649359266E+00
 -3.2801097298718531E+00  1.6400548649359266E+00  1.6400548649359266E+00
 -3.2801097298718531E+00  1.6400548649359266E+00  1.6400548649359266E+00
 -3.2801097298718531E+00  1.6400548649359266E+00  1.6400548649359266E+00
  3.8267946848504950E+00  9.1114159163107034E-01  9.1114159163107034E-01
 -5.4668495497864216E+00  6.0135345047650643E+00  6.0135345047650643E+00
  6.0135345047650643E+00  9.2936442346369166E+00 -9.2936442346369166E+00
 -8.5647309613320601E+00  5.6490778681126361E+00  1.2755982282834986E+00
  1.6400548649359266E+00 -3.2801097298718531E+00  1.6400548649359266E+00
  1.6400548649359266E+00 -1.6400548649359266E+00  1.6400548649359266E+00
 -4.9201645948077797E+00  1.6400548649359266E+00  1.6400548649359266E+00
  1.6400548649359266E+00 -4.9201645948077797E+00  1.6400548649359266E+00
  1.6400548649359266E+00  1.6400548649359266E+00  9.2936442346369166E+00
 -9.2936442346369166E+00 -8.5647309613320601E+00  5.6490778681126361E+00
  1.2755982282834986E+00  1.6400548649359266E+00 -1.6400548649359266E+00
  1.6400548649359266E+00 -4.9201645948077797E+00  1.6400548649359266E+00
  1.6400548649359266E+00  1.6400548649359266E+00 -3.2801097298718531E+00
  1.6400548649359266E+00  1.6400548649359266E+00 -4.9201645948077797E+00
  1.6400548649359266E+00  1.6400548649359266E+00  1.6400548649359266E+00
  9.2936442346369166E+00 -9.2936442346369166E+00 -8.5647309613320601E+00
  5.6490778681126361E+00  1.2755982282834986E+00  1.6400548649359266E+00
 -4.9201645948077797E+00  1.6400548649359266E+00  1.6400548649359266E+00
  1.6400548649359266E+00  9.2936442346369166E+00 -9.2936442346369166E+00
 -8.5647309613320601E+00  5.6490778681126361E+00  1.2755982282834986E+00
  1.6400548649359266E+00 -3.2801097298718531E+00  1.6400548649359266E+00
  1.6400548649359266E+00  1.0022557507941775E+01 -1.0022557507941775E+01
 -1.1298155736225272E+01  5.8313061864388498E+00  5.4668495497864216E+00
  9.2936442346369166E+00 -9.2936442346369166E+00 -8.5647309613320601E+00
  5.6490778681126361E+00  1.2755982282834986E+00  1.6400548649359266E+00
 -3.2801097298718531E+00  1.6400548649359266E+00  1.6400548649359266E+00
 -3.2801097298718531E+00  1.6400548649359266E+00  1.6400548649359266E+00
  1.0022557507941775E+01 -1.0022557507941775E+01 -1.1298155736225272E+01
  5.8313061864388498E+00  5.4668495497864216E+00  9.2936442346369166E+00
 -9.2936442346369166E+00 -8.5647309613320601E+00  5.6490778681126361E+00
  1.2755982282834986E+00  1.6400548649359266E+00 -3.2801097298718531E+00
  1.6400548649359266E+00  1.6400548649359266E+00  0.0000000000000000E+00
 -2.0956256607514616E+00  2.0956256607514616E+00 -2.0956256607514616E+00
  2.0956256607514616E+00 -2.0956256607514616E+00  2.0956256607514616E+00
 -2.0956256607514616E+00  2.0956256607514616E+00 -2.0956256607514616E+00
  2.0956256607514616E+00  9.2936442346369166E+00 -9.2936442346369166E+00
 -8.5647309613320601E+00  5.6490778681126361E+00  1.2755982282834986E+00
  1.6400548649359266E+00 -3.2801097298718531E+00  1.6400548649359266E+00
  1.6400548649359266E+00  1.0022557507941775E+01 -1.0022557507941775E+01
 -1.1298155736225272E+01  5.8313061864388498E+00  5.4668495497864216E+00
  9.2936442346369166E+00 -9.2936442346369166E+00 -8.5647309613320601E+00
  5.6490778681126361E+00  1.2755982282834986E+00  1.6400548649359266E+00
  9.1114159163107034E-01  1.6400548649359266E+00  1.6400548649359266E+00
 -1.2027069009530129E+01  7.8358176880272046E+00  9.2936442346369166E+00
 -9.2936442346369166E+00 -8.5647309613320601E+00  5.6490778681126361E+00
  1.2755982282834986E+00  1.6400548649359266E+00 -4.9201645948077797E+00
  1.6400548649359266E+00  1.6400548649359266E+00  1.6400548649359266E+00
  9.2936442346369166E+00 -9.2936442346369166E+00 -8.5647309613320601E+00
  5.6490778681126361E+00  1.2755982282834986E+00  1.6400548649359266E+00
 -1.6400548649359266E+00  1.6400548649359266E+00 -4.9201645948077797E+00
  1.6400548649359266E+00  1.6400548649359266E+00  1.6400548649359266E+00
 -3.2801097298718531E+00  1.6400548649359266E+00  1.6400548649359266E+00
 -4.9201645948077797E+00  1.6400548649359266E+00  1.6400548649359266E+00
  1.6400548649359266E+00  9.2936442346369166E+00 -9.2936442346369166E+00
 -8.5647309613320601E+00  5.6490778681126361E+00 -3.6445663665242811E-01
  1.6400548649359266E+00  1.6400548649359266E+00  9.2936442346369166E+00
 -9.2936442346369166E+00 -8.5647309613320601E+00  5.6490778681126361E+00
  1.2755982282834986E+00  1.6400548649359266E+00 -3.2801097298718531E+00
  1.6400548649359266E+00  1.6400548649359266E+00 -3.2801097298718531E+00
  1.6400548649359266E+00  1.6400548649359266E+00 -3.2801097298718531E+00
  1.6400548649359266E+00  1.6400548649359266E+00  3.8267946848504950E+00
  9.1114159163107034E-01  9.1114159163107034E-01 -5.4668495497864216E+00
  6.0135345047650643E+00  6.0135345047650643E+00  6.0135345047650643E+00
  9.2936442346369166E+00 -9.2936442346369166E+00 -8.5647309613320601E+00
  5.6490778681126361E+00  1.2755982282834986E+00  1.6400548649359266E+00
 -1.6400548649359266E+00  1.6400548649359266E+00 -4.9201645948077797E+00
  1.6400548649359266E+00  1.6400548649359266E+00  1.6400548649359266E+00
 -3.2801097298718531E+00  1.6400548649359266E+00  1.6400548649359266E+00
 -4.9201645948077797E+00  1.6400548649359266E+00  1.6400548649359266E+00
  1.6400548649359266E+00  9.2936442346369166E+00 -9.2936442346369166E+00
 -8.5647309613320601E+00  5.6490778681126361E+00  1.2755982282834986E+00
  1.6400548649359266E+00 -3.2801097298718531E+00  1.6400548649359266E+00
  1.6400548649359266E+00 -3.2801097298718531E+00  1.6400548649359266E+00
  1.6400548649359266E+00  1.0022557507941775E+01 -1.0022557507941775E+01
 -1.1298155736225272E+01  5.8313061864388498E+00  5.4668495497864216E+00
  9.2936442346369166E+00 -9.2936442346369166E+00 -8.5647309613320601E+00
  5.6490778681126361E+00  1.2755982282834986E+00  1.6400548649359266E+00
 -5.1023929131339942E+00  1.6400548649359266E+00  1.6400548649359266E+00
  1.1298155736225272E+01 -1.3849352192792269E+01 -1.3849352192792269E+01
  9.2936442346369166E+00 -9.2936442346369166E+00 -8.5647309613320601E+00
  5.6490778681126361E+00  1.2755982282834986E+00  1.6400548649359266E+00
  9.1114159163107034E-01  1.6400548649359266E+00  1.6400548649359266E+00
 -1.2027069009530129E+01  7.8358176880272046E+00  9.2936442346369166E+00
 -9.2936442346369166E+00 -8.5647309613320601E+00  5.6490778681126361E+00
  1.2755982282834986E+00  1.6400548649359266E+00 -3.2801097298718531E+00
  1.6400548649359266E+00  1.6400548649359266E+00 -1.6400548649359266E+00
  1.6400548649359266E+00 -4.9201645948077797E+00  1.6400548649359266E+00
  1.6400548649359266E+00  1.6400548649359266E+00 -4.9201645948077797E+00
  1.6400548649359266E+00  1.6400548649359266E+00  1.6400548649359266E+00
  9.2936442346369166E+00 -9.2936442346369166E+00 -8.5647309613320601E+00
  5.6490778681126361E+00  1.2755982282834986E+00  1.6400548649359266E+00
  9.1114159163107034E-01  1.6400548649359266E+00  1.6400548649359266E+00
 -1.2027069009530129E+01  7.8358176880272046E+00  9.2936442346369166E+00
 -9.2936442346369166E+00 -8.5647309613320601E+00  5.6490778681126361E+00
  1.2755982282834986E+00  1.6400548649359266E+00  9.1114159163107034E-01
  1.6400548649359266E+00  1.6400548649359266E+00 -1.2027069009530129E+01
  7.8358176880272046E+00  9.2936442346369166E+00 -9.2936442346369166E+00
 -8.5647309613320601E+00  5.6490778681126361E+00  1.2755982282834986E+00
  1.6400548649359266E+00  2.5511964565669971E+00  1.6400548649359266E+00
 -1.2027069009530129E+01  7.8358176880272046E+00 -4.9201645948077797E+00
  1.6400548649359266E+00  1.6400548649359266E+00  1.6400548649359266E+00
  9.2936442346369166E+00 -9.2936442346369166E+00 -5.2846212314602070E+00
  0.0000000000000000E+00  1.6400548649359266E+00  1.6400548649359266E+00
  3.6445663665242811E-01  1.6400548649359266E+00 -3.2801097298718531E+00
  1.6400548649359266E+00  1.6400548649359266E+00 -3.2801097298718531E+00
  1.6400548649359266E+00  1.6400548649359266E+00  9.2936442346369166E+00
 -9.2936442346369166E+00 -8.5647309613320601E+00  5.6490778681126361E+00
  1.2755982282834986E+00  1.6400548649359266E+00  9.1114159163107034E-01
  1.6400548649359266E+00  1.6400548649359266E+00 -1.2027069009530129E+01
  7.8358176880272046E+00  9.2936442346369166E+00 -9.2936442346369166E+00
 -8.5647309613320601E+00  5.6490778681126361E+00  1.2755982282834986E+00
  1.6400548649359266E+00 -4.9201645948077797E+00  1.6400548649359266E+00
  1.6400548649359266E+00  1.6400548649359266E+00  9.2936442346369166E+00
 -9.2936442346369166E+00 -8.5647309613320601E+00  5.6490778681126361E+00
  1.2755982282834986E+00  1.6400548649359266E+00 -3.2801097298718531E+00
  1.6400548649359266E+00  1.6400548649359266E+00 -1.6400548649359266E+00
  1.6400548649359266E+00 -4.9201645948077797E+00  1.6400548649359266E+00
  1.6400548649359266E+00  1.6400548649359266E+00 -4.9201645948077797E+00
  1.6400548649359266E+00  1.6400548649359266E+00  1.6400548649359266E+00
  9.2936442346369166E+00 -9.2936442346369166E+00 -8.5647309613320601E+00
  5.6490778681126361E+00 -3.6445663665242811E-01  1.6400548649359266E+00
  1.6400548649359266E+00  9.2936442346369166E+00 -9.2936442346369166E+00
 -8.5647309613320601E+00  5.6490778681126361E+00  1.2755982282834986E+00
  1.6400548649359266E+00 -3.2801097298718531E+00  1.6400548649359266E+00
  1.6400548649359266E+00 -3.2801097298718531E+00  1.6400548649359266E+00
  1.6400548649359266E+00 -3.2801097298718531E+00  1.6400548649359266E+00
  1.6400548649359266E+00  3.8267946848504950E+00  9.1114159163107034E-01
  9.1114159163107034E-01 -5.4668495497864216E+00  6.0135345047650643E+00
  6.0135345047650643E+00  6.0135345047650643E+00  9.2936442346369166E+00
 -9.2936442346369166E+00 -8.5647309613320601E+00  5.6490778681126361E+00
  1.2755982282834986E+00  1.6400548649359266E+00 -3.2801097298718531E+00
  1.6400548649359266E+00  1.6400548649359266E+00 -1.6400548649359266E+00
  1.6400548649359266E+00 -4.9201645948077797E+00  1.6400548649359266E+00
  1.6400548649359266E+00  1.6400548649359266E+00 -4.9201645948077797E+00
  1.6400548649359266E+00  1.6400548649359266E+00  1.6400548649359266E+00
  9.2936442346369166E+00 -9.2936442346369166E+00 -8.5647309613320601E+00
  5.6490778681126361E+00  1.2755982282834986E+00  1.6400548649359266E+00
 -3.2801097298718531E+00  1.6400548649359266E+00  1.6400548649359266E+00
 -3.2801097298718531E+00  1.6400548649359266E+00  1.6400548649359266E+00
  1.0022557507941775E+01 -1.0022557507941775E+01 -1.1298155736225272E+01
  5.8313061864388498E+00  5.4668495497864216E+00  9.2936442346369166E+00
 -9.2936442346369166E+00 -8.5647309613320601E+00  5.6490778681126361E+00
  1.2755982282834986E+00  1.6400548649359266E+00 -5.1023929131339942E+00
  1.6400548649359266E+00  1.6400548649359266E+00  1.1298155736225272E+01
 -1.3849352192792269E+01 -1.3849352192792269E+01  9.2936442346369166E+00
 -9.2936442346369166E+00 -8.5647309613320601E+00  5.6490778681126361E+00
  1.2755982282834986E+00  1.6400548649359266E+00 -1.6400548649359266E+00
  1.6400548649359266E+00 -4.9201645948077797E+00  1.6400548649359266E+00
  1.6400548649359266E+00  1.6400548649359266E+00 -4.9201645948077797E+00
  1.6400548649359266E+00  1.6400548649359266E+00  1.6400548649359266E+00
  9.2936442346369166E+00 -9.2936442346369166E+00 -8.5647309613320601E+00
  5.6490778681126361E+00  1.2755982282834986E+00  1.6400548649359266E+00
 -1.6400548649359266E+00  1.6400548649359266E+00 -4.9201645948077797E+00
  1.6400548649359266E+00  1.6400548649359266E+00  1.6400548649359266E+00
 -4.9201645948077797E+00  1.6400548649359266E+00  1.6400548649359266E+00
  1.6400548649359266E+00  9.2936442346369166E+00 -9.2936442346369166E+00
 -8.5647309613320601E+00  5.6490778681126361E+00  1.2755982282834986E+00
  1.6400548649359266E+00 -3.2801097298718531E+00  1.6400548649359266E+00
  1.6400548649359266E+00  1.0022557507941775E+01 -1.0022557507941775E+01
 -1.1298155736225272E+01  5.8313061864388498E+00  5.4668495497864216E+00
  9.2936442346369166E+00 -9.2936442346369166E+00 -8.5647309613320601E+00
  5.6490778681126361E+00  1.2755982282834986E+00  1.6400548649359266E+00
 -3.2801097298718531E+00  1.6400548649359266E+00  1.6400548649359266E+00
 -3.2801097298718531E+00  1.6400548649359266E+00  1.6400548649359266E+00
  1.0022557507941775E+01 -1.0022557507941775E+01 -1.1298155736225272E+01
  5.8313061864388498E+00  5.4668495497864216E+00  9.2936442346369166E+00
 -9.2936442346369166E+00 -8.5647309613320601E+00  5.6490778681126361E+00
  1.2755982282834986E+00  1.6400548649359266E+00 -3.2801097298718531E+00
  1.6400548649359266E+00  1.6400548649359266E+00  1.0022557507941775E+01
 -1.0022557507941775E+01 -1.1298155736225272E+01  5.8313061864388498E+00
  5.4668495497864216E+00  9.2936442346369166E+00 -9.2936442346369166E+00
 -8.5647309613320601E+00  5.6490778681126361E+00  1.2755982282834986E+00
  1.6400548649359266E+00 -4.9201645948077797E+00  1.6400548649359266E+00
  1.6400548649359266E+00  1.6400548649359266E+00  9.2936442346369166E+00
 -9.2936442346369166E+00 -8.5647309613320601E+00  5.6490778681126361E+00
  1.2755982282834986E+00  1.6400548649359266E+00 -3.2801097298718531E+00
  1.6400548649359266E+00  1.6400548649359266E+00 -5.1023929131339942E+00
  1.6400548649359266E+00  1.6400548649359266E+00  1.1298155736225272E+01
 -1.3849352192792269E+01 -1.3849352192792269E+01  9.2936442346369166E+00
 -9.2936442346369166E+00 -8.5647309613320601E+00  5.6490778681126361E+00
  1.2755982282834986E+00  1.6400548649359266E+00 -4.9201645948077797E+00
  1.6400548649359266E+00  1.6400548649359266E+00  1.6400548649359266E+00
  9.2936442346369166E+00 -9.2936442346369166E+00 -8.5647309613320601E+00
  5.6490778681126361E+00  1.2755982282834986E+00  1.6400548649359266E+00
 -3.2801097298718531E+00  1.6400548649359266E+00  1.6400548649359266E+00
 -1.6400548649359266E+00  1.6400548649359266E+00 -4.9201645948077797E+00
  1.6400548649359266E+00  1.6400548649359266E+00  1.6400548649359266E+00
 -4.9201645948077797E+00  1.6400548649359266E+00  1.6400548649359266E+00
  1.6400548649359266E+00  9.2936442346369166E+00 -9.2936442346369166E+00
 -8.5647309613320601E+00  5.6490778681126361E+00  1.2755982282834986E+00
  1.6400548649359266E+00 -3.2801097298718531E+00  1.6400548649359266E+00
  1.6400548649359266E+00  1.0022557507941775E+01 -1.0022557507941775E+01
 -1.1298155736225272E+01  5.8313061864388498E+00  5.4668495497864216E+00
  9.2936442346369166E+00 -9.2936442346369166E+00 -8.5647309613320601E+00
  5.6490778681126361E+00  1.2755982282834986E+00  1.6400548649359266E+00
  2.5511964565669971E+00  1.6400548649359266E+00 -1.2027069009530129E+01
  7.8358176880272046E+00 -4.9201645948077797E+00  1.6400548649359266E+00
  1.6400548649359266E+00  1.6400548649359266E+00  9.2936442346369166E+00
 -9.2936442346369166E+00 -8.5647309613320601E+00  5.6490778681126361E+00
  1.2755982282834986E+00  1.6400548649359266E+00 -3.2801097298718531E+00
  1.6400548649359266E+00  1.6400548649359266E+00 -1.6400548649359266E+00
  1.6400548649359266E+00 -4.9201645948077797E+00  1.6400548649359266E+00
  1.6400548649359266E+00  1.6400548649359266E+00 -4.9201645948077797E+00
  1.6400548649359266E+00  1.6400548649359266E+00  1.6400548649359266E+00
  9.2936442346369166E+00 -9.2936442346369166E+00 -8.5647309613320601E+00
  5.6490778681126361E+00  1.2755982282834986E+00  1.6400548649359266E+00
 -1.6400548649359266E+00  1.6400548649359266E+00 -4.9201645948077797E+00
  1.6400548649359266E+00  1.6400548649359266E+00  1.6400548649359266E+00
 -4.9201645948077797E+00  1.6400548649359266E+00  1.6400548649359266E+00
  1.6400548649359266E+00  9.2936442346369166E+00 -9.2936442346369166E+00
 -8.5647309613320601E+00  5.6490778681126361E+00  1.2755982282834986E+00
  1.6400548649359266E+00 -3.2801097298718531E+00  1.6400548649359266E+00
  1.6400548649359266E+00 -3.2801097298718531E+00  1.6400548649359266E+00
  1.6400548649359266E+00 -3.2801097298718531E+00  1.6400548649359266E+00
  1.6400548649359266E+00  3.8267946848504950E+00  9.1114159163107034E-01
  9.1114159163107034E-01 -5.4668495497864216E+00  6.0135345047650643E+00
  6.0135345047650643E+00  6.0135345047650643E+00  9.2936442346369166E+00
 -9.2936442346369166E+00 -8.5647309613320601E+00  5.6490778681126361E+00
  1.2755982282834986E+00  1.6400548649359266E+00 -3.2801097298718531E+00
  1.6400548649359266E+00  1.6400548649359266E+00 -3.2801097298718531E+00
  1.6400548649359266E+00  1.6400548649359266E+00  1.0022557507941775E+01
 -1.0022557507941775E+01 -1.1298155736225272E+01  5.8313061864388498E+00
  5.4668495497864216E+00  9.2936442346369166E+00 -9.2936442346369166E+00
 -8.5647309613320601E+00  5.6490778681126361E+00  1.2755982282834986E+00
  1.6400548649359266E+00 -3.2801097298718531E+00  1.6400548649359266E+00
  1.6400548649359266E+00 -1.6400548649359266E+00  1.6400548649359266E+00
 -4.9201645948077797E+00  1.6400548649359266E+00  1.6400548649359266E+00
  1.6400548649359266E+00 -4.9201645948077797E+00  1.6400548649359266E+00
  1.6400548649359266E+00  1.6400548649359266E+00  9.2936442346369166E+00
 -9.2936442346369166E+00 -8.5647309613320601E+00  5.6490778681126361E+00
  1.2755982282834986E+00  1.6400548649359266E+00  9.1114159163107034E-01
  1.6400548649359266E+00  1.6400548649359266E+00 -1.2027069009530129E+01
  7.8358176880272046E+00  9.2936442346369166E+00 -9.2936442346369166E+00
 -8.5647309613320601E+00  5.6490778681126361E+00  1.2755982282834986E+00
  1.6400548649359266E+00  9.1114159163107034E-01  1.6400548649359266E+00
  1.6400548649359266E+00 -1.2027069009530129E+01  7.8358176880272046E+00
  9.2936442346369166E+00 -9.2936442346369166E+00 -8.5647309613320601E+00
  5.6490778681126361E+00  1.2755982282834986E+00  1.6400548649359266E+00
 -3.2801097298718531E+00  1.6400548649359266E+00  1.6400548649359266E+00
  1.0022557507941775E+01 -1.0022557507941775E+01 -1.1298155736225272E+01
  5.8313061864388498E+00  5.4668495497864216E+00  9.2936442346369166E+00
 -9.2936442346369166E+00 -8.5647309613320601E+00  5.6490778681126361E+00
  1.2755982282834986E+00  1.6400548649359266E+00 -3.2801097298718531E+00
  1.6400548649359266E+00  1.6400548649359266E+00  0.0000000000000000E+00
 -2.0956256607514616E+00  2.0956256607514616E+00 -2.0956256607514616E+00
  2.0956256607514616E+00 -2.0956256607514616E+00  2.0956256607514616E+00
 -2.0956256607514616E+00  2.0956256607514616E+00 -2.0956256607514616E+00
  2.0956256607514616E+00  9.2936442346369166E+00 -9.2936442346369166E+00
 -8.5647309613320601E+00  5.6490778681126361E+00 -3.6445663665242811E-01
  1.6400548649359266E+00  1.6400548649359266E+00  9.2936442346369166E+00
 -9.2936442346369166E+00 -8.5647309613320601E+00  5.6490778681126361E+00
  1.2755982282834986E+00  1.6400548649359266E+00 -4.9201645948077797E+00
  1.6400548649359266E+00  1.6400548649359266E+00  1.6400548649359266E+00
  9.2936442346369166E+00 -9.2936442346369166E+00 -8.5647309613320601E+00
  5.6490778681126361E+00  1.2755982282834986E+00  1.6400548649359266E+00
 -1.6400548649359266E+00  1.6400548649359266E+00 -4.9201645948077797E+00
  1.6400548649359266E+00  1.6400548649359266E+00  1.6400548649359266E+00
 -3.2801097298718531E+00  1.6400548649359266E+00  1.6400548649359266E+00
 -4.9201645948077797E+00  1.6400548649359266E+00  1.6400548649359266E+00
  1.6400548649359266E+00  9.2936442346369166E+00 -9.2936442346369166E+00
 -8.5647309613320601E+00  5.6490778681126361E+00  1.2755982282834986E+00
  1.6400548649359266E+00  9.1114159163107034E-01  1.6400548649359266E+00
  1.6400548649359266E+00 -1.2027069009530129E+01  7.8358176880272046E+00
  9.2936442346369166E+00 -9.2936442346369166E+00 -8.5647309613320601E+00
  5.6490778681126361E+00  1.2755982282834986E+00  1.6400548649359266E+00
  9.1114159163107034E-01  1.6400548649359266E+00  1.6400548649359266E+00
 -1.2027069009530129E+01  7.8358176880272046E+00  9.2936442346369166E+00
 -9.2936442346369166E+00 -8.5647309613320601E+00  5.6490778681126361E+00
  1.2755982282834986E+00  1.6400548649359266E+00 -1.6400548649359266E+00
  1.6400548649359266E+00 -4.9201645948077797E+00  1.6400548649359266E+00
  1.6400548649359266E+00  1.6400548649359266E+00 -4.9201645948077797E+00
  1.6400548649359266E+00  1.6400548649359266E+00  1.6400548649359266E+00
  9.2936442346369166E+00 -9.2936442346369166E+00 -8.5647309613320601E+00
  5.6490778681126361E+00  1.2755982282834986E+00  1.6400548649359266E+00
 -3.2801097298718531E+00  1.6400548649359266E+00  1.6400548649359266E+00
 -1.6400548649359266E+00  1.6400548649359266E+00 -4.9201645948077797E+00
  1.6400548649359266E+00  1.6400548649359266E+00  1.6400548649359266E+00
 -4.9201645948077797E+00  1.6400548649359266E+00  1.6400548649359266E+00
  1.6400548649359266E+00  9.2936442346369166E+00 -9.2936442346369166E+00
 -8.5647309613320601E+00  5.6490778681126361E+00  1.2755982282834986E+00
  1.6400548649359266E+00 -3.2801097298718531E+00  1.6400548649359266E+00
  1.6400548649359266E+00  1.0022557507941775E+01 -1.0022557507941775E+01
 -1.1298155736225272E+01  5.8313061864388498E+00  5.4668495497864216E+00
  9.2936442346369166E+00 -9.2936442346369166E+00 -8.5647309613320601E+00
  5.6490778681126361E+00  1.2755982282834986E+00  1.6400548649359266E+00
 -5.1023929131339942E+00  1.6400548649359266E+00  1.6400548649359266E+00
  1.1298155736225272E+01 -1.3849352192792269E+01 -1.3849352192792269E+01
  9.2936442346369166E+00 -9.2936442346369166E+00 -8.5647309613320601E+00
  5.6490778681126361E+00  1.2755982282834986E+00  1.6400548649359266E+00
 -1.6400548649359266E+00  1.6400548649359266E+00 -4.9201645948077797E+00
  1.6400548649359266E+00  1.6400548649359266E+00  1.6400548649359266E+00
 -3.2801097298718531E+00  1.6400548649359266E+00  1.6400548649359266E+00
 -4.9201645948077797E+00  1.6400548649359266E+00  1.6400548649359266E+00
  1.6400548649359266E+00  9.2936442346369166E+00 -9.2936442346369166E+00
 -8.5647309613320601E+00  5.6490778681126361E+00  1.2755982282834986E+00
  1.6400548649359266E+00 -3.2801097298718531E+00  1.6400548649359266E+00
  1.6400548649359266E+00 -1.6400548649359266E+00  1.6400548649359266E+00
 -4.9201645948077797E+00  1.6400548649359266E+00  1.6400548649359266E+00
  1.6400548649359266E+00 -4.9201645948077797E+00  1.6400548649359266E+00
  1.6400548649359266E+00  1.6400548649359266E+00  9.2936442346369166E+00
 -9.2936442346369166E+00 -8.5647309613320601E+00  5.6490778681126361E+00
  1.2755982282834986E+00  1.6400548649359266E+00  9.1114159163107034E-01
  1.6400548649359266E+00  1.6400548649359266E+00 -1.2027069009530129E+01
  7.8358176880272046E+00  9.2936442346369166E+00 -9.2936442346369166E+00
 -8.5647309613320601E+00  5.6490778681126361E+00  1.2755982282834986E+00
  1.6400548649359266E+00 -3.2801097298718531E+00  1.6400548649359266E+00
  1.6400548649359266E+00 -3.2801097298718531E+00  1.6400548649359266E+00
  1.6400548649359266E+00  3.6445663665242813E+00  1.6400548649359266E+00
  1.6400548649359266E+00 -1.2755982282834983E+01  8.0180460063534191E+00
  1.1662612372877700E+01 -1.4578265466097125E+01  8.3825026430058465E+00
  8.3825026430058465E+00 -1.4578265466097125E+01  8.3825026430058465E+00
  8.3825026430058465E+00  9.2936442346369166E+00 -9.2936442346369166E+00
 -8.5647309613320601E+00  5.6490778681126361E+00  1.2755982282834986E+00
  1.6400548649359266E+00 -3.2801097298718531E+00  1.6400548649359266E+00
  1.6400548649359266E+00 -1.6400548649359266E+00  1.6400548649359266E+00
 -4.9201645948077797E+00  1.6400548649359266E+00  1.6400548649359266E+00
  1.6400548649359266E+00 -4.9201645948077797E+00  1.6400548649359266E+00
  1.6400548649359266E+00  1.6400548649359266E+00  9.2936442346369166E+00
 -9.2936442346369166E+00 -8.5647309613320601E+00  5.6490778681126361E+00
  1.2755982282834986E+00  1.6400548649359266E+00 -5.1023929131339942E+00
  1.6400548649359266E+00  1.6400548649359266E+00  1.1298155736225272E+01
 -1.3849352192792269E+01 -1.3849352192792269E+01  9.2936442346369166E+00
 -9.2936442346369166E+00 -5.2846212314602070E+00  0.0000000000000000E+00
  1.6400548649359266E+00  1.6400548649359266E+00  3.6445663665242811E-01
  1.6400548649359266E+00 -3.2801097298718531E+00  1.6400548649359266E+00
  1.6400548649359266E+00 -3.2801097298718531E+00  1.6400548649359266E+00
  1.6400548649359266E+00  9.2936442346369166E+00 -9.2936442346369166E+00
 -5.2846212314602070E+00  0.0000000000000000E+00  1.6400548649359266E+00
  1.6400548649359266E+00  3.6445663665242811E-01  1.6400548649359266E+00
 -3.2801097298718531E+00  1.6400548649359266E+00  1.6400548649359266E+00
 -3.2801097298718531E+00  1.6400548649359266E+00  1.6400548649359266E+00
  9.2936442346369166E+00 -9.2936442346369166E+00 -8.5647309613320601E+00
  5.6490778681126361E+00  1.2755982282834986E+00  1.6400548649359266E+00
 -3.2801097298718531E+00  1.6400548649359266E+00  1.6400548649359266E+00
 -5.1023929131339942E+00  1.6400548649359266E+00  1.6400548649359266E+00
  1.1298155736225272E+01 -1.3849352192792269E+01 -1.3849352192792269E+01
  9.2936442346369166E+00 -9.2936442346369166E+00 -8.5647309613320601E+00
  5.6490778681126361E+00  1.2755982282834986E+00  1.6400548649359266E+00
 -4.9201645948077797E+00  1.6400548649359266E+00  1.6400548649359266E+00
  1.6400548649359266E+00  9.2936442346369166E+00 -9.2936442346369166E+00
 -8.5647309613320601E+00  5.6490778681126361E+00  1.2755982282834986E+00
  1.6400548649359266E+00 -3.2801097298718531E+00  1.6400548649359266E+00
  1.6400548649359266E+00 -5.1023929131339942E+00  1.6400548649359266E+00
  1.6400548649359266E+00  1.1298155736225272E+01 -1.3849352192792269E+01
 -1.3849352192792269E+01  9.2936442346369166E+00 -9.2936442346369166E+00
 -8.5647309613320601E+00  5.6490778681126361E+00  1.2755982282834986E+00
  1.6400548649359266E+00 -3.2801097298718531E+00  1.6400548649359266E+00
  1.6400548649359266E+00 -5.4668495497864211E-01 -2.7334247748932108E+00
  4.0090230031767096E+00 -9.2936442346369166E+00  6.7424477780699199E+00
  4.3734796398291369E+00  2.0045115015883548E+00 -4.5557079581553515E+00
  3.0978814115456390E+00 -3.6445663665242813E+00  2.5511964565669971E+00
 -4.9201645948077797E+00  2.9156530932194249E+00 -2.5511964565669971E+00
  2.5511964565669971E+00  9.2936442346369166E+00 -9.2936442346369166E+00
 -8.5647309613320601E+00  5.6490778681126361E+00  1.2755982282834986E+00
  1.6400548649359266E+00 -3.2801097298718531E+00  1.6400548649359266E+00
  1.6400548649359266E+00 -3.2801097298718531E+00  1.6400548649359266E+00
  1.6400548649359266E+00  1.0022557507941775E+01 -1.0022557507941775E+01
 -1.1298155736225272E+01  5.8313061864388498E+00  5.4668495497864216E+00
  9.2936442346369166E+00 -9.2936442346369166E+00 -8.5647309613320601E+00
  5.6490778681126361E+00  1.2755982282834986E+00  1.6400548649359266E+00
 -1.6400548649359266E+00  1.6400548649359266E+00 -4.9201645948077797E+00
  1.6400548649359266E+00  1.6400548649359266E+00  1.6400548649359266E+00
 -3.2801097298718531E+00  1.6400548649359266E+00  1.6400548649359266E+00
 -4.9201645948077797E+00  1.6400548649359266E+00  1.6400548649359266E+00
  1.6400548649359266E+00  9.2936442346369166E+00 -9.2936442346369166E+00
 -8.5647309613320601E+00  5.6490778681126361E+00  1.2755982282834986E+00
  1.6400548649359266E+00 -5.1023929131339942E+00  1.6400548649359266E+00
  1.6400548649359266E+00  1.1298155736225272E+01 -1.3849352192792269E+01
 -1.3849352192792269E+01  9.2936442346369166E+00 -9.2936442346369166E+00
 -8.5647309613320601E+00  5.6490778681126361E+00  1.2755982282834986E+00
  1.6400548649359266E+00 -3.2801097298718531E+00  1.6400548649359266E+00
  1.6400548649359266E+00 -3.2801097298718531E+00  1.6400548649359266E+00
  1.6400548649359266E+00  3.6445663665242813E+00  1.6400548649359266E+00
  1.6400548649359266E+00 -1.2755982282834983E+01  8.0180460063534191E+00
  1.1662612372877700E+01 -1.4578265466097125E+01  8.3825026430058465E+00
  8.3825026430058465E+00 -1.4578265466097125E+01  8.3825026430058465E+00
  8.3825026430058465E+00  9.2936442346369166E+00 -9.2936442346369166E+00
 -8.5647309613320601E+00  5.6490778681126361E+00  1.2755982282834986E+00
  1.6400548649359266E+00 -3.2801097298718531E+00  1.6400548649359266E+00
  1.6400548649359266E+00 -1.6400548649359266E+00  1.6400548649359266E+00
 -4.9201645948077797E+00  1.6400548649359266E+00  1.6400548649359266E+00
  1.6400548649359266E+00 -4.9201645948077797E+00  1.6400548649359266E+00
  1.6400548649359266E+00  1.6400548649359266E+00  9.2936442346369166E+00
 -9.2936442346369166E+00 -8.5647309613320601E+00  5.6490778681126361E+00
  1.2755982282834986E+00  1.6400548649359266E+00 -1.6400548649359266E+00
  1.6400548649359266E+00 -4.9201645948077797E+00  1.6400548649359266E+00
  1.6400548649359266E+00  1.6400548649359266E+00 -3.2801097298718531E+00
  1.6400548649359266E+00  1.6400548649359266E+00 -4.9201645948077797E+00
  1.6400548649359266E+00  1.6400548649359266E+00  1.6400548649359266E+00
  9.2936442346369166E+00 -9.2936442346369166E+00 -8.5647309613320601E+00
  5.6490778681126361E+00  1.2755982282834986E+00  1.6400548649359266E+00
 -3.2801097298718531E+00  1.6400548649359266E+00  1.6400548649359266E+00
 -5.4668495497864211E-01 -2.7334247748932108E+00  4.0090230031767096E+00
 -9.2936442346369166E+00  6.7424477780699199E+00  4.3734796398291369E+00
  2.0045115015883548E+00 -4.5557079581553515E+00  3.0978814115456390E+00
 -3.6445663665242813E+00  2.5511964565669971E+00 -4.9201645948077797E+00
  2.9156530932194249E+00 -2.5511964565669971E+00  2.5511964565669971E+00
  9.2936442346369166E+00 -9.2936442346369166E+00 -8.5647309613320601E+00
  5.6490778681126361E+00 -3.6445663665242811E-01  1.6400548649359266E+00
  1.6400548649359266E+00  9.2936442346369166E+00 -9.2936442346369166E+00
 -8.5647309613320601E+00  5.6490778681126361E+00  1.2755982282834986E+00
  1.6400548649359266E+00 -3.2801097298718531E+00  1.6400548649359266E+00
  1.6400548649359266E+00 -3.2801097298718531E+00  1.6400548649359266E+00
  1.6400548649359266E+00  3.6445663665242813E+00  1.6400548649359266E+00
  1.6400548649359266E+00 -1.2755982282834983E+01  8.0180460063534191E+00
  1.1662612372877700E+01 -1.4578265466097125E+01  8.3825026430058465E+00
  8.3825026430058465E+00 -1.4578265466097125E+01  8.3825026430058465E+00
  8.3825026430058465E+00  9.2936442346369166E+00 -9.2936442346369166E+00
 -8.5647309613320601E+00  5.6490778681126361E+00  1.2755982282834986E+00
  1.6400548649359266E+00 -3.2801097298718531E+00  1.6400548649359266E+00
  1.6400548649359266E+00 -1.6400548649359266E+00  1.6400548649359266E+00
 -4.9201645948077797E+00  1.6400548649359266E+00  1.6400548649359266E+00
  1.6400548649359266E+00 -4.9201645948077797E+00  1.6400548649359266E+00
  1.6400548649359266E+00  1.6400548649359266E+00  9.2936442346369166E+00
 -9.2936442346369166E+00 -8.5647309613320601E+00  5.6490778681126361E+00
  1.2755982282834986E+00  1.6400548649359266E+00 -3.2801097298718531E+00
  1.6400548649359266E+00  1.6400548649359266E+00 -3.2801097298718531E+00
  1.6400548649359266E+00  1.6400548649359266E+00  1.0022557507941775E+01
 -1.0022557507941775E+01 -1.1298155736225272E+01  5.8313061864388498E+00
  5.4668495497864216E+00  9.2936442346369166E+00 -9.2936442346369166E+00
 -8.5647309613320601E+00  5.6490778681126361E+00  1.2755982282834986E+00
  1.6400548649359266E+00  9.1114159163107034E-01  1.6400548649359266E+00
  1.6400548649359266E+00 -1.2027069009530129E+01  7.8358176880272046E+00
  9.2936442346369166E+00 -9.2936442346369166E+00 -8.5647309613320601E+00
  5.6490778681126361E+00  1.2755982282834986E+00  1.6400548649359266E+00
 -3.2801097298718531E+00  1.6400548649359266E+00  1.6400548649359266E+00
 -1.6400548649359266E+00  1.6400548649359266E+00 -4.9201645948077797E+00
  1.6400548649359266E+00  1.6400548649359266E+00  1.6400548649359266E+00
 -4.9201645948077797E+00  1.6400548649359266E+00  1.6400548649359266E+00
  1.6400548649359266E+00  9.2936442346369166E+00 -9.2936442346369166E+00
 -8.5647309613320601E+00  5.6490778681126361E+00  1.2755982282834986E+00
  1.6400548649359266E+00 -3.2801097298718531E+00  1.6400548649359266E+00
  1.6400548649359266E+00 -3.2801097298718531E+00  1.6400548649359266E+00
  1.6400548649359266E+00  1.0022557507941775E+01 -1.0022557507941775E+01
 -1.1298155736225272E+01  5.8313061864388498E+00  5.4668495497864216E+00
  9.2936442346369166E+00 -9.2936442346369166E+00 -8.5647309613320601E+00
  5.6490778681126361E+00  1.2755982282834986E+00  1.6400548649359266E+00
  2.5511964565669971E+00  1.6400548649359266E+00 -1.2027069009530129E+01
  7.8358176880272046E+00 -4.9201645948077797E+00  1.6400548649359266E+00
  1.6400548649359266E+00  1.6400548649359266E+00  9.2936442346369166E+00
 -9.2936442346369166E+00 -8.5647309613320601E+00  5.6490778681126361E+00
  1.2755982282834986E+00  1.6400548649359266E+00 -3.2801097298718531E+00
  1.6400548649359266E+00  1.6400548649359266E+00  0.0000000000000000E+00
 -2.0956256607514616E+00  2.0956256607514616E+00 -2.0956256607514616E+00
  2.0956256607514616E+00  2.0045115015883548E+00 -9.8403291896155594E+00
  7.8358176880272046E+00 -2.0956256607514616E+00  2.0956256607514616E+00
 -2.0956256607514616E+00  2.0956256607514616E+00  9.2936442346369166E+00
 -9.2936442346369166E+00 -8.5647309613320601E+00  5.6490778681126361E+00
  1.2755982282834986E+00  1.6400548649359266E+00 -1.6400548649359266E+00
  1.6400548649359266E+00 -4.9201645948077797E+00  1.6400548649359266E+00
  1.6400548649359266E+00  1.6400548649359266E+00 -4.9201645948077797E+00
  1.6400548649359266E+00  1.6400548649359266E+00  1.6400548649359266E+00
  9.2936442346369166E+00 -9.2936442346369166E+00 -8.5647309613320601E+00
  5.6490778681126361E+00  1.2755982282834986E+00  1.6400548649359266E+00
  2.5511964565669971E+00  1.6400548649359266E+00 -1.2027069009530129E+01
  7.8358176880272046E+00 -4.9201645948077797E+00  1.6400548649359266E+00
  1.6400548649359266E+00  1.6400548649359266E+00  9.2936442346369166E+00
 -9.2936442346369166E+00 -8.5647309613320601E+00  5.6490778681126361E+00
  1.2755982282834986E+00  1.6400548649359266E+00 -3.2801097298718531E+00
  1.6400548649359266E+00  1.6400548649359266E+00 -3.2801097298718531E+00
  1.6400548649359266E+00  1.6400548649359266E+00  1.0022557507941775E+01
 -1.0022557507941775E+01 -1.1298155736225272E+01  5.8313061864388498E+00
  5.4668495497864216E+00  9.2936442346369166E+00 -9.2936442346369166E+00
 -8.5647309613320601E+00  5.6490778681126361E+00  1.2755982282834986E+00
  1.6400548649359266E+00 -3.2801097298718531E+00  1.6400548649359266E+00
  1.6400548649359266E+00 -3.2801097298718531E+00  1.6400548649359266E+00
  1.6400548649359266E+00  1.0022557507941775E+01 -1.0022557507941775E+01
 -1.1298155736225272E+01  5.8313061864388498E+00  5.4668495497864216E+00
  9.2936442346369166E+00 -9.2936442346369166E+00 -8.5647309613320601E+00
  5.6490778681126361E+00  1.2755982282834986E+00  1.6400548649359266E+00
 -3.2801097298718531E+00  1.6400548649359266E+00  1.6400548649359266E+00
 -1.6400548649359266E+00  1.6400548649359266E+00 -4.9201645948077797E+00
  1.6400548649359266E+00  1.6400548649359266E+00  1.6400548649359266E+00
 -4.9201645948077797E+00  1.6400548649359266E+00  1.6400548649359266E+00
  1.6400548649359266E+00  9.2936442346369166E+00 -9.2936442346369166E+00
 -8.5647309613320601E+00  5.6490778681126361E+00  1.2755982282834986E+00
  1.6400548649359266E+00 -1.6400548649359266E+00  1.6400548649359266E+00
 -4.9201645948077797E+00  1.6400548649359266E+00  1.6400548649359266E+00
  1.6400548649359266E+00 -3.2801097298718531E+00  1.6400548649359266E+00
  1.6400548649359266E+00 -4.9201645948077797E+00  1.6400548649359266E+00
  1.6400548649359266E+00  1.6400548649359266E+00  9.2936442346369166E+00
 -9.2936442346369166E+00 -8.5647309613320601E+00  5.6490778681126361E+00
  1.2755982282834986E+00  1.6400548649359266E+00 -3.2801097298718531E+00
  1.6400548649359266E+00  1.6400548649359266E+00 -3.2801097298718531E+00
  1.6400548649359266E+00  1.6400548649359266E+00  3.6445663665242813E+00
  1.6400548649359266E+00  1.6400548649359266E+00 -1.2755982282834983E+01
  8.0180460063534191E+00  1.1662612372877700E+01 -1.4578265466097125E+01
  8.3825026430058465E+00  8.3825026430058465E+00 -1.4578265466097125E+01
  8.3825026430058465E+00  8.3825026430058465E+00  9.2936442346369166E+00
 -9.2936442346369166E+00 -8.5647309613320601E+00  5.6490778681126361E+00
  1.2755982282834986E+00  1.6400548649359266E+00 -4.9201645948077797E+00
  1.6400548649359266E+00  1.6400548649359266E+00  1.6400548649359266E+00
  9.2936442346369166E+00 -9.2936442346369166E+00 -8.5647309613320601E+00
  5.6490778681126361E+00  1.2755982282834986E+00  1.6400548649359266E+00
 -4.9201645948077797E+00  1.6400548649359266E+00  1.6400548649359266E+00
  1.6400548649359266E+00  9.2936442346369166E+00 -9.2936442346369166E+00
 -8.5647309613320601E+00  5.6490778681126361E+00  1.2755982282834986E+00
  1.6400548649359266E+00 -3.2801097298718531E+00  1.6400548649359266E+00
  1.6400548649359266E+00 -5.1023929131339942E+00  1.6400548649359266E+00
  1.6400548649359266E+00  1.1298155736225272E+01 -1.3849352192792269E+01
 -1.3849352192792269E+01  9.2936442346369166E+00 -9.2936442346369166E+00
 -8.5647309613320601E+00  5.6490778681126361E+00  1.2755982282834986E+00
  1.6400548649359266E+00 -1.6400548649359266E+00  1.6400548649359266E+00
 -4.9201645948077797E+00  1.6400548649359266E+00  1.6400548649359266E+00
  1.6400548649359266E+00 -3.2801097298718531E+00  1.6400548649359266E+00
  1.6400548649359266E+00 -4.9201645948077797E+00  1.6400548649359266E+00
  1.6400548649359266E+00  1.6400548649359266E+00  9.2936442346369166E+00
 -9.2936442346369166E+00 -8.5647309613320601E+00  5.6490778681126361E+00
  1.2755982282834986E+00  1.6400548649359266E+00 -3.2801097298718531E+00
  1.6400548649359266E+00  1.6400548649359266E+00 -3.2801097298718531E+00
  1.6400548649359266E+00  1.6400548649359266E+00  3.6445663665242813E+00
  1.6400548649359266E+00  1.6400548649359266E+00 -1.2755982282834983E+01
  8.0180460063534191E+00  1.1662612372877700E+01 -1.4578265466097125E+01
  8.3825026430058465E+00  8.3825026430058465E+00 -1.4578265466097125E+01
  8.3825026430058465E+00  8.3825026430058465E+00  9.2936442346369166E+00
 -9.2936442346369166E+00 -8.5647309613320601E+00  5.6490778681126361E+00
  1.2755982282834986E+00  1.6400548649359266E+00 -4.9201645948077797E+00
  1.6400548649359266E+00  1.6400548649359266E+00  1.6400548649359266E+00
  9.2936442346369166E+00 -9.2936442346369166E+00 -8.5647309613320601E+00
  5.6490778681126361E+00  1.2755982282834986E+00  1.6400548649359266E+00
  9.1114159163107034E-01  1.6400548649359266E+00  1.6400548649359266E+00
 -1.2027069009530129E+01  7.8358176880272046E+00  9.2936442346369166E+00
 -9.2936442346369166E+00 -8.5647309613320601E+00  5.6490778681126361E+00
  1.2755982282834986E+00  1.6400548649359266E+00 -4.9201645948077797E+00
  1.6400548649359266E+00  1.6400548649359266E+00  1.6400548649359266E+00
  9.2936442346369166E+00 -9.2936442346369166E+00 -8.5647309613320601E+00
  5.6490778681126361E+00  1.2755982282834986E+00  1.6400548649359266E+00
 -3.2801097298718531E+00  1.6400548649359266E+00  1.6400548649359266E+00
  1.0022557507941775E+01 -1.0022557507941775E+01 -1.1298155736225272E+01
  5.8313061864388498E+00  5.4668495497864216E+00  9.2936442346369166E+00
 -9.2936442346369166E+00 -8.5647309613320601E+00  5.6490778681126361E+00
  1.2755982282834986E+00  1.6400548649359266E+00 -3.2801097298718531E+00
  1.6400548649359266E+00  1.6400548649359266E+00 -1.6400548649359266E+00
  1.6400548649359266E+00 -4.9201645948077797E+00  1.6400548649359266E+00
  1.6400548649359266E+00  1.6400548649359266E+00 -4.9201645948077797E+00
  1.6400548649359266E+00  1.6400548649359266E+00  1.6400548649359266E+00
  9.2936442346369166E+00 -9.2936442346369166E+00 -8.5647309613320601E+00
  5.6490778681126361E+00  1.2755982282834986E+00  1.6400548649359266E+00
 -4.9201645948077797E+00  1.6400548649359266E+00  1.6400548649359266E+00
  1.6400548649359266E+00  9.2936442346369166E+00 -9.2936442346369166E+00
 -8.5647309613320601E+00  5.6490778681126361E+00  1.2755982282834986E+00
  1.6400548649359266E+00 -4.9201645948077797E+00  1.6400548649359266E+00
  1.6400548649359266E+00  1.6400548649359266E+00  9.2936442346369166E+00
 -9.2936442346369166E+00 -8.5647309613320601E+00  5.6490778681126361E+00
  1.2755982282834986E+00  1.6400548649359266E+00  2.5511964565669971E+00
  1.6400548649359266E+00 -1.2027069009530129E+01  7.8358176880272046E+00
 -4.9201645948077797E+00  1.6400548649359266E+00  1.6400548649359266E+00
  1.6400548649359266E+00  9.2936442346369166E+00 -9.2936442346369166E+00
 -8.5647309613320601E+00  5.6490778681126361E+00  1.2755982282834986E+00
  1.6400548649359266E+00 -3.2801097298718531E+00  1.6400548649359266E+00
  1.6400548649359266E+00 -3.2801097298718531E+00  1.6400548649359266E+00
  1.6400548649359266E+00 -3.2801097298718531E+00  1.6400548649359266E+00
  1.6400548649359266E+00  3.8267946848504950E+00  9.1114159163107034E-01
  9.1114159163107034E-01 -5.4668495497864216E+00  6.0135345047650643E+00
  6.0135345047650643E+00  6.0135345047650643E+00  9.2936442346369166E+00
 -9.2936442346369166E+00 -8.5647309613320601E+00  5.6490778681126361E+00
  1.2755982282834986E+00  1.6400548649359266E+00 -3.2801097298718531E+00
  1.6400548649359266E+00  1.6400548649359266E+00 -2.5511964565669971E+00
  1.6400548649359266E+00  1.6400548649359266E+00 -1.6400548649359266E+00
 -4.0090230031767096E+00  1.6400548649359266E+00  1.6400548649359266E+00
  1.6400548649359266E+00  9.2936442346369166E+00 -9.2936442346369166E+00
 -8.5647309613320601E+00  5.6490778681126361E+00  1.2755982282834986E+00
  1.6400548649359266E+00  9.1114159163107034E-01  1.6400548649359266E+00
  1.6400548649359266E+00 -1.2027069009530129E+01  7.8358176880272046E+00
  9.2936442346369166E+00 -9.2936442346369166E+00 -8.5647309613320601E+00
  5.6490778681126361E+00  1.2755982282834986E+00  1.6400548649359266E+00
 -3.2801097298718531E+00  1.6400548649359266E+00  1.6400548649359266E+00
 -5.1023929131339942E+00  1.6400548649359266E+00  1.6400548649359266E+00
  1.1298155736225272E+01 -1.3849352192792269E+01 -1.3849352192792269E+01
  9.2936442346369166E+00 -9.2936442346369166E+00 -8.5647309613320601E+00
  5.6490778681126361E+00  1.2755982282834986E+00  1.6400548649359266E+00
 -1.8222831832621407E+00  1.6400548649359266E+00  1.6400548649359266E+00
 -1.4578265466097124E+00  9.2936442346369166E+00 -9.2936442346369166E+00
 -8.5647309613320601E+00  5.6490778681126361E+00  1.2755982282834986E+00
  1.6400548649359266E+00 -1.6400548649359266E+00  1.6400548649359266E+00
 -4.9201645948077797E+00  1.6400548649359266E+00  1.6400548649359266E+00
  1.6400548649359266E+00 -4.9201645948077797E+00  1.6400548649359266E+00
  1.6400548649359266E+00  1.6400548649359266E+00  9.2936442346369166E+00
 -9.2936442346369166E+00 -8.5647309613320601E+00  5.6490778681126361E+00
  1.2755982282834986E+00  1.6400548649359266E+00 -3.2801097298718531E+00
  1.6400548649359266E+00  1.6400548649359266E+00 -1.6400548649359266E+00
  1.6400548649359266E+00 -4.9201645948077797E+00  1.6400548649359266E+00
  1.6400548649359266E+00  1.6400548649359266E+00 -4.9201645948077797E+00
  1.6400548649359266E+00  1.6400548649359266E+00  1.6400548649359266E+00
  9.2936442346369166E+00 -9.2936442346369166E+00 -8.5647309613320601E+00
  5.6490778681126361E+00 -3.6445663665242811E-01  1.6400548649359266E+00
  1.6400548649359266E+00  9.2936442346369166E+00 -9.2936442346369166E+00
 -8.5647309613320601E+00  5.6490778681126361E+00  1.2755982282834986E+00
  1.6400548649359266E+00 -3.2801097298718531E+00  1.6400548649359266E+00
  1.6400548649359266E+00 -3.2801097298718531E+00  1.6400548649359266E+00
  1.6400548649359266E+00  1.0022557507941775E+01 -1.0022557507941775E+01
 -1.1298155736225272E+01  5.8313061864388498E+00  5.4668495497864216E+00
  9.2936442346369166E+00 -9.2936442346369166E+00 -8.5647309613320601E+00
  5.6490778681126361E+00  1.2755982282834986E+00  1.6400548649359266E+00
  9.1114159163107034E-01  1.6400548649359266E+00  1.6400548649359266E+00
 -1.2027069009530129E+01  7.8358176880272046E+00  9.2936442346369166E+00
 -9.2936442346369166E+00 -8.5647309613320601E+00  5.6490778681126361E+00
  1.2755982282834986E+00  1.6400548649359266E+00 -3.2801097298718531E+00
  1.6400548649359266E+00  1.6400548649359266E+00 -3.2801097298718531E+00
  1.6400548649359266E+00  1.6400548649359266E+00 -3.2801097298718531E+00
  1.6400548649359266E+00  1.6400548649359266E+00  3.8267946848504950E+00
  9.1114159163107034E-01  9.1114159163107034E-01 -5.4668495497864216E+00
  6.0135345047650643E+00  6.0135345047650643E+00  6.0135345047650643E+00
  9.2936442346369166E+00 -9.2936442346369166E+00 -8.5647309613320601E+00
  5.6490778681126361E+00  1.2755982282834986E+00  1.6400548649359266E+00
 -3.2801097298718531E+00  1.6400548649359266E+00  1.6400548649359266E+00
 -3.2801097298718531E+00  1.6400548649359266E+00  1.6400548649359266E+00
  3.6445663665242813E+00  1.6400548649359266E+00  1.6400548649359266E+00
 -1.2755982282834983E+01  8.0180460063534191E+00  1.1662612372877700E+01
 -1.4578265466097125E+01  8.3825026430058465E+00  8.3825026430058465E+00
 -1.4578265466097125E+01  8.3825026430058465E+00  8.3825026430058465E+00
  9.2936442346369166E+00 -9.2936442346369166E+00 -8.5647309613320601E+00
  5.6490778681126361E+00  1.2755982282834986E+00  1.6400548649359266E+00
 -1.6400548649359266E+00  1.6400548649359266E+00 -4.9201645948077797E+00
  1.6400548649359266E+00  1.6400548649359266E+00  1.6400548649359266E+00
 -4.9201645948077797E+00  1.6400548649359266E+00  1.6400548649359266E+00
  1.6400548649359266E+00  9.2936442346369166E+00 -9.2936442346369166E+00
 -8.5647309613320601E+00  5.6490778681126361E+00  1.2755982282834986E+00
  1.6400548649359266E+00 -5.1023929131339942E+00  1.6400548649359266E+00
  1.6400548649359266E+00  1.1298155736225272E+01 -1.3849352192792269E+01
 -1.3849352192792269E+01  9.2936442346369166E+00 -9.2936442346369166E+00
 -8.5647309613320601E+00  5.6490778681126361E+00  1.2755982282834986E+00
  1.6400548649359266E+00 -3.2801097298718531E+00  1.6400548649359266E+00
  1.6400548649359266E+00  0.0000000000000000E+00 -2.0956256607514616E+00
  2.0956256607514616E+00 -2.0956256607514616E+00  2.0956256607514616E+00
 -2.0956256607514616E+00  2.0956256607514616E+00 -2.0956256607514616E+00
  2.0956256607514616E+00 -2.0956256607514616E+00  2.0956256607514616E+00
  9.2936442346369166E+00 -9.2936442346369166E+00 -8.5647309613320601E+00
  5.6490778681126361E+00  1.2755982282834986E+00  1.6400548649359266E+00
 -1.8222831832621407E+00  1.6400548649359266E+00  1.6400548649359266E+00
 -1.4578265466097124E+00  9.2936442346369166E+00 -9.2936442346369166E+00
 -8.5647309613320601E+00  5.6490778681126361E+00 -3.6445663665242811E-01
  1.6400548649359266E+00  1.6400548649359266E+00  9.2936442346369166E+00
 -9.2936442346369166E+00 -8.5647309613320601E+00  5.6490778681126361E+00
  1.2755982282834986E+00  1.6400548649359266E+00 -3.2801097298718531E+00
  1.6400548649359266E+00  1.6400548649359266E+00 -3.2801097298718531E+00
  1.6400548649359266E+00  1.6400548649359266E+00 -3.2801097298718531E+00
  1.6400548649359266E+00  1.6400548649359266E+00  3.8267946848504950E+00
  9.1114159163107034E-01  9.1114159163107034E-01 -5.4668495497864216E+00
  6.0135345047650643E+00  6.0135345047650643E+00  6.0135345047650643E+00
  9.2936442346369166E+00 -9.2936442346369166E+00 -8.5647309613320601E+00
  5.6490778681126361E+00 -3.6445663665242811E-01  1.6400548649359266E+00
  1.6400548649359266E+00  9.2936442346369166E+00 -9.2936442346369166E+00
 -8.5647309613320601E+00  5.6490778681126361E+00  1.2755982282834986E+00
  1.6400548649359266E+00 -3.2801097298718531E+00  1.6400548649359266E+00
  1.6400548649359266E+00  0.0000000000000000E+00 -2.0956256607514616E+00
  2.0956256607514616E+00 -2.0956256607514616E+00  2.0956256607514616E+00
  2.0045115015883548E+00 -9.8403291896155594E+00  7.8358176880272046E+00
 -2.0956256607514616E+00  2.0956256607514616E+00 -2.0956256607514616E+00
  2.0956256607514616E+00  9.2936442346369166E+00 -9.2936442346369166E+00
 -8.5647309613320601E+00  5.6490778681126361E+00  1.2755982282834986E+00
  1.6400548649359266E+00 -1.4578265466097124E+00  1.6400548649359266E+00
  1.6400548649359266E+00 -1.2755982282834983E+01  4.0090230031767096E+00
  4.5557079581553515E+00  2.3689681382407830E+00 -6.5602194597437062E+00
  5.8313061864388498E+00 -9.1114159163107034E-01  1.6400548649359266E+00
  9.2936442346369166E+00 -9.2936442346369166E+00 -8.5647309613320601E+00
  5.6490778681126361E+00  1.2755982282834986E+00  1.6400548649359266E+00
 -3.2801097298718531E+00  1.6400548649359266E+00  1.6400548649359266E+00
 -1.6400548649359266E+00  1.6400548649359266E+00 -4.9201645948077797E+00
  1.6400548649359266E+00  1.6400548649359266E+00  1.6400548649359266E+00
 -4.9201645948077797E+00  1.6400548649359266E+00  1.6400548649359266E+00
  1.6400548649359266E+00  9.2936442346369166E+00 -9.2936442346369166E+00
 -8.5647309613320601E+00  5.6490778681126361E+00  1.2755982282834986E+00
  1.6400548649359266E+00 -3.2801097298718531E+00  1.6400548649359266E+00
  1.6400548649359266E+00 -2.5511964565669971E+00  1.6400548649359266E+00
  1.6400548649359266E+00 -1.6400548649359266E+00 -4.0090230031767096E+00
  1.6400548649359266E+00  1.6400548649359266E+00  1.6400548649359266E+00
  9.2936442346369166E+00 -9.2936442346369166E+00 -8.5647309613320601E+00
  5.6490778681126361E+00  1.2755982282834986E+00  1.6400548649359266E+00
  9.1114159163107034E-01  1.6400548649359266E+00  1.6400548649359266E+00
 -1.2027069009530129E+01  7.8358176880272046E+00  9.2936442346369166E+00
 -9.2936442346369166E+00 -8.5647309613320601E+00  5.6490778681126361E+00
  1.2755982282834986E+00  1.6400548649359266E+00 -3.2801097298718531E+00
  1.6400548649359266E+00  1.6400548649359266E+00  0.0000000000000000E+00
 -2.0956256607514616E+00  2.0956256607514616E+00 -2.0956256607514616E+00
  2.0956256607514616E+00 -2.0956256607514616E+00  2.0956256607514616E+00
 -2.0956256607514616E+00  2.0956256607514616E+00 -2.0956256607514616E+00
  2.0956256607514616E+00  9.2936442346369166E+00 -9.2936442346369166E+00
 -5.2846212314602070E+00  0.0000000000000000E+00  1.6400548649359266E+00
  1.6400548649359266E+00  3.6445663665242811E-01  1.6400548649359266E+00
 -3.2801097298718531E+00  1.6400548649359266E+00  1.6400548649359266E+00
 -3.2801097298718531E+00  1.6400548649359266E+00  1.6400548649359266E+00
  9.2936442346369166E+00 -9.2936442346369166E+00 -8.5647309613320601E+00
  5.6490778681126361E+00  1.2755982282834986E+00  1.6400548649359266E+00
 -3.2801097298718531E+00  1.6400548649359266E+00  1.6400548649359266E+00
 -3.2801097298718531E+00  1.6400548649359266E+00  1.6400548649359266E+00
  1.0022557507941775E+01 -1.0022557507941775E+01 -1.1298155736225272E+01
  5.8313061864388498E+00  5.4668495497864216E+00  9.2936442346369166E+00
 -9.2936442346369166E+00 -8.5647309613320601E+00  5.6490778681126361E+00
  1.2755982282834986E+00  1.6400548649359266E+00  9.1114159163107034E-01
  1.6400548649359266E+00  1.6400548649359266E+00 -1.2027069009530129E+01
  7.8358176880272046E+00  9.2936442346369166E+00 -9.2936442346369166E+00
 -8.5647309613320601E+00  5.6490778681126361E+00  1.2755982282834986E+00
  1.6400548649359266E+00 -4.9201645948077797E+00  1.6400548649359266E+00
  1.6400548649359266E+00  1.6400548649359266E+00  9.2936442346369166E+00
 -9.2936442346369166E+00 -5.2846212314602070E+00  0.0000000000000000E+00
  1.6400548649359266E+00  1.6400548649359266E+00  3.6445663665242811E-01
  1.6400548649359266E+00 -3.2801097298718531E+00  1.6400548649359266E+00
  1.6400548649359266E+00 -3.2801097298718531E+00  1.6400548649359266E+00
  1.6400548649359266E+00  9.2936442346369166E+00 -9.2936442346369166E+00
 -8.5647309613320601E+00  5.6490778681126361E+00  1.2755982282834986E+00
  1.6400548649359266E+00 -1.6400548649359266E+00  1.6400548649359266E+00
  1.6400548649359266E+00 -6.5602194597437062E+00  5.8313061864388498E+00
 -9.1114159163107034E-01  4.5557079581553515E+00  2.3689681382407830E+00
 -1.2755982282834983E+01  4.0090230031767096E+00  1.8222831832621407E+00
  9.2936442346369166E+00 -9.2936442346369166E+00 -8.5647309613320601E+00
  5.6490778681126361E+00 -3.6445663665242811E-01  1.6400548649359266E+00
  1.6400548649359266E+00  9.2936442346369166E+00 -9.2936442346369166E+00
 -8.5647309613320601E+00  5.6490778681126361E+00  1.2755982282834986E+00
  1.6400548649359266E+00 -1.6400548649359266E+00  1.6400548649359266E+00
 -4.9201645948077797E+00  1.6400548649359266E+00  1.6400548649359266E+00
  1.6400548649359266E+00 -4.9201645948077797E+00  1.6400548649359266E+00
  1.6400548649359266E+00  1.6400548649359266E+00  9.2936442346369166E+00
 -9.2936442346369166E+00 -8.5647309613320601E+00  5.6490778681126361E+00
  1.2755982282834986E+00  1.6400548649359266E+00 -1.6400548649359266E+00
  1.6400548649359266E+00 -4.9201645948077797E+00  1.6400548649359266E+00
  1.6400548649359266E+00  1.6400548649359266E+00 -4.9201645948077797E+00
  1.6400548649359266E+00  1.6400548649359266E+00  1.6400548649359266E+00
  9.2936442346369166E+00 -9.2936442346369166E+00 -8.5647309613320601E+00
  5.6490778681126361E+00  1.2755982282834986E+00  1.6400548649359266E+00
 -3.2801097298718531E+00  1.6400548649359266E+00  1.6400548649359266E+00
  0.0000000000000000E+00 -2.0956256607514616E+00  2.0956256607514616E+00
 -2.0956256607514616E+00  2.0956256607514616E+00 -2.0956256607514616E+00
  2.0956256607514616E+00 -2.0956256607514616E+00  2.0956256607514616E+00
 -2.0956256607514616E+00  2.0956256607514616E+00  9.2936442346369166E+00
 -9.2936442346369166E+00 -8.5647309613320601E+00  5.6490778681126361E+00
  1.2755982282834986E+00  1.6400548649359266E+00 -3.2801097298718531E+00
  1.6400548649359266E+00  1.6400548649359266E+00 -1.6400548649359266E+00
  1.6400548649359266E+00 -4.9201645948077797E+00  1.6400548649359266E+00
  1.6400548649359266E+00  1.6400548649359266E+00 -4.9201645948077797E+00
  1.6400548649359266E+00  1.6400548649359266E+00  1.6400548649359266E+00
  9.2936442346369166E+00 -9.2936442346369166E+00 -8.5647309613320601E+00
  5.6490778681126361E+00  1.2755982282834986E+00  1.6400548649359266E+00
 -1.4578265466097124E+00  1.6400548649359266E+00  1.6400548649359266E+00
[truncated: 9,929,143 more chars]
