# Supplementary material for: Simulation-driven design of stabilized SARS-CoV-2 spike S2 immunogens
Source: Nat Commun. 2024 Aug 27;15:7370. doi: 10.1038/s41467-024-50976-9 (PMC11350062; doi:10.1038/s41467-024-50976-9)
Supplement: Supplementary file 6 — Supplementary Data 1 [file 41467_2024_50976_MOESM6_ESM.zip › HexaPro-SS-2W_closed_conformations/HexaPro-SS-2W.psf]

PSF

       1 !NTITLE
 REMARKS VMD-generated NAMD/X-Plor PSF structure file

   23782 !NATOM
       1 AS2  696  GLN  N    NH3       -0.300009       14.0067       0
       2 AS2  696  GLN  HT1  HC          0.33001       1.00794       0
       3 AS2  696  GLN  HT2  HC          0.33001       1.00794       0
       4 AS2  696  GLN  HT3  HC          0.33001       1.00794       0
       5 AS2  696  GLN  CA   CT1        0.210006       12.0107       0
       6 AS2  696  GLN  HA   HB1        0.100003       1.00794       0
       7 AS2  696  GLN  CB   CT2       -0.180005       12.0107       0
       8 AS2  696  GLN  HB1  HA2       0.0900026       1.00794       0
       9 AS2  696  GLN  HB2  HA2       0.0900026       1.00794       0
      10 AS2  696  GLN  CG   CT2       -0.180005       12.0107       0
      11 AS2  696  GLN  HG1  HA2       0.0900026       1.00794       0
      12 AS2  696  GLN  HG2  HA2       0.0900026       1.00794       0
      13 AS2  696  GLN  CD   CC         0.550016       12.0107       0
      14 AS2  696  GLN  OE1  O         -0.550016       15.9994       0
      15 AS2  696  GLN  NE2  NH2       -0.620018       14.0067       0
      16 AS2  696  GLN  HE21 H          0.320009       1.00794       0
      17 AS2  696  GLN  HE22 H          0.300009       1.00794       0
      18 AS2  696  GLN  C    C          0.510015       12.0107       0
      19 AS2  696  GLN  O    O         -0.510015       15.9994       0
      20 AS2  697  MET  N    NH1       -0.470014       14.0067       0
      21 AS2  697  MET  HN   H          0.310009       1.00794       0
      22 AS2  697  MET  CA   CT1        0.070002       12.0107       0
      23 AS2  697  MET  HA   HB1       0.0900026       1.00794       0
      24 AS2  697  MET  CB   CT2       -0.180005       12.0107       0
      25 AS2  697  MET  HB1  HA2       0.0900026       1.00794       0
      26 AS2  697  MET  HB2  HA2       0.0900026       1.00794       0
      27 AS2  697  MET  CG   CT2       -0.140004       12.0107       0
      28 AS2  697  MET  HG1  HA2       0.0900026       1.00794       0
      29 AS2  697  MET  HG2  HA2       0.0900026       1.00794       0
      30 AS2  697  MET  SD   S        -0.0900026        32.065       0
      31 AS2  697  MET  CE   CT3       -0.220006       12.0107       0
      32 AS2  697  MET  HE1  HA3       0.0900026       1.00794       0
      33 AS2  697  MET  HE2  HA3       0.0900026       1.00794       0
      34 AS2  697  MET  HE3  HA3       0.0900026       1.00794       0
      35 AS2  697  MET  C    C          0.510015       12.0107       0
      36 AS2  697  MET  O    O         -0.510015       15.9994       0
      37 AS2  698  SER  N    NH1       -0.470014       14.0067       0
      38 AS2  698  SER  HN   H          0.310009       1.00794       0
      39 AS2  698  SER  CA   CT1        0.070002       12.0107       0
      40 AS2  698  SER  HA   HB1       0.0900026       1.00794       0
      41 AS2  698  SER  CB   CT2       0.0500014       12.0107       0
      42 AS2  698  SER  HB1  HA2       0.0900026       1.00794       0
      43 AS2  698  SER  HB2  HA2       0.0900026       1.00794       0
      44 AS2  698  SER  OG   OH1       -0.660019       15.9994       0
      45 AS2  698  SER  HG1  H          0.430012       1.00794       0
      46 AS2  698  SER  C    C          0.510015       12.0107       0
      47 AS2  698  SER  O    O         -0.510015       15.9994       0
      48 AS2  699  LEU  N    NH1       -0.470014       14.0067       0
      49 AS2  699  LEU  HN   H          0.310009       1.00794       0
      50 AS2  699  LEU  CA   CT1        0.070002       12.0107       0
      51 AS2  699  LEU  HA   HB1       0.0900026       1.00794       0
      52 AS2  699  LEU  CB   CT2       -0.180005       12.0107       0
      53 AS2  699  LEU  HB1  HA2       0.0900026       1.00794       0
      54 AS2  699  LEU  HB2  HA2       0.0900026       1.00794       0
      55 AS2  699  LEU  CG   CT1      -0.0900026       12.0107       0
      56 AS2  699  LEU  HG   HA1       0.0900026       1.00794       0
      57 AS2  699  LEU  CD1  CT3       -0.270008       12.0107       0
      58 AS2  699  LEU  HD11 HA3       0.0900026       1.00794       0
      59 AS2  699  LEU  HD12 HA3       0.0900026       1.00794       0
      60 AS2  699  LEU  HD13 HA3       0.0900026       1.00794       0
      61 AS2  699  LEU  CD2  CT3       -0.270008       12.0107       0
      62 AS2  699  LEU  HD21 HA3       0.0900026       1.00794       0
      63 AS2  699  LEU  HD22 HA3       0.0900026       1.00794       0
      64 AS2  699  LEU  HD23 HA3       0.0900026       1.00794       0
      65 AS2  699  LEU  C    C          0.510015       12.0107       0
      66 AS2  699  LEU  O    O         -0.510015       15.9994       0
      67 AS2  700  GLY  N    NH1       -0.470014       14.0067       0
      68 AS2  700  GLY  HN   H          0.310009       1.00794       0
      69 AS2  700  GLY  CA   CT2      -0.0200006       12.0107       0
      70 AS2  700  GLY  HA1  HB2       0.0900026       1.00794       0
      71 AS2  700  GLY  HA2  HB2       0.0900026       1.00794       0
      72 AS2  700  GLY  C    C          0.510015       12.0107       0
      73 AS2  700  GLY  O    O         -0.510015       15.9994       0
      74 AS2  701  ALA  N    NH1       -0.470014       14.0067       0
      75 AS2  701  ALA  HN   H          0.310009       1.00794       0
      76 AS2  701  ALA  CA   CT1        0.070002       12.0107       0
      77 AS2  701  ALA  HA   HB1       0.0900026       1.00794       0
      78 AS2  701  ALA  CB   CT3       -0.270008       12.0107       0
      79 AS2  701  ALA  HB1  HA3       0.0900026       1.00794       0
      80 AS2  701  ALA  HB2  HA3       0.0900026       1.00794       0
      81 AS2  701  ALA  HB3  HA3       0.0900026       1.00794       0
      82 AS2  701  ALA  C    C          0.510015       12.0107       0
      83 AS2  701  ALA  O    O         -0.510015       15.9994       0
      84 AS2  702  GLU  N    NH1       -0.470014       14.0067       0
      85 AS2  702  GLU  HN   H          0.310009       1.00794       0
      86 AS2  702  GLU  CA   CT1        0.070002       12.0107       0
      87 AS2  702  GLU  HA   HB1       0.0900026       1.00794       0
      88 AS2  702  GLU  CB   CT2A      -0.180005       12.0107       0
      89 AS2  702  GLU  HB1  HA2       0.0900026       1.00794       0
      90 AS2  702  GLU  HB2  HA2       0.0900026       1.00794       0
      91 AS2  702  GLU  CG   CT2       -0.280008       12.0107       0
      92 AS2  702  GLU  HG1  HA2       0.0900026       1.00794       0
      93 AS2  702  GLU  HG2  HA2       0.0900026       1.00794       0
      94 AS2  702  GLU  CD   CC         0.620018       12.0107       0
      95 AS2  702  GLU  OE1  OC        -0.760022       15.9994       0
      96 AS2  702  GLU  OE2  OC        -0.760022       15.9994       0
      97 AS2  702  GLU  C    C          0.510015       12.0107       0
      98 AS2  702  GLU  O    O         -0.510015       15.9994       0
      99 AS2  703  ASN  N    NH1       -0.470014       14.0067       0
     100 AS2  703  ASN  HN   H          0.310009       1.00794       0
     101 AS2  703  ASN  CA   CT1        0.070002       12.0107       0
     102 AS2  703  ASN  HA   HB1       0.0900026       1.00794       0
     103 AS2  703  ASN  CB   CT2       -0.180005       12.0107       0
     104 AS2  703  ASN  HB1  HA2       0.0900026       1.00794       0
     105 AS2  703  ASN  HB2  HA2       0.0900026       1.00794       0
     106 AS2  703  ASN  CG   CC         0.550016       12.0107       0
     107 AS2  703  ASN  OD1  O         -0.550016       15.9994       0
     108 AS2  703  ASN  ND2  NH2       -0.620018       14.0067       0
     109 AS2  703  ASN  HD21 H          0.320009       1.00794       0
     110 AS2  703  ASN  HD22 H          0.300009       1.00794       0
     111 AS2  703  ASN  C    C          0.510015       12.0107       0
     112 AS2  703  ASN  O    O         -0.510015       15.9994       0
     113 AS2  704  CYS  N    NH1       -0.470014       14.0067       0
     114 AS2  704  CYS  HN   H          0.310009       1.00794       0
     115 AS2  704  CYS  CA   CT1        0.070002       12.0107       0
     116 AS2  704  CYS  HA   HB1       0.0900026       1.00794       0
     117 AS2  704  CYS  CB   CT2       -0.100003       12.0107       0
     118 AS2  704  CYS  HB1  HA2       0.0900026       1.00794       0
     119 AS2  704  CYS  HB2  HA2       0.0900026       1.00794       0
     120 AS2  704  CYS  SG   SM       -0.0800023        32.065       0
     121 AS2  704  CYS  C    C          0.510015       12.0107       0
     122 AS2  704  CYS  O    O         -0.510015       15.9994       0
     123 AS2  705  VAL  N    NH1       -0.470014       14.0067       0
     124 AS2  705  VAL  HN   H          0.310009       1.00794       0
     125 AS2  705  VAL  CA   CT1        0.070002       12.0107       0
     126 AS2  705  VAL  HA   HB1       0.0900026       1.00794       0
     127 AS2  705  VAL  CB   CT1      -0.0900026       12.0107       0
     128 AS2  705  VAL  HB   HA1       0.0900026       1.00794       0
     129 AS2  705  VAL  CG1  CT3       -0.270008       12.0107       0
     130 AS2  705  VAL  HG11 HA3       0.0900026       1.00794       0
     131 AS2  705  VAL  HG12 HA3       0.0900026       1.00794       0
     132 AS2  705  VAL  HG13 HA3       0.0900026       1.00794       0
     133 AS2  705  VAL  CG2  CT3       -0.270008       12.0107       0
     134 AS2  705  VAL  HG21 HA3       0.0900026       1.00794       0
     135 AS2  705  VAL  HG22 HA3       0.0900026       1.00794       0
     136 AS2  705  VAL  HG23 HA3       0.0900026       1.00794       0
     137 AS2  705  VAL  C    C          0.510015       12.0107       0
     138 AS2  705  VAL  O    O         -0.510015       15.9994       0
     139 AS2  706  ALA  N    NH1       -0.470014       14.0067       0
     140 AS2  706  ALA  HN   H          0.310009       1.00794       0
     141 AS2  706  ALA  CA   CT1        0.070002       12.0107       0
     142 AS2  706  ALA  HA   HB1       0.0900026       1.00794       0
     143 AS2  706  ALA  CB   CT3       -0.270008       12.0107       0
     144 AS2  706  ALA  HB1  HA3       0.0900026       1.00794       0
     145 AS2  706  ALA  HB2  HA3       0.0900026       1.00794       0
     146 AS2  706  ALA  HB3  HA3       0.0900026       1.00794       0
     147 AS2  706  ALA  C    C          0.510015       12.0107       0
     148 AS2  706  ALA  O    O         -0.510015       15.9994       0
     149 AS2  707  TYR  N    NH1       -0.470014       14.0067       0
     150 AS2  707  TYR  HN   H          0.310009       1.00794       0
     151 AS2  707  TYR  CA   CT1        0.070002       12.0107       0
     152 AS2  707  TYR  HA   HB1       0.0900026       1.00794       0
     153 AS2  707  TYR  CB   CT2       -0.180005       12.0107       0
     154 AS2  707  TYR  HB1  HA2       0.0900026       1.00794       0
     155 AS2  707  TYR  HB2  HA2       0.0900026       1.00794       0
     156 AS2  707  TYR  CG   CA                0       12.0107       0
     157 AS2  707  TYR  CD1  CA        -0.115003       12.0107       0
     158 AS2  707  TYR  HD1  HP         0.115003       1.00794       0
     159 AS2  707  TYR  CE1  CA        -0.115003       12.0107       0
     160 AS2  707  TYR  HE1  HP         0.115003       1.00794       0
     161 AS2  707  TYR  CZ   CA         0.110003       12.0107       0
     162 AS2  707  TYR  OH   OH1       -0.540016       15.9994       0
     163 AS2  707  TYR  HH   H          0.430012       1.00794       0
     164 AS2  707  TYR  CD2  CA        -0.115003       12.0107       0
     165 AS2  707  TYR  HD2  HP         0.115003       1.00794       0
     166 AS2  707  TYR  CE2  CA        -0.115003       12.0107       0
     167 AS2  707  TYR  HE2  HP         0.115003       1.00794       0
     168 AS2  707  TYR  C    C          0.510015       12.0107       0
     169 AS2  707  TYR  O    O         -0.510015       15.9994       0
     170 AS2  708  SER  N    NH1       -0.470014       14.0067       0
     171 AS2  708  SER  HN   H          0.310009       1.00794       0
     172 AS2  708  SER  CA   CT1        0.070002       12.0107       0
     173 AS2  708  SER  HA   HB1       0.0900026       1.00794       0
     174 AS2  708  SER  CB   CT2       0.0500014       12.0107       0
     175 AS2  708  SER  HB1  HA2       0.0900026       1.00794       0
     176 AS2  708  SER  HB2  HA2       0.0900026       1.00794       0
     177 AS2  708  SER  OG   OH1       -0.660019       15.9994       0
     178 AS2  708  SER  HG1  H          0.430012       1.00794       0
     179 AS2  708  SER  C    C          0.510015       12.0107       0
     180 AS2  708  SER  O    O         -0.510015       15.9994       0
     181 AS2  709  ASN  N    NH1       -0.470014       14.0067       0
     182 AS2  709  ASN  HN   H          0.310009       1.00794       0
     183 AS2  709  ASN  CA   CT1        0.070002       12.0107       0
     184 AS2  709  ASN  HA   HB1       0.0900026       1.00794       0
     185 AS2  709  ASN  CB   CC32      -0.180005       12.0107       0
     186 AS2  709  ASN  HB1  HCA2      0.0900026       1.00794       0
     187 AS2  709  ASN  HB2  HCA2      0.0900026       1.00794       0
     188 AS2  709  ASN  CG   CC2O       0.510015       12.0107       0
     189 AS2  709  ASN  OD1  OC2D      -0.510015       15.9994       0
     190 AS2  709  ASN  ND2  NC2D      -0.470014       14.0067       0
     191 AS2  709  ASN  HD22 HCP1       0.310009       1.00794       0
     192 AS2  709  ASN  C    C          0.510015       12.0107       0
     193 AS2  709  ASN  O    O         -0.510015       15.9994       0
     194 AS2  710  ASN  N    NH1       -0.470014       14.0067       0
     195 AS2  710  ASN  HN   H          0.310009       1.00794       0
     196 AS2  710  ASN  CA   CT1        0.070002       12.0107       0
     197 AS2  710  ASN  HA   HB1       0.0900026       1.00794       0
     198 AS2  710  ASN  CB   CT2       -0.180005       12.0107       0
     199 AS2  710  ASN  HB1  HA2       0.0900026       1.00794       0
     200 AS2  710  ASN  HB2  HA2       0.0900026       1.00794       0
     201 AS2  710  ASN  CG   CC         0.550016       12.0107       0
     202 AS2  710  ASN  OD1  O         -0.550016       15.9994       0
     203 AS2  710  ASN  ND2  NH2       -0.620018       14.0067       0
     204 AS2  710  ASN  HD21 H          0.320009       1.00794       0
     205 AS2  710  ASN  HD22 H          0.300009       1.00794       0
     206 AS2  710  ASN  C    C          0.510015       12.0107       0
     207 AS2  710  ASN  O    O         -0.510015       15.9994       0
     208 AS2  711  SER  N    NH1       -0.470014       14.0067       0
     209 AS2  711  SER  HN   H          0.310009       1.00794       0
     210 AS2  711  SER  CA   CT1        0.070002       12.0107       0
     211 AS2  711  SER  HA   HB1       0.0900026       1.00794       0
     212 AS2  711  SER  CB   CT2       0.0500014       12.0107       0
     213 AS2  711  SER  HB1  HA2       0.0900026       1.00794       0
     214 AS2  711  SER  HB2  HA2       0.0900026       1.00794       0
     215 AS2  711  SER  OG   OH1       -0.660019       15.9994       0
     216 AS2  711  SER  HG1  H          0.430012       1.00794       0
     217 AS2  711  SER  C    C          0.510015       12.0107       0
     218 AS2  711  SER  O    O         -0.510015       15.9994       0
     219 AS2  712  ILE  N    NH1       -0.470014       14.0067       0
     220 AS2  712  ILE  HN   H          0.310009       1.00794       0
     221 AS2  712  ILE  CA   CT1        0.070002       12.0107       0
     222 AS2  712  ILE  HA   HB1       0.0900026       1.00794       0
     223 AS2  712  ILE  CB   CT1      -0.0900026       12.0107       0
     224 AS2  712  ILE  HB   HA1       0.0900026       1.00794       0
     225 AS2  712  ILE  CG2  CT3       -0.270008       12.0107       0
     226 AS2  712  ILE  HG21 HA3       0.0900026       1.00794       0
     227 AS2  712  ILE  HG22 HA3       0.0900026       1.00794       0
     228 AS2  712  ILE  HG23 HA3       0.0900026       1.00794       0
     229 AS2  712  ILE  CG1  CT2       -0.180005       12.0107       0
     230 AS2  712  ILE  HG11 HA2       0.0900026       1.00794       0
     231 AS2  712  ILE  HG12 HA2       0.0900026       1.00794       0
     232 AS2  712  ILE  CD   CT3       -0.270008       12.0107       0
     233 AS2  712  ILE  HD1  HA3       0.0900026       1.00794       0
     234 AS2  712  ILE  HD2  HA3       0.0900026       1.00794       0
     235 AS2  712  ILE  HD3  HA3       0.0900026       1.00794       0
     236 AS2  712  ILE  C    C          0.510015       12.0107       0
     237 AS2  712  ILE  O    O         -0.510015       15.9994       0
     238 AS2  713  ALA  N    NH1       -0.470014       14.0067       0
     239 AS2  713  ALA  HN   H          0.310009       1.00794       0
     240 AS2  713  ALA  CA   CT1        0.070002       12.0107       0
     241 AS2  713  ALA  HA   HB1       0.0900026       1.00794       0
     242 AS2  713  ALA  CB   CT3       -0.270008       12.0107       0
     243 AS2  713  ALA  HB1  HA3       0.0900026       1.00794       0
     244 AS2  713  ALA  HB2  HA3       0.0900026       1.00794       0
     245 AS2  713  ALA  HB3  HA3       0.0900026       1.00794       0
     246 AS2  713  ALA  C    C          0.510015       12.0107       0
     247 AS2  713  ALA  O    O         -0.510015       15.9994       0
     248 AS2  714  ILE  N    NH1       -0.470014       14.0067       0
     249 AS2  714  ILE  HN   H          0.310009       1.00794       0
     250 AS2  714  ILE  CA   CT1        0.070002       12.0107       0
     251 AS2  714  ILE  HA   HB1       0.0900026       1.00794       0
     252 AS2  714  ILE  CB   CT1      -0.0900026       12.0107       0
     253 AS2  714  ILE  HB   HA1       0.0900026       1.00794       0
     254 AS2  714  ILE  CG2  CT3       -0.270008       12.0107       0
     255 AS2  714  ILE  HG21 HA3       0.0900026       1.00794       0
     256 AS2  714  ILE  HG22 HA3       0.0900026       1.00794       0
     257 AS2  714  ILE  HG23 HA3       0.0900026       1.00794       0
     258 AS2  714  ILE  CG1  CT2       -0.180005       12.0107       0
     259 AS2  714  ILE  HG11 HA2       0.0900026       1.00794       0
     260 AS2  714  ILE  HG12 HA2       0.0900026       1.00794       0
     261 AS2  714  ILE  CD   CT3       -0.270008       12.0107       0
     262 AS2  714  ILE  HD1  HA3       0.0900026       1.00794       0
     263 AS2  714  ILE  HD2  HA3       0.0900026       1.00794       0
     264 AS2  714  ILE  HD3  HA3       0.0900026       1.00794       0
     265 AS2  714  ILE  C    C          0.510015       12.0107       0
     266 AS2  714  ILE  O    O         -0.510015       15.9994       0
     267 AS2  715  PRO  N    N         -0.290008       14.0067       0
     268 AS2  715  PRO  CD   CP3               0       12.0107       0
     269 AS2  715  PRO  HD1  HA2       0.0900026       1.00794       0
     270 AS2  715  PRO  HD2  HA2       0.0900026       1.00794       0
     271 AS2  715  PRO  CA   CP1       0.0200006       12.0107       0
     272 AS2  715  PRO  HA   HB1       0.0900026       1.00794       0
     273 AS2  715  PRO  CB   CP2       -0.180005       12.0107       0
     274 AS2  715  PRO  HB1  HA2       0.0900026       1.00794       0
     275 AS2  715  PRO  HB2  HA2       0.0900026       1.00794       0
     276 AS2  715  PRO  CG   CP2       -0.180005       12.0107       0
     277 AS2  715  PRO  HG1  HA2       0.0900026       1.00794       0
     278 AS2  715  PRO  HG2  HA2       0.0900026       1.00794       0
     279 AS2  715  PRO  C    C          0.510015       12.0107       0
     280 AS2  715  PRO  O    O         -0.510015       15.9994       0
     281 AS2  716  THR  N    NH1       -0.470014       14.0067       0
     282 AS2  716  THR  HN   H          0.310009       1.00794       0
     283 AS2  716  THR  CA   CT1        0.070002       12.0107       0
     284 AS2  716  THR  HA   HB1       0.0900026       1.00794       0
     285 AS2  716  THR  CB   CT1        0.140004       12.0107       0
     286 AS2  716  THR  HB   HA1       0.0900026       1.00794       0
     287 AS2  716  THR  OG1  OH1       -0.660019       15.9994       0
     288 AS2  716  THR  HG1  H          0.430012       1.00794       0
     289 AS2  716  THR  CG2  CT3       -0.270008       12.0107       0
     290 AS2  716  THR  HG21 HA3       0.0900026       1.00794       0
     291 AS2  716  THR  HG22 HA3       0.0900026       1.00794       0
     292 AS2  716  THR  HG23 HA3       0.0900026       1.00794       0
     293 AS2  716  THR  C    C          0.510015       12.0107       0
     294 AS2  716  THR  O    O         -0.510015       15.9994       0
     295 AS2  717  ASN  N    NH1       -0.470014       14.0067       0
     296 AS2  717  ASN  HN   H          0.310009       1.00794       0
     297 AS2  717  ASN  CA   CT1        0.070002       12.0107       0
     298 AS2  717  ASN  HA   HB1       0.0900026       1.00794       0
     299 AS2  717  ASN  CB   CC32      -0.180005       12.0107       0
     300 AS2  717  ASN  HB1  HCA2      0.0900026       1.00794       0
     301 AS2  717  ASN  HB2  HCA2      0.0900026       1.00794       0
     302 AS2  717  ASN  CG   CC2O       0.510015       12.0107       0
     303 AS2  717  ASN  OD1  OC2D      -0.510015       15.9994       0
     304 AS2  717  ASN  ND2  NC2D      -0.470014       14.0067       0
     305 AS2  717  ASN  HD22 HCP1       0.310009       1.00794       0
     306 AS2  717  ASN  C    C          0.510015       12.0107       0
     307 AS2  717  ASN  O    O         -0.510015       15.9994       0
     308 AS2  718  PHE  N    NH1       -0.470014       14.0067       0
     309 AS2  718  PHE  HN   H          0.310009       1.00794       0
     310 AS2  718  PHE  CA   CT1        0.070002       12.0107       0
     311 AS2  718  PHE  HA   HB1       0.0900026       1.00794       0
     312 AS2  718  PHE  CB   CT2       -0.180005       12.0107       0
     313 AS2  718  PHE  HB1  HA2       0.0900026       1.00794       0
     314 AS2  718  PHE  HB2  HA2       0.0900026       1.00794       0
     315 AS2  718  PHE  CG   CA                0       12.0107       0
     316 AS2  718  PHE  CD1  CA        -0.115003       12.0107       0
     317 AS2  718  PHE  HD1  HP         0.115003       1.00794       0
     318 AS2  718  PHE  CE1  CA        -0.115003       12.0107       0
     319 AS2  718  PHE  HE1  HP         0.115003       1.00794       0
     320 AS2  718  PHE  CZ   CA        -0.115003       12.0107       0
     321 AS2  718  PHE  HZ   HP         0.115003       1.00794       0
     322 AS2  718  PHE  CD2  CA        -0.115003       12.0107       0
     323 AS2  718  PHE  HD2  HP         0.115003       1.00794       0
     324 AS2  718  PHE  CE2  CA        -0.115003       12.0107       0
     325 AS2  718  PHE  HE2  HP         0.115003       1.00794       0
     326 AS2  718  PHE  C    C          0.510015       12.0107       0
     327 AS2  718  PHE  O    O         -0.510015       15.9994       0
     328 AS2  719  THR  N    NH1       -0.470014       14.0067       0
     329 AS2  719  THR  HN   H          0.310009       1.00794       0
     330 AS2  719  THR  CA   CT1        0.070002       12.0107       0
     331 AS2  719  THR  HA   HB1       0.0900026       1.00794       0
     332 AS2  719  THR  CB   CT1        0.140004       12.0107       0
     333 AS2  719  THR  HB   HA1       0.0900026       1.00794       0
     334 AS2  719  THR  OG1  OH1       -0.660019       15.9994       0
     335 AS2  719  THR  HG1  H          0.430012       1.00794       0
     336 AS2  719  THR  CG2  CT3       -0.270008       12.0107       0
     337 AS2  719  THR  HG21 HA3       0.0900026       1.00794       0
     338 AS2  719  THR  HG22 HA3       0.0900026       1.00794       0
     339 AS2  719  THR  HG23 HA3       0.0900026       1.00794       0
     340 AS2  719  THR  C    C          0.510015       12.0107       0
     341 AS2  719  THR  O    O         -0.510015       15.9994       0
     342 AS2  720  ILE  N    NH1       -0.470014       14.0067       0
     343 AS2  720  ILE  HN   H          0.310009       1.00794       0
     344 AS2  720  ILE  CA   CT1        0.070002       12.0107       0
     345 AS2  720  ILE  HA   HB1       0.0900026       1.00794       0
     346 AS2  720  ILE  CB   CT1      -0.0900026       12.0107       0
     347 AS2  720  ILE  HB   HA1       0.0900026       1.00794       0
     348 AS2  720  ILE  CG2  CT3       -0.270008       12.0107       0
     349 AS2  720  ILE  HG21 HA3       0.0900026       1.00794       0
     350 AS2  720  ILE  HG22 HA3       0.0900026       1.00794       0
     351 AS2  720  ILE  HG23 HA3       0.0900026       1.00794       0
     352 AS2  720  ILE  CG1  CT2       -0.180005       12.0107       0
     353 AS2  720  ILE  HG11 HA2       0.0900026       1.00794       0
     354 AS2  720  ILE  HG12 HA2       0.0900026       1.00794       0
     355 AS2  720  ILE  CD   CT3       -0.270008       12.0107       0
     356 AS2  720  ILE  HD1  HA3       0.0900026       1.00794       0
     357 AS2  720  ILE  HD2  HA3       0.0900026       1.00794       0
     358 AS2  720  ILE  HD3  HA3       0.0900026       1.00794       0
     359 AS2  720  ILE  C    C          0.510015       12.0107       0
     360 AS2  720  ILE  O    O         -0.510015       15.9994       0
     361 AS2  721  SER  N    NH1       -0.470014       14.0067       0
     362 AS2  721  SER  HN   H          0.310009       1.00794       0
     363 AS2  721  SER  CA   CT1        0.070002       12.0107       0
     364 AS2  721  SER  HA   HB1       0.0900026       1.00794       0
     365 AS2  721  SER  CB   CT2       0.0500014       12.0107       0
     366 AS2  721  SER  HB1  HA2       0.0900026       1.00794       0
     367 AS2  721  SER  HB2  HA2       0.0900026       1.00794       0
     368 AS2  721  SER  OG   OH1       -0.660019       15.9994       0
     369 AS2  721  SER  HG1  H          0.430012       1.00794       0
     370 AS2  721  SER  C    C          0.510015       12.0107       0
     371 AS2  721  SER  O    O         -0.510015       15.9994       0
     372 AS2  722  VAL  N    NH1       -0.470014       14.0067       0
     373 AS2  722  VAL  HN   H          0.310009       1.00794       0
     374 AS2  722  VAL  CA   CT1        0.070002       12.0107       0
     375 AS2  722  VAL  HA   HB1       0.0900026       1.00794       0
     376 AS2  722  VAL  CB   CT1      -0.0900026       12.0107       0
     377 AS2  722  VAL  HB   HA1       0.0900026       1.00794       0
     378 AS2  722  VAL  CG1  CT3       -0.270008       12.0107       0
     379 AS2  722  VAL  HG11 HA3       0.0900026       1.00794       0
     380 AS2  722  VAL  HG12 HA3       0.0900026       1.00794       0
     381 AS2  722  VAL  HG13 HA3       0.0900026       1.00794       0
     382 AS2  722  VAL  CG2  CT3       -0.270008       12.0107       0
     383 AS2  722  VAL  HG21 HA3       0.0900026       1.00794       0
     384 AS2  722  VAL  HG22 HA3       0.0900026       1.00794       0
     385 AS2  722  VAL  HG23 HA3       0.0900026       1.00794       0
     386 AS2  722  VAL  C    C          0.510015       12.0107       0
     387 AS2  722  VAL  O    O         -0.510015       15.9994       0
     388 AS2  723  THR  N    NH1       -0.470014       14.0067       0
     389 AS2  723  THR  HN   H          0.310009       1.00794       0
     390 AS2  723  THR  CA   CT1        0.070002       12.0107       0
     391 AS2  723  THR  HA   HB1       0.0900026       1.00794       0
     392 AS2  723  THR  CB   CT1        0.140004       12.0107       0
     393 AS2  723  THR  HB   HA1       0.0900026       1.00794       0
     394 AS2  723  THR  OG1  OH1       -0.660019       15.9994       0
     395 AS2  723  THR  HG1  H          0.430012       1.00794       0
     396 AS2  723  THR  CG2  CT3       -0.270008       12.0107       0
     397 AS2  723  THR  HG21 HA3       0.0900026       1.00794       0
     398 AS2  723  THR  HG22 HA3       0.0900026       1.00794       0
     399 AS2  723  THR  HG23 HA3       0.0900026       1.00794       0
     400 AS2  723  THR  C    C          0.510015       12.0107       0
     401 AS2  723  THR  O    O         -0.510015       15.9994       0
     402 AS2  724  THR  N    NH1       -0.470014       14.0067       0
     403 AS2  724  THR  HN   H          0.310009       1.00794       0
     404 AS2  724  THR  CA   CT1        0.070002       12.0107       0
     405 AS2  724  THR  HA   HB1       0.0900026       1.00794       0
     406 AS2  724  THR  CB   CT1        0.140004       12.0107       0
     407 AS2  724  THR  HB   HA1       0.0900026       1.00794       0
     408 AS2  724  THR  OG1  OH1       -0.660019       15.9994       0
     409 AS2  724  THR  HG1  H          0.430012       1.00794       0
     410 AS2  724  THR  CG2  CT3       -0.270008       12.0107       0
     411 AS2  724  THR  HG21 HA3       0.0900026       1.00794       0
     412 AS2  724  THR  HG22 HA3       0.0900026       1.00794       0
     413 AS2  724  THR  HG23 HA3       0.0900026       1.00794       0
     414 AS2  724  THR  C    C          0.510015       12.0107       0
     415 AS2  724  THR  O    O         -0.510015       15.9994       0
     416 AS2  725  GLU  N    NH1       -0.470014       14.0067       0
     417 AS2  725  GLU  HN   H          0.310009       1.00794       0
     418 AS2  725  GLU  CA   CT1        0.070002       12.0107       0
     419 AS2  725  GLU  HA   HB1       0.0900026       1.00794       0
     420 AS2  725  GLU  CB   CT2A      -0.180005       12.0107       0
     421 AS2  725  GLU  HB1  HA2       0.0900026       1.00794       0
     422 AS2  725  GLU  HB2  HA2       0.0900026       1.00794       0
     423 AS2  725  GLU  CG   CT2       -0.280008       12.0107       0
     424 AS2  725  GLU  HG1  HA2       0.0900026       1.00794       0
     425 AS2  725  GLU  HG2  HA2       0.0900026       1.00794       0
     426 AS2  725  GLU  CD   CC         0.620018       12.0107       0
     427 AS2  725  GLU  OE1  OC        -0.760022       15.9994       0
     428 AS2  725  GLU  OE2  OC        -0.760022       15.9994       0
     429 AS2  725  GLU  C    C          0.510015       12.0107       0
     430 AS2  725  GLU  O    O         -0.510015       15.9994       0
     431 AS2  726  ILE  N    NH1       -0.470014       14.0067       0
     432 AS2  726  ILE  HN   H          0.310009       1.00794       0
     433 AS2  726  ILE  CA   CT1        0.070002       12.0107       0
     434 AS2  726  ILE  HA   HB1       0.0900026       1.00794       0
     435 AS2  726  ILE  CB   CT1      -0.0900026       12.0107       0
     436 AS2  726  ILE  HB   HA1       0.0900026       1.00794       0
     437 AS2  726  ILE  CG2  CT3       -0.270008       12.0107       0
     438 AS2  726  ILE  HG21 HA3       0.0900026       1.00794       0
     439 AS2  726  ILE  HG22 HA3       0.0900026       1.00794       0
     440 AS2  726  ILE  HG23 HA3       0.0900026       1.00794       0
     441 AS2  726  ILE  CG1  CT2       -0.180005       12.0107       0
     442 AS2  726  ILE  HG11 HA2       0.0900026       1.00794       0
     443 AS2  726  ILE  HG12 HA2       0.0900026       1.00794       0
     444 AS2  726  ILE  CD   CT3       -0.270008       12.0107       0
     445 AS2  726  ILE  HD1  HA3       0.0900026       1.00794       0
     446 AS2  726  ILE  HD2  HA3       0.0900026       1.00794       0
     447 AS2  726  ILE  HD3  HA3       0.0900026       1.00794       0
     448 AS2  726  ILE  C    C          0.510015       12.0107       0
     449 AS2  726  ILE  O    O         -0.510015       15.9994       0
     450 AS2  727  LEU  N    NH1       -0.470014       14.0067       0
     451 AS2  727  LEU  HN   H          0.310009       1.00794       0
     452 AS2  727  LEU  CA   CT1        0.070002       12.0107       0
     453 AS2  727  LEU  HA   HB1       0.0900026       1.00794       0
     454 AS2  727  LEU  CB   CT2       -0.180005       12.0107       0
     455 AS2  727  LEU  HB1  HA2       0.0900026       1.00794       0
     456 AS2  727  LEU  HB2  HA2       0.0900026       1.00794       0
     457 AS2  727  LEU  CG   CT1      -0.0900026       12.0107       0
     458 AS2  727  LEU  HG   HA1       0.0900026       1.00794       0
     459 AS2  727  LEU  CD1  CT3       -0.270008       12.0107       0
     460 AS2  727  LEU  HD11 HA3       0.0900026       1.00794       0
     461 AS2  727  LEU  HD12 HA3       0.0900026       1.00794       0
     462 AS2  727  LEU  HD13 HA3       0.0900026       1.00794       0
     463 AS2  727  LEU  CD2  CT3       -0.270008       12.0107       0
     464 AS2  727  LEU  HD21 HA3       0.0900026       1.00794       0
     465 AS2  727  LEU  HD22 HA3       0.0900026       1.00794       0
     466 AS2  727  LEU  HD23 HA3       0.0900026       1.00794       0
     467 AS2  727  LEU  C    C          0.510015       12.0107       0
     468 AS2  727  LEU  O    O         -0.510015       15.9994       0
     469 AS2  728  PRO  N    N         -0.290008       14.0067       0
     470 AS2  728  PRO  CD   CP3               0       12.0107       0
     471 AS2  728  PRO  HD1  HA2       0.0900026       1.00794       0
     472 AS2  728  PRO  HD2  HA2       0.0900026       1.00794       0
     473 AS2  728  PRO  CA   CP1       0.0200006       12.0107       0
     474 AS2  728  PRO  HA   HB1       0.0900026       1.00794       0
     475 AS2  728  PRO  CB   CP2       -0.180005       12.0107       0
     476 AS2  728  PRO  HB1  HA2       0.0900026       1.00794       0
     477 AS2  728  PRO  HB2  HA2       0.0900026       1.00794       0
     478 AS2  728  PRO  CG   CP2       -0.180005       12.0107       0
     479 AS2  728  PRO  HG1  HA2       0.0900026       1.00794       0
     480 AS2  728  PRO  HG2  HA2       0.0900026       1.00794       0
     481 AS2  728  PRO  C    C          0.510015       12.0107       0
     482 AS2  728  PRO  O    O         -0.510015       15.9994       0
     483 AS2  729  VAL  N    NH1       -0.470014       14.0067       0
     484 AS2  729  VAL  HN   H          0.310009       1.00794       0
     485 AS2  729  VAL  CA   CT1        0.070002       12.0107       0
     486 AS2  729  VAL  HA   HB1       0.0900026       1.00794       0
     487 AS2  729  VAL  CB   CT1      -0.0900026       12.0107       0
     488 AS2  729  VAL  HB   HA1       0.0900026       1.00794       0
     489 AS2  729  VAL  CG1  CT3       -0.270008       12.0107       0
     490 AS2  729  VAL  HG11 HA3       0.0900026       1.00794       0
     491 AS2  729  VAL  HG12 HA3       0.0900026       1.00794       0
     492 AS2  729  VAL  HG13 HA3       0.0900026       1.00794       0
     493 AS2  729  VAL  CG2  CT3       -0.270008       12.0107       0
     494 AS2  729  VAL  HG21 HA3       0.0900026       1.00794       0
     495 AS2  729  VAL  HG22 HA3       0.0900026       1.00794       0
     496 AS2  729  VAL  HG23 HA3       0.0900026       1.00794       0
     497 AS2  729  VAL  C    C          0.510015       12.0107       0
     498 AS2  729  VAL  O    O         -0.510015       15.9994       0
     499 AS2  730  SER  N    NH1       -0.470014       14.0067       0
     500 AS2  730  SER  HN   H          0.310009       1.00794       0
     501 AS2  730  SER  CA   CT1        0.070002       12.0107       0
     502 AS2  730  SER  HA   HB1       0.0900026       1.00794       0
     503 AS2  730  SER  CB   CT2       0.0500014       12.0107       0
     504 AS2  730  SER  HB1  HA2       0.0900026       1.00794       0
     505 AS2  730  SER  HB2  HA2       0.0900026       1.00794       0
     506 AS2  730  SER  OG   OH1       -0.660019       15.9994       0
     507 AS2  730  SER  HG1  H          0.430012       1.00794       0
     508 AS2  730  SER  C    C          0.510015       12.0107       0
     509 AS2  730  SER  O    O         -0.510015       15.9994       0
     510 AS2  731  MET  N    NH1       -0.470014       14.0067       0
     511 AS2  731  MET  HN   H          0.310009       1.00794       0
     512 AS2  731  MET  CA   CT1        0.070002       12.0107       0
     513 AS2  731  MET  HA   HB1       0.0900026       1.00794       0
     514 AS2  731  MET  CB   CT2       -0.180005       12.0107       0
     515 AS2  731  MET  HB1  HA2       0.0900026       1.00794       0
     516 AS2  731  MET  HB2  HA2       0.0900026       1.00794       0
     517 AS2  731  MET  CG   CT2       -0.140004       12.0107       0
     518 AS2  731  MET  HG1  HA2       0.0900026       1.00794       0
     519 AS2  731  MET  HG2  HA2       0.0900026       1.00794       0
     520 AS2  731  MET  SD   S        -0.0900026        32.065       0
     521 AS2  731  MET  CE   CT3       -0.220006       12.0107       0
     522 AS2  731  MET  HE1  HA3       0.0900026       1.00794       0
     523 AS2  731  MET  HE2  HA3       0.0900026       1.00794       0
     524 AS2  731  MET  HE3  HA3       0.0900026       1.00794       0
     525 AS2  731  MET  C    C          0.510015       12.0107       0
     526 AS2  731  MET  O    O         -0.510015       15.9994       0
     527 AS2  732  THR  N    NH1       -0.470014       14.0067       0
     528 AS2  732  THR  HN   H          0.310009       1.00794       0
     529 AS2  732  THR  CA   CT1        0.070002       12.0107       0
     530 AS2  732  THR  HA   HB1       0.0900026       1.00794       0
     531 AS2  732  THR  CB   CT1        0.140004       12.0107       0
     532 AS2  732  THR  HB   HA1       0.0900026       1.00794       0
     533 AS2  732  THR  OG1  OH1       -0.660019       15.9994       0
     534 AS2  732  THR  HG1  H          0.430012       1.00794       0
     535 AS2  732  THR  CG2  CT3       -0.270008       12.0107       0
     536 AS2  732  THR  HG21 HA3       0.0900026       1.00794       0
     537 AS2  732  THR  HG22 HA3       0.0900026       1.00794       0
     538 AS2  732  THR  HG23 HA3       0.0900026       1.00794       0
     539 AS2  732  THR  C    C          0.510015       12.0107       0
     540 AS2  732  THR  O    O         -0.510015       15.9994       0
     541 AS2  733  LYS  N    NH1       -0.470014       14.0067       0
     542 AS2  733  LYS  HN   H          0.310009       1.00794       0
     543 AS2  733  LYS  CA   CT1        0.070002       12.0107       0
     544 AS2  733  LYS  HA   HB1       0.0900026       1.00794       0
     545 AS2  733  LYS  CB   CT2       -0.180005       12.0107       0
     546 AS2  733  LYS  HB1  HA2       0.0900026       1.00794       0
     547 AS2  733  LYS  HB2  HA2       0.0900026       1.00794       0
     548 AS2  733  LYS  CG   CT2       -0.180005       12.0107       0
     549 AS2  733  LYS  HG1  HA2       0.0900026       1.00794       0
     550 AS2  733  LYS  HG2  HA2       0.0900026       1.00794       0
     551 AS2  733  LYS  CD   CT2       -0.180005       12.0107       0
     552 AS2  733  LYS  HD1  HA2       0.0900026       1.00794       0
     553 AS2  733  LYS  HD2  HA2       0.0900026       1.00794       0
     554 AS2  733  LYS  CE   CT2        0.210006       12.0107       0
     555 AS2  733  LYS  HE1  HA2       0.0500014       1.00794       0
     556 AS2  733  LYS  HE2  HA2       0.0500014       1.00794       0
     557 AS2  733  LYS  NZ   NH3       -0.300009       14.0067       0
     558 AS2  733  LYS  HZ1  HC          0.33001       1.00794       0
     559 AS2  733  LYS  HZ2  HC          0.33001       1.00794       0
     560 AS2  733  LYS  HZ3  HC          0.33001       1.00794       0
     561 AS2  733  LYS  C    C          0.510015       12.0107       0
     562 AS2  733  LYS  O    O         -0.510015       15.9994       0
     563 AS2  734  THR  N    NH1       -0.470014       14.0067       0
     564 AS2  734  THR  HN   H          0.310009       1.00794       0
     565 AS2  734  THR  CA   CT1        0.070002       12.0107       0
     566 AS2  734  THR  HA   HB1       0.0900026       1.00794       0
     567 AS2  734  THR  CB   CT1        0.140004       12.0107       0
     568 AS2  734  THR  HB   HA1       0.0900026       1.00794       0
     569 AS2  734  THR  OG1  OH1       -0.660019       15.9994       0
     570 AS2  734  THR  HG1  H          0.430012       1.00794       0
     571 AS2  734  THR  CG2  CT3       -0.270008       12.0107       0
     572 AS2  734  THR  HG21 HA3       0.0900026       1.00794       0
     573 AS2  734  THR  HG22 HA3       0.0900026       1.00794       0
     574 AS2  734  THR  HG23 HA3       0.0900026       1.00794       0
     575 AS2  734  THR  C    C          0.510015       12.0107       0
     576 AS2  734  THR  O    O         -0.510015       15.9994       0
     577 AS2  735  SER  N    NH1       -0.470014       14.0067       0
     578 AS2  735  SER  HN   H          0.310009       1.00794       0
     579 AS2  735  SER  CA   CT1        0.070002       12.0107       0
     580 AS2  735  SER  HA   HB1       0.0900026       1.00794       0
     581 AS2  735  SER  CB   CT2       0.0500014       12.0107       0
     582 AS2  735  SER  HB1  HA2       0.0900026       1.00794       0
     583 AS2  735  SER  HB2  HA2       0.0900026       1.00794       0
     584 AS2  735  SER  OG   OH1       -0.660019       15.9994       0
     585 AS2  735  SER  HG1  H          0.430012       1.00794       0
     586 AS2  735  SER  C    C          0.510015       12.0107       0
     587 AS2  735  SER  O    O         -0.510015       15.9994       0
     588 AS2  736  VAL  N    NH1       -0.470014       14.0067       0
     589 AS2  736  VAL  HN   H          0.310009       1.00794       0
     590 AS2  736  VAL  CA   CT1        0.070002       12.0107       0
     591 AS2  736  VAL  HA   HB1       0.0900026       1.00794       0
     592 AS2  736  VAL  CB   CT1      -0.0900026       12.0107       0
     593 AS2  736  VAL  HB   HA1       0.0900026       1.00794       0
     594 AS2  736  VAL  CG1  CT3       -0.270008       12.0107       0
     595 AS2  736  VAL  HG11 HA3       0.0900026       1.00794       0
     596 AS2  736  VAL  HG12 HA3       0.0900026       1.00794       0
     597 AS2  736  VAL  HG13 HA3       0.0900026       1.00794       0
     598 AS2  736  VAL  CG2  CT3       -0.270008       12.0107       0
     599 AS2  736  VAL  HG21 HA3       0.0900026       1.00794       0
     600 AS2  736  VAL  HG22 HA3       0.0900026       1.00794       0
     601 AS2  736  VAL  HG23 HA3       0.0900026       1.00794       0
     602 AS2  736  VAL  C    C          0.510015       12.0107       0
     603 AS2  736  VAL  O    O         -0.510015       15.9994       0
     604 AS2  737  ASP  N    NH1       -0.470014       14.0067       0
     605 AS2  737  ASP  HN   H          0.310009       1.00794       0
     606 AS2  737  ASP  CA   CT1        0.070002       12.0107       0
     607 AS2  737  ASP  HA   HB1       0.0900026       1.00794       0
     608 AS2  737  ASP  CB   CT2A      -0.280008       12.0107       0
     609 AS2  737  ASP  HB1  HA2       0.0900026       1.00794       0
     610 AS2  737  ASP  HB2  HA2       0.0900026       1.00794       0
     611 AS2  737  ASP  CG   CC         0.620018       12.0107       0
     612 AS2  737  ASP  OD1  OC        -0.760022       15.9994       0
     613 AS2  737  ASP  OD2  OC        -0.760022       15.9994       0
     614 AS2  737  ASP  C    C          0.510015       12.0107       0
     615 AS2  737  ASP  O    O         -0.510015       15.9994       0
     616 AS2  738  CYS  N    NH1       -0.470014       14.0067       0
     617 AS2  738  CYS  HN   H          0.310009       1.00794       0
     618 AS2  738  CYS  CA   CT1        0.070002       12.0107       0
     619 AS2  738  CYS  HA   HB1       0.0900026       1.00794       0
     620 AS2  738  CYS  CB   CT2       -0.100003       12.0107       0
     621 AS2  738  CYS  HB1  HA2       0.0900026       1.00794       0
     622 AS2  738  CYS  HB2  HA2       0.0900026       1.00794       0
     623 AS2  738  CYS  SG   SM       -0.0800023        32.065       0
     624 AS2  738  CYS  C    C          0.510015       12.0107       0
     625 AS2  738  CYS  O    O         -0.510015       15.9994       0
     626 AS2  739  THR  N    NH1       -0.470014       14.0067       0
     627 AS2  739  THR  HN   H          0.310009       1.00794       0
     628 AS2  739  THR  CA   CT1        0.070002       12.0107       0
     629 AS2  739  THR  HA   HB1       0.0900026       1.00794       0
     630 AS2  739  THR  CB   CT1        0.140004       12.0107       0
     631 AS2  739  THR  HB   HA1       0.0900026       1.00794       0
     632 AS2  739  THR  OG1  OH1       -0.660019       15.9994       0
     633 AS2  739  THR  HG1  H          0.430012       1.00794       0
     634 AS2  739  THR  CG2  CT3       -0.270008       12.0107       0
     635 AS2  739  THR  HG21 HA3       0.0900026       1.00794       0
     636 AS2  739  THR  HG22 HA3       0.0900026       1.00794       0
     637 AS2  739  THR  HG23 HA3       0.0900026       1.00794       0
     638 AS2  739  THR  C    C          0.510015       12.0107       0
     639 AS2  739  THR  O    O         -0.510015       15.9994       0
     640 AS2  740  MET  N    NH1       -0.470014       14.0067       0
     641 AS2  740  MET  HN   H          0.310009       1.00794       0
     642 AS2  740  MET  CA   CT1        0.070002       12.0107       0
     643 AS2  740  MET  HA   HB1       0.0900026       1.00794       0
     644 AS2  740  MET  CB   CT2       -0.180005       12.0107       0
     645 AS2  740  MET  HB1  HA2       0.0900026       1.00794       0
     646 AS2  740  MET  HB2  HA2       0.0900026       1.00794       0
     647 AS2  740  MET  CG   CT2       -0.140004       12.0107       0
     648 AS2  740  MET  HG1  HA2       0.0900026       1.00794       0
     649 AS2  740  MET  HG2  HA2       0.0900026       1.00794       0
     650 AS2  740  MET  SD   S        -0.0900026        32.065       0
     651 AS2  740  MET  CE   CT3       -0.220006       12.0107       0
     652 AS2  740  MET  HE1  HA3       0.0900026       1.00794       0
     653 AS2  740  MET  HE2  HA3       0.0900026       1.00794       0
     654 AS2  740  MET  HE3  HA3       0.0900026       1.00794       0
     655 AS2  740  MET  C    C          0.510015       12.0107       0
     656 AS2  740  MET  O    O         -0.510015       15.9994       0
     657 AS2  741  TYR  N    NH1       -0.470014       14.0067       0
     658 AS2  741  TYR  HN   H          0.310009       1.00794       0
     659 AS2  741  TYR  CA   CT1        0.070002       12.0107       0
     660 AS2  741  TYR  HA   HB1       0.0900026       1.00794       0
     661 AS2  741  TYR  CB   CT2       -0.180005       12.0107       0
     662 AS2  741  TYR  HB1  HA2       0.0900026       1.00794       0
     663 AS2  741  TYR  HB2  HA2       0.0900026       1.00794       0
     664 AS2  741  TYR  CG   CA                0       12.0107       0
     665 AS2  741  TYR  CD1  CA        -0.115003       12.0107       0
     666 AS2  741  TYR  HD1  HP         0.115003       1.00794       0
     667 AS2  741  TYR  CE1  CA        -0.115003       12.0107       0
     668 AS2  741  TYR  HE1  HP         0.115003       1.00794       0
     669 AS2  741  TYR  CZ   CA         0.110003       12.0107       0
     670 AS2  741  TYR  OH   OH1       -0.540016       15.9994       0
     671 AS2  741  TYR  HH   H          0.430012       1.00794       0
     672 AS2  741  TYR  CD2  CA        -0.115003       12.0107       0
     673 AS2  741  TYR  HD2  HP         0.115003       1.00794       0
     674 AS2  741  TYR  CE2  CA        -0.115003       12.0107       0
     675 AS2  741  TYR  HE2  HP         0.115003       1.00794       0
     676 AS2  741  TYR  C    C          0.510015       12.0107       0
     677 AS2  741  TYR  O    O         -0.510015       15.9994       0
     678 AS2  742  ILE  N    NH1       -0.470014       14.0067       0
     679 AS2  742  ILE  HN   H          0.310009       1.00794       0
     680 AS2  742  ILE  CA   CT1        0.070002       12.0107       0
     681 AS2  742  ILE  HA   HB1       0.0900026       1.00794       0
     682 AS2  742  ILE  CB   CT1      -0.0900026       12.0107       0
     683 AS2  742  ILE  HB   HA1       0.0900026       1.00794       0
     684 AS2  742  ILE  CG2  CT3       -0.270008       12.0107       0
     685 AS2  742  ILE  HG21 HA3       0.0900026       1.00794       0
     686 AS2  742  ILE  HG22 HA3       0.0900026       1.00794       0
     687 AS2  742  ILE  HG23 HA3       0.0900026       1.00794       0
     688 AS2  742  ILE  CG1  CT2       -0.180005       12.0107       0
     689 AS2  742  ILE  HG11 HA2       0.0900026       1.00794       0
     690 AS2  742  ILE  HG12 HA2       0.0900026       1.00794       0
     691 AS2  742  ILE  CD   CT3       -0.270008       12.0107       0
     692 AS2  742  ILE  HD1  HA3       0.0900026       1.00794       0
     693 AS2  742  ILE  HD2  HA3       0.0900026       1.00794       0
     694 AS2  742  ILE  HD3  HA3       0.0900026       1.00794       0
     695 AS2  742  ILE  C    C          0.510015       12.0107       0
     696 AS2  742  ILE  O    O         -0.510015       15.9994       0
     697 AS2  743  CYS  N    NH1       -0.470014       14.0067       0
     698 AS2  743  CYS  HN   H          0.310009       1.00794       0
     699 AS2  743  CYS  CA   CT1        0.070002       12.0107       0
     700 AS2  743  CYS  HA   HB1       0.0900026       1.00794       0
     701 AS2  743  CYS  CB   CT2       -0.100003       12.0107       0
     702 AS2  743  CYS  HB1  HA2       0.0900026       1.00794       0
     703 AS2  743  CYS  HB2  HA2       0.0900026       1.00794       0
     704 AS2  743  CYS  SG   SM       -0.0800023        32.065       0
     705 AS2  743  CYS  C    C          0.510015       12.0107       0
     706 AS2  743  CYS  O    O         -0.510015       15.9994       0
     707 AS2  744  GLY  N    NH1       -0.470014       14.0067       0
     708 AS2  744  GLY  HN   H          0.310009       1.00794       0
     709 AS2  744  GLY  CA   CT2      -0.0200006       12.0107       0
     710 AS2  744  GLY  HA1  HB2       0.0900026       1.00794       0
     711 AS2  744  GLY  HA2  HB2       0.0900026       1.00794       0
     712 AS2  744  GLY  C    C          0.510015       12.0107       0
     713 AS2  744  GLY  O    O         -0.510015       15.9994       0
     714 AS2  745  ASP  N    NH1       -0.470014       14.0067       0
     715 AS2  745  ASP  HN   H          0.310009       1.00794       0
     716 AS2  745  ASP  CA   CT1        0.070002       12.0107       0
     717 AS2  745  ASP  HA   HB1       0.0900026       1.00794       0
     718 AS2  745  ASP  CB   CT2A      -0.280008       12.0107       0
     719 AS2  745  ASP  HB1  HA2       0.0900026       1.00794       0
     720 AS2  745  ASP  HB2  HA2       0.0900026       1.00794       0
     721 AS2  745  ASP  CG   CC         0.620018       12.0107       0
     722 AS2  745  ASP  OD1  OC        -0.760022       15.9994       0
     723 AS2  745  ASP  OD2  OC        -0.760022       15.9994       0
     724 AS2  745  ASP  C    C          0.510015       12.0107       0
     725 AS2  745  ASP  O    O         -0.510015       15.9994       0
     726 AS2  746  SER  N    NH1       -0.470014       14.0067       0
     727 AS2  746  SER  HN   H          0.310009       1.00794       0
     728 AS2  746  SER  CA   CT1        0.070002       12.0107       0
     729 AS2  746  SER  HA   HB1       0.0900026       1.00794       0
     730 AS2  746  SER  CB   CT2       0.0500014       12.0107       0
     731 AS2  746  SER  HB1  HA2       0.0900026       1.00794       0
     732 AS2  746  SER  HB2  HA2       0.0900026       1.00794       0
     733 AS2  746  SER  OG   OH1       -0.660019       15.9994       0
     734 AS2  746  SER  HG1  H          0.430012       1.00794       0
     735 AS2  746  SER  C    C          0.510015       12.0107       0
     736 AS2  746  SER  O    O         -0.510015       15.9994       0
     737 AS2  747  THR  N    NH1       -0.470014       14.0067       0
     738 AS2  747  THR  HN   H          0.310009       1.00794       0
     739 AS2  747  THR  CA   CT1        0.070002       12.0107       0
     740 AS2  747  THR  HA   HB1       0.0900026       1.00794       0
     741 AS2  747  THR  CB   CT1        0.140004       12.0107       0
     742 AS2  747  THR  HB   HA1       0.0900026       1.00794       0
     743 AS2  747  THR  OG1  OH1       -0.660019       15.9994       0
     744 AS2  747  THR  HG1  H          0.430012       1.00794       0
     745 AS2  747  THR  CG2  CT3       -0.270008       12.0107       0
     746 AS2  747  THR  HG21 HA3       0.0900026       1.00794       0
     747 AS2  747  THR  HG22 HA3       0.0900026       1.00794       0
     748 AS2  747  THR  HG23 HA3       0.0900026       1.00794       0
     749 AS2  747  THR  C    C          0.510015       12.0107       0
     750 AS2  747  THR  O    O         -0.510015       15.9994       0
     751 AS2  748  GLU  N    NH1       -0.470014       14.0067       0
     752 AS2  748  GLU  HN   H          0.310009       1.00794       0
     753 AS2  748  GLU  CA   CT1        0.070002       12.0107       0
     754 AS2  748  GLU  HA   HB1       0.0900026       1.00794       0
     755 AS2  748  GLU  CB   CT2A      -0.180005       12.0107       0
     756 AS2  748  GLU  HB1  HA2       0.0900026       1.00794       0
     757 AS2  748  GLU  HB2  HA2       0.0900026       1.00794       0
     758 AS2  748  GLU  CG   CT2       -0.280008       12.0107       0
     759 AS2  748  GLU  HG1  HA2       0.0900026       1.00794       0
     760 AS2  748  GLU  HG2  HA2       0.0900026       1.00794       0
     761 AS2  748  GLU  CD   CC         0.620018       12.0107       0
     762 AS2  748  GLU  OE1  OC        -0.760022       15.9994       0
     763 AS2  748  GLU  OE2  OC        -0.760022       15.9994       0
     764 AS2  748  GLU  C    C          0.510015       12.0107       0
     765 AS2  748  GLU  O    O         -0.510015       15.9994       0
     766 AS2  749  CYS  N    NH1       -0.470014       14.0067       0
     767 AS2  749  CYS  HN   H          0.310009       1.00794       0
     768 AS2  749  CYS  CA   CT1        0.070002       12.0107       0
     769 AS2  749  CYS  HA   HB1       0.0900026       1.00794       0
     770 AS2  749  CYS  CB   CT2       -0.100003       12.0107       0
     771 AS2  749  CYS  HB1  HA2       0.0900026       1.00794       0
     772 AS2  749  CYS  HB2  HA2       0.0900026       1.00794       0
     773 AS2  749  CYS  SG   SM       -0.0800023        32.065       0
     774 AS2  749  CYS  C    C          0.510015       12.0107       0
     775 AS2  749  CYS  O    O         -0.510015       15.9994       0
     776 AS2  750  SER  N    NH1       -0.470014       14.0067       0
     777 AS2  750  SER  HN   H          0.310009       1.00794       0
     778 AS2  750  SER  CA   CT1        0.070002       12.0107       0
     779 AS2  750  SER  HA   HB1       0.0900026       1.00794       0
     780 AS2  750  SER  CB   CT2       0.0500014       12.0107       0
     781 AS2  750  SER  HB1  HA2       0.0900026       1.00794       0
     782 AS2  750  SER  HB2  HA2       0.0900026       1.00794       0
     783 AS2  750  SER  OG   OH1       -0.660019       15.9994       0
     784 AS2  750  SER  HG1  H          0.430012       1.00794       0
     785 AS2  750  SER  C    C          0.510015       12.0107       0
     786 AS2  750  SER  O    O         -0.510015       15.9994       0
     787 AS2  751  ASN  N    NH1       -0.470014       14.0067       0
     788 AS2  751  ASN  HN   H          0.310009       1.00794       0
     789 AS2  751  ASN  CA   CT1        0.070002       12.0107       0
     790 AS2  751  ASN  HA   HB1       0.0900026       1.00794       0
     791 AS2  751  ASN  CB   CT2       -0.180005       12.0107       0
     792 AS2  751  ASN  HB1  HA2       0.0900026       1.00794       0
     793 AS2  751  ASN  HB2  HA2       0.0900026       1.00794       0
     794 AS2  751  ASN  CG   CC         0.550016       12.0107       0
     795 AS2  751  ASN  OD1  O         -0.550016       15.9994       0
     796 AS2  751  ASN  ND2  NH2       -0.620018       14.0067       0
     797 AS2  751  ASN  HD21 H          0.320009       1.00794       0
     798 AS2  751  ASN  HD22 H          0.300009       1.00794       0
     799 AS2  751  ASN  C    C          0.510015       12.0107       0
     800 AS2  751  ASN  O    O         -0.510015       15.9994       0
     801 AS2  752  LEU  N    NH1       -0.470014       14.0067       0
     802 AS2  752  LEU  HN   H          0.310009       1.00794       0
     803 AS2  752  LEU  CA   CT1        0.070002       12.0107       0
     804 AS2  752  LEU  HA   HB1       0.0900026       1.00794       0
     805 AS2  752  LEU  CB   CT2       -0.180005       12.0107       0
     806 AS2  752  LEU  HB1  HA2       0.0900026       1.00794       0
     807 AS2  752  LEU  HB2  HA2       0.0900026       1.00794       0
     808 AS2  752  LEU  CG   CT1      -0.0900026       12.0107       0
     809 AS2  752  LEU  HG   HA1       0.0900026       1.00794       0
     810 AS2  752  LEU  CD1  CT3       -0.270008       12.0107       0
     811 AS2  752  LEU  HD11 HA3       0.0900026       1.00794       0
     812 AS2  752  LEU  HD12 HA3       0.0900026       1.00794       0
     813 AS2  752  LEU  HD13 HA3       0.0900026       1.00794       0
     814 AS2  752  LEU  CD2  CT3       -0.270008       12.0107       0
     815 AS2  752  LEU  HD21 HA3       0.0900026       1.00794       0
     816 AS2  752  LEU  HD22 HA3       0.0900026       1.00794       0
     817 AS2  752  LEU  HD23 HA3       0.0900026       1.00794       0
     818 AS2  752  LEU  C    C          0.510015       12.0107       0
     819 AS2  752  LEU  O    O         -0.510015       15.9994       0
     820 AS2  753  LEU  N    NH1       -0.470014       14.0067       0
     821 AS2  753  LEU  HN   H          0.310009       1.00794       0
     822 AS2  753  LEU  CA   CT1        0.070002       12.0107       0
     823 AS2  753  LEU  HA   HB1       0.0900026       1.00794       0
     824 AS2  753  LEU  CB   CT2       -0.180005       12.0107       0
     825 AS2  753  LEU  HB1  HA2       0.0900026       1.00794       0
     826 AS2  753  LEU  HB2  HA2       0.0900026       1.00794       0
     827 AS2  753  LEU  CG   CT1      -0.0900026       12.0107       0
     828 AS2  753  LEU  HG   HA1       0.0900026       1.00794       0
     829 AS2  753  LEU  CD1  CT3       -0.270008       12.0107       0
     830 AS2  753  LEU  HD11 HA3       0.0900026       1.00794       0
     831 AS2  753  LEU  HD12 HA3       0.0900026       1.00794       0
     832 AS2  753  LEU  HD13 HA3       0.0900026       1.00794       0
     833 AS2  753  LEU  CD2  CT3       -0.270008       12.0107       0
     834 AS2  753  LEU  HD21 HA3       0.0900026       1.00794       0
     835 AS2  753  LEU  HD22 HA3       0.0900026       1.00794       0
     836 AS2  753  LEU  HD23 HA3       0.0900026       1.00794       0
     837 AS2  753  LEU  C    C          0.510015       12.0107       0
     838 AS2  753  LEU  O    O         -0.510015       15.9994       0
     839 AS2  754  LEU  N    NH1       -0.470014       14.0067       0
     840 AS2  754  LEU  HN   H          0.310009       1.00794       0
     841 AS2  754  LEU  CA   CT1        0.070002       12.0107       0
     842 AS2  754  LEU  HA   HB1       0.0900026       1.00794       0
     843 AS2  754  LEU  CB   CT2       -0.180005       12.0107       0
     844 AS2  754  LEU  HB1  HA2       0.0900026       1.00794       0
     845 AS2  754  LEU  HB2  HA2       0.0900026       1.00794       0
     846 AS2  754  LEU  CG   CT1      -0.0900026       12.0107       0
     847 AS2  754  LEU  HG   HA1       0.0900026       1.00794       0
     848 AS2  754  LEU  CD1  CT3       -0.270008       12.0107       0
     849 AS2  754  LEU  HD11 HA3       0.0900026       1.00794       0
     850 AS2  754  LEU  HD12 HA3       0.0900026       1.00794       0
     851 AS2  754  LEU  HD13 HA3       0.0900026       1.00794       0
     852 AS2  754  LEU  CD2  CT3       -0.270008       12.0107       0
     853 AS2  754  LEU  HD21 HA3       0.0900026       1.00794       0
     854 AS2  754  LEU  HD22 HA3       0.0900026       1.00794       0
     855 AS2  754  LEU  HD23 HA3       0.0900026       1.00794       0
     856 AS2  754  LEU  C    C          0.510015       12.0107       0
     857 AS2  754  LEU  O    O         -0.510015       15.9994       0
     858 AS2  755  GLN  N    NH1       -0.470014       14.0067       0
     859 AS2  755  GLN  HN   H          0.310009       1.00794       0
     860 AS2  755  GLN  CA   CT1        0.070002       12.0107       0
     861 AS2  755  GLN  HA   HB1       0.0900026       1.00794       0
     862 AS2  755  GLN  CB   CT2       -0.180005       12.0107       0
     863 AS2  755  GLN  HB1  HA2       0.0900026       1.00794       0
     864 AS2  755  GLN  HB2  HA2       0.0900026       1.00794       0
     865 AS2  755  GLN  CG   CT2       -0.180005       12.0107       0
     866 AS2  755  GLN  HG1  HA2       0.0900026       1.00794       0
     867 AS2  755  GLN  HG2  HA2       0.0900026       1.00794       0
     868 AS2  755  GLN  CD   CC         0.550016       12.0107       0
     869 AS2  755  GLN  OE1  O         -0.550016       15.9994       0
     870 AS2  755  GLN  NE2  NH2       -0.620018       14.0067       0
     871 AS2  755  GLN  HE21 H          0.320009       1.00794       0
     872 AS2  755  GLN  HE22 H          0.300009       1.00794       0
     873 AS2  755  GLN  C    C          0.510015       12.0107       0
     874 AS2  755  GLN  O    O         -0.510015       15.9994       0
     875 AS2  756  TYR  N    NH1       -0.470014       14.0067       0
     876 AS2  756  TYR  HN   H          0.310009       1.00794       0
     877 AS2  756  TYR  CA   CT1        0.070002       12.0107       0
     878 AS2  756  TYR  HA   HB1       0.0900026       1.00794       0
     879 AS2  756  TYR  CB   CT2       -0.180005       12.0107       0
     880 AS2  756  TYR  HB1  HA2       0.0900026       1.00794       0
     881 AS2  756  TYR  HB2  HA2       0.0900026       1.00794       0
     882 AS2  756  TYR  CG   CA                0       12.0107       0
     883 AS2  756  TYR  CD1  CA        -0.115003       12.0107       0
     884 AS2  756  TYR  HD1  HP         0.115003       1.00794       0
     885 AS2  756  TYR  CE1  CA        -0.115003       12.0107       0
     886 AS2  756  TYR  HE1  HP         0.115003       1.00794       0
     887 AS2  756  TYR  CZ   CA         0.110003       12.0107       0
     888 AS2  756  TYR  OH   OH1       -0.540016       15.9994       0
     889 AS2  756  TYR  HH   H          0.430012       1.00794       0
     890 AS2  756  TYR  CD2  CA        -0.115003       12.0107       0
     891 AS2  756  TYR  HD2  HP         0.115003       1.00794       0
     892 AS2  756  TYR  CE2  CA        -0.115003       12.0107       0
     893 AS2  756  TYR  HE2  HP         0.115003       1.00794       0
     894 AS2  756  TYR  C    C          0.510015       12.0107       0
     895 AS2  756  TYR  O    O         -0.510015       15.9994       0
     896 AS2  757  GLY  N    NH1       -0.470014       14.0067       0
     897 AS2  757  GLY  HN   H          0.310009       1.00794       0
     898 AS2  757  GLY  CA   CT2      -0.0200006       12.0107       0
     899 AS2  757  GLY  HA1  HB2       0.0900026       1.00794       0
     900 AS2  757  GLY  HA2  HB2       0.0900026       1.00794       0
     901 AS2  757  GLY  C    C          0.510015       12.0107       0
     902 AS2  757  GLY  O    O         -0.510015       15.9994       0
     903 AS2  758  SER  N    NH1       -0.470014       14.0067       0
     904 AS2  758  SER  HN   H          0.310009       1.00794       0
     905 AS2  758  SER  CA   CT1        0.070002       12.0107       0
     906 AS2  758  SER  HA   HB1       0.0900026       1.00794       0
     907 AS2  758  SER  CB   CT2       0.0500014       12.0107       0
     908 AS2  758  SER  HB1  HA2       0.0900026       1.00794       0
     909 AS2  758  SER  HB2  HA2       0.0900026       1.00794       0
     910 AS2  758  SER  OG   OH1       -0.660019       15.9994       0
     911 AS2  758  SER  HG1  H          0.430012       1.00794       0
     912 AS2  758  SER  C    C          0.510015       12.0107       0
     913 AS2  758  SER  O    O         -0.510015       15.9994       0
     914 AS2  759  PHE  N    NH1       -0.470014       14.0067       0
     915 AS2  759  PHE  HN   H          0.310009       1.00794       0
     916 AS2  759  PHE  CA   CT1        0.070002       12.0107       0
     917 AS2  759  PHE  HA   HB1       0.0900026       1.00794       0
     918 AS2  759  PHE  CB   CT2       -0.180005       12.0107       0
     919 AS2  759  PHE  HB1  HA2       0.0900026       1.00794       0
     920 AS2  759  PHE  HB2  HA2       0.0900026       1.00794       0
     921 AS2  759  PHE  CG   CA                0       12.0107       0
     922 AS2  759  PHE  CD1  CA        -0.115003       12.0107       0
     923 AS2  759  PHE  HD1  HP         0.115003       1.00794       0
     924 AS2  759  PHE  CE1  CA        -0.115003       12.0107       0
     925 AS2  759  PHE  HE1  HP         0.115003       1.00794       0
     926 AS2  759  PHE  CZ   CA        -0.115003       12.0107       0
     927 AS2  759  PHE  HZ   HP         0.115003       1.00794       0
     928 AS2  759  PHE  CD2  CA        -0.115003       12.0107       0
     929 AS2  759  PHE  HD2  HP         0.115003       1.00794       0
     930 AS2  759  PHE  CE2  CA        -0.115003       12.0107       0
     931 AS2  759  PHE  HE2  HP         0.115003       1.00794       0
     932 AS2  759  PHE  C    C          0.510015       12.0107       0
     933 AS2  759  PHE  O    O         -0.510015       15.9994       0
     934 AS2  760  CYS  N    NH1       -0.470014       14.0067       0
     935 AS2  760  CYS  HN   H          0.310009       1.00794       0
     936 AS2  760  CYS  CA   CT1        0.070002       12.0107       0
     937 AS2  760  CYS  HA   HB1       0.0900026       1.00794       0
     938 AS2  760  CYS  CB   CT2       -0.100003       12.0107       0
     939 AS2  760  CYS  HB1  HA2       0.0900026       1.00794       0
     940 AS2  760  CYS  HB2  HA2       0.0900026       1.00794       0
     941 AS2  760  CYS  SG   SM       -0.0800023        32.065       0
     942 AS2  760  CYS  C    C          0.510015       12.0107       0
     943 AS2  760  CYS  O    O         -0.510015       15.9994       0
     944 AS2  761  THR  N    NH1       -0.470014       14.0067       0
     945 AS2  761  THR  HN   H          0.310009       1.00794       0
     946 AS2  761  THR  CA   CT1        0.070002       12.0107       0
     947 AS2  761  THR  HA   HB1       0.0900026       1.00794       0
     948 AS2  761  THR  CB   CT1        0.140004       12.0107       0
     949 AS2  761  THR  HB   HA1       0.0900026       1.00794       0
     950 AS2  761  THR  OG1  OH1       -0.660019       15.9994       0
     951 AS2  761  THR  HG1  H          0.430012       1.00794       0
     952 AS2  761  THR  CG2  CT3       -0.270008       12.0107       0
     953 AS2  761  THR  HG21 HA3       0.0900026       1.00794       0
     954 AS2  761  THR  HG22 HA3       0.0900026       1.00794       0
     955 AS2  761  THR  HG23 HA3       0.0900026       1.00794       0
     956 AS2  761  THR  C    C          0.510015       12.0107       0
     957 AS2  761  THR  O    O         -0.510015       15.9994       0
     958 AS2  762  GLN  N    NH1       -0.470014       14.0067       0
     959 AS2  762  GLN  HN   H          0.310009       1.00794       0
     960 AS2  762  GLN  CA   CT1        0.070002       12.0107       0
     961 AS2  762  GLN  HA   HB1       0.0900026       1.00794       0
     962 AS2  762  GLN  CB   CT2       -0.180005       12.0107       0
     963 AS2  762  GLN  HB1  HA2       0.0900026       1.00794       0
     964 AS2  762  GLN  HB2  HA2       0.0900026       1.00794       0
     965 AS2  762  GLN  CG   CT2       -0.180005       12.0107       0
     966 AS2  762  GLN  HG1  HA2       0.0900026       1.00794       0
     967 AS2  762  GLN  HG2  HA2       0.0900026       1.00794       0
     968 AS2  762  GLN  CD   CC         0.550016       12.0107       0
     969 AS2  762  GLN  OE1  O         -0.550016       15.9994       0
     970 AS2  762  GLN  NE2  NH2       -0.620018       14.0067       0
     971 AS2  762  GLN  HE21 H          0.320009       1.00794       0
     972 AS2  762  GLN  HE22 H          0.300009       1.00794       0
     973 AS2  762  GLN  C    C          0.510015       12.0107       0
     974 AS2  762  GLN  O    O         -0.510015       15.9994       0
     975 AS2  763  LEU  N    NH1       -0.470014       14.0067       0
     976 AS2  763  LEU  HN   H          0.310009       1.00794       0
     977 AS2  763  LEU  CA   CT1        0.070002       12.0107       0
     978 AS2  763  LEU  HA   HB1       0.0900026       1.00794       0
     979 AS2  763  LEU  CB   CT2       -0.180005       12.0107       0
     980 AS2  763  LEU  HB1  HA2       0.0900026       1.00794       0
     981 AS2  763  LEU  HB2  HA2       0.0900026       1.00794       0
     982 AS2  763  LEU  CG   CT1      -0.0900026       12.0107       0
     983 AS2  763  LEU  HG   HA1       0.0900026       1.00794       0
     984 AS2  763  LEU  CD1  CT3       -0.270008       12.0107       0
     985 AS2  763  LEU  HD11 HA3       0.0900026       1.00794       0
     986 AS2  763  LEU  HD12 HA3       0.0900026       1.00794       0
     987 AS2  763  LEU  HD13 HA3       0.0900026       1.00794       0
     988 AS2  763  LEU  CD2  CT3       -0.270008       12.0107       0
     989 AS2  763  LEU  HD21 HA3       0.0900026       1.00794       0
     990 AS2  763  LEU  HD22 HA3       0.0900026       1.00794       0
     991 AS2  763  LEU  HD23 HA3       0.0900026       1.00794       0
     992 AS2  763  LEU  C    C          0.510015       12.0107       0
     993 AS2  763  LEU  O    O         -0.510015       15.9994       0
     994 AS2  764  ASN  N    NH1       -0.470014       14.0067       0
     995 AS2  764  ASN  HN   H          0.310009       1.00794       0
     996 AS2  764  ASN  CA   CT1        0.070002       12.0107       0
     997 AS2  764  ASN  HA   HB1       0.0900026       1.00794       0
     998 AS2  764  ASN  CB   CT2       -0.180005       12.0107       0
     999 AS2  764  ASN  HB1  HA2       0.0900026       1.00794       0
    1000 AS2  764  ASN  HB2  HA2       0.0900026       1.00794       0
    1001 AS2  764  ASN  CG   CC         0.550016       12.0107       0
    1002 AS2  764  ASN  OD1  O         -0.550016       15.9994       0
    1003 AS2  764  ASN  ND2  NH2       -0.620018       14.0067       0
    1004 AS2  764  ASN  HD21 H          0.320009       1.00794       0
    1005 AS2  764  ASN  HD22 H          0.300009       1.00794       0
    1006 AS2  764  ASN  C    C          0.510015       12.0107       0
    1007 AS2  764  ASN  O    O         -0.510015       15.9994       0
    1008 AS2  765  ARG  N    NH1       -0.470014       14.0067       0
    1009 AS2  765  ARG  HN   H          0.310009       1.00794       0
    1010 AS2  765  ARG  CA   CT1        0.070002       12.0107       0
    1011 AS2  765  ARG  HA   HB1       0.0900026       1.00794       0
    1012 AS2  765  ARG  CB   CT2       -0.180005       12.0107       0
    1013 AS2  765  ARG  HB1  HA2       0.0900026       1.00794       0
    1014 AS2  765  ARG  HB2  HA2       0.0900026       1.00794       0
    1015 AS2  765  ARG  CG   CT2       -0.180005       12.0107       0
    1016 AS2  765  ARG  HG1  HA2       0.0900026       1.00794       0
    1017 AS2  765  ARG  HG2  HA2       0.0900026       1.00794       0
    1018 AS2  765  ARG  CD   CT2        0.200006       12.0107       0
    1019 AS2  765  ARG  HD1  HA2       0.0900026       1.00794       0
    1020 AS2  765  ARG  HD2  HA2       0.0900026       1.00794       0
    1021 AS2  765  ARG  NE   NC2        -0.70002       14.0067       0
    1022 AS2  765  ARG  HE   HC         0.440013       1.00794       0
    1023 AS2  765  ARG  CZ   C          0.640018       12.0107       0
    1024 AS2  765  ARG  NH1  NC2       -0.800023       14.0067       0
    1025 AS2  765  ARG  HH11 HC         0.460013       1.00794       0
    1026 AS2  765  ARG  HH12 HC         0.460013       1.00794       0
    1027 AS2  765  ARG  NH2  NC2       -0.800023       14.0067       0
    1028 AS2  765  ARG  HH21 HC         0.460013       1.00794       0
    1029 AS2  765  ARG  HH22 HC         0.460013       1.00794       0
    1030 AS2  765  ARG  C    C          0.510015       12.0107       0
    1031 AS2  765  ARG  O    O         -0.510015       15.9994       0
    1032 AS2  766  ALA  N    NH1       -0.470014       14.0067       0
    1033 AS2  766  ALA  HN   H          0.310009       1.00794       0
    1034 AS2  766  ALA  CA   CT1        0.070002       12.0107       0
    1035 AS2  766  ALA  HA   HB1       0.0900026       1.00794       0
    1036 AS2  766  ALA  CB   CT3       -0.270008       12.0107       0
    1037 AS2  766  ALA  HB1  HA3       0.0900026       1.00794       0
    1038 AS2  766  ALA  HB2  HA3       0.0900026       1.00794       0
    1039 AS2  766  ALA  HB3  HA3       0.0900026       1.00794       0
    1040 AS2  766  ALA  C    C          0.510015       12.0107       0
    1041 AS2  766  ALA  O    O         -0.510015       15.9994       0
    1042 AS2  767  LEU  N    NH1       -0.470014       14.0067       0
    1043 AS2  767  LEU  HN   H          0.310009       1.00794       0
    1044 AS2  767  LEU  CA   CT1        0.070002       12.0107       0
    1045 AS2  767  LEU  HA   HB1       0.0900026       1.00794       0
    1046 AS2  767  LEU  CB   CT2       -0.180005       12.0107       0
    1047 AS2  767  LEU  HB1  HA2       0.0900026       1.00794       0
    1048 AS2  767  LEU  HB2  HA2       0.0900026       1.00794       0
    1049 AS2  767  LEU  CG   CT1      -0.0900026       12.0107       0
    1050 AS2  767  LEU  HG   HA1       0.0900026       1.00794       0
    1051 AS2  767  LEU  CD1  CT3       -0.270008       12.0107       0
    1052 AS2  767  LEU  HD11 HA3       0.0900026       1.00794       0
    1053 AS2  767  LEU  HD12 HA3       0.0900026       1.00794       0
    1054 AS2  767  LEU  HD13 HA3       0.0900026       1.00794       0
    1055 AS2  767  LEU  CD2  CT3       -0.270008       12.0107       0
    1056 AS2  767  LEU  HD21 HA3       0.0900026       1.00794       0
    1057 AS2  767  LEU  HD22 HA3       0.0900026       1.00794       0
    1058 AS2  767  LEU  HD23 HA3       0.0900026       1.00794       0
    1059 AS2  767  LEU  C    C          0.510015       12.0107       0
    1060 AS2  767  LEU  O    O         -0.510015       15.9994       0
    1061 AS2  768  THR  N    NH1       -0.470014       14.0067       0
    1062 AS2  768  THR  HN   H          0.310009       1.00794       0
    1063 AS2  768  THR  CA   CT1        0.070002       12.0107       0
    1064 AS2  768  THR  HA   HB1       0.0900026       1.00794       0
    1065 AS2  768  THR  CB   CT1        0.140004       12.0107       0
    1066 AS2  768  THR  HB   HA1       0.0900026       1.00794       0
    1067 AS2  768  THR  OG1  OH1       -0.660019       15.9994       0
    1068 AS2  768  THR  HG1  H          0.430012       1.00794       0
    1069 AS2  768  THR  CG2  CT3       -0.270008       12.0107       0
    1070 AS2  768  THR  HG21 HA3       0.0900026       1.00794       0
    1071 AS2  768  THR  HG22 HA3       0.0900026       1.00794       0
    1072 AS2  768  THR  HG23 HA3       0.0900026       1.00794       0
    1073 AS2  768  THR  C    C          0.510015       12.0107       0
    1074 AS2  768  THR  O    O         -0.510015       15.9994       0
    1075 AS2  769  GLY  N    NH1       -0.470014       14.0067       0
    1076 AS2  769  GLY  HN   H          0.310009       1.00794       0
    1077 AS2  769  GLY  CA   CT2      -0.0200006       12.0107       0
    1078 AS2  769  GLY  HA1  HB2       0.0900026       1.00794       0
    1079 AS2  769  GLY  HA2  HB2       0.0900026       1.00794       0
    1080 AS2  769  GLY  C    C          0.510015       12.0107       0
    1081 AS2  769  GLY  O    O         -0.510015       15.9994       0
    1082 AS2  770  ILE  N    NH1       -0.470014       14.0067       0
    1083 AS2  770  ILE  HN   H          0.310009       1.00794       0
    1084 AS2  770  ILE  CA   CT1        0.070002       12.0107       0
    1085 AS2  770  ILE  HA   HB1       0.0900026       1.00794       0
    1086 AS2  770  ILE  CB   CT1      -0.0900026       12.0107       0
    1087 AS2  770  ILE  HB   HA1       0.0900026       1.00794       0
    1088 AS2  770  ILE  CG2  CT3       -0.270008       12.0107       0
    1089 AS2  770  ILE  HG21 HA3       0.0900026       1.00794       0
    1090 AS2  770  ILE  HG22 HA3       0.0900026       1.00794       0
    1091 AS2  770  ILE  HG23 HA3       0.0900026       1.00794       0
    1092 AS2  770  ILE  CG1  CT2       -0.180005       12.0107       0
    1093 AS2  770  ILE  HG11 HA2       0.0900026       1.00794       0
    1094 AS2  770  ILE  HG12 HA2       0.0900026       1.00794       0
    1095 AS2  770  ILE  CD   CT3       -0.270008       12.0107       0
    1096 AS2  770  ILE  HD1  HA3       0.0900026       1.00794       0
    1097 AS2  770  ILE  HD2  HA3       0.0900026       1.00794       0
    1098 AS2  770  ILE  HD3  HA3       0.0900026       1.00794       0
    1099 AS2  770  ILE  C    C          0.510015       12.0107       0
    1100 AS2  770  ILE  O    O         -0.510015       15.9994       0
    1101 AS2  771  ALA  N    NH1       -0.470014       14.0067       0
    1102 AS2  771  ALA  HN   H          0.310009       1.00794       0
    1103 AS2  771  ALA  CA   CT1        0.070002       12.0107       0
    1104 AS2  771  ALA  HA   HB1       0.0900026       1.00794       0
    1105 AS2  771  ALA  CB   CT3       -0.270008       12.0107       0
    1106 AS2  771  ALA  HB1  HA3       0.0900026       1.00794       0
    1107 AS2  771  ALA  HB2  HA3       0.0900026       1.00794       0
    1108 AS2  771  ALA  HB3  HA3       0.0900026       1.00794       0
    1109 AS2  771  ALA  C    C          0.510015       12.0107       0
    1110 AS2  771  ALA  O    O         -0.510015       15.9994       0
    1111 AS2  772  VAL  N    NH1       -0.470014       14.0067       0
    1112 AS2  772  VAL  HN   H          0.310009       1.00794       0
    1113 AS2  772  VAL  CA   CT1        0.070002       12.0107       0
    1114 AS2  772  VAL  HA   HB1       0.0900026       1.00794       0
    1115 AS2  772  VAL  CB   CT1      -0.0900026       12.0107       0
    1116 AS2  772  VAL  HB   HA1       0.0900026       1.00794       0
    1117 AS2  772  VAL  CG1  CT3       -0.270008       12.0107       0
    1118 AS2  772  VAL  HG11 HA3       0.0900026       1.00794       0
    1119 AS2  772  VAL  HG12 HA3       0.0900026       1.00794       0
    1120 AS2  772  VAL  HG13 HA3       0.0900026       1.00794       0
    1121 AS2  772  VAL  CG2  CT3       -0.270008       12.0107       0
    1122 AS2  772  VAL  HG21 HA3       0.0900026       1.00794       0
    1123 AS2  772  VAL  HG22 HA3       0.0900026       1.00794       0
    1124 AS2  772  VAL  HG23 HA3       0.0900026       1.00794       0
    1125 AS2  772  VAL  C    C          0.510015       12.0107       0
    1126 AS2  772  VAL  O    O         -0.510015       15.9994       0
    1127 AS2  773  GLU  N    NH1       -0.470014       14.0067       0
    1128 AS2  773  GLU  HN   H          0.310009       1.00794       0
    1129 AS2  773  GLU  CA   CT1        0.070002       12.0107       0
    1130 AS2  773  GLU  HA   HB1       0.0900026       1.00794       0
    1131 AS2  773  GLU  CB   CT2A      -0.180005       12.0107       0
    1132 AS2  773  GLU  HB1  HA2       0.0900026       1.00794       0
    1133 AS2  773  GLU  HB2  HA2       0.0900026       1.00794       0
    1134 AS2  773  GLU  CG   CT2       -0.280008       12.0107       0
    1135 AS2  773  GLU  HG1  HA2       0.0900026       1.00794       0
    1136 AS2  773  GLU  HG2  HA2       0.0900026       1.00794       0
    1137 AS2  773  GLU  CD   CC         0.620018       12.0107       0
    1138 AS2  773  GLU  OE1  OC        -0.760022       15.9994       0
    1139 AS2  773  GLU  OE2  OC        -0.760022       15.9994       0
    1140 AS2  773  GLU  C    C          0.510015       12.0107       0
    1141 AS2  773  GLU  O    O         -0.510015       15.9994       0
    1142 AS2  774  GLN  N    NH1       -0.470014       14.0067       0
    1143 AS2  774  GLN  HN   H          0.310009       1.00794       0
    1144 AS2  774  GLN  CA   CT1        0.070002       12.0107       0
    1145 AS2  774  GLN  HA   HB1       0.0900026       1.00794       0
    1146 AS2  774  GLN  CB   CT2       -0.180005       12.0107       0
    1147 AS2  774  GLN  HB1  HA2       0.0900026       1.00794       0
    1148 AS2  774  GLN  HB2  HA2       0.0900026       1.00794       0
    1149 AS2  774  GLN  CG   CT2       -0.180005       12.0107       0
    1150 AS2  774  GLN  HG1  HA2       0.0900026       1.00794       0
    1151 AS2  774  GLN  HG2  HA2       0.0900026       1.00794       0
    1152 AS2  774  GLN  CD   CC         0.550016       12.0107       0
    1153 AS2  774  GLN  OE1  O         -0.550016       15.9994       0
    1154 AS2  774  GLN  NE2  NH2       -0.620018       14.0067       0
    1155 AS2  774  GLN  HE21 H          0.320009       1.00794       0
    1156 AS2  774  GLN  HE22 H          0.300009       1.00794       0
    1157 AS2  774  GLN  C    C          0.510015       12.0107       0
    1158 AS2  774  GLN  O    O         -0.510015       15.9994       0
    1159 AS2  775  ASP  N    NH1       -0.470014       14.0067       0
    1160 AS2  775  ASP  HN   H          0.310009       1.00794       0
    1161 AS2  775  ASP  CA   CT1        0.070002       12.0107       0
    1162 AS2  775  ASP  HA   HB1       0.0900026       1.00794       0
    1163 AS2  775  ASP  CB   CT2A      -0.280008       12.0107       0
    1164 AS2  775  ASP  HB1  HA2       0.0900026       1.00794       0
    1165 AS2  775  ASP  HB2  HA2       0.0900026       1.00794       0
    1166 AS2  775  ASP  CG   CC         0.620018       12.0107       0
    1167 AS2  775  ASP  OD1  OC        -0.760022       15.9994       0
    1168 AS2  775  ASP  OD2  OC        -0.760022       15.9994       0
    1169 AS2  775  ASP  C    C          0.510015       12.0107       0
    1170 AS2  775  ASP  O    O         -0.510015       15.9994       0
    1171 AS2  776  LYS  N    NH1       -0.470014       14.0067       0
    1172 AS2  776  LYS  HN   H          0.310009       1.00794       0
    1173 AS2  776  LYS  CA   CT1        0.070002       12.0107       0
    1174 AS2  776  LYS  HA   HB1       0.0900026       1.00794       0
    1175 AS2  776  LYS  CB   CT2       -0.180005       12.0107       0
    1176 AS2  776  LYS  HB1  HA2       0.0900026       1.00794       0
    1177 AS2  776  LYS  HB2  HA2       0.0900026       1.00794       0
    1178 AS2  776  LYS  CG   CT2       -0.180005       12.0107       0
    1179 AS2  776  LYS  HG1  HA2       0.0900026       1.00794       0
    1180 AS2  776  LYS  HG2  HA2       0.0900026       1.00794       0
    1181 AS2  776  LYS  CD   CT2       -0.180005       12.0107       0
    1182 AS2  776  LYS  HD1  HA2       0.0900026       1.00794       0
    1183 AS2  776  LYS  HD2  HA2       0.0900026       1.00794       0
    1184 AS2  776  LYS  CE   CT2        0.210006       12.0107       0
    1185 AS2  776  LYS  HE1  HA2       0.0500014       1.00794       0
    1186 AS2  776  LYS  HE2  HA2       0.0500014       1.00794       0
    1187 AS2  776  LYS  NZ   NH3       -0.300009       14.0067       0
    1188 AS2  776  LYS  HZ1  HC          0.33001       1.00794       0
    1189 AS2  776  LYS  HZ2  HC          0.33001       1.00794       0
    1190 AS2  776  LYS  HZ3  HC          0.33001       1.00794       0
    1191 AS2  776  LYS  C    C          0.510015       12.0107       0
    1192 AS2  776  LYS  O    O         -0.510015       15.9994       0
    1193 AS2  777  ASN  N    NH1       -0.470014       14.0067       0
    1194 AS2  777  ASN  HN   H          0.310009       1.00794       0
    1195 AS2  777  ASN  CA   CT1        0.070002       12.0107       0
    1196 AS2  777  ASN  HA   HB1       0.0900026       1.00794       0
    1197 AS2  777  ASN  CB   CT2       -0.180005       12.0107       0
    1198 AS2  777  ASN  HB1  HA2       0.0900026       1.00794       0
    1199 AS2  777  ASN  HB2  HA2       0.0900026       1.00794       0
    1200 AS2  777  ASN  CG   CC         0.550016       12.0107       0
    1201 AS2  777  ASN  OD1  O         -0.550016       15.9994       0
    1202 AS2  777  ASN  ND2  NH2       -0.620018       14.0067       0
    1203 AS2  777  ASN  HD21 H          0.320009       1.00794       0
    1204 AS2  777  ASN  HD22 H          0.300009       1.00794       0
    1205 AS2  777  ASN  C    C          0.510015       12.0107       0
    1206 AS2  777  ASN  O    O         -0.510015       15.9994       0
    1207 AS2  778  THR  N    NH1       -0.470014       14.0067       0
    1208 AS2  778  THR  HN   H          0.310009       1.00794       0
    1209 AS2  778  THR  CA   CT1        0.070002       12.0107       0
    1210 AS2  778  THR  HA   HB1       0.0900026       1.00794       0
    1211 AS2  778  THR  CB   CT1        0.140004       12.0107       0
    1212 AS2  778  THR  HB   HA1       0.0900026       1.00794       0
    1213 AS2  778  THR  OG1  OH1       -0.660019       15.9994       0
    1214 AS2  778  THR  HG1  H          0.430012       1.00794       0
    1215 AS2  778  THR  CG2  CT3       -0.270008       12.0107       0
    1216 AS2  778  THR  HG21 HA3       0.0900026       1.00794       0
    1217 AS2  778  THR  HG22 HA3       0.0900026       1.00794       0
    1218 AS2  778  THR  HG23 HA3       0.0900026       1.00794       0
    1219 AS2  778  THR  C    C          0.510015       12.0107       0
    1220 AS2  778  THR  O    O         -0.510015       15.9994       0
    1221 AS2  779  GLN  N    NH1       -0.470014       14.0067       0
    1222 AS2  779  GLN  HN   H          0.310009       1.00794       0
    1223 AS2  779  GLN  CA   CT1        0.070002       12.0107       0
    1224 AS2  779  GLN  HA   HB1       0.0900026       1.00794       0
    1225 AS2  779  GLN  CB   CT2       -0.180005       12.0107       0
    1226 AS2  779  GLN  HB1  HA2       0.0900026       1.00794       0
    1227 AS2  779  GLN  HB2  HA2       0.0900026       1.00794       0
    1228 AS2  779  GLN  CG   CT2       -0.180005       12.0107       0
    1229 AS2  779  GLN  HG1  HA2       0.0900026       1.00794       0
    1230 AS2  779  GLN  HG2  HA2       0.0900026       1.00794       0
    1231 AS2  779  GLN  CD   CC         0.550016       12.0107       0
    1232 AS2  779  GLN  OE1  O         -0.550016       15.9994       0
    1233 AS2  779  GLN  NE2  NH2       -0.620018       14.0067       0
    1234 AS2  779  GLN  HE21 H          0.320009       1.00794       0
    1235 AS2  779  GLN  HE22 H          0.300009       1.00794       0
    1236 AS2  779  GLN  C    C          0.510015       12.0107       0
    1237 AS2  779  GLN  O    O         -0.510015       15.9994       0
    1238 AS2  780  GLU  N    NH1       -0.470014       14.0067       0
    1239 AS2  780  GLU  HN   H          0.310009       1.00794       0
    1240 AS2  780  GLU  CA   CT1        0.070002       12.0107       0
    1241 AS2  780  GLU  HA   HB1       0.0900026       1.00794       0
    1242 AS2  780  GLU  CB   CT2A      -0.180005       12.0107       0
    1243 AS2  780  GLU  HB1  HA2       0.0900026       1.00794       0
    1244 AS2  780  GLU  HB2  HA2       0.0900026       1.00794       0
    1245 AS2  780  GLU  CG   CT2       -0.280008       12.0107       0
    1246 AS2  780  GLU  HG1  HA2       0.0900026       1.00794       0
    1247 AS2  780  GLU  HG2  HA2       0.0900026       1.00794       0
    1248 AS2  780  GLU  CD   CC         0.620018       12.0107       0
    1249 AS2  780  GLU  OE1  OC        -0.760022       15.9994       0
    1250 AS2  780  GLU  OE2  OC        -0.760022       15.9994       0
    1251 AS2  780  GLU  C    C          0.510015       12.0107       0
    1252 AS2  780  GLU  O    O         -0.510015       15.9994       0
    1253 AS2  781  VAL  N    NH1       -0.470014       14.0067       0
    1254 AS2  781  VAL  HN   H          0.310009       1.00794       0
    1255 AS2  781  VAL  CA   CT1        0.070002       12.0107       0
    1256 AS2  781  VAL  HA   HB1       0.0900026       1.00794       0
    1257 AS2  781  VAL  CB   CT1      -0.0900026       12.0107       0
    1258 AS2  781  VAL  HB   HA1       0.0900026       1.00794       0
    1259 AS2  781  VAL  CG1  CT3       -0.270008       12.0107       0
    1260 AS2  781  VAL  HG11 HA3       0.0900026       1.00794       0
    1261 AS2  781  VAL  HG12 HA3       0.0900026       1.00794       0
    1262 AS2  781  VAL  HG13 HA3       0.0900026       1.00794       0
    1263 AS2  781  VAL  CG2  CT3       -0.270008       12.0107       0
    1264 AS2  781  VAL  HG21 HA3       0.0900026       1.00794       0
    1265 AS2  781  VAL  HG22 HA3       0.0900026       1.00794       0
    1266 AS2  781  VAL  HG23 HA3       0.0900026       1.00794       0
    1267 AS2  781  VAL  C    C          0.510015       12.0107       0
    1268 AS2  781  VAL  O    O         -0.510015       15.9994       0
    1269 AS2  782  PHE  N    NH1       -0.470014       14.0067       0
    1270 AS2  782  PHE  HN   H          0.310009       1.00794       0
    1271 AS2  782  PHE  CA   CT1        0.070002       12.0107       0
    1272 AS2  782  PHE  HA   HB1       0.0900026       1.00794       0
    1273 AS2  782  PHE  CB   CT2       -0.180005       12.0107       0
    1274 AS2  782  PHE  HB1  HA2       0.0900026       1.00794       0
    1275 AS2  782  PHE  HB2  HA2       0.0900026       1.00794       0
    1276 AS2  782  PHE  CG   CA                0       12.0107       0
    1277 AS2  782  PHE  CD1  CA        -0.115003       12.0107       0
    1278 AS2  782  PHE  HD1  HP         0.115003       1.00794       0
    1279 AS2  782  PHE  CE1  CA        -0.115003       12.0107       0
    1280 AS2  782  PHE  HE1  HP         0.115003       1.00794       0
    1281 AS2  782  PHE  CZ   CA        -0.115003       12.0107       0
    1282 AS2  782  PHE  HZ   HP         0.115003       1.00794       0
    1283 AS2  782  PHE  CD2  CA        -0.115003       12.0107       0
    1284 AS2  782  PHE  HD2  HP         0.115003       1.00794       0
    1285 AS2  782  PHE  CE2  CA        -0.115003       12.0107       0
    1286 AS2  782  PHE  HE2  HP         0.115003       1.00794       0
    1287 AS2  782  PHE  C    C          0.510015       12.0107       0
    1288 AS2  782  PHE  O    O         -0.510015       15.9994       0
    1289 AS2  783  ALA  N    NH1       -0.470014       14.0067       0
    1290 AS2  783  ALA  HN   H          0.310009       1.00794       0
    1291 AS2  783  ALA  CA   CT1        0.070002       12.0107       0
    1292 AS2  783  ALA  HA   HB1       0.0900026       1.00794       0
    1293 AS2  783  ALA  CB   CT3       -0.270008       12.0107       0
    1294 AS2  783  ALA  HB1  HA3       0.0900026       1.00794       0
    1295 AS2  783  ALA  HB2  HA3       0.0900026       1.00794       0
    1296 AS2  783  ALA  HB3  HA3       0.0900026       1.00794       0
    1297 AS2  783  ALA  C    C          0.510015       12.0107       0
    1298 AS2  783  ALA  O    O         -0.510015       15.9994       0
    1299 AS2  784  GLN  N    NH1       -0.470014       14.0067       0
    1300 AS2  784  GLN  HN   H          0.310009       1.00794       0
    1301 AS2  784  GLN  CA   CT1        0.070002       12.0107       0
    1302 AS2  784  GLN  HA   HB1       0.0900026       1.00794       0
    1303 AS2  784  GLN  CB   CT2       -0.180005       12.0107       0
    1304 AS2  784  GLN  HB1  HA2       0.0900026       1.00794       0
    1305 AS2  784  GLN  HB2  HA2       0.0900026       1.00794       0
    1306 AS2  784  GLN  CG   CT2       -0.180005       12.0107       0
    1307 AS2  784  GLN  HG1  HA2       0.0900026       1.00794       0
    1308 AS2  784  GLN  HG2  HA2       0.0900026       1.00794       0
    1309 AS2  784  GLN  CD   CC         0.550016       12.0107       0
    1310 AS2  784  GLN  OE1  O         -0.550016       15.9994       0
    1311 AS2  784  GLN  NE2  NH2       -0.620018       14.0067       0
    1312 AS2  784  GLN  HE21 H          0.320009       1.00794       0
    1313 AS2  784  GLN  HE22 H          0.300009       1.00794       0
    1314 AS2  784  GLN  C    C          0.510015       12.0107       0
    1315 AS2  784  GLN  O    O         -0.510015       15.9994       0
    1316 AS2  785  VAL  N    NH1       -0.470014       14.0067       0
    1317 AS2  785  VAL  HN   H          0.310009       1.00794       0
    1318 AS2  785  VAL  CA   CT1        0.070002       12.0107       0
    1319 AS2  785  VAL  HA   HB1       0.0900026       1.00794       0
    1320 AS2  785  VAL  CB   CT1      -0.0900026       12.0107       0
    1321 AS2  785  VAL  HB   HA1       0.0900026       1.00794       0
    1322 AS2  785  VAL  CG1  CT3       -0.270008       12.0107       0
    1323 AS2  785  VAL  HG11 HA3       0.0900026       1.00794       0
    1324 AS2  785  VAL  HG12 HA3       0.0900026       1.00794       0
    1325 AS2  785  VAL  HG13 HA3       0.0900026       1.00794       0
    1326 AS2  785  VAL  CG2  CT3       -0.270008       12.0107       0
    1327 AS2  785  VAL  HG21 HA3       0.0900026       1.00794       0
    1328 AS2  785  VAL  HG22 HA3       0.0900026       1.00794       0
    1329 AS2  785  VAL  HG23 HA3       0.0900026       1.00794       0
    1330 AS2  785  VAL  C    C          0.510015       12.0107       0
    1331 AS2  785  VAL  O    O         -0.510015       15.9994       0
    1332 AS2  786  LYS  N    NH1       -0.470014       14.0067       0
    1333 AS2  786  LYS  HN   H          0.310009       1.00794       0
    1334 AS2  786  LYS  CA   CT1        0.070002       12.0107       0
    1335 AS2  786  LYS  HA   HB1       0.0900026       1.00794       0
    1336 AS2  786  LYS  CB   CT2       -0.180005       12.0107       0
    1337 AS2  786  LYS  HB1  HA2       0.0900026       1.00794       0
    1338 AS2  786  LYS  HB2  HA2       0.0900026       1.00794       0
    1339 AS2  786  LYS  CG   CT2       -0.180005       12.0107       0
    1340 AS2  786  LYS  HG1  HA2       0.0900026       1.00794       0
    1341 AS2  786  LYS  HG2  HA2       0.0900026       1.00794       0
    1342 AS2  786  LYS  CD   CT2       -0.180005       12.0107       0
    1343 AS2  786  LYS  HD1  HA2       0.0900026       1.00794       0
    1344 AS2  786  LYS  HD2  HA2       0.0900026       1.00794       0
    1345 AS2  786  LYS  CE   CT2        0.210006       12.0107       0
    1346 AS2  786  LYS  HE1  HA2       0.0500014       1.00794       0
    1347 AS2  786  LYS  HE2  HA2       0.0500014       1.00794       0
    1348 AS2  786  LYS  NZ   NH3       -0.300009       14.0067       0
    1349 AS2  786  LYS  HZ1  HC          0.33001       1.00794       0
    1350 AS2  786  LYS  HZ2  HC          0.33001       1.00794       0
    1351 AS2  786  LYS  HZ3  HC          0.33001       1.00794       0
    1352 AS2  786  LYS  C    C          0.510015       12.0107       0
    1353 AS2  786  LYS  O    O         -0.510015       15.9994       0
    1354 AS2  787  GLN  N    NH1       -0.470014       14.0067       0
    1355 AS2  787  GLN  HN   H          0.310009       1.00794       0
    1356 AS2  787  GLN  CA   CT1        0.070002       12.0107       0
    1357 AS2  787  GLN  HA   HB1       0.0900026       1.00794       0
    1358 AS2  787  GLN  CB   CT2       -0.180005       12.0107       0
    1359 AS2  787  GLN  HB1  HA2       0.0900026       1.00794       0
    1360 AS2  787  GLN  HB2  HA2       0.0900026       1.00794       0
    1361 AS2  787  GLN  CG   CT2       -0.180005       12.0107       0
    1362 AS2  787  GLN  HG1  HA2       0.0900026       1.00794       0
    1363 AS2  787  GLN  HG2  HA2       0.0900026       1.00794       0
    1364 AS2  787  GLN  CD   CC         0.550016       12.0107       0
    1365 AS2  787  GLN  OE1  O         -0.550016       15.9994       0
    1366 AS2  787  GLN  NE2  NH2       -0.620018       14.0067       0
    1367 AS2  787  GLN  HE21 H          0.320009       1.00794       0
    1368 AS2  787  GLN  HE22 H          0.300009       1.00794       0
    1369 AS2  787  GLN  C    C          0.510015       12.0107       0
    1370 AS2  787  GLN  O    O         -0.510015       15.9994       0
    1371 AS2  788  ILE  N    NH1       -0.470014       14.0067       0
    1372 AS2  788  ILE  HN   H          0.310009       1.00794       0
    1373 AS2  788  ILE  CA   CT1        0.070002       12.0107       0
    1374 AS2  788  ILE  HA   HB1       0.0900026       1.00794       0
    1375 AS2  788  ILE  CB   CT1      -0.0900026       12.0107       0
    1376 AS2  788  ILE  HB   HA1       0.0900026       1.00794       0
    1377 AS2  788  ILE  CG2  CT3       -0.270008       12.0107       0
    1378 AS2  788  ILE  HG21 HA3       0.0900026       1.00794       0
    1379 AS2  788  ILE  HG22 HA3       0.0900026       1.00794       0
    1380 AS2  788  ILE  HG23 HA3       0.0900026       1.00794       0
    1381 AS2  788  ILE  CG1  CT2       -0.180005       12.0107       0
    1382 AS2  788  ILE  HG11 HA2       0.0900026       1.00794       0
    1383 AS2  788  ILE  HG12 HA2       0.0900026       1.00794       0
    1384 AS2  788  ILE  CD   CT3       -0.270008       12.0107       0
    1385 AS2  788  ILE  HD1  HA3       0.0900026       1.00794       0
    1386 AS2  788  ILE  HD2  HA3       0.0900026       1.00794       0
    1387 AS2  788  ILE  HD3  HA3       0.0900026       1.00794       0
    1388 AS2  788  ILE  C    C          0.510015       12.0107       0
    1389 AS2  788  ILE  O    O         -0.510015       15.9994       0
    1390 AS2  789  TYR  N    NH1       -0.470014       14.0067       0
    1391 AS2  789  TYR  HN   H          0.310009       1.00794       0
    1392 AS2  789  TYR  CA   CT1        0.070002       12.0107       0
    1393 AS2  789  TYR  HA   HB1       0.0900026       1.00794       0
    1394 AS2  789  TYR  CB   CT2       -0.180005       12.0107       0
    1395 AS2  789  TYR  HB1  HA2       0.0900026       1.00794       0
    1396 AS2  789  TYR  HB2  HA2       0.0900026       1.00794       0
    1397 AS2  789  TYR  CG   CA                0       12.0107       0
    1398 AS2  789  TYR  CD1  CA        -0.115003       12.0107       0
    1399 AS2  789  TYR  HD1  HP         0.115003       1.00794       0
    1400 AS2  789  TYR  CE1  CA        -0.115003       12.0107       0
    1401 AS2  789  TYR  HE1  HP         0.115003       1.00794       0
    1402 AS2  789  TYR  CZ   CA         0.110003       12.0107       0
    1403 AS2  789  TYR  OH   OH1       -0.540016       15.9994       0
    1404 AS2  789  TYR  HH   H          0.430012       1.00794       0
    1405 AS2  789  TYR  CD2  CA        -0.115003       12.0107       0
    1406 AS2  789  TYR  HD2  HP         0.115003       1.00794       0
    1407 AS2  789  TYR  CE2  CA        -0.115003       12.0107       0
    1408 AS2  789  TYR  HE2  HP         0.115003       1.00794       0
    1409 AS2  789  TYR  C    C          0.510015       12.0107       0
    1410 AS2  789  TYR  O    O         -0.510015       15.9994       0
    1411 AS2  790  CYS  N    NH1       -0.470014       14.0067       0
    1412 AS2  790  CYS  HN   H          0.310009       1.00794       0
    1413 AS2  790  CYS  CA   CT1        0.070002       12.0107       0
    1414 AS2  790  CYS  HA   HB1       0.0900026       1.00794       0
    1415 AS2  790  CYS  CB   CT2       -0.100003       12.0107       0
    1416 AS2  790  CYS  HB1  HA2       0.0900026       1.00794       0
    1417 AS2  790  CYS  HB2  HA2       0.0900026       1.00794       0
    1418 AS2  790  CYS  SG   SM       -0.0800023        32.065       0
    1419 AS2  790  CYS  C    C          0.510015       12.0107       0
    1420 AS2  790  CYS  O    O         -0.510015       15.9994       0
    1421 AS2  791  THR  N    NH1       -0.470014       14.0067       0
    1422 AS2  791  THR  HN   H          0.310009       1.00794       0
    1423 AS2  791  THR  CA   CT1        0.070002       12.0107       0
    1424 AS2  791  THR  HA   HB1       0.0900026       1.00794       0
    1425 AS2  791  THR  CB   CT1        0.140004       12.0107       0
    1426 AS2  791  THR  HB   HA1       0.0900026       1.00794       0
    1427 AS2  791  THR  OG1  OH1       -0.660019       15.9994       0
    1428 AS2  791  THR  HG1  H          0.430012       1.00794       0
    1429 AS2  791  THR  CG2  CT3       -0.270008       12.0107       0
    1430 AS2  791  THR  HG21 HA3       0.0900026       1.00794       0
    1431 AS2  791  THR  HG22 HA3       0.0900026       1.00794       0
    1432 AS2  791  THR  HG23 HA3       0.0900026       1.00794       0
    1433 AS2  791  THR  C    C          0.510015       12.0107       0
    1434 AS2  791  THR  O    O         -0.510015       15.9994       0
    1435 AS2  792  PRO  N    N         -0.290008       14.0067       0
    1436 AS2  792  PRO  CD   CP3               0       12.0107       0
    1437 AS2  792  PRO  HD1  HA2       0.0900026       1.00794       0
    1438 AS2  792  PRO  HD2  HA2       0.0900026       1.00794       0
    1439 AS2  792  PRO  CA   CP1       0.0200006       12.0107       0
    1440 AS2  792  PRO  HA   HB1       0.0900026       1.00794       0
    1441 AS2  792  PRO  CB   CP2       -0.180005       12.0107       0
    1442 AS2  792  PRO  HB1  HA2       0.0900026       1.00794       0
    1443 AS2  792  PRO  HB2  HA2       0.0900026       1.00794       0
    1444 AS2  792  PRO  CG   CP2       -0.180005       12.0107       0
    1445 AS2  792  PRO  HG1  HA2       0.0900026       1.00794       0
    1446 AS2  792  PRO  HG2  HA2       0.0900026       1.00794       0
    1447 AS2  792  PRO  C    C          0.510015       12.0107       0
    1448 AS2  792  PRO  O    O         -0.510015       15.9994       0
    1449 AS2  793  PRO  N    N         -0.290008       14.0067       0
    1450 AS2  793  PRO  CD   CP3               0       12.0107       0
    1451 AS2  793  PRO  HD1  HA2       0.0900026       1.00794       0
    1452 AS2  793  PRO  HD2  HA2       0.0900026       1.00794       0
    1453 AS2  793  PRO  CA   CP1       0.0200006       12.0107       0
    1454 AS2  793  PRO  HA   HB1       0.0900026       1.00794       0
    1455 AS2  793  PRO  CB   CP2       -0.180005       12.0107       0
    1456 AS2  793  PRO  HB1  HA2       0.0900026       1.00794       0
    1457 AS2  793  PRO  HB2  HA2       0.0900026       1.00794       0
    1458 AS2  793  PRO  CG   CP2       -0.180005       12.0107       0
    1459 AS2  793  PRO  HG1  HA2       0.0900026       1.00794       0
    1460 AS2  793  PRO  HG2  HA2       0.0900026       1.00794       0
    1461 AS2  793  PRO  C    C          0.510015       12.0107       0
    1462 AS2  793  PRO  O    O         -0.510015       15.9994       0
    1463 AS2  794  ILE  N    NH1       -0.470014       14.0067       0
    1464 AS2  794  ILE  HN   H          0.310009       1.00794       0
    1465 AS2  794  ILE  CA   CT1        0.070002       12.0107       0
    1466 AS2  794  ILE  HA   HB1       0.0900026       1.00794       0
    1467 AS2  794  ILE  CB   CT1      -0.0900026       12.0107       0
    1468 AS2  794  ILE  HB   HA1       0.0900026       1.00794       0
    1469 AS2  794  ILE  CG2  CT3       -0.270008       12.0107       0
    1470 AS2  794  ILE  HG21 HA3       0.0900026       1.00794       0
    1471 AS2  794  ILE  HG22 HA3       0.0900026       1.00794       0
    1472 AS2  794  ILE  HG23 HA3       0.0900026       1.00794       0
    1473 AS2  794  ILE  CG1  CT2       -0.180005       12.0107       0
    1474 AS2  794  ILE  HG11 HA2       0.0900026       1.00794       0
    1475 AS2  794  ILE  HG12 HA2       0.0900026       1.00794       0
    1476 AS2  794  ILE  CD   CT3       -0.270008       12.0107       0
    1477 AS2  794  ILE  HD1  HA3       0.0900026       1.00794       0
    1478 AS2  794  ILE  HD2  HA3       0.0900026       1.00794       0
    1479 AS2  794  ILE  HD3  HA3       0.0900026       1.00794       0
    1480 AS2  794  ILE  C    C          0.510015       12.0107       0
    1481 AS2  794  ILE  O    O         -0.510015       15.9994       0
    1482 AS2  795  LYS  N    NH1       -0.470014       14.0067       0
    1483 AS2  795  LYS  HN   H          0.310009       1.00794       0
    1484 AS2  795  LYS  CA   CT1        0.070002       12.0107       0
    1485 AS2  795  LYS  HA   HB1       0.0900026       1.00794       0
    1486 AS2  795  LYS  CB   CT2       -0.180005       12.0107       0
    1487 AS2  795  LYS  HB1  HA2       0.0900026       1.00794       0
    1488 AS2  795  LYS  HB2  HA2       0.0900026       1.00794       0
    1489 AS2  795  LYS  CG   CT2       -0.180005       12.0107       0
    1490 AS2  795  LYS  HG1  HA2       0.0900026       1.00794       0
    1491 AS2  795  LYS  HG2  HA2       0.0900026       1.00794       0
    1492 AS2  795  LYS  CD   CT2       -0.180005       12.0107       0
    1493 AS2  795  LYS  HD1  HA2       0.0900026       1.00794       0
    1494 AS2  795  LYS  HD2  HA2       0.0900026       1.00794       0
    1495 AS2  795  LYS  CE   CT2        0.210006       12.0107       0
    1496 AS2  795  LYS  HE1  HA2       0.0500014       1.00794       0
    1497 AS2  795  LYS  HE2  HA2       0.0500014       1.00794       0
    1498 AS2  795  LYS  NZ   NH3       -0.300009       14.0067       0
    1499 AS2  795  LYS  HZ1  HC          0.33001       1.00794       0
    1500 AS2  795  LYS  HZ2  HC          0.33001       1.00794       0
    1501 AS2  795  LYS  HZ3  HC          0.33001       1.00794       0
    1502 AS2  795  LYS  C    C          0.510015       12.0107       0
    1503 AS2  795  LYS  O    O         -0.510015       15.9994       0
    1504 AS2  796  ASP  N    NH1       -0.470014       14.0067       0
    1505 AS2  796  ASP  HN   H          0.310009       1.00794       0
    1506 AS2  796  ASP  CA   CT1        0.070002       12.0107       0
    1507 AS2  796  ASP  HA   HB1       0.0900026       1.00794       0
    1508 AS2  796  ASP  CB   CT2A      -0.280008       12.0107       0
    1509 AS2  796  ASP  HB1  HA2       0.0900026       1.00794       0
    1510 AS2  796  ASP  HB2  HA2       0.0900026       1.00794       0
    1511 AS2  796  ASP  CG   CC         0.620018       12.0107       0
    1512 AS2  796  ASP  OD1  OC        -0.760022       15.9994       0
    1513 AS2  796  ASP  OD2  OC        -0.760022       15.9994       0
    1514 AS2  796  ASP  C    C          0.510015       12.0107       0
    1515 AS2  796  ASP  O    O         -0.510015       15.9994       0
    1516 AS2  797  PHE  N    NH1       -0.470014       14.0067       0
    1517 AS2  797  PHE  HN   H          0.310009       1.00794       0
    1518 AS2  797  PHE  CA   CT1        0.070002       12.0107       0
    1519 AS2  797  PHE  HA   HB1       0.0900026       1.00794       0
    1520 AS2  797  PHE  CB   CT2       -0.180005       12.0107       0
    1521 AS2  797  PHE  HB1  HA2       0.0900026       1.00794       0
    1522 AS2  797  PHE  HB2  HA2       0.0900026       1.00794       0
    1523 AS2  797  PHE  CG   CA                0       12.0107       0
    1524 AS2  797  PHE  CD1  CA        -0.115003       12.0107       0
    1525 AS2  797  PHE  HD1  HP         0.115003       1.00794       0
    1526 AS2  797  PHE  CE1  CA        -0.115003       12.0107       0
    1527 AS2  797  PHE  HE1  HP         0.115003       1.00794       0
    1528 AS2  797  PHE  CZ   CA        -0.115003       12.0107       0
    1529 AS2  797  PHE  HZ   HP         0.115003       1.00794       0
    1530 AS2  797  PHE  CD2  CA        -0.115003       12.0107       0
    1531 AS2  797  PHE  HD2  HP         0.115003       1.00794       0
    1532 AS2  797  PHE  CE2  CA        -0.115003       12.0107       0
    1533 AS2  797  PHE  HE2  HP         0.115003       1.00794       0
    1534 AS2  797  PHE  C    C          0.510015       12.0107       0
    1535 AS2  797  PHE  O    O         -0.510015       15.9994       0
    1536 AS2  798  GLY  N    NH1       -0.470014       14.0067       0
    1537 AS2  798  GLY  HN   H          0.310009       1.00794       0
    1538 AS2  798  GLY  CA   CT2      -0.0200006       12.0107       0
    1539 AS2  798  GLY  HA1  HB2       0.0900026       1.00794       0
    1540 AS2  798  GLY  HA2  HB2       0.0900026       1.00794       0
    1541 AS2  798  GLY  C    C          0.510015       12.0107       0
    1542 AS2  798  GLY  O    O         -0.510015       15.9994       0
    1543 AS2  799  GLY  N    NH1       -0.470014       14.0067       0
    1544 AS2  799  GLY  HN   H          0.310009       1.00794       0
    1545 AS2  799  GLY  CA   CT2      -0.0200006       12.0107       0
    1546 AS2  799  GLY  HA1  HB2       0.0900026       1.00794       0
    1547 AS2  799  GLY  HA2  HB2       0.0900026       1.00794       0
    1548 AS2  799  GLY  C    C          0.510015       12.0107       0
    1549 AS2  799  GLY  O    O         -0.510015       15.9994       0
    1550 AS2  800  PHE  N    NH1       -0.470014       14.0067       0
    1551 AS2  800  PHE  HN   H          0.310009       1.00794       0
    1552 AS2  800  PHE  CA   CT1        0.070002       12.0107       0
    1553 AS2  800  PHE  HA   HB1       0.0900026       1.00794       0
    1554 AS2  800  PHE  CB   CT2       -0.180005       12.0107       0
    1555 AS2  800  PHE  HB1  HA2       0.0900026       1.00794       0
    1556 AS2  800  PHE  HB2  HA2       0.0900026       1.00794       0
    1557 AS2  800  PHE  CG   CA                0       12.0107       0
    1558 AS2  800  PHE  CD1  CA        -0.115003       12.0107       0
    1559 AS2  800  PHE  HD1  HP         0.115003       1.00794       0
    1560 AS2  800  PHE  CE1  CA        -0.115003       12.0107       0
    1561 AS2  800  PHE  HE1  HP         0.115003       1.00794       0
    1562 AS2  800  PHE  CZ   CA        -0.115003       12.0107       0
    1563 AS2  800  PHE  HZ   HP         0.115003       1.00794       0
    1564 AS2  800  PHE  CD2  CA        -0.115003       12.0107       0
    1565 AS2  800  PHE  HD2  HP         0.115003       1.00794       0
    1566 AS2  800  PHE  CE2  CA        -0.115003       12.0107       0
    1567 AS2  800  PHE  HE2  HP         0.115003       1.00794       0
    1568 AS2  800  PHE  C    C          0.510015       12.0107       0
    1569 AS2  800  PHE  O    O         -0.510015       15.9994       0
    1570 AS2  801  ASN  N    NH1       -0.470014       14.0067       0
    1571 AS2  801  ASN  HN   H          0.310009       1.00794       0
    1572 AS2  801  ASN  CA   CT1        0.070002       12.0107       0
    1573 AS2  801  ASN  HA   HB1       0.0900026       1.00794       0
    1574 AS2  801  ASN  CB   CC32      -0.180005       12.0107       0
    1575 AS2  801  ASN  HB1  HCA2      0.0900026       1.00794       0
    1576 AS2  801  ASN  HB2  HCA2      0.0900026       1.00794       0
    1577 AS2  801  ASN  CG   CC2O       0.510015       12.0107       0
    1578 AS2  801  ASN  OD1  OC2D      -0.510015       15.9994       0
    1579 AS2  801  ASN  ND2  NC2D      -0.470014       14.0067       0
    1580 AS2  801  ASN  HD22 HCP1       0.310009       1.00794       0
    1581 AS2  801  ASN  C    C          0.510015       12.0107       0
    1582 AS2  801  ASN  O    O         -0.510015       15.9994       0
    1583 AS2  802  PHE  N    NH1       -0.470014       14.0067       0
    1584 AS2  802  PHE  HN   H          0.310009       1.00794       0
    1585 AS2  802  PHE  CA   CT1        0.070002       12.0107       0
    1586 AS2  802  PHE  HA   HB1       0.0900026       1.00794       0
    1587 AS2  802  PHE  CB   CT2       -0.180005       12.0107       0
    1588 AS2  802  PHE  HB1  HA2       0.0900026       1.00794       0
    1589 AS2  802  PHE  HB2  HA2       0.0900026       1.00794       0
    1590 AS2  802  PHE  CG   CA                0       12.0107       0
    1591 AS2  802  PHE  CD1  CA        -0.115003       12.0107       0
    1592 AS2  802  PHE  HD1  HP         0.115003       1.00794       0
    1593 AS2  802  PHE  CE1  CA        -0.115003       12.0107       0
    1594 AS2  802  PHE  HE1  HP         0.115003       1.00794       0
    1595 AS2  802  PHE  CZ   CA        -0.115003       12.0107       0
    1596 AS2  802  PHE  HZ   HP         0.115003       1.00794       0
    1597 AS2  802  PHE  CD2  CA        -0.115003       12.0107       0
    1598 AS2  802  PHE  HD2  HP         0.115003       1.00794       0
    1599 AS2  802  PHE  CE2  CA        -0.115003       12.0107       0
    1600 AS2  802  PHE  HE2  HP         0.115003       1.00794       0
    1601 AS2  802  PHE  C    C          0.510015       12.0107       0
    1602 AS2  802  PHE  O    O         -0.510015       15.9994       0
    1603 AS2  803  SER  N    NH1       -0.470014       14.0067       0
    1604 AS2  803  SER  HN   H          0.310009       1.00794       0
    1605 AS2  803  SER  CA   CT1        0.070002       12.0107       0
    1606 AS2  803  SER  HA   HB1       0.0900026       1.00794       0
    1607 AS2  803  SER  CB   CT2       0.0500014       12.0107       0
    1608 AS2  803  SER  HB1  HA2       0.0900026       1.00794       0
    1609 AS2  803  SER  HB2  HA2       0.0900026       1.00794       0
    1610 AS2  803  SER  OG   OH1       -0.660019       15.9994       0
    1611 AS2  803  SER  HG1  H          0.430012       1.00794       0
    1612 AS2  803  SER  C    C          0.510015       12.0107       0
    1613 AS2  803  SER  O    O         -0.510015       15.9994       0
    1614 AS2  804  GLN  N    NH1       -0.470014       14.0067       0
    1615 AS2  804  GLN  HN   H          0.310009       1.00794       0
    1616 AS2  804  GLN  CA   CT1        0.070002       12.0107       0
    1617 AS2  804  GLN  HA   HB1       0.0900026       1.00794       0
    1618 AS2  804  GLN  CB   CT2       -0.180005       12.0107       0
    1619 AS2  804  GLN  HB1  HA2       0.0900026       1.00794       0
    1620 AS2  804  GLN  HB2  HA2       0.0900026       1.00794       0
    1621 AS2  804  GLN  CG   CT2       -0.180005       12.0107       0
    1622 AS2  804  GLN  HG1  HA2       0.0900026       1.00794       0
    1623 AS2  804  GLN  HG2  HA2       0.0900026       1.00794       0
    1624 AS2  804  GLN  CD   CC         0.550016       12.0107       0
    1625 AS2  804  GLN  OE1  O         -0.550016       15.9994       0
    1626 AS2  804  GLN  NE2  NH2       -0.620018       14.0067       0
    1627 AS2  804  GLN  HE21 H          0.320009       1.00794       0
    1628 AS2  804  GLN  HE22 H          0.300009       1.00794       0
    1629 AS2  804  GLN  C    C          0.510015       12.0107       0
    1630 AS2  804  GLN  O    O         -0.510015       15.9994       0
    1631 AS2  805  ILE  N    NH1       -0.470014       14.0067       0
    1632 AS2  805  ILE  HN   H          0.310009       1.00794       0
    1633 AS2  805  ILE  CA   CT1        0.070002       12.0107       0
    1634 AS2  805  ILE  HA   HB1       0.0900026       1.00794       0
    1635 AS2  805  ILE  CB   CT1      -0.0900026       12.0107       0
    1636 AS2  805  ILE  HB   HA1       0.0900026       1.00794       0
    1637 AS2  805  ILE  CG2  CT3       -0.270008       12.0107       0
    1638 AS2  805  ILE  HG21 HA3       0.0900026       1.00794       0
    1639 AS2  805  ILE  HG22 HA3       0.0900026       1.00794       0
    1640 AS2  805  ILE  HG23 HA3       0.0900026       1.00794       0
    1641 AS2  805  ILE  CG1  CT2       -0.180005       12.0107       0
    1642 AS2  805  ILE  HG11 HA2       0.0900026       1.00794       0
    1643 AS2  805  ILE  HG12 HA2       0.0900026       1.00794       0
    1644 AS2  805  ILE  CD   CT3       -0.270008       12.0107       0
    1645 AS2  805  ILE  HD1  HA3       0.0900026       1.00794       0
    1646 AS2  805  ILE  HD2  HA3       0.0900026       1.00794       0
    1647 AS2  805  ILE  HD3  HA3       0.0900026       1.00794       0
    1648 AS2  805  ILE  C    C          0.510015       12.0107       0
    1649 AS2  805  ILE  O    O         -0.510015       15.9994       0
    1650 AS2  806  LEU  N    NH1       -0.470014       14.0067       0
    1651 AS2  806  LEU  HN   H          0.310009       1.00794       0
    1652 AS2  806  LEU  CA   CT1        0.070002       12.0107       0
    1653 AS2  806  LEU  HA   HB1       0.0900026       1.00794       0
    1654 AS2  806  LEU  CB   CT2       -0.180005       12.0107       0
    1655 AS2  806  LEU  HB1  HA2       0.0900026       1.00794       0
    1656 AS2  806  LEU  HB2  HA2       0.0900026       1.00794       0
    1657 AS2  806  LEU  CG   CT1      -0.0900026       12.0107       0
    1658 AS2  806  LEU  HG   HA1       0.0900026       1.00794       0
    1659 AS2  806  LEU  CD1  CT3       -0.270008       12.0107       0
    1660 AS2  806  LEU  HD11 HA3       0.0900026       1.00794       0
    1661 AS2  806  LEU  HD12 HA3       0.0900026       1.00794       0
    1662 AS2  806  LEU  HD13 HA3       0.0900026       1.00794       0
    1663 AS2  806  LEU  CD2  CT3       -0.270008       12.0107       0
    1664 AS2  806  LEU  HD21 HA3       0.0900026       1.00794       0
    1665 AS2  806  LEU  HD22 HA3       0.0900026       1.00794       0
    1666 AS2  806  LEU  HD23 HA3       0.0900026       1.00794       0
    1667 AS2  806  LEU  C    C          0.510015       12.0107       0
    1668 AS2  806  LEU  O    O         -0.510015       15.9994       0
    1669 AS2  807  PRO  N    N         -0.290008       14.0067       0
    1670 AS2  807  PRO  CD   CP3               0       12.0107       0
    1671 AS2  807  PRO  HD1  HA2       0.0900026       1.00794       0
    1672 AS2  807  PRO  HD2  HA2       0.0900026       1.00794       0
    1673 AS2  807  PRO  CA   CP1       0.0200006       12.0107       0
    1674 AS2  807  PRO  HA   HB1       0.0900026       1.00794       0
    1675 AS2  807  PRO  CB   CP2       -0.180005       12.0107       0
    1676 AS2  807  PRO  HB1  HA2       0.0900026       1.00794       0
    1677 AS2  807  PRO  HB2  HA2       0.0900026       1.00794       0
    1678 AS2  807  PRO  CG   CP2       -0.180005       12.0107       0
    1679 AS2  807  PRO  HG1  HA2       0.0900026       1.00794       0
    1680 AS2  807  PRO  HG2  HA2       0.0900026       1.00794       0
    1681 AS2  807  PRO  C    C          0.510015       12.0107       0
    1682 AS2  807  PRO  O    O         -0.510015       15.9994       0
    1683 AS2  808  ASP  N    NH1       -0.470014       14.0067       0
    1684 AS2  808  ASP  HN   H          0.310009       1.00794       0
    1685 AS2  808  ASP  CA   CT1        0.070002       12.0107       0
    1686 AS2  808  ASP  HA   HB1       0.0900026       1.00794       0
    1687 AS2  808  ASP  CB   CT2A      -0.280008       12.0107       0
    1688 AS2  808  ASP  HB1  HA2       0.0900026       1.00794       0
    1689 AS2  808  ASP  HB2  HA2       0.0900026       1.00794       0
    1690 AS2  808  ASP  CG   CC         0.620018       12.0107       0
    1691 AS2  808  ASP  OD1  OC        -0.760022       15.9994       0
    1692 AS2  808  ASP  OD2  OC        -0.760022       15.9994       0
    1693 AS2  808  ASP  C    C          0.510015       12.0107       0
    1694 AS2  808  ASP  O    O         -0.510015       15.9994       0
    1695 AS2  809  PRO  N    N         -0.290008       14.0067       0
    1696 AS2  809  PRO  CD   CP3               0       12.0107       0
    1697 AS2  809  PRO  HD1  HA2       0.0900026       1.00794       0
    1698 AS2  809  PRO  HD2  HA2       0.0900026       1.00794       0
    1699 AS2  809  PRO  CA   CP1       0.0200006       12.0107       0
    1700 AS2  809  PRO  HA   HB1       0.0900026       1.00794       0
    1701 AS2  809  PRO  CB   CP2       -0.180005       12.0107       0
    1702 AS2  809  PRO  HB1  HA2       0.0900026       1.00794       0
    1703 AS2  809  PRO  HB2  HA2       0.0900026       1.00794       0
    1704 AS2  809  PRO  CG   CP2       -0.180005       12.0107       0
    1705 AS2  809  PRO  HG1  HA2       0.0900026       1.00794       0
    1706 AS2  809  PRO  HG2  HA2       0.0900026       1.00794       0
    1707 AS2  809  PRO  C    C          0.510015       12.0107       0
    1708 AS2  809  PRO  O    O         -0.510015       15.9994       0
    1709 AS2  810  SER  N    NH1       -0.470014       14.0067       0
    1710 AS2  810  SER  HN   H          0.310009       1.00794       0
    1711 AS2  810  SER  CA   CT1        0.070002       12.0107       0
    1712 AS2  810  SER  HA   HB1       0.0900026       1.00794       0
    1713 AS2  810  SER  CB   CT2       0.0500014       12.0107       0
    1714 AS2  810  SER  HB1  HA2       0.0900026       1.00794       0
    1715 AS2  810  SER  HB2  HA2       0.0900026       1.00794       0
    1716 AS2  810  SER  OG   OH1       -0.660019       15.9994       0
    1717 AS2  810  SER  HG1  H          0.430012       1.00794       0
    1718 AS2  810  SER  C    C          0.510015       12.0107       0
    1719 AS2  810  SER  O    O         -0.510015       15.9994       0
    1720 AS2  811  LYS  N    NH1       -0.470014       14.0067       0
    1721 AS2  811  LYS  HN   H          0.310009       1.00794       0
    1722 AS2  811  LYS  CA   CT1        0.070002       12.0107       0
    1723 AS2  811  LYS  HA   HB1       0.0900026       1.00794       0
    1724 AS2  811  LYS  CB   CT2       -0.180005       12.0107       0
    1725 AS2  811  LYS  HB1  HA2       0.0900026       1.00794       0
    1726 AS2  811  LYS  HB2  HA2       0.0900026       1.00794       0
    1727 AS2  811  LYS  CG   CT2       -0.180005       12.0107       0
    1728 AS2  811  LYS  HG1  HA2       0.0900026       1.00794       0
    1729 AS2  811  LYS  HG2  HA2       0.0900026       1.00794       0
    1730 AS2  811  LYS  CD   CT2       -0.180005       12.0107       0
    1731 AS2  811  LYS  HD1  HA2       0.0900026       1.00794       0
    1732 AS2  811  LYS  HD2  HA2       0.0900026       1.00794       0
    1733 AS2  811  LYS  CE   CT2        0.210006       12.0107       0
    1734 AS2  811  LYS  HE1  HA2       0.0500014       1.00794       0
    1735 AS2  811  LYS  HE2  HA2       0.0500014       1.00794       0
    1736 AS2  811  LYS  NZ   NH3       -0.300009       14.0067       0
    1737 AS2  811  LYS  HZ1  HC          0.33001       1.00794       0
    1738 AS2  811  LYS  HZ2  HC          0.33001       1.00794       0
    1739 AS2  811  LYS  HZ3  HC          0.33001       1.00794       0
    1740 AS2  811  LYS  C    C          0.510015       12.0107       0
    1741 AS2  811  LYS  O    O         -0.510015       15.9994       0
    1742 AS2  812  PRO  N    N         -0.290008       14.0067       0
    1743 AS2  812  PRO  CD   CP3               0       12.0107       0
    1744 AS2  812  PRO  HD1  HA2       0.0900026       1.00794       0
    1745 AS2  812  PRO  HD2  HA2       0.0900026       1.00794       0
    1746 AS2  812  PRO  CA   CP1       0.0200006       12.0107       0
    1747 AS2  812  PRO  HA   HB1       0.0900026       1.00794       0
    1748 AS2  812  PRO  CB   CP2       -0.180005       12.0107       0
    1749 AS2  812  PRO  HB1  HA2       0.0900026       1.00794       0
    1750 AS2  812  PRO  HB2  HA2       0.0900026       1.00794       0
    1751 AS2  812  PRO  CG   CP2       -0.180005       12.0107       0
    1752 AS2  812  PRO  HG1  HA2       0.0900026       1.00794       0
    1753 AS2  812  PRO  HG2  HA2       0.0900026       1.00794       0
    1754 AS2  812  PRO  C    C          0.510015       12.0107       0
    1755 AS2  812  PRO  O    O         -0.510015       15.9994       0
    1756 AS2  813  SER  N    NH1       -0.470014       14.0067       0
    1757 AS2  813  SER  HN   H          0.310009       1.00794       0
    1758 AS2  813  SER  CA   CT1        0.070002       12.0107       0
    1759 AS2  813  SER  HA   HB1       0.0900026       1.00794       0
    1760 AS2  813  SER  CB   CT2       0.0500014       12.0107       0
    1761 AS2  813  SER  HB1  HA2       0.0900026       1.00794       0
    1762 AS2  813  SER  HB2  HA2       0.0900026       1.00794       0
    1763 AS2  813  SER  OG   OH1       -0.660019       15.9994       0
    1764 AS2  813  SER  HG1  H          0.430012       1.00794       0
    1765 AS2  813  SER  C    C          0.510015       12.0107       0
    1766 AS2  813  SER  O    O         -0.510015       15.9994       0
    1767 AS2  814  LYS  N    NH1       -0.470014       14.0067       0
    1768 AS2  814  LYS  HN   H          0.310009       1.00794       0
    1769 AS2  814  LYS  CA   CT1        0.070002       12.0107       0
    1770 AS2  814  LYS  HA   HB1       0.0900026       1.00794       0
    1771 AS2  814  LYS  CB   CT2       -0.180005       12.0107       0
    1772 AS2  814  LYS  HB1  HA2       0.0900026       1.00794       0
    1773 AS2  814  LYS  HB2  HA2       0.0900026       1.00794       0
    1774 AS2  814  LYS  CG   CT2       -0.180005       12.0107       0
    1775 AS2  814  LYS  HG1  HA2       0.0900026       1.00794       0
    1776 AS2  814  LYS  HG2  HA2       0.0900026       1.00794       0
    1777 AS2  814  LYS  CD   CT2       -0.180005       12.0107       0
    1778 AS2  814  LYS  HD1  HA2       0.0900026       1.00794       0
    1779 AS2  814  LYS  HD2  HA2       0.0900026       1.00794       0
    1780 AS2  814  LYS  CE   CT2        0.210006       12.0107       0
    1781 AS2  814  LYS  HE1  HA2       0.0500014       1.00794       0
    1782 AS2  814  LYS  HE2  HA2       0.0500014       1.00794       0
    1783 AS2  814  LYS  NZ   NH3       -0.300009       14.0067       0
    1784 AS2  814  LYS  HZ1  HC          0.33001       1.00794       0
    1785 AS2  814  LYS  HZ2  HC          0.33001       1.00794       0
    1786 AS2  814  LYS  HZ3  HC          0.33001       1.00794       0
    1787 AS2  814  LYS  C    C          0.510015       12.0107       0
    1788 AS2  814  LYS  O    O         -0.510015       15.9994       0
    1789 AS2  815  ARG  N    NH1       -0.470014       14.0067       0
    1790 AS2  815  ARG  HN   H          0.310009       1.00794       0
    1791 AS2  815  ARG  CA   CT1        0.070002       12.0107       0
    1792 AS2  815  ARG  HA   HB1       0.0900026       1.00794       0
    1793 AS2  815  ARG  CB   CT2       -0.180005       12.0107       0
    1794 AS2  815  ARG  HB1  HA2       0.0900026       1.00794       0
    1795 AS2  815  ARG  HB2  HA2       0.0900026       1.00794       0
    1796 AS2  815  ARG  CG   CT2       -0.180005       12.0107       0
    1797 AS2  815  ARG  HG1  HA2       0.0900026       1.00794       0
    1798 AS2  815  ARG  HG2  HA2       0.0900026       1.00794       0
    1799 AS2  815  ARG  CD   CT2        0.200006       12.0107       0
    1800 AS2  815  ARG  HD1  HA2       0.0900026       1.00794       0
    1801 AS2  815  ARG  HD2  HA2       0.0900026       1.00794       0
    1802 AS2  815  ARG  NE   NC2        -0.70002       14.0067       0
    1803 AS2  815  ARG  HE   HC         0.440013       1.00794       0
    1804 AS2  815  ARG  CZ   C          0.640018       12.0107       0
    1805 AS2  815  ARG  NH1  NC2       -0.800023       14.0067       0
    1806 AS2  815  ARG  HH11 HC         0.460013       1.00794       0
    1807 AS2  815  ARG  HH12 HC         0.460013       1.00794       0
    1808 AS2  815  ARG  NH2  NC2       -0.800023       14.0067       0
    1809 AS2  815  ARG  HH21 HC         0.460013       1.00794       0
    1810 AS2  815  ARG  HH22 HC         0.460013       1.00794       0
    1811 AS2  815  ARG  C    C          0.510015       12.0107       0
    1812 AS2  815  ARG  O    O         -0.510015       15.9994       0
    1813 AS2  816  SER  N    NH1       -0.470014       14.0067       0
    1814 AS2  816  SER  HN   H          0.310009       1.00794       0
    1815 AS2  816  SER  CA   CT1        0.070002       12.0107       0
    1816 AS2  816  SER  HA   HB1       0.0900026       1.00794       0
    1817 AS2  816  SER  CB   CT2       0.0500014       12.0107       0
    1818 AS2  816  SER  HB1  HA2       0.0900026       1.00794       0
    1819 AS2  816  SER  HB2  HA2       0.0900026       1.00794       0
    1820 AS2  816  SER  OG   OH1       -0.660019       15.9994       0
    1821 AS2  816  SER  HG1  H          0.430012       1.00794       0
    1822 AS2  816  SER  C    C          0.510015       12.0107       0
    1823 AS2  816  SER  O    O         -0.510015       15.9994       0
    1824 AS2  817  PRO  N    N         -0.290008       14.0067       0
    1825 AS2  817  PRO  CD   CP3               0       12.0107       0
    1826 AS2  817  PRO  HD1  HA2       0.0900026       1.00794       0
    1827 AS2  817  PRO  HD2  HA2       0.0900026       1.00794       0
    1828 AS2  817  PRO  CA   CP1       0.0200006       12.0107       0
    1829 AS2  817  PRO  HA   HB1       0.0900026       1.00794       0
    1830 AS2  817  PRO  CB   CP2       -0.180005       12.0107       0
    1831 AS2  817  PRO  HB1  HA2       0.0900026       1.00794       0
    1832 AS2  817  PRO  HB2  HA2       0.0900026       1.00794       0
    1833 AS2  817  PRO  CG   CP2       -0.180005       12.0107       0
    1834 AS2  817  PRO  HG1  HA2       0.0900026       1.00794       0
    1835 AS2  817  PRO  HG2  HA2       0.0900026       1.00794       0
    1836 AS2  817  PRO  C    C          0.510015       12.0107       0
    1837 AS2  817  PRO  O    O         -0.510015       15.9994       0
    1838 AS2  818  ILE  N    NH1       -0.470014       14.0067       0
    1839 AS2  818  ILE  HN   H          0.310009       1.00794       0
    1840 AS2  818  ILE  CA   CT1        0.070002       12.0107       0
    1841 AS2  818  ILE  HA   HB1       0.0900026       1.00794       0
    1842 AS2  818  ILE  CB   CT1      -0.0900026       12.0107       0
    1843 AS2  818  ILE  HB   HA1       0.0900026       1.00794       0
    1844 AS2  818  ILE  CG2  CT3       -0.270008       12.0107       0
    1845 AS2  818  ILE  HG21 HA3       0.0900026       1.00794       0
    1846 AS2  818  ILE  HG22 HA3       0.0900026       1.00794       0
    1847 AS2  818  ILE  HG23 HA3       0.0900026       1.00794       0
    1848 AS2  818  ILE  CG1  CT2       -0.180005       12.0107       0
    1849 AS2  818  ILE  HG11 HA2       0.0900026       1.00794       0
    1850 AS2  818  ILE  HG12 HA2       0.0900026       1.00794       0
    1851 AS2  818  ILE  CD   CT3       -0.270008       12.0107       0
    1852 AS2  818  ILE  HD1  HA3       0.0900026       1.00794       0
    1853 AS2  818  ILE  HD2  HA3       0.0900026       1.00794       0
    1854 AS2  818  ILE  HD3  HA3       0.0900026       1.00794       0
    1855 AS2  818  ILE  C    C          0.510015       12.0107       0
    1856 AS2  818  ILE  O    O         -0.510015       15.9994       0
    1857 AS2  819  GLU  N    NH1       -0.470014       14.0067       0
    1858 AS2  819  GLU  HN   H          0.310009       1.00794       0
    1859 AS2  819  GLU  CA   CT1        0.070002       12.0107       0
    1860 AS2  819  GLU  HA   HB1       0.0900026       1.00794       0
    1861 AS2  819  GLU  CB   CT2A      -0.180005       12.0107       0
    1862 AS2  819  GLU  HB1  HA2       0.0900026       1.00794       0
    1863 AS2  819  GLU  HB2  HA2       0.0900026       1.00794       0
    1864 AS2  819  GLU  CG   CT2       -0.280008       12.0107       0
    1865 AS2  819  GLU  HG1  HA2       0.0900026       1.00794       0
    1866 AS2  819  GLU  HG2  HA2       0.0900026       1.00794       0
    1867 AS2  819  GLU  CD   CC         0.620018       12.0107       0
    1868 AS2  819  GLU  OE1  OC        -0.760022       15.9994       0
    1869 AS2  819  GLU  OE2  OC        -0.760022       15.9994       0
    1870 AS2  819  GLU  C    C          0.510015       12.0107       0
    1871 AS2  819  GLU  O    O         -0.510015       15.9994       0
    1872 AS2  820  ASP  N    NH1       -0.470014       14.0067       0
    1873 AS2  820  ASP  HN   H          0.310009       1.00794       0
    1874 AS2  820  ASP  CA   CT1        0.070002       12.0107       0
    1875 AS2  820  ASP  HA   HB1       0.0900026       1.00794       0
    1876 AS2  820  ASP  CB   CT2A      -0.280008       12.0107       0
    1877 AS2  820  ASP  HB1  HA2       0.0900026       1.00794       0
    1878 AS2  820  ASP  HB2  HA2       0.0900026       1.00794       0
    1879 AS2  820  ASP  CG   CC         0.620018       12.0107       0
    1880 AS2  820  ASP  OD1  OC        -0.760022       15.9994       0
    1881 AS2  820  ASP  OD2  OC        -0.760022       15.9994       0
    1882 AS2  820  ASP  C    C          0.510015       12.0107       0
    1883 AS2  820  ASP  O    O         -0.510015       15.9994       0
    1884 AS2  821  LEU  N    NH1       -0.470014       14.0067       0
    1885 AS2  821  LEU  HN   H          0.310009       1.00794       0
    1886 AS2  821  LEU  CA   CT1        0.070002       12.0107       0
    1887 AS2  821  LEU  HA   HB1       0.0900026       1.00794       0
    1888 AS2  821  LEU  CB   CT2       -0.180005       12.0107       0
    1889 AS2  821  LEU  HB1  HA2       0.0900026       1.00794       0
    1890 AS2  821  LEU  HB2  HA2       0.0900026       1.00794       0
    1891 AS2  821  LEU  CG   CT1      -0.0900026       12.0107       0
    1892 AS2  821  LEU  HG   HA1       0.0900026       1.00794       0
    1893 AS2  821  LEU  CD1  CT3       -0.270008       12.0107       0
    1894 AS2  821  LEU  HD11 HA3       0.0900026       1.00794       0
    1895 AS2  821  LEU  HD12 HA3       0.0900026       1.00794       0
    1896 AS2  821  LEU  HD13 HA3       0.0900026       1.00794       0
    1897 AS2  821  LEU  CD2  CT3       -0.270008       12.0107       0
    1898 AS2  821  LEU  HD21 HA3       0.0900026       1.00794       0
    1899 AS2  821  LEU  HD22 HA3       0.0900026       1.00794       0
    1900 AS2  821  LEU  HD23 HA3       0.0900026       1.00794       0
    1901 AS2  821  LEU  C    C          0.510015       12.0107       0
    1902 AS2  821  LEU  O    O         -0.510015       15.9994       0
    1903 AS2  822  LEU  N    NH1       -0.470014       14.0067       0
    1904 AS2  822  LEU  HN   H          0.310009       1.00794       0
    1905 AS2  822  LEU  CA   CT1        0.070002       12.0107       0
    1906 AS2  822  LEU  HA   HB1       0.0900026       1.00794       0
    1907 AS2  822  LEU  CB   CT2       -0.180005       12.0107       0
    1908 AS2  822  LEU  HB1  HA2       0.0900026       1.00794       0
    1909 AS2  822  LEU  HB2  HA2       0.0900026       1.00794       0
    1910 AS2  822  LEU  CG   CT1      -0.0900026       12.0107       0
    1911 AS2  822  LEU  HG   HA1       0.0900026       1.00794       0
    1912 AS2  822  LEU  CD1  CT3       -0.270008       12.0107       0
    1913 AS2  822  LEU  HD11 HA3       0.0900026       1.00794       0
    1914 AS2  822  LEU  HD12 HA3       0.0900026       1.00794       0
    1915 AS2  822  LEU  HD13 HA3       0.0900026       1.00794       0
    1916 AS2  822  LEU  CD2  CT3       -0.270008       12.0107       0
    1917 AS2  822  LEU  HD21 HA3       0.0900026       1.00794       0
    1918 AS2  822  LEU  HD22 HA3       0.0900026       1.00794       0
    1919 AS2  822  LEU  HD23 HA3       0.0900026       1.00794       0
    1920 AS2  822  LEU  C    C          0.510015       12.0107       0
    1921 AS2  822  LEU  O    O         -0.510015       15.9994       0
    1922 AS2  823  PHE  N    NH1       -0.470014       14.0067       0
    1923 AS2  823  PHE  HN   H          0.310009       1.00794       0
    1924 AS2  823  PHE  CA   CT1        0.070002       12.0107       0
    1925 AS2  823  PHE  HA   HB1       0.0900026       1.00794       0
    1926 AS2  823  PHE  CB   CT2       -0.180005       12.0107       0
    1927 AS2  823  PHE  HB1  HA2       0.0900026       1.00794       0
    1928 AS2  823  PHE  HB2  HA2       0.0900026       1.00794       0
    1929 AS2  823  PHE  CG   CA                0       12.0107       0
    1930 AS2  823  PHE  CD1  CA        -0.115003       12.0107       0
    1931 AS2  823  PHE  HD1  HP         0.115003       1.00794       0
    1932 AS2  823  PHE  CE1  CA        -0.115003       12.0107       0
    1933 AS2  823  PHE  HE1  HP         0.115003       1.00794       0
    1934 AS2  823  PHE  CZ   CA        -0.115003       12.0107       0
    1935 AS2  823  PHE  HZ   HP         0.115003       1.00794       0
    1936 AS2  823  PHE  CD2  CA        -0.115003       12.0107       0
    1937 AS2  823  PHE  HD2  HP         0.115003       1.00794       0
    1938 AS2  823  PHE  CE2  CA        -0.115003       12.0107       0
    1939 AS2  823  PHE  HE2  HP         0.115003       1.00794       0
    1940 AS2  823  PHE  C    C          0.510015       12.0107       0
    1941 AS2  823  PHE  O    O         -0.510015       15.9994       0
    1942 AS2  824  ASN  N    NH1       -0.470014       14.0067       0
    1943 AS2  824  ASN  HN   H          0.310009       1.00794       0
    1944 AS2  824  ASN  CA   CT1        0.070002       12.0107       0
    1945 AS2  824  ASN  HA   HB1       0.0900026       1.00794       0
    1946 AS2  824  ASN  CB   CT2       -0.180005       12.0107       0
    1947 AS2  824  ASN  HB1  HA2       0.0900026       1.00794       0
    1948 AS2  824  ASN  HB2  HA2       0.0900026       1.00794       0
    1949 AS2  824  ASN  CG   CC         0.550016       12.0107       0
    1950 AS2  824  ASN  OD1  O         -0.550016       15.9994       0
    1951 AS2  824  ASN  ND2  NH2       -0.620018       14.0067       0
    1952 AS2  824  ASN  HD21 H          0.320009       1.00794       0
    1953 AS2  824  ASN  HD22 H          0.300009       1.00794       0
    1954 AS2  824  ASN  C    C          0.510015       12.0107       0
    1955 AS2  824  ASN  O    O         -0.510015       15.9994       0
    1956 AS2  825  LYS  N    NH1       -0.470014       14.0067       0
    1957 AS2  825  LYS  HN   H          0.310009       1.00794       0
    1958 AS2  825  LYS  CA   CT1        0.070002       12.0107       0
    1959 AS2  825  LYS  HA   HB1       0.0900026       1.00794       0
    1960 AS2  825  LYS  CB   CT2       -0.180005       12.0107       0
    1961 AS2  825  LYS  HB1  HA2       0.0900026       1.00794       0
    1962 AS2  825  LYS  HB2  HA2       0.0900026       1.00794       0
    1963 AS2  825  LYS  CG   CT2       -0.180005       12.0107       0
    1964 AS2  825  LYS  HG1  HA2       0.0900026       1.00794       0
    1965 AS2  825  LYS  HG2  HA2       0.0900026       1.00794       0
    1966 AS2  825  LYS  CD   CT2       -0.180005       12.0107       0
    1967 AS2  825  LYS  HD1  HA2       0.0900026       1.00794       0
    1968 AS2  825  LYS  HD2  HA2       0.0900026       1.00794       0
    1969 AS2  825  LYS  CE   CT2        0.210006       12.0107       0
    1970 AS2  825  LYS  HE1  HA2       0.0500014       1.00794       0
    1971 AS2  825  LYS  HE2  HA2       0.0500014       1.00794       0
    1972 AS2  825  LYS  NZ   NH3       -0.300009       14.0067       0
    1973 AS2  825  LYS  HZ1  HC          0.33001       1.00794       0
    1974 AS2  825  LYS  HZ2  HC          0.33001       1.00794       0
    1975 AS2  825  LYS  HZ3  HC          0.33001       1.00794       0
    1976 AS2  825  LYS  C    C          0.510015       12.0107       0
    1977 AS2  825  LYS  O    O         -0.510015       15.9994       0
    1978 AS2  826  VAL  N    NH1       -0.470014       14.0067       0
    1979 AS2  826  VAL  HN   H          0.310009       1.00794       0
    1980 AS2  826  VAL  CA   CT1        0.070002       12.0107       0
    1981 AS2  826  VAL  HA   HB1       0.0900026       1.00794       0
    1982 AS2  826  VAL  CB   CT1      -0.0900026       12.0107       0
    1983 AS2  826  VAL  HB   HA1       0.0900026       1.00794       0
    1984 AS2  826  VAL  CG1  CT3       -0.270008       12.0107       0
    1985 AS2  826  VAL  HG11 HA3       0.0900026       1.00794       0
    1986 AS2  826  VAL  HG12 HA3       0.0900026       1.00794       0
    1987 AS2  826  VAL  HG13 HA3       0.0900026       1.00794       0
    1988 AS2  826  VAL  CG2  CT3       -0.270008       12.0107       0
    1989 AS2  826  VAL  HG21 HA3       0.0900026       1.00794       0
    1990 AS2  826  VAL  HG22 HA3       0.0900026       1.00794       0
    1991 AS2  826  VAL  HG23 HA3       0.0900026       1.00794       0
    1992 AS2  826  VAL  C    C          0.510015       12.0107       0
    1993 AS2  826  VAL  O    O         -0.510015       15.9994       0
    1994 AS2  827  THR  N    NH1       -0.470014       14.0067       0
    1995 AS2  827  THR  HN   H          0.310009       1.00794       0
    1996 AS2  827  THR  CA   CT1        0.070002       12.0107       0
    1997 AS2  827  THR  HA   HB1       0.0900026       1.00794       0
    1998 AS2  827  THR  CB   CT1        0.140004       12.0107       0
    1999 AS2  827  THR  HB   HA1       0.0900026       1.00794       0
    2000 AS2  827  THR  OG1  OH1       -0.660019       15.9994       0
    2001 AS2  827  THR  HG1  H          0.430012       1.00794       0
    2002 AS2  827  THR  CG2  CT3       -0.270008       12.0107       0
    2003 AS2  827  THR  HG21 HA3       0.0900026       1.00794       0
    2004 AS2  827  THR  HG22 HA3       0.0900026       1.00794       0
    2005 AS2  827  THR  HG23 HA3       0.0900026       1.00794       0
    2006 AS2  827  THR  C    C          0.510015       12.0107       0
    2007 AS2  827  THR  O    O         -0.510015       15.9994       0
    2008 AS2  828  LEU  N    NH1       -0.470014       14.0067       0
    2009 AS2  828  LEU  HN   H          0.310009       1.00794       0
    2010 AS2  828  LEU  CA   CT1        0.070002       12.0107       0
    2011 AS2  828  LEU  HA   HB1       0.0900026       1.00794       0
    2012 AS2  828  LEU  CB   CT2       -0.180005       12.0107       0
    2013 AS2  828  LEU  HB1  HA2       0.0900026       1.00794       0
    2014 AS2  828  LEU  HB2  HA2       0.0900026       1.00794       0
    2015 AS2  828  LEU  CG   CT1      -0.0900026       12.0107       0
    2016 AS2  828  LEU  HG   HA1       0.0900026       1.00794       0
    2017 AS2  828  LEU  CD1  CT3       -0.270008       12.0107       0
    2018 AS2  828  LEU  HD11 HA3       0.0900026       1.00794       0
    2019 AS2  828  LEU  HD12 HA3       0.0900026       1.00794       0
    2020 AS2  828  LEU  HD13 HA3       0.0900026       1.00794       0
    2021 AS2  828  LEU  CD2  CT3       -0.270008       12.0107       0
    2022 AS2  828  LEU  HD21 HA3       0.0900026       1.00794       0
    2023 AS2  828  LEU  HD22 HA3       0.0900026       1.00794       0
    2024 AS2  828  LEU  HD23 HA3       0.0900026       1.00794       0
    2025 AS2  828  LEU  C    C          0.510015       12.0107       0
    2026 AS2  828  LEU  O    O         -0.510015       15.9994       0
    2027 AS2  829  ALA  N    NH1       -0.470014       14.0067       0
    2028 AS2  829  ALA  HN   H          0.310009       1.00794       0
    2029 AS2  829  ALA  CA   CT1        0.070002       12.0107       0
    2030 AS2  829  ALA  HA   HB1       0.0900026       1.00794       0
    2031 AS2  829  ALA  CB   CT3       -0.270008       12.0107       0
    2032 AS2  829  ALA  HB1  HA3       0.0900026       1.00794       0
    2033 AS2  829  ALA  HB2  HA3       0.0900026       1.00794       0
    2034 AS2  829  ALA  HB3  HA3       0.0900026       1.00794       0
    2035 AS2  829  ALA  C    C          0.510015       12.0107       0
    2036 AS2  829  ALA  O    O         -0.510015       15.9994       0
    2037 AS2  830  ASP  N    NH1       -0.470014       14.0067       0
    2038 AS2  830  ASP  HN   H          0.310009       1.00794       0
    2039 AS2  830  ASP  CA   CT1        0.070002       12.0107       0
    2040 AS2  830  ASP  HA   HB1       0.0900026       1.00794       0
    2041 AS2  830  ASP  CB   CT2A      -0.280008       12.0107       0
    2042 AS2  830  ASP  HB1  HA2       0.0900026       1.00794       0
    2043 AS2  830  ASP  HB2  HA2       0.0900026       1.00794       0
    2044 AS2  830  ASP  CG   CC         0.620018       12.0107       0
    2045 AS2  830  ASP  OD1  OC        -0.760022       15.9994       0
    2046 AS2  830  ASP  OD2  OC        -0.760022       15.9994       0
    2047 AS2  830  ASP  C    C          0.510015       12.0107       0
    2048 AS2  830  ASP  O    O         -0.510015       15.9994       0
    2049 AS2  831  ALA  N    NH1       -0.470014       14.0067       0
    2050 AS2  831  ALA  HN   H          0.310009       1.00794       0
    2051 AS2  831  ALA  CA   CT1        0.070002       12.0107       0
    2052 AS2  831  ALA  HA   HB1       0.0900026       1.00794       0
    2053 AS2  831  ALA  CB   CT3       -0.270008       12.0107       0
    2054 AS2  831  ALA  HB1  HA3       0.0900026       1.00794       0
    2055 AS2  831  ALA  HB2  HA3       0.0900026       1.00794       0
    2056 AS2  831  ALA  HB3  HA3       0.0900026       1.00794       0
    2057 AS2  831  ALA  C    C          0.510015       12.0107       0
    2058 AS2  831  ALA  O    O         -0.510015       15.9994       0
    2059 AS2  832  GLY  N    NH1       -0.470014       14.0067       0
    2060 AS2  832  GLY  HN   H          0.310009       1.00794       0
    2061 AS2  832  GLY  CA   CT2      -0.0200006       12.0107       0
    2062 AS2  832  GLY  HA1  HB2       0.0900026       1.00794       0
    2063 AS2  832  GLY  HA2  HB2       0.0900026       1.00794       0
    2064 AS2  832  GLY  C    C          0.510015       12.0107       0
    2065 AS2  832  GLY  O    O         -0.510015       15.9994       0
    2066 AS2  833  PHE  N    NH1       -0.470014       14.0067       0
    2067 AS2  833  PHE  HN   H          0.310009       1.00794       0
    2068 AS2  833  PHE  CA   CT1        0.070002       12.0107       0
    2069 AS2  833  PHE  HA   HB1       0.0900026       1.00794       0
    2070 AS2  833  PHE  CB   CT2       -0.180005       12.0107       0
    2071 AS2  833  PHE  HB1  HA2       0.0900026       1.00794       0
    2072 AS2  833  PHE  HB2  HA2       0.0900026       1.00794       0
    2073 AS2  833  PHE  CG   CA                0       12.0107       0
    2074 AS2  833  PHE  CD1  CA        -0.115003       12.0107       0
    2075 AS2  833  PHE  HD1  HP         0.115003       1.00794       0
    2076 AS2  833  PHE  CE1  CA        -0.115003       12.0107       0
    2077 AS2  833  PHE  HE1  HP         0.115003       1.00794       0
    2078 AS2  833  PHE  CZ   CA        -0.115003       12.0107       0
    2079 AS2  833  PHE  HZ   HP         0.115003       1.00794       0
    2080 AS2  833  PHE  CD2  CA        -0.115003       12.0107       0
    2081 AS2  833  PHE  HD2  HP         0.115003       1.00794       0
    2082 AS2  833  PHE  CE2  CA        -0.115003       12.0107       0
    2083 AS2  833  PHE  HE2  HP         0.115003       1.00794       0
    2084 AS2  833  PHE  C    C          0.510015       12.0107       0
    2085 AS2  833  PHE  O    O         -0.510015       15.9994       0
    2086 AS2  834  ILE  N    NH1       -0.470014       14.0067       0
    2087 AS2  834  ILE  HN   H          0.310009       1.00794       0
    2088 AS2  834  ILE  CA   CT1        0.070002       12.0107       0
    2089 AS2  834  ILE  HA   HB1       0.0900026       1.00794       0
    2090 AS2  834  ILE  CB   CT1      -0.0900026       12.0107       0
    2091 AS2  834  ILE  HB   HA1       0.0900026       1.00794       0
    2092 AS2  834  ILE  CG2  CT3       -0.270008       12.0107       0
    2093 AS2  834  ILE  HG21 HA3       0.0900026       1.00794       0
    2094 AS2  834  ILE  HG22 HA3       0.0900026       1.00794       0
    2095 AS2  834  ILE  HG23 HA3       0.0900026       1.00794       0
    2096 AS2  834  ILE  CG1  CT2       -0.180005       12.0107       0
    2097 AS2  834  ILE  HG11 HA2       0.0900026       1.00794       0
    2098 AS2  834  ILE  HG12 HA2       0.0900026       1.00794       0
    2099 AS2  834  ILE  CD   CT3       -0.270008       12.0107       0
    2100 AS2  834  ILE  HD1  HA3       0.0900026       1.00794       0
    2101 AS2  834  ILE  HD2  HA3       0.0900026       1.00794       0
    2102 AS2  834  ILE  HD3  HA3       0.0900026       1.00794       0
    2103 AS2  834  ILE  C    C          0.510015       12.0107       0
    2104 AS2  834  ILE  O    O         -0.510015       15.9994       0
    2105 AS2  835  LYS  N    NH1       -0.470014       14.0067       0
    2106 AS2  835  LYS  HN   H          0.310009       1.00794       0
    2107 AS2  835  LYS  CA   CT1        0.070002       12.0107       0
    2108 AS2  835  LYS  HA   HB1       0.0900026       1.00794       0
    2109 AS2  835  LYS  CB   CT2       -0.180005       12.0107       0
    2110 AS2  835  LYS  HB1  HA2       0.0900026       1.00794       0
    2111 AS2  835  LYS  HB2  HA2       0.0900026       1.00794       0
    2112 AS2  835  LYS  CG   CT2       -0.180005       12.0107       0
    2113 AS2  835  LYS  HG1  HA2       0.0900026       1.00794       0
    2114 AS2  835  LYS  HG2  HA2       0.0900026       1.00794       0
    2115 AS2  835  LYS  CD   CT2       -0.180005       12.0107       0
    2116 AS2  835  LYS  HD1  HA2       0.0900026       1.00794       0
    2117 AS2  835  LYS  HD2  HA2       0.0900026       1.00794       0
    2118 AS2  835  LYS  CE   CT2        0.210006       12.0107       0
    2119 AS2  835  LYS  HE1  HA2       0.0500014       1.00794       0
    2120 AS2  835  LYS  HE2  HA2       0.0500014       1.00794       0
    2121 AS2  835  LYS  NZ   NH3       -0.300009       14.0067       0
    2122 AS2  835  LYS  HZ1  HC          0.33001       1.00794       0
    2123 AS2  835  LYS  HZ2  HC          0.33001       1.00794       0
    2124 AS2  835  LYS  HZ3  HC          0.33001       1.00794       0
    2125 AS2  835  LYS  C    C          0.510015       12.0107       0
    2126 AS2  835  LYS  O    O         -0.510015       15.9994       0
    2127 AS2  836  GLN  N    NH1       -0.470014       14.0067       0
    2128 AS2  836  GLN  HN   H          0.310009       1.00794       0
    2129 AS2  836  GLN  CA   CT1        0.070002       12.0107       0
    2130 AS2  836  GLN  HA   HB1       0.0900026       1.00794       0
    2131 AS2  836  GLN  CB   CT2       -0.180005       12.0107       0
    2132 AS2  836  GLN  HB1  HA2       0.0900026       1.00794       0
    2133 AS2  836  GLN  HB2  HA2       0.0900026       1.00794       0
    2134 AS2  836  GLN  CG   CT2       -0.180005       12.0107       0
    2135 AS2  836  GLN  HG1  HA2       0.0900026       1.00794       0
    2136 AS2  836  GLN  HG2  HA2       0.0900026       1.00794       0
    2137 AS2  836  GLN  CD   CC         0.550016       12.0107       0
    2138 AS2  836  GLN  OE1  O         -0.550016       15.9994       0
    2139 AS2  836  GLN  NE2  NH2       -0.620018       14.0067       0
    2140 AS2  836  GLN  HE21 H          0.320009       1.00794       0
    2141 AS2  836  GLN  HE22 H          0.300009       1.00794       0
    2142 AS2  836  GLN  C    C          0.510015       12.0107       0
    2143 AS2  836  GLN  O    O         -0.510015       15.9994       0
    2144 AS2  837  TYR  N    NH1       -0.470014       14.0067       0
    2145 AS2  837  TYR  HN   H          0.310009       1.00794       0
    2146 AS2  837  TYR  CA   CT1        0.070002       12.0107       0
    2147 AS2  837  TYR  HA   HB1       0.0900026       1.00794       0
    2148 AS2  837  TYR  CB   CT2       -0.180005       12.0107       0
    2149 AS2  837  TYR  HB1  HA2       0.0900026       1.00794       0
    2150 AS2  837  TYR  HB2  HA2       0.0900026       1.00794       0
    2151 AS2  837  TYR  CG   CA                0       12.0107       0
    2152 AS2  837  TYR  CD1  CA        -0.115003       12.0107       0
    2153 AS2  837  TYR  HD1  HP         0.115003       1.00794       0
    2154 AS2  837  TYR  CE1  CA        -0.115003       12.0107       0
    2155 AS2  837  TYR  HE1  HP         0.115003       1.00794       0
    2156 AS2  837  TYR  CZ   CA         0.110003       12.0107       0
    2157 AS2  837  TYR  OH   OH1       -0.540016       15.9994       0
    2158 AS2  837  TYR  HH   H          0.430012       1.00794       0
    2159 AS2  837  TYR  CD2  CA        -0.115003       12.0107       0
    2160 AS2  837  TYR  HD2  HP         0.115003       1.00794       0
    2161 AS2  837  TYR  CE2  CA        -0.115003       12.0107       0
    2162 AS2  837  TYR  HE2  HP         0.115003       1.00794       0
    2163 AS2  837  TYR  C    C          0.510015       12.0107       0
    2164 AS2  837  TYR  O    O         -0.510015       15.9994       0
    2165 AS2  838  GLY  N    NH1       -0.470014       14.0067       0
    2166 AS2  838  GLY  HN   H          0.310009       1.00794       0
    2167 AS2  838  GLY  CA   CT2      -0.0200006       12.0107       0
    2168 AS2  838  GLY  HA1  HB2       0.0900026       1.00794       0
    2169 AS2  838  GLY  HA2  HB2       0.0900026       1.00794       0
    2170 AS2  838  GLY  C    C          0.510015       12.0107       0
    2171 AS2  838  GLY  O    O         -0.510015       15.9994       0
    2172 AS2  839  ASP  N    NH1       -0.470014       14.0067       0
    2173 AS2  839  ASP  HN   H          0.310009       1.00794       0
    2174 AS2  839  ASP  CA   CT1        0.070002       12.0107       0
    2175 AS2  839  ASP  HA   HB1       0.0900026       1.00794       0
    2176 AS2  839  ASP  CB   CT2A      -0.280008       12.0107       0
    2177 AS2  839  ASP  HB1  HA2       0.0900026       1.00794       0
    2178 AS2  839  ASP  HB2  HA2       0.0900026       1.00794       0
    2179 AS2  839  ASP  CG   CC         0.620018       12.0107       0
    2180 AS2  839  ASP  OD1  OC        -0.760022       15.9994       0
    2181 AS2  839  ASP  OD2  OC        -0.760022       15.9994       0
    2182 AS2  839  ASP  C    C          0.510015       12.0107       0
    2183 AS2  839  ASP  O    O         -0.510015       15.9994       0
    2184 AS2  840  CYS  N    NH1       -0.470014       14.0067       0
    2185 AS2  840  CYS  HN   H          0.310009       1.00794       0
    2186 AS2  840  CYS  CA   CT1        0.070002       12.0107       0
    2187 AS2  840  CYS  HA   HB1       0.0900026       1.00794       0
    2188 AS2  840  CYS  CB   CT2       -0.100003       12.0107       0
    2189 AS2  840  CYS  HB1  HA2       0.0900026       1.00794       0
    2190 AS2  840  CYS  HB2  HA2       0.0900026       1.00794       0
    2191 AS2  840  CYS  SG   SM       -0.0800023        32.065       0
    2192 AS2  840  CYS  C    C          0.510015       12.0107       0
    2193 AS2  840  CYS  O    O         -0.510015       15.9994       0
    2194 AS2  841  LEU  N    NH1       -0.470014       14.0067       0
    2195 AS2  841  LEU  HN   H          0.310009       1.00794       0
    2196 AS2  841  LEU  CA   CT1        0.070002       12.0107       0
    2197 AS2  841  LEU  HA   HB1       0.0900026       1.00794       0
    2198 AS2  841  LEU  CB   CT2       -0.180005       12.0107       0
    2199 AS2  841  LEU  HB1  HA2       0.0900026       1.00794       0
    2200 AS2  841  LEU  HB2  HA2       0.0900026       1.00794       0
    2201 AS2  841  LEU  CG   CT1      -0.0900026       12.0107       0
    2202 AS2  841  LEU  HG   HA1       0.0900026       1.00794       0
    2203 AS2  841  LEU  CD1  CT3       -0.270008       12.0107       0
    2204 AS2  841  LEU  HD11 HA3       0.0900026       1.00794       0
    2205 AS2  841  LEU  HD12 HA3       0.0900026       1.00794       0
    2206 AS2  841  LEU  HD13 HA3       0.0900026       1.00794       0
    2207 AS2  841  LEU  CD2  CT3       -0.270008       12.0107       0
    2208 AS2  841  LEU  HD21 HA3       0.0900026       1.00794       0
    2209 AS2  841  LEU  HD22 HA3       0.0900026       1.00794       0
    2210 AS2  841  LEU  HD23 HA3       0.0900026       1.00794       0
    2211 AS2  841  LEU  C    C          0.510015       12.0107       0
    2212 AS2  841  LEU  O    O         -0.510015       15.9994       0
    2213 AS2  842  GLY  N    NH1       -0.470014       14.0067       0
    2214 AS2  842  GLY  HN   H          0.310009       1.00794       0
    2215 AS2  842  GLY  CA   CT2      -0.0200006       12.0107       0
    2216 AS2  842  GLY  HA1  HB2       0.0900026       1.00794       0
    2217 AS2  842  GLY  HA2  HB2       0.0900026       1.00794       0
    2218 AS2  842  GLY  C    C          0.510015       12.0107       0
    2219 AS2  842  GLY  O    O         -0.510015       15.9994       0
    2220 AS2  843  ASP  N    NH1       -0.470014       14.0067       0
    2221 AS2  843  ASP  HN   H          0.310009       1.00794       0
    2222 AS2  843  ASP  CA   CT1        0.070002       12.0107       0
    2223 AS2  843  ASP  HA   HB1       0.0900026       1.00794       0
    2224 AS2  843  ASP  CB   CT2A      -0.280008       12.0107       0
    2225 AS2  843  ASP  HB1  HA2       0.0900026       1.00794       0
    2226 AS2  843  ASP  HB2  HA2       0.0900026       1.00794       0
    2227 AS2  843  ASP  CG   CC         0.620018       12.0107       0
    2228 AS2  843  ASP  OD1  OC        -0.760022       15.9994       0
    2229 AS2  843  ASP  OD2  OC        -0.760022       15.9994       0
    2230 AS2  843  ASP  C    C          0.510015       12.0107       0
    2231 AS2  843  ASP  O    O         -0.510015       15.9994       0
    2232 AS2  844  ILE  N    NH1       -0.470014       14.0067       0
    2233 AS2  844  ILE  HN   H          0.310009       1.00794       0
    2234 AS2  844  ILE  CA   CT1        0.070002       12.0107       0
    2235 AS2  844  ILE  HA   HB1       0.0900026       1.00794       0
    2236 AS2  844  ILE  CB   CT1      -0.0900026       12.0107       0
    2237 AS2  844  ILE  HB   HA1       0.0900026       1.00794       0
    2238 AS2  844  ILE  CG2  CT3       -0.270008       12.0107       0
    2239 AS2  844  ILE  HG21 HA3       0.0900026       1.00794       0
    2240 AS2  844  ILE  HG22 HA3       0.0900026       1.00794       0
    2241 AS2  844  ILE  HG23 HA3       0.0900026       1.00794       0
    2242 AS2  844  ILE  CG1  CT2       -0.180005       12.0107       0
    2243 AS2  844  ILE  HG11 HA2       0.0900026       1.00794       0
    2244 AS2  844  ILE  HG12 HA2       0.0900026       1.00794       0
    2245 AS2  844  ILE  CD   CT3       -0.270008       12.0107       0
    2246 AS2  844  ILE  HD1  HA3       0.0900026       1.00794       0
    2247 AS2  844  ILE  HD2  HA3       0.0900026       1.00794       0
    2248 AS2  844  ILE  HD3  HA3       0.0900026       1.00794       0
    2249 AS2  844  ILE  C    C          0.510015       12.0107       0
    2250 AS2  844  ILE  O    O         -0.510015       15.9994       0
    2251 AS2  845  ALA  N    NH1       -0.470014       14.0067       0
    2252 AS2  845  ALA  HN   H          0.310009       1.00794       0
    2253 AS2  845  ALA  CA   CT1        0.070002       12.0107       0
    2254 AS2  845  ALA  HA   HB1       0.0900026       1.00794       0
    2255 AS2  845  ALA  CB   CT3       -0.270008       12.0107       0
    2256 AS2  845  ALA  HB1  HA3       0.0900026       1.00794       0
    2257 AS2  845  ALA  HB2  HA3       0.0900026       1.00794       0
    2258 AS2  845  ALA  HB3  HA3       0.0900026       1.00794       0
    2259 AS2  845  ALA  C    C          0.510015       12.0107       0
    2260 AS2  845  ALA  O    O         -0.510015       15.9994       0
    2261 AS2  846  ALA  N    NH1       -0.470014       14.0067       0
    2262 AS2  846  ALA  HN   H          0.310009       1.00794       0
    2263 AS2  846  ALA  CA   CT1        0.070002       12.0107       0
    2264 AS2  846  ALA  HA   HB1       0.0900026       1.00794       0
    2265 AS2  846  ALA  CB   CT3       -0.270008       12.0107       0
    2266 AS2  846  ALA  HB1  HA3       0.0900026       1.00794       0
    2267 AS2  846  ALA  HB2  HA3       0.0900026       1.00794       0
    2268 AS2  846  ALA  HB3  HA3       0.0900026       1.00794       0
    2269 AS2  846  ALA  C    C          0.510015       12.0107       0
    2270 AS2  846  ALA  O    O         -0.510015       15.9994       0
    2271 AS2  847  ARG  N    NH1       -0.470014       14.0067       0
    2272 AS2  847  ARG  HN   H          0.310009       1.00794       0
    2273 AS2  847  ARG  CA   CT1        0.070002       12.0107       0
    2274 AS2  847  ARG  HA   HB1       0.0900026       1.00794       0
    2275 AS2  847  ARG  CB   CT2       -0.180005       12.0107       0
    2276 AS2  847  ARG  HB1  HA2       0.0900026       1.00794       0
    2277 AS2  847  ARG  HB2  HA2       0.0900026       1.00794       0
    2278 AS2  847  ARG  CG   CT2       -0.180005       12.0107       0
    2279 AS2  847  ARG  HG1  HA2       0.0900026       1.00794       0
    2280 AS2  847  ARG  HG2  HA2       0.0900026       1.00794       0
    2281 AS2  847  ARG  CD   CT2        0.200006       12.0107       0
    2282 AS2  847  ARG  HD1  HA2       0.0900026       1.00794       0
    2283 AS2  847  ARG  HD2  HA2       0.0900026       1.00794       0
    2284 AS2  847  ARG  NE   NC2        -0.70002       14.0067       0
    2285 AS2  847  ARG  HE   HC         0.440013       1.00794       0
    2286 AS2  847  ARG  CZ   C          0.640018       12.0107       0
    2287 AS2  847  ARG  NH1  NC2       -0.800023       14.0067       0
    2288 AS2  847  ARG  HH11 HC         0.460013       1.00794       0
    2289 AS2  847  ARG  HH12 HC         0.460013       1.00794       0
    2290 AS2  847  ARG  NH2  NC2       -0.800023       14.0067       0
    2291 AS2  847  ARG  HH21 HC         0.460013       1.00794       0
    2292 AS2  847  ARG  HH22 HC         0.460013       1.00794       0
    2293 AS2  847  ARG  C    C          0.510015       12.0107       0
    2294 AS2  847  ARG  O    O         -0.510015       15.9994       0
    2295 AS2  848  ASP  N    NH1       -0.470014       14.0067       0
    2296 AS2  848  ASP  HN   H          0.310009       1.00794       0
    2297 AS2  848  ASP  CA   CT1        0.070002       12.0107       0
    2298 AS2  848  ASP  HA   HB1       0.0900026       1.00794       0
    2299 AS2  848  ASP  CB   CT2A      -0.280008       12.0107       0
    2300 AS2  848  ASP  HB1  HA2       0.0900026       1.00794       0
    2301 AS2  848  ASP  HB2  HA2       0.0900026       1.00794       0
    2302 AS2  848  ASP  CG   CC         0.620018       12.0107       0
    2303 AS2  848  ASP  OD1  OC        -0.760022       15.9994       0
    2304 AS2  848  ASP  OD2  OC        -0.760022       15.9994       0
    2305 AS2  848  ASP  C    C          0.510015       12.0107       0
    2306 AS2  848  ASP  O    O         -0.510015       15.9994       0
    2307 AS2  849  LEU  N    NH1       -0.470014       14.0067       0
    2308 AS2  849  LEU  HN   H          0.310009       1.00794       0
    2309 AS2  849  LEU  CA   CT1        0.070002       12.0107       0
    2310 AS2  849  LEU  HA   HB1       0.0900026       1.00794       0
    2311 AS2  849  LEU  CB   CT2       -0.180005       12.0107       0
    2312 AS2  849  LEU  HB1  HA2       0.0900026       1.00794       0
    2313 AS2  849  LEU  HB2  HA2       0.0900026       1.00794       0
    2314 AS2  849  LEU  CG   CT1      -0.0900026       12.0107       0
    2315 AS2  849  LEU  HG   HA1       0.0900026       1.00794       0
    2316 AS2  849  LEU  CD1  CT3       -0.270008       12.0107       0
    2317 AS2  849  LEU  HD11 HA3       0.0900026       1.00794       0
    2318 AS2  849  LEU  HD12 HA3       0.0900026       1.00794       0
    2319 AS2  849  LEU  HD13 HA3       0.0900026       1.00794       0
    2320 AS2  849  LEU  CD2  CT3       -0.270008       12.0107       0
    2321 AS2  849  LEU  HD21 HA3       0.0900026       1.00794       0
    2322 AS2  849  LEU  HD22 HA3       0.0900026       1.00794       0
    2323 AS2  849  LEU  HD23 HA3       0.0900026       1.00794       0
    2324 AS2  849  LEU  C    C          0.510015       12.0107       0
    2325 AS2  849  LEU  O    O         -0.510015       15.9994       0
    2326 AS2  850  ILE  N    NH1       -0.470014       14.0067       0
    2327 AS2  850  ILE  HN   H          0.310009       1.00794       0
    2328 AS2  850  ILE  CA   CT1        0.070002       12.0107       0
    2329 AS2  850  ILE  HA   HB1       0.0900026       1.00794       0
    2330 AS2  850  ILE  CB   CT1      -0.0900026       12.0107       0
    2331 AS2  850  ILE  HB   HA1       0.0900026       1.00794       0
    2332 AS2  850  ILE  CG2  CT3       -0.270008       12.0107       0
    2333 AS2  850  ILE  HG21 HA3       0.0900026       1.00794       0
    2334 AS2  850  ILE  HG22 HA3       0.0900026       1.00794       0
    2335 AS2  850  ILE  HG23 HA3       0.0900026       1.00794       0
    2336 AS2  850  ILE  CG1  CT2       -0.180005       12.0107       0
    2337 AS2  850  ILE  HG11 HA2       0.0900026       1.00794       0
    2338 AS2  850  ILE  HG12 HA2       0.0900026       1.00794       0
    2339 AS2  850  ILE  CD   CT3       -0.270008       12.0107       0
    2340 AS2  850  ILE  HD1  HA3       0.0900026       1.00794       0
    2341 AS2  850  ILE  HD2  HA3       0.0900026       1.00794       0
    2342 AS2  850  ILE  HD3  HA3       0.0900026       1.00794       0
    2343 AS2  850  ILE  C    C          0.510015       12.0107       0
    2344 AS2  850  ILE  O    O         -0.510015       15.9994       0
    2345 AS2  851  CYS  N    NH1       -0.470014       14.0067       0
    2346 AS2  851  CYS  HN   H          0.310009       1.00794       0
    2347 AS2  851  CYS  CA   CT1        0.070002       12.0107       0
    2348 AS2  851  CYS  HA   HB1       0.0900026       1.00794       0
    2349 AS2  851  CYS  CB   CT2       -0.100003       12.0107       0
    2350 AS2  851  CYS  HB1  HA2       0.0900026       1.00794       0
    2351 AS2  851  CYS  HB2  HA2       0.0900026       1.00794       0
    2352 AS2  851  CYS  SG   SM       -0.0800023        32.065       0
    2353 AS2  851  CYS  C    C          0.510015       12.0107       0
    2354 AS2  851  CYS  O    O         -0.510015       15.9994       0
    2355 AS2  852  ALA  N    NH1       -0.470014       14.0067       0
    2356 AS2  852  ALA  HN   H          0.310009       1.00794       0
    2357 AS2  852  ALA  CA   CT1        0.070002       12.0107       0
    2358 AS2  852  ALA  HA   HB1       0.0900026       1.00794       0
    2359 AS2  852  ALA  CB   CT3       -0.270008       12.0107       0
    2360 AS2  852  ALA  HB1  HA3       0.0900026       1.00794       0
    2361 AS2  852  ALA  HB2  HA3       0.0900026       1.00794       0
    2362 AS2  852  ALA  HB3  HA3       0.0900026       1.00794       0
    2363 AS2  852  ALA  C    C          0.510015       12.0107       0
    2364 AS2  852  ALA  O    O         -0.510015       15.9994       0
    2365 AS2  853  GLN  N    NH1       -0.470014       14.0067       0
    2366 AS2  853  GLN  HN   H          0.310009       1.00794       0
    2367 AS2  853  GLN  CA   CT1        0.070002       12.0107       0
    2368 AS2  853  GLN  HA   HB1       0.0900026       1.00794       0
    2369 AS2  853  GLN  CB   CT2       -0.180005       12.0107       0
    2370 AS2  853  GLN  HB1  HA2       0.0900026       1.00794       0
    2371 AS2  853  GLN  HB2  HA2       0.0900026       1.00794       0
    2372 AS2  853  GLN  CG   CT2       -0.180005       12.0107       0
    2373 AS2  853  GLN  HG1  HA2       0.0900026       1.00794       0
    2374 AS2  853  GLN  HG2  HA2       0.0900026       1.00794       0
    2375 AS2  853  GLN  CD   CC         0.550016       12.0107       0
    2376 AS2  853  GLN  OE1  O         -0.550016       15.9994       0
    2377 AS2  853  GLN  NE2  NH2       -0.620018       14.0067       0
    2378 AS2  853  GLN  HE21 H          0.320009       1.00794       0
    2379 AS2  853  GLN  HE22 H          0.300009       1.00794       0
    2380 AS2  853  GLN  C    C          0.510015       12.0107       0
    2381 AS2  853  GLN  O    O         -0.510015       15.9994       0
    2382 AS2  854  LYS  N    NH1       -0.470014       14.0067       0
    2383 AS2  854  LYS  HN   H          0.310009       1.00794       0
    2384 AS2  854  LYS  CA   CT1        0.070002       12.0107       0
    2385 AS2  854  LYS  HA   HB1       0.0900026       1.00794       0
    2386 AS2  854  LYS  CB   CT2       -0.180005       12.0107       0
    2387 AS2  854  LYS  HB1  HA2       0.0900026       1.00794       0
    2388 AS2  854  LYS  HB2  HA2       0.0900026       1.00794       0
    2389 AS2  854  LYS  CG   CT2       -0.180005       12.0107       0
    2390 AS2  854  LYS  HG1  HA2       0.0900026       1.00794       0
    2391 AS2  854  LYS  HG2  HA2       0.0900026       1.00794       0
    2392 AS2  854  LYS  CD   CT2       -0.180005       12.0107       0
    2393 AS2  854  LYS  HD1  HA2       0.0900026       1.00794       0
    2394 AS2  854  LYS  HD2  HA2       0.0900026       1.00794       0
    2395 AS2  854  LYS  CE   CT2        0.210006       12.0107       0
    2396 AS2  854  LYS  HE1  HA2       0.0500014       1.00794       0
    2397 AS2  854  LYS  HE2  HA2       0.0500014       1.00794       0
    2398 AS2  854  LYS  NZ   NH3       -0.300009       14.0067       0
    2399 AS2  854  LYS  HZ1  HC          0.33001       1.00794       0
    2400 AS2  854  LYS  HZ2  HC          0.33001       1.00794       0
    2401 AS2  854  LYS  HZ3  HC          0.33001       1.00794       0
    2402 AS2  854  LYS  C    C          0.510015       12.0107       0
    2403 AS2  854  LYS  O    O         -0.510015       15.9994       0
    2404 AS2  855  PHE  N    NH1       -0.470014       14.0067       0
    2405 AS2  855  PHE  HN   H          0.310009       1.00794       0
    2406 AS2  855  PHE  CA   CT1        0.070002       12.0107       0
    2407 AS2  855  PHE  HA   HB1       0.0900026       1.00794       0
    2408 AS2  855  PHE  CB   CT2       -0.180005       12.0107       0
    2409 AS2  855  PHE  HB1  HA2       0.0900026       1.00794       0
    2410 AS2  855  PHE  HB2  HA2       0.0900026       1.00794       0
    2411 AS2  855  PHE  CG   CA                0       12.0107       0
    2412 AS2  855  PHE  CD1  CA        -0.115003       12.0107       0
    2413 AS2  855  PHE  HD1  HP         0.115003       1.00794       0
    2414 AS2  855  PHE  CE1  CA        -0.115003       12.0107       0
    2415 AS2  855  PHE  HE1  HP         0.115003       1.00794       0
    2416 AS2  855  PHE  CZ   CA        -0.115003       12.0107       0
    2417 AS2  855  PHE  HZ   HP         0.115003       1.00794       0
    2418 AS2  855  PHE  CD2  CA        -0.115003       12.0107       0
    2419 AS2  855  PHE  HD2  HP         0.115003       1.00794       0
    2420 AS2  855  PHE  CE2  CA        -0.115003       12.0107       0
    2421 AS2  855  PHE  HE2  HP         0.115003       1.00794       0
    2422 AS2  855  PHE  C    C          0.510015       12.0107       0
    2423 AS2  855  PHE  O    O         -0.510015       15.9994       0
    2424 AS2  856  ASN  N    NH1       -0.470014       14.0067       0
    2425 AS2  856  ASN  HN   H          0.310009       1.00794       0
    2426 AS2  856  ASN  CA   CT1        0.070002       12.0107       0
    2427 AS2  856  ASN  HA   HB1       0.0900026       1.00794       0
    2428 AS2  856  ASN  CB   CT2       -0.180005       12.0107       0
    2429 AS2  856  ASN  HB1  HA2       0.0900026       1.00794       0
    2430 AS2  856  ASN  HB2  HA2       0.0900026       1.00794       0
    2431 AS2  856  ASN  CG   CC         0.550016       12.0107       0
    2432 AS2  856  ASN  OD1  O         -0.550016       15.9994       0
    2433 AS2  856  ASN  ND2  NH2       -0.620018       14.0067       0
    2434 AS2  856  ASN  HD21 H          0.320009       1.00794       0
    2435 AS2  856  ASN  HD22 H          0.300009       1.00794       0
    2436 AS2  856  ASN  C    C          0.510015       12.0107       0
    2437 AS2  856  ASN  O    O         -0.510015       15.9994       0
    2438 AS2  857  GLY  N    NH1       -0.470014       14.0067       0
    2439 AS2  857  GLY  HN   H          0.310009       1.00794       0
    2440 AS2  857  GLY  CA   CT2      -0.0200006       12.0107       0
    2441 AS2  857  GLY  HA1  HB2       0.0900026       1.00794       0
    2442 AS2  857  GLY  HA2  HB2       0.0900026       1.00794       0
    2443 AS2  857  GLY  C    C          0.510015       12.0107       0
    2444 AS2  857  GLY  O    O         -0.510015       15.9994       0
    2445 AS2  858  LEU  N    NH1       -0.470014       14.0067       0
    2446 AS2  858  LEU  HN   H          0.310009       1.00794       0
    2447 AS2  858  LEU  CA   CT1        0.070002       12.0107       0
    2448 AS2  858  LEU  HA   HB1       0.0900026       1.00794       0
    2449 AS2  858  LEU  CB   CT2       -0.180005       12.0107       0
    2450 AS2  858  LEU  HB1  HA2       0.0900026       1.00794       0
    2451 AS2  858  LEU  HB2  HA2       0.0900026       1.00794       0
    2452 AS2  858  LEU  CG   CT1      -0.0900026       12.0107       0
    2453 AS2  858  LEU  HG   HA1       0.0900026       1.00794       0
    2454 AS2  858  LEU  CD1  CT3       -0.270008       12.0107       0
    2455 AS2  858  LEU  HD11 HA3       0.0900026       1.00794       0
    2456 AS2  858  LEU  HD12 HA3       0.0900026       1.00794       0
    2457 AS2  858  LEU  HD13 HA3       0.0900026       1.00794       0
    2458 AS2  858  LEU  CD2  CT3       -0.270008       12.0107       0
    2459 AS2  858  LEU  HD21 HA3       0.0900026       1.00794       0
    2460 AS2  858  LEU  HD22 HA3       0.0900026       1.00794       0
    2461 AS2  858  LEU  HD23 HA3       0.0900026       1.00794       0
    2462 AS2  858  LEU  C    C          0.510015       12.0107       0
    2463 AS2  858  LEU  O    O         -0.510015       15.9994       0
    2464 AS2  859  THR  N    NH1       -0.470014       14.0067       0
    2465 AS2  859  THR  HN   H          0.310009       1.00794       0
    2466 AS2  859  THR  CA   CT1        0.070002       12.0107       0
    2467 AS2  859  THR  HA   HB1       0.0900026       1.00794       0
    2468 AS2  859  THR  CB   CT1        0.140004       12.0107       0
    2469 AS2  859  THR  HB   HA1       0.0900026       1.00794       0
    2470 AS2  859  THR  OG1  OH1       -0.660019       15.9994       0
    2471 AS2  859  THR  HG1  H          0.430012       1.00794       0
    2472 AS2  859  THR  CG2  CT3       -0.270008       12.0107       0
    2473 AS2  859  THR  HG21 HA3       0.0900026       1.00794       0
    2474 AS2  859  THR  HG22 HA3       0.0900026       1.00794       0
    2475 AS2  859  THR  HG23 HA3       0.0900026       1.00794       0
    2476 AS2  859  THR  C    C          0.510015       12.0107       0
    2477 AS2  859  THR  O    O         -0.510015       15.9994       0
    2478 AS2  860  VAL  N    NH1       -0.470014       14.0067       0
    2479 AS2  860  VAL  HN   H          0.310009       1.00794       0
    2480 AS2  860  VAL  CA   CT1        0.070002       12.0107       0
    2481 AS2  860  VAL  HA   HB1       0.0900026       1.00794       0
    2482 AS2  860  VAL  CB   CT1      -0.0900026       12.0107       0
    2483 AS2  860  VAL  HB   HA1       0.0900026       1.00794       0
    2484 AS2  860  VAL  CG1  CT3       -0.270008       12.0107       0
    2485 AS2  860  VAL  HG11 HA3       0.0900026       1.00794       0
    2486 AS2  860  VAL  HG12 HA3       0.0900026       1.00794       0
    2487 AS2  860  VAL  HG13 HA3       0.0900026       1.00794       0
    2488 AS2  860  VAL  CG2  CT3       -0.270008       12.0107       0
    2489 AS2  860  VAL  HG21 HA3       0.0900026       1.00794       0
    2490 AS2  860  VAL  HG22 HA3       0.0900026       1.00794       0
    2491 AS2  860  VAL  HG23 HA3       0.0900026       1.00794       0
    2492 AS2  860  VAL  C    C          0.510015       12.0107       0
    2493 AS2  860  VAL  O    O         -0.510015       15.9994       0
    2494 AS2  861  LEU  N    NH1       -0.470014       14.0067       0
    2495 AS2  861  LEU  HN   H          0.310009       1.00794       0
    2496 AS2  861  LEU  CA   CT1        0.070002       12.0107       0
    2497 AS2  861  LEU  HA   HB1       0.0900026       1.00794       0
    2498 AS2  861  LEU  CB   CT2       -0.180005       12.0107       0
    2499 AS2  861  LEU  HB1  HA2       0.0900026       1.00794       0
    2500 AS2  861  LEU  HB2  HA2       0.0900026       1.00794       0
    2501 AS2  861  LEU  CG   CT1      -0.0900026       12.0107       0
    2502 AS2  861  LEU  HG   HA1       0.0900026       1.00794       0
    2503 AS2  861  LEU  CD1  CT3       -0.270008       12.0107       0
    2504 AS2  861  LEU  HD11 HA3       0.0900026       1.00794       0
    2505 AS2  861  LEU  HD12 HA3       0.0900026       1.00794       0
    2506 AS2  861  LEU  HD13 HA3       0.0900026       1.00794       0
    2507 AS2  861  LEU  CD2  CT3       -0.270008       12.0107       0
    2508 AS2  861  LEU  HD21 HA3       0.0900026       1.00794       0
    2509 AS2  861  LEU  HD22 HA3       0.0900026       1.00794       0
    2510 AS2  861  LEU  HD23 HA3       0.0900026       1.00794       0
    2511 AS2  861  LEU  C    C          0.510015       12.0107       0
    2512 AS2  861  LEU  O    O         -0.510015       15.9994       0
    2513 AS2  862  PRO  N    N         -0.290008       14.0067       0
    2514 AS2  862  PRO  CD   CP3               0       12.0107       0
    2515 AS2  862  PRO  HD1  HA2       0.0900026       1.00794       0
    2516 AS2  862  PRO  HD2  HA2       0.0900026       1.00794       0
    2517 AS2  862  PRO  CA   CP1       0.0200006       12.0107       0
    2518 AS2  862  PRO  HA   HB1       0.0900026       1.00794       0
    2519 AS2  862  PRO  CB   CP2       -0.180005       12.0107       0
    2520 AS2  862  PRO  HB1  HA2       0.0900026       1.00794       0
    2521 AS2  862  PRO  HB2  HA2       0.0900026       1.00794       0
    2522 AS2  862  PRO  CG   CP2       -0.180005       12.0107       0
    2523 AS2  862  PRO  HG1  HA2       0.0900026       1.00794       0
    2524 AS2  862  PRO  HG2  HA2       0.0900026       1.00794       0
    2525 AS2  862  PRO  C    C          0.510015       12.0107       0
    2526 AS2  862  PRO  O    O         -0.510015       15.9994       0
    2527 AS2  863  PRO  N    N         -0.290008       14.0067       0
    2528 AS2  863  PRO  CD   CP3               0       12.0107       0
    2529 AS2  863  PRO  HD1  HA2       0.0900026       1.00794       0
    2530 AS2  863  PRO  HD2  HA2       0.0900026       1.00794       0
    2531 AS2  863  PRO  CA   CP1       0.0200006       12.0107       0
    2532 AS2  863  PRO  HA   HB1       0.0900026       1.00794       0
    2533 AS2  863  PRO  CB   CP2       -0.180005       12.0107       0
    2534 AS2  863  PRO  HB1  HA2       0.0900026       1.00794       0
    2535 AS2  863  PRO  HB2  HA2       0.0900026       1.00794       0
    2536 AS2  863  PRO  CG   CP2       -0.180005       12.0107       0
    2537 AS2  863  PRO  HG1  HA2       0.0900026       1.00794       0
    2538 AS2  863  PRO  HG2  HA2       0.0900026       1.00794       0
    2539 AS2  863  PRO  C    C          0.510015       12.0107       0
    2540 AS2  863  PRO  O    O         -0.510015       15.9994       0
    2541 AS2  864  LEU  N    NH1       -0.470014       14.0067       0
    2542 AS2  864  LEU  HN   H          0.310009       1.00794       0
    2543 AS2  864  LEU  CA   CT1        0.070002       12.0107       0
    2544 AS2  864  LEU  HA   HB1       0.0900026       1.00794       0
    2545 AS2  864  LEU  CB   CT2       -0.180005       12.0107       0
    2546 AS2  864  LEU  HB1  HA2       0.0900026       1.00794       0
    2547 AS2  864  LEU  HB2  HA2       0.0900026       1.00794       0
    2548 AS2  864  LEU  CG   CT1      -0.0900026       12.0107       0
    2549 AS2  864  LEU  HG   HA1       0.0900026       1.00794       0
    2550 AS2  864  LEU  CD1  CT3       -0.270008       12.0107       0
    2551 AS2  864  LEU  HD11 HA3       0.0900026       1.00794       0
    2552 AS2  864  LEU  HD12 HA3       0.0900026       1.00794       0
    2553 AS2  864  LEU  HD13 HA3       0.0900026       1.00794       0
    2554 AS2  864  LEU  CD2  CT3       -0.270008       12.0107       0
    2555 AS2  864  LEU  HD21 HA3       0.0900026       1.00794       0
    2556 AS2  864  LEU  HD22 HA3       0.0900026       1.00794       0
    2557 AS2  864  LEU  HD23 HA3       0.0900026       1.00794       0
    2558 AS2  864  LEU  C    C          0.510015       12.0107       0
    2559 AS2  864  LEU  O    O         -0.510015       15.9994       0
    2560 AS2  865  LEU  N    NH1       -0.470014       14.0067       0
    2561 AS2  865  LEU  HN   H          0.310009       1.00794       0
    2562 AS2  865  LEU  CA   CT1        0.070002       12.0107       0
    2563 AS2  865  LEU  HA   HB1       0.0900026       1.00794       0
    2564 AS2  865  LEU  CB   CT2       -0.180005       12.0107       0
    2565 AS2  865  LEU  HB1  HA2       0.0900026       1.00794       0
    2566 AS2  865  LEU  HB2  HA2       0.0900026       1.00794       0
    2567 AS2  865  LEU  CG   CT1      -0.0900026       12.0107       0
    2568 AS2  865  LEU  HG   HA1       0.0900026       1.00794       0
    2569 AS2  865  LEU  CD1  CT3       -0.270008       12.0107       0
    2570 AS2  865  LEU  HD11 HA3       0.0900026       1.00794       0
    2571 AS2  865  LEU  HD12 HA3       0.0900026       1.00794       0
    2572 AS2  865  LEU  HD13 HA3       0.0900026       1.00794       0
    2573 AS2  865  LEU  CD2  CT3       -0.270008       12.0107       0
    2574 AS2  865  LEU  HD21 HA3       0.0900026       1.00794       0
    2575 AS2  865  LEU  HD22 HA3       0.0900026       1.00794       0
    2576 AS2  865  LEU  HD23 HA3       0.0900026       1.00794       0
    2577 AS2  865  LEU  C    C          0.510015       12.0107       0
    2578 AS2  865  LEU  O    O         -0.510015       15.9994       0
    2579 AS2  866  THR  N    NH1       -0.470014       14.0067       0
    2580 AS2  866  THR  HN   H          0.310009       1.00794       0
    2581 AS2  866  THR  CA   CT1        0.070002       12.0107       0
    2582 AS2  866  THR  HA   HB1       0.0900026       1.00794       0
    2583 AS2  866  THR  CB   CT1        0.140004       12.0107       0
    2584 AS2  866  THR  HB   HA1       0.0900026       1.00794       0
    2585 AS2  866  THR  OG1  OH1       -0.660019       15.9994       0
    2586 AS2  866  THR  HG1  H          0.430012       1.00794       0
    2587 AS2  866  THR  CG2  CT3       -0.270008       12.0107       0
    2588 AS2  866  THR  HG21 HA3       0.0900026       1.00794       0
    2589 AS2  866  THR  HG22 HA3       0.0900026       1.00794       0
    2590 AS2  866  THR  HG23 HA3       0.0900026       1.00794       0
    2591 AS2  866  THR  C    C          0.510015       12.0107       0
    2592 AS2  866  THR  O    O         -0.510015       15.9994       0
    2593 AS2  867  ASP  N    NH1       -0.470014       14.0067       0
    2594 AS2  867  ASP  HN   H          0.310009       1.00794       0
    2595 AS2  867  ASP  CA   CT1        0.070002       12.0107       0
    2596 AS2  867  ASP  HA   HB1       0.0900026       1.00794       0
    2597 AS2  867  ASP  CB   CT2A      -0.280008       12.0107       0
    2598 AS2  867  ASP  HB1  HA2       0.0900026       1.00794       0
    2599 AS2  867  ASP  HB2  HA2       0.0900026       1.00794       0
    2600 AS2  867  ASP  CG   CC         0.620018       12.0107       0
    2601 AS2  867  ASP  OD1  OC        -0.760022       15.9994       0
    2602 AS2  867  ASP  OD2  OC        -0.760022       15.9994       0
    2603 AS2  867  ASP  C    C          0.510015       12.0107       0
    2604 AS2  867  ASP  O    O         -0.510015       15.9994       0
    2605 AS2  868  GLU  N    NH1       -0.470014       14.0067       0
    2606 AS2  868  GLU  HN   H          0.310009       1.00794       0
    2607 AS2  868  GLU  CA   CT1        0.070002       12.0107       0
    2608 AS2  868  GLU  HA   HB1       0.0900026       1.00794       0
    2609 AS2  868  GLU  CB   CT2A      -0.180005       12.0107       0
    2610 AS2  868  GLU  HB1  HA2       0.0900026       1.00794       0
    2611 AS2  868  GLU  HB2  HA2       0.0900026       1.00794       0
    2612 AS2  868  GLU  CG   CT2       -0.280008       12.0107       0
    2613 AS2  868  GLU  HG1  HA2       0.0900026       1.00794       0
    2614 AS2  868  GLU  HG2  HA2       0.0900026       1.00794       0
    2615 AS2  868  GLU  CD   CC         0.620018       12.0107       0
    2616 AS2  868  GLU  OE1  OC        -0.760022       15.9994       0
    2617 AS2  868  GLU  OE2  OC        -0.760022       15.9994       0
    2618 AS2  868  GLU  C    C          0.510015       12.0107       0
    2619 AS2  868  GLU  O    O         -0.510015       15.9994       0
    2620 AS2  869  MET  N    NH1       -0.470014       14.0067       0
    2621 AS2  869  MET  HN   H          0.310009       1.00794       0
    2622 AS2  869  MET  CA   CT1        0.070002       12.0107       0
    2623 AS2  869  MET  HA   HB1       0.0900026       1.00794       0
    2624 AS2  869  MET  CB   CT2       -0.180005       12.0107       0
    2625 AS2  869  MET  HB1  HA2       0.0900026       1.00794       0
    2626 AS2  869  MET  HB2  HA2       0.0900026       1.00794       0
    2627 AS2  869  MET  CG   CT2       -0.140004       12.0107       0
    2628 AS2  869  MET  HG1  HA2       0.0900026       1.00794       0
    2629 AS2  869  MET  HG2  HA2       0.0900026       1.00794       0
    2630 AS2  869  MET  SD   S        -0.0900026        32.065       0
    2631 AS2  869  MET  CE   CT3       -0.220006       12.0107       0
    2632 AS2  869  MET  HE1  HA3       0.0900026       1.00794       0
    2633 AS2  869  MET  HE2  HA3       0.0900026       1.00794       0
    2634 AS2  869  MET  HE3  HA3       0.0900026       1.00794       0
    2635 AS2  869  MET  C    C          0.510015       12.0107       0
    2636 AS2  869  MET  O    O         -0.510015       15.9994       0
    2637 AS2  870  ILE  N    NH1       -0.470014       14.0067       0
    2638 AS2  870  ILE  HN   H          0.310009       1.00794       0
    2639 AS2  870  ILE  CA   CT1        0.070002       12.0107       0
    2640 AS2  870  ILE  HA   HB1       0.0900026       1.00794       0
    2641 AS2  870  ILE  CB   CT1      -0.0900026       12.0107       0
    2642 AS2  870  ILE  HB   HA1       0.0900026       1.00794       0
    2643 AS2  870  ILE  CG2  CT3       -0.270008       12.0107       0
    2644 AS2  870  ILE  HG21 HA3       0.0900026       1.00794       0
    2645 AS2  870  ILE  HG22 HA3       0.0900026       1.00794       0
    2646 AS2  870  ILE  HG23 HA3       0.0900026       1.00794       0
    2647 AS2  870  ILE  CG1  CT2       -0.180005       12.0107       0
    2648 AS2  870  ILE  HG11 HA2       0.0900026       1.00794       0
    2649 AS2  870  ILE  HG12 HA2       0.0900026       1.00794       0
    2650 AS2  870  ILE  CD   CT3       -0.270008       12.0107       0
    2651 AS2  870  ILE  HD1  HA3       0.0900026       1.00794       0
    2652 AS2  870  ILE  HD2  HA3       0.0900026       1.00794       0
    2653 AS2  870  ILE  HD3  HA3       0.0900026       1.00794       0
    2654 AS2  870  ILE  C    C          0.510015       12.0107       0
    2655 AS2  870  ILE  O    O         -0.510015       15.9994       0
    2656 AS2  871  ALA  N    NH1       -0.470014       14.0067       0
    2657 AS2  871  ALA  HN   H          0.310009       1.00794       0
    2658 AS2  871  ALA  CA   CT1        0.070002       12.0107       0
    2659 AS2  871  ALA  HA   HB1       0.0900026       1.00794       0
    2660 AS2  871  ALA  CB   CT3       -0.270008       12.0107       0
    2661 AS2  871  ALA  HB1  HA3       0.0900026       1.00794       0
    2662 AS2  871  ALA  HB2  HA3       0.0900026       1.00794       0
    2663 AS2  871  ALA  HB3  HA3       0.0900026       1.00794       0
    2664 AS2  871  ALA  C    C          0.510015       12.0107       0
    2665 AS2  871  ALA  O    O         -0.510015       15.9994       0
    2666 AS2  872  GLN  N    NH1       -0.470014       14.0067       0
    2667 AS2  872  GLN  HN   H          0.310009       1.00794       0
    2668 AS2  872  GLN  CA   CT1        0.070002       12.0107       0
    2669 AS2  872  GLN  HA   HB1       0.0900026       1.00794       0
    2670 AS2  872  GLN  CB   CT2       -0.180005       12.0107       0
    2671 AS2  872  GLN  HB1  HA2       0.0900026       1.00794       0
    2672 AS2  872  GLN  HB2  HA2       0.0900026       1.00794       0
    2673 AS2  872  GLN  CG   CT2       -0.180005       12.0107       0
    2674 AS2  872  GLN  HG1  HA2       0.0900026       1.00794       0
    2675 AS2  872  GLN  HG2  HA2       0.0900026       1.00794       0
    2676 AS2  872  GLN  CD   CC         0.550016       12.0107       0
    2677 AS2  872  GLN  OE1  O         -0.550016       15.9994       0
    2678 AS2  872  GLN  NE2  NH2       -0.620018       14.0067       0
    2679 AS2  872  GLN  HE21 H          0.320009       1.00794       0
    2680 AS2  872  GLN  HE22 H          0.300009       1.00794       0
    2681 AS2  872  GLN  C    C          0.510015       12.0107       0
    2682 AS2  872  GLN  O    O         -0.510015       15.9994       0
    2683 AS2  873  TYR  N    NH1       -0.470014       14.0067       0
    2684 AS2  873  TYR  HN   H          0.310009       1.00794       0
    2685 AS2  873  TYR  CA   CT1        0.070002       12.0107       0
    2686 AS2  873  TYR  HA   HB1       0.0900026       1.00794       0
    2687 AS2  873  TYR  CB   CT2       -0.180005       12.0107       0
    2688 AS2  873  TYR  HB1  HA2       0.0900026       1.00794       0
    2689 AS2  873  TYR  HB2  HA2       0.0900026       1.00794       0
    2690 AS2  873  TYR  CG   CA                0       12.0107       0
    2691 AS2  873  TYR  CD1  CA        -0.115003       12.0107       0
    2692 AS2  873  TYR  HD1  HP         0.115003       1.00794       0
    2693 AS2  873  TYR  CE1  CA        -0.115003       12.0107       0
    2694 AS2  873  TYR  HE1  HP         0.115003       1.00794       0
    2695 AS2  873  TYR  CZ   CA         0.110003       12.0107       0
    2696 AS2  873  TYR  OH   OH1       -0.540016       15.9994       0
    2697 AS2  873  TYR  HH   H          0.430012       1.00794       0
    2698 AS2  873  TYR  CD2  CA        -0.115003       12.0107       0
    2699 AS2  873  TYR  HD2  HP         0.115003       1.00794       0
    2700 AS2  873  TYR  CE2  CA        -0.115003       12.0107       0
    2701 AS2  873  TYR  HE2  HP         0.115003       1.00794       0
    2702 AS2  873  TYR  C    C          0.510015       12.0107       0
    2703 AS2  873  TYR  O    O         -0.510015       15.9994       0
    2704 AS2  874  THR  N    NH1       -0.470014       14.0067       0
    2705 AS2  874  THR  HN   H          0.310009       1.00794       0
    2706 AS2  874  THR  CA   CT1        0.070002       12.0107       0
    2707 AS2  874  THR  HA   HB1       0.0900026       1.00794       0
    2708 AS2  874  THR  CB   CT1        0.140004       12.0107       0
    2709 AS2  874  THR  HB   HA1       0.0900026       1.00794       0
    2710 AS2  874  THR  OG1  OH1       -0.660019       15.9994       0
    2711 AS2  874  THR  HG1  H          0.430012       1.00794       0
    2712 AS2  874  THR  CG2  CT3       -0.270008       12.0107       0
    2713 AS2  874  THR  HG21 HA3       0.0900026       1.00794       0
    2714 AS2  874  THR  HG22 HA3       0.0900026       1.00794       0
    2715 AS2  874  THR  HG23 HA3       0.0900026       1.00794       0
    2716 AS2  874  THR  C    C          0.510015       12.0107       0
    2717 AS2  874  THR  O    O         -0.510015       15.9994       0
    2718 AS2  875  SER  N    NH1       -0.470014       14.0067       0
    2719 AS2  875  SER  HN   H          0.310009       1.00794       0
    2720 AS2  875  SER  CA   CT1        0.070002       12.0107       0
    2721 AS2  875  SER  HA   HB1       0.0900026       1.00794       0
    2722 AS2  875  SER  CB   CT2       0.0500014       12.0107       0
    2723 AS2  875  SER  HB1  HA2       0.0900026       1.00794       0
    2724 AS2  875  SER  HB2  HA2       0.0900026       1.00794       0
    2725 AS2  875  SER  OG   OH1       -0.660019       15.9994       0
    2726 AS2  875  SER  HG1  H          0.430012       1.00794       0
    2727 AS2  875  SER  C    C          0.510015       12.0107       0
    2728 AS2  875  SER  O    O         -0.510015       15.9994       0
    2729 AS2  876  ALA  N    NH1       -0.470014       14.0067       0
    2730 AS2  876  ALA  HN   H          0.310009       1.00794       0
    2731 AS2  876  ALA  CA   CT1        0.070002       12.0107       0
    2732 AS2  876  ALA  HA   HB1       0.0900026       1.00794       0
    2733 AS2  876  ALA  CB   CT3       -0.270008       12.0107       0
    2734 AS2  876  ALA  HB1  HA3       0.0900026       1.00794       0
    2735 AS2  876  ALA  HB2  HA3       0.0900026       1.00794       0
    2736 AS2  876  ALA  HB3  HA3       0.0900026       1.00794       0
    2737 AS2  876  ALA  C    C          0.510015       12.0107       0
    2738 AS2  876  ALA  O    O         -0.510015       15.9994       0
    2739 AS2  877  LEU  N    NH1       -0.470014       14.0067       0
    2740 AS2  877  LEU  HN   H          0.310009       1.00794       0
    2741 AS2  877  LEU  CA   CT1        0.070002       12.0107       0
    2742 AS2  877  LEU  HA   HB1       0.0900026       1.00794       0
    2743 AS2  877  LEU  CB   CT2       -0.180005       12.0107       0
    2744 AS2  877  LEU  HB1  HA2       0.0900026       1.00794       0
    2745 AS2  877  LEU  HB2  HA2       0.0900026       1.00794       0
    2746 AS2  877  LEU  CG   CT1      -0.0900026       12.0107       0
    2747 AS2  877  LEU  HG   HA1       0.0900026       1.00794       0
    2748 AS2  877  LEU  CD1  CT3       -0.270008       12.0107       0
    2749 AS2  877  LEU  HD11 HA3       0.0900026       1.00794       0
    2750 AS2  877  LEU  HD12 HA3       0.0900026       1.00794       0
    2751 AS2  877  LEU  HD13 HA3       0.0900026       1.00794       0
    2752 AS2  877  LEU  CD2  CT3       -0.270008       12.0107       0
    2753 AS2  877  LEU  HD21 HA3       0.0900026       1.00794       0
    2754 AS2  877  LEU  HD22 HA3       0.0900026       1.00794       0
    2755 AS2  877  LEU  HD23 HA3       0.0900026       1.00794       0
    2756 AS2  877  LEU  C    C          0.510015       12.0107       0
    2757 AS2  877  LEU  O    O         -0.510015       15.9994       0
    2758 AS2  878  LEU  N    NH1       -0.470014       14.0067       0
    2759 AS2  878  LEU  HN   H          0.310009       1.00794       0
    2760 AS2  878  LEU  CA   CT1        0.070002       12.0107       0
    2761 AS2  878  LEU  HA   HB1       0.0900026       1.00794       0
    2762 AS2  878  LEU  CB   CT2       -0.180005       12.0107       0
    2763 AS2  878  LEU  HB1  HA2       0.0900026       1.00794       0
    2764 AS2  878  LEU  HB2  HA2       0.0900026       1.00794       0
    2765 AS2  878  LEU  CG   CT1      -0.0900026       12.0107       0
    2766 AS2  878  LEU  HG   HA1       0.0900026       1.00794       0
    2767 AS2  878  LEU  CD1  CT3       -0.270008       12.0107       0
    2768 AS2  878  LEU  HD11 HA3       0.0900026       1.00794       0
    2769 AS2  878  LEU  HD12 HA3       0.0900026       1.00794       0
    2770 AS2  878  LEU  HD13 HA3       0.0900026       1.00794       0
    2771 AS2  878  LEU  CD2  CT3       -0.270008       12.0107       0
    2772 AS2  878  LEU  HD21 HA3       0.0900026       1.00794       0
    2773 AS2  878  LEU  HD22 HA3       0.0900026       1.00794       0
    2774 AS2  878  LEU  HD23 HA3       0.0900026       1.00794       0
    2775 AS2  878  LEU  C    C          0.510015       12.0107       0
    2776 AS2  878  LEU  O    O         -0.510015       15.9994       0
    2777 AS2  879  ALA  N    NH1       -0.470014       14.0067       0
    2778 AS2  879  ALA  HN   H          0.310009       1.00794       0
    2779 AS2  879  ALA  CA   CT1        0.070002       12.0107       0
    2780 AS2  879  ALA  HA   HB1       0.0900026       1.00794       0
    2781 AS2  879  ALA  CB   CT3       -0.270008       12.0107       0
    2782 AS2  879  ALA  HB1  HA3       0.0900026       1.00794       0
    2783 AS2  879  ALA  HB2  HA3       0.0900026       1.00794       0
    2784 AS2  879  ALA  HB3  HA3       0.0900026       1.00794       0
    2785 AS2  879  ALA  C    C          0.510015       12.0107       0
    2786 AS2  879  ALA  O    O         -0.510015       15.9994       0
    2787 AS2  880  GLY  N    NH1       -0.470014       14.0067       0
    2788 AS2  880  GLY  HN   H          0.310009       1.00794       0
    2789 AS2  880  GLY  CA   CT2      -0.0200006       12.0107       0
    2790 AS2  880  GLY  HA1  HB2       0.0900026       1.00794       0
    2791 AS2  880  GLY  HA2  HB2       0.0900026       1.00794       0
    2792 AS2  880  GLY  C    C          0.510015       12.0107       0
    2793 AS2  880  GLY  O    O         -0.510015       15.9994       0
    2794 AS2  881  THR  N    NH1       -0.470014       14.0067       0
    2795 AS2  881  THR  HN   H          0.310009       1.00794       0
    2796 AS2  881  THR  CA   CT1        0.070002       12.0107       0
    2797 AS2  881  THR  HA   HB1       0.0900026       1.00794       0
    2798 AS2  881  THR  CB   CT1        0.140004       12.0107       0
    2799 AS2  881  THR  HB   HA1       0.0900026       1.00794       0
    2800 AS2  881  THR  OG1  OH1       -0.660019       15.9994       0
    2801 AS2  881  THR  HG1  H          0.430012       1.00794       0
    2802 AS2  881  THR  CG2  CT3       -0.270008       12.0107       0
    2803 AS2  881  THR  HG21 HA3       0.0900026       1.00794       0
    2804 AS2  881  THR  HG22 HA3       0.0900026       1.00794       0
    2805 AS2  881  THR  HG23 HA3       0.0900026       1.00794       0
    2806 AS2  881  THR  C    C          0.510015       12.0107       0
    2807 AS2  881  THR  O    O         -0.510015       15.9994       0
    2808 AS2  882  ILE  N    NH1       -0.470014       14.0067       0
    2809 AS2  882  ILE  HN   H          0.310009       1.00794       0
    2810 AS2  882  ILE  CA   CT1        0.070002       12.0107       0
    2811 AS2  882  ILE  HA   HB1       0.0900026       1.00794       0
    2812 AS2  882  ILE  CB   CT1      -0.0900026       12.0107       0
    2813 AS2  882  ILE  HB   HA1       0.0900026       1.00794       0
    2814 AS2  882  ILE  CG2  CT3       -0.270008       12.0107       0
    2815 AS2  882  ILE  HG21 HA3       0.0900026       1.00794       0
    2816 AS2  882  ILE  HG22 HA3       0.0900026       1.00794       0
    2817 AS2  882  ILE  HG23 HA3       0.0900026       1.00794       0
    2818 AS2  882  ILE  CG1  CT2       -0.180005       12.0107       0
    2819 AS2  882  ILE  HG11 HA2       0.0900026       1.00794       0
    2820 AS2  882  ILE  HG12 HA2       0.0900026       1.00794       0
    2821 AS2  882  ILE  CD   CT3       -0.270008       12.0107       0
    2822 AS2  882  ILE  HD1  HA3       0.0900026       1.00794       0
    2823 AS2  882  ILE  HD2  HA3       0.0900026       1.00794       0
    2824 AS2  882  ILE  HD3  HA3       0.0900026       1.00794       0
    2825 AS2  882  ILE  C    C          0.510015       12.0107       0
    2826 AS2  882  ILE  O    O         -0.510015       15.9994       0
    2827 AS2  883  THR  N    NH1       -0.470014       14.0067       0
    2828 AS2  883  THR  HN   H          0.310009       1.00794       0
    2829 AS2  883  THR  CA   CT1        0.070002       12.0107       0
    2830 AS2  883  THR  HA   HB1       0.0900026       1.00794       0
    2831 AS2  883  THR  CB   CT1        0.140004       12.0107       0
    2832 AS2  883  THR  HB   HA1       0.0900026       1.00794       0
    2833 AS2  883  THR  OG1  OH1       -0.660019       15.9994       0
    2834 AS2  883  THR  HG1  H          0.430012       1.00794       0
    2835 AS2  883  THR  CG2  CT3       -0.270008       12.0107       0
    2836 AS2  883  THR  HG21 HA3       0.0900026       1.00794       0
    2837 AS2  883  THR  HG22 HA3       0.0900026       1.00794       0
    2838 AS2  883  THR  HG23 HA3       0.0900026       1.00794       0
    2839 AS2  883  THR  C    C          0.510015       12.0107       0
    2840 AS2  883  THR  O    O         -0.510015       15.9994       0
    2841 AS2  884  SER  N    NH1       -0.470014       14.0067       0
    2842 AS2  884  SER  HN   H          0.310009       1.00794       0
    2843 AS2  884  SER  CA   CT1        0.070002       12.0107       0
    2844 AS2  884  SER  HA   HB1       0.0900026       1.00794       0
    2845 AS2  884  SER  CB   CT2       0.0500014       12.0107       0
    2846 AS2  884  SER  HB1  HA2       0.0900026       1.00794       0
    2847 AS2  884  SER  HB2  HA2       0.0900026       1.00794       0
    2848 AS2  884  SER  OG   OH1       -0.660019       15.9994       0
    2849 AS2  884  SER  HG1  H          0.430012       1.00794       0
    2850 AS2  884  SER  C    C          0.510015       12.0107       0
    2851 AS2  884  SER  O    O         -0.510015       15.9994       0
    2852 AS2  885  GLY  N    NH1       -0.470014       14.0067       0
    2853 AS2  885  GLY  HN   H          0.310009       1.00794       0
    2854 AS2  885  GLY  CA   CT2      -0.0200006       12.0107       0
    2855 AS2  885  GLY  HA1  HB2       0.0900026       1.00794       0
    2856 AS2  885  GLY  HA2  HB2       0.0900026       1.00794       0
    2857 AS2  885  GLY  C    C          0.510015       12.0107       0
    2858 AS2  885  GLY  O    O         -0.510015       15.9994       0
    2859 AS2  886  TRP  N    NH1       -0.470014       14.0067       0
    2860 AS2  886  TRP  HN   H          0.310009       1.00794       0
    2861 AS2  886  TRP  CA   CT1        0.070002       12.0107       0
    2862 AS2  886  TRP  HA   HB1       0.0900026       1.00794       0
    2863 AS2  886  TRP  CB   CT2       -0.180005       12.0107       0
    2864 AS2  886  TRP  HB1  HA2       0.0900026       1.00794       0
    2865 AS2  886  TRP  HB2  HA2       0.0900026       1.00794       0
    2866 AS2  886  TRP  CG   CY       -0.0300009       12.0107       0
    2867 AS2  886  TRP  CD1  CA        -0.150004       12.0107       0
    2868 AS2  886  TRP  HD1  HP         0.220006       1.00794       0
    2869 AS2  886  TRP  NE1  NY        -0.510015       14.0067       0
    2870 AS2  886  TRP  HE1  H          0.370011       1.00794       0
    2871 AS2  886  TRP  CE2  CPT        0.240007       12.0107       0
    2872 AS2  886  TRP  CD2  CPT        0.110003       12.0107       0
    2873 AS2  886  TRP  CE3  CAI       -0.250007       12.0107       0
    2874 AS2  886  TRP  HE3  HP         0.170005       1.00794       0
    2875 AS2  886  TRP  CZ3  CA        -0.200006       12.0107       0
    2876 AS2  886  TRP  HZ3  HP         0.140004       1.00794       0
    2877 AS2  886  TRP  CZ2  CAI       -0.270008       12.0107       0
    2878 AS2  886  TRP  HZ2  HP         0.160005       1.00794       0
    2879 AS2  886  TRP  CH2  CA        -0.140004       12.0107       0
    2880 AS2  886  TRP  HH2  HP         0.140004       1.00794       0
    2881 AS2  886  TRP  C    C          0.510015       12.0107       0
    2882 AS2  886  TRP  O    O         -0.510015       15.9994       0
    2883 AS2  887  THR  N    NH1       -0.470014       14.0067       0
    2884 AS2  887  THR  HN   H          0.310009       1.00794       0
    2885 AS2  887  THR  CA   CT1        0.070002       12.0107       0
    2886 AS2  887  THR  HA   HB1       0.0900026       1.00794       0
    2887 AS2  887  THR  CB   CT1        0.140004       12.0107       0
    2888 AS2  887  THR  HB   HA1       0.0900026       1.00794       0
    2889 AS2  887  THR  OG1  OH1       -0.660019       15.9994       0
    2890 AS2  887  THR  HG1  H          0.430012       1.00794       0
    2891 AS2  887  THR  CG2  CT3       -0.270008       12.0107       0
    2892 AS2  887  THR  HG21 HA3       0.0900026       1.00794       0
    2893 AS2  887  THR  HG22 HA3       0.0900026       1.00794       0
    2894 AS2  887  THR  HG23 HA3       0.0900026       1.00794       0
    2895 AS2  887  THR  C    C          0.510015       12.0107       0
    2896 AS2  887  THR  O    O         -0.510015       15.9994       0
    2897 AS2  888  PHE  N    NH1       -0.470014       14.0067       0
    2898 AS2  888  PHE  HN   H          0.310009       1.00794       0
    2899 AS2  888  PHE  CA   CT1        0.070002       12.0107       0
    2900 AS2  888  PHE  HA   HB1       0.0900026       1.00794       0
    2901 AS2  888  PHE  CB   CT2       -0.180005       12.0107       0
    2902 AS2  888  PHE  HB1  HA2       0.0900026       1.00794       0
    2903 AS2  888  PHE  HB2  HA2       0.0900026       1.00794       0
    2904 AS2  888  PHE  CG   CA                0       12.0107       0
    2905 AS2  888  PHE  CD1  CA        -0.115003       12.0107       0
    2906 AS2  888  PHE  HD1  HP         0.115003       1.00794       0
    2907 AS2  888  PHE  CE1  CA        -0.115003       12.0107       0
    2908 AS2  888  PHE  HE1  HP         0.115003       1.00794       0
    2909 AS2  888  PHE  CZ   CA        -0.115003       12.0107       0
    2910 AS2  888  PHE  HZ   HP         0.115003       1.00794       0
    2911 AS2  888  PHE  CD2  CA        -0.115003       12.0107       0
    2912 AS2  888  PHE  HD2  HP         0.115003       1.00794       0
    2913 AS2  888  PHE  CE2  CA        -0.115003       12.0107       0
    2914 AS2  888  PHE  HE2  HP         0.115003       1.00794       0
    2915 AS2  888  PHE  C    C          0.510015       12.0107       0
    2916 AS2  888  PHE  O    O         -0.510015       15.9994       0
    2917 AS2  889  GLY  N    NH1       -0.470014       14.0067       0
    2918 AS2  889  GLY  HN   H          0.310009       1.00794       0
    2919 AS2  889  GLY  CA   CT2      -0.0200006       12.0107       0
    2920 AS2  889  GLY  HA1  HB2       0.0900026       1.00794       0
    2921 AS2  889  GLY  HA2  HB2       0.0900026       1.00794       0
    2922 AS2  889  GLY  C    C          0.510015       12.0107       0
    2923 AS2  889  GLY  O    O         -0.510015       15.9994       0
    2924 AS2  890  ALA  N    NH1       -0.470014       14.0067       0
    2925 AS2  890  ALA  HN   H          0.310009       1.00794       0
    2926 AS2  890  ALA  CA   CT1        0.070002       12.0107       0
    2927 AS2  890  ALA  HA   HB1       0.0900026       1.00794       0
    2928 AS2  890  ALA  CB   CT3       -0.270008       12.0107       0
    2929 AS2  890  ALA  HB1  HA3       0.0900026       1.00794       0
    2930 AS2  890  ALA  HB2  HA3       0.0900026       1.00794       0
    2931 AS2  890  ALA  HB3  HA3       0.0900026       1.00794       0
    2932 AS2  890  ALA  C    C          0.510015       12.0107       0
    2933 AS2  890  ALA  O    O         -0.510015       15.9994       0
    2934 AS2  891  GLY  N    NH1       -0.470014       14.0067       0
    2935 AS2  891  GLY  HN   H          0.310009       1.00794       0
    2936 AS2  891  GLY  CA   CT2      -0.0200006       12.0107       0
    2937 AS2  891  GLY  HA1  HB2       0.0900026       1.00794       0
    2938 AS2  891  GLY  HA2  HB2       0.0900026       1.00794       0
    2939 AS2  891  GLY  C    C          0.510015       12.0107       0
    2940 AS2  891  GLY  O    O         -0.510015       15.9994       0
    2941 AS2  892  PRO  N    N         -0.290008       14.0067       0
    2942 AS2  892  PRO  CD   CP3               0       12.0107       0
    2943 AS2  892  PRO  HD1  HA2       0.0900026       1.00794       0
    2944 AS2  892  PRO  HD2  HA2       0.0900026       1.00794       0
    2945 AS2  892  PRO  CA   CP1       0.0200006       12.0107       0
    2946 AS2  892  PRO  HA   HB1       0.0900026       1.00794       0
    2947 AS2  892  PRO  CB   CP2       -0.180005       12.0107       0
    2948 AS2  892  PRO  HB1  HA2       0.0900026       1.00794       0
    2949 AS2  892  PRO  HB2  HA2       0.0900026       1.00794       0
    2950 AS2  892  PRO  CG   CP2       -0.180005       12.0107       0
    2951 AS2  892  PRO  HG1  HA2       0.0900026       1.00794       0
    2952 AS2  892  PRO  HG2  HA2       0.0900026       1.00794       0
    2953 AS2  892  PRO  C    C          0.510015       12.0107       0
    2954 AS2  892  PRO  O    O         -0.510015       15.9994       0
    2955 AS2  893  ALA  N    NH1       -0.470014       14.0067       0
    2956 AS2  893  ALA  HN   H          0.310009       1.00794       0
    2957 AS2  893  ALA  CA   CT1        0.070002       12.0107       0
    2958 AS2  893  ALA  HA   HB1       0.0900026       1.00794       0
    2959 AS2  893  ALA  CB   CT3       -0.270008       12.0107       0
    2960 AS2  893  ALA  HB1  HA3       0.0900026       1.00794       0
    2961 AS2  893  ALA  HB2  HA3       0.0900026       1.00794       0
    2962 AS2  893  ALA  HB3  HA3       0.0900026       1.00794       0
    2963 AS2  893  ALA  C    C          0.510015       12.0107       0
    2964 AS2  893  ALA  O    O         -0.510015       15.9994       0
    2965 AS2  894  LEU  N    NH1       -0.470014       14.0067       0
    2966 AS2  894  LEU  HN   H          0.310009       1.00794       0
    2967 AS2  894  LEU  CA   CT1        0.070002       12.0107       0
    2968 AS2  894  LEU  HA   HB1       0.0900026       1.00794       0
    2969 AS2  894  LEU  CB   CT2       -0.180005       12.0107       0
    2970 AS2  894  LEU  HB1  HA2       0.0900026       1.00794       0
    2971 AS2  894  LEU  HB2  HA2       0.0900026       1.00794       0
    2972 AS2  894  LEU  CG   CT1      -0.0900026       12.0107       0
    2973 AS2  894  LEU  HG   HA1       0.0900026       1.00794       0
    2974 AS2  894  LEU  CD1  CT3       -0.270008       12.0107       0
    2975 AS2  894  LEU  HD11 HA3       0.0900026       1.00794       0
    2976 AS2  894  LEU  HD12 HA3       0.0900026       1.00794       0
    2977 AS2  894  LEU  HD13 HA3       0.0900026       1.00794       0
    2978 AS2  894  LEU  CD2  CT3       -0.270008       12.0107       0
    2979 AS2  894  LEU  HD21 HA3       0.0900026       1.00794       0
    2980 AS2  894  LEU  HD22 HA3       0.0900026       1.00794       0
    2981 AS2  894  LEU  HD23 HA3       0.0900026       1.00794       0
    2982 AS2  894  LEU  C    C          0.510015       12.0107       0
    2983 AS2  894  LEU  O    O         -0.510015       15.9994       0
    2984 AS2  895  GLN  N    NH1       -0.470014       14.0067       0
    2985 AS2  895  GLN  HN   H          0.310009       1.00794       0
    2986 AS2  895  GLN  CA   CT1        0.070002       12.0107       0
    2987 AS2  895  GLN  HA   HB1       0.0900026       1.00794       0
    2988 AS2  895  GLN  CB   CT2       -0.180005       12.0107       0
    2989 AS2  895  GLN  HB1  HA2       0.0900026       1.00794       0
    2990 AS2  895  GLN  HB2  HA2       0.0900026       1.00794       0
    2991 AS2  895  GLN  CG   CT2       -0.180005       12.0107       0
    2992 AS2  895  GLN  HG1  HA2       0.0900026       1.00794       0
    2993 AS2  895  GLN  HG2  HA2       0.0900026       1.00794       0
    2994 AS2  895  GLN  CD   CC         0.550016       12.0107       0
    2995 AS2  895  GLN  OE1  O         -0.550016       15.9994       0
    2996 AS2  895  GLN  NE2  NH2       -0.620018       14.0067       0
    2997 AS2  895  GLN  HE21 H          0.320009       1.00794       0
    2998 AS2  895  GLN  HE22 H          0.300009       1.00794       0
    2999 AS2  895  GLN  C    C          0.510015       12.0107       0
    3000 AS2  895  GLN  O    O         -0.510015       15.9994       0
    3001 AS2  896  ILE  N    NH1       -0.470014       14.0067       0
    3002 AS2  896  ILE  HN   H          0.310009       1.00794       0
    3003 AS2  896  ILE  CA   CT1        0.070002       12.0107       0
    3004 AS2  896  ILE  HA   HB1       0.0900026       1.00794       0
    3005 AS2  896  ILE  CB   CT1      -0.0900026       12.0107       0
    3006 AS2  896  ILE  HB   HA1       0.0900026       1.00794       0
    3007 AS2  896  ILE  CG2  CT3       -0.270008       12.0107       0
    3008 AS2  896  ILE  HG21 HA3       0.0900026       1.00794       0
    3009 AS2  896  ILE  HG22 HA3       0.0900026       1.00794       0
    3010 AS2  896  ILE  HG23 HA3       0.0900026       1.00794       0
    3011 AS2  896  ILE  CG1  CT2       -0.180005       12.0107       0
    3012 AS2  896  ILE  HG11 HA2       0.0900026       1.00794       0
    3013 AS2  896  ILE  HG12 HA2       0.0900026       1.00794       0
    3014 AS2  896  ILE  CD   CT3       -0.270008       12.0107       0
    3015 AS2  896  ILE  HD1  HA3       0.0900026       1.00794       0
    3016 AS2  896  ILE  HD2  HA3       0.0900026       1.00794       0
    3017 AS2  896  ILE  HD3  HA3       0.0900026       1.00794       0
    3018 AS2  896  ILE  C    C          0.510015       12.0107       0
    3019 AS2  896  ILE  O    O         -0.510015       15.9994       0
    3020 AS2  897  PRO  N    N         -0.290008       14.0067       0
    3021 AS2  897  PRO  CD   CP3               0       12.0107       0
    3022 AS2  897  PRO  HD1  HA2       0.0900026       1.00794       0
    3023 AS2  897  PRO  HD2  HA2       0.0900026       1.00794       0
    3024 AS2  897  PRO  CA   CP1       0.0200006       12.0107       0
    3025 AS2  897  PRO  HA   HB1       0.0900026       1.00794       0
    3026 AS2  897  PRO  CB   CP2       -0.180005       12.0107       0
    3027 AS2  897  PRO  HB1  HA2       0.0900026       1.00794       0
    3028 AS2  897  PRO  HB2  HA2       0.0900026       1.00794       0
    3029 AS2  897  PRO  CG   CP2       -0.180005       12.0107       0
    3030 AS2  897  PRO  HG1  HA2       0.0900026       1.00794       0
    3031 AS2  897  PRO  HG2  HA2       0.0900026       1.00794       0
    3032 AS2  897  PRO  C    C          0.510015       12.0107       0
    3033 AS2  897  PRO  O    O         -0.510015       15.9994       0
    3034 AS2  898  PHE  N    NH1       -0.470014       14.0067       0
    3035 AS2  898  PHE  HN   H          0.310009       1.00794       0
    3036 AS2  898  PHE  CA   CT1        0.070002       12.0107       0
    3037 AS2  898  PHE  HA   HB1       0.0900026       1.00794       0
    3038 AS2  898  PHE  CB   CT2       -0.180005       12.0107       0
    3039 AS2  898  PHE  HB1  HA2       0.0900026       1.00794       0
    3040 AS2  898  PHE  HB2  HA2       0.0900026       1.00794       0
    3041 AS2  898  PHE  CG   CA                0       12.0107       0
    3042 AS2  898  PHE  CD1  CA        -0.115003       12.0107       0
    3043 AS2  898  PHE  HD1  HP         0.115003       1.00794       0
    3044 AS2  898  PHE  CE1  CA        -0.115003       12.0107       0
    3045 AS2  898  PHE  HE1  HP         0.115003       1.00794       0
    3046 AS2  898  PHE  CZ   CA        -0.115003       12.0107       0
    3047 AS2  898  PHE  HZ   HP         0.115003       1.00794       0
    3048 AS2  898  PHE  CD2  CA        -0.115003       12.0107       0
    3049 AS2  898  PHE  HD2  HP         0.115003       1.00794       0
    3050 AS2  898  PHE  CE2  CA        -0.115003       12.0107       0
    3051 AS2  898  PHE  HE2  HP         0.115003       1.00794       0
    3052 AS2  898  PHE  C    C          0.510015       12.0107       0
    3053 AS2  898  PHE  O    O         -0.510015       15.9994       0
    3054 AS2  899  PRO  N    N         -0.290008       14.0067       0
    3055 AS2  899  PRO  CD   CP3               0       12.0107       0
    3056 AS2  899  PRO  HD1  HA2       0.0900026       1.00794       0
    3057 AS2  899  PRO  HD2  HA2       0.0900026       1.00794       0
    3058 AS2  899  PRO  CA   CP1       0.0200006       12.0107       0
    3059 AS2  899  PRO  HA   HB1       0.0900026       1.00794       0
    3060 AS2  899  PRO  CB   CP2       -0.180005       12.0107       0
    3061 AS2  899  PRO  HB1  HA2       0.0900026       1.00794       0
    3062 AS2  899  PRO  HB2  HA2       0.0900026       1.00794       0
    3063 AS2  899  PRO  CG   CP2       -0.180005       12.0107       0
    3064 AS2  899  PRO  HG1  HA2       0.0900026       1.00794       0
    3065 AS2  899  PRO  HG2  HA2       0.0900026       1.00794       0
    3066 AS2  899  PRO  C    C          0.510015       12.0107       0
    3067 AS2  899  PRO  O    O         -0.510015       15.9994       0
    3068 AS2  900  MET  N    NH1       -0.470014       14.0067       0
    3069 AS2  900  MET  HN   H          0.310009       1.00794       0
    3070 AS2  900  MET  CA   CT1        0.070002       12.0107       0
    3071 AS2  900  MET  HA   HB1       0.0900026       1.00794       0
    3072 AS2  900  MET  CB   CT2       -0.180005       12.0107       0
    3073 AS2  900  MET  HB1  HA2       0.0900026       1.00794       0
    3074 AS2  900  MET  HB2  HA2       0.0900026       1.00794       0
    3075 AS2  900  MET  CG   CT2       -0.140004       12.0107       0
    3076 AS2  900  MET  HG1  HA2       0.0900026       1.00794       0
    3077 AS2  900  MET  HG2  HA2       0.0900026       1.00794       0
    3078 AS2  900  MET  SD   S        -0.0900026        32.065       0
    3079 AS2  900  MET  CE   CT3       -0.220006       12.0107       0
    3080 AS2  900  MET  HE1  HA3       0.0900026       1.00794       0
    3081 AS2  900  MET  HE2  HA3       0.0900026       1.00794       0
    3082 AS2  900  MET  HE3  HA3       0.0900026       1.00794       0
    3083 AS2  900  MET  C    C          0.510015       12.0107       0
    3084 AS2  900  MET  O    O         -0.510015       15.9994       0
    3085 AS2  901  GLN  N    NH1       -0.470014       14.0067       0
    3086 AS2  901  GLN  HN   H          0.310009       1.00794       0
    3087 AS2  901  GLN  CA   CT1        0.070002       12.0107       0
    3088 AS2  901  GLN  HA   HB1       0.0900026       1.00794       0
    3089 AS2  901  GLN  CB   CT2       -0.180005       12.0107       0
    3090 AS2  901  GLN  HB1  HA2       0.0900026       1.00794       0
    3091 AS2  901  GLN  HB2  HA2       0.0900026       1.00794       0
    3092 AS2  901  GLN  CG   CT2       -0.180005       12.0107       0
    3093 AS2  901  GLN  HG1  HA2       0.0900026       1.00794       0
    3094 AS2  901  GLN  HG2  HA2       0.0900026       1.00794       0
    3095 AS2  901  GLN  CD   CC         0.550016       12.0107       0
    3096 AS2  901  GLN  OE1  O         -0.550016       15.9994       0
    3097 AS2  901  GLN  NE2  NH2       -0.620018       14.0067       0
    3098 AS2  901  GLN  HE21 H          0.320009       1.00794       0
    3099 AS2  901  GLN  HE22 H          0.300009       1.00794       0
    3100 AS2  901  GLN  C    C          0.510015       12.0107       0
    3101 AS2  901  GLN  O    O         -0.510015       15.9994       0
    3102 AS2  902  MET  N    NH1       -0.470014       14.0067       0
    3103 AS2  902  MET  HN   H          0.310009       1.00794       0
    3104 AS2  902  MET  CA   CT1        0.070002       12.0107       0
    3105 AS2  902  MET  HA   HB1       0.0900026       1.00794       0
    3106 AS2  902  MET  CB   CT2       -0.180005       12.0107       0
    3107 AS2  902  MET  HB1  HA2       0.0900026       1.00794       0
    3108 AS2  902  MET  HB2  HA2       0.0900026       1.00794       0
    3109 AS2  902  MET  CG   CT2       -0.140004       12.0107       0
    3110 AS2  902  MET  HG1  HA2       0.0900026       1.00794       0
    3111 AS2  902  MET  HG2  HA2       0.0900026       1.00794       0
    3112 AS2  902  MET  SD   S        -0.0900026        32.065       0
    3113 AS2  902  MET  CE   CT3       -0.220006       12.0107       0
    3114 AS2  902  MET  HE1  HA3       0.0900026       1.00794       0
    3115 AS2  902  MET  HE2  HA3       0.0900026       1.00794       0
    3116 AS2  902  MET  HE3  HA3       0.0900026       1.00794       0
    3117 AS2  902  MET  C    C          0.510015       12.0107       0
    3118 AS2  902  MET  O    O         -0.510015       15.9994       0
    3119 AS2  903  ALA  N    NH1       -0.470014       14.0067       0
    3120 AS2  903  ALA  HN   H          0.310009       1.00794       0
    3121 AS2  903  ALA  CA   CT1        0.070002       12.0107       0
    3122 AS2  903  ALA  HA   HB1       0.0900026       1.00794       0
    3123 AS2  903  ALA  CB   CT3       -0.270008       12.0107       0
    3124 AS2  903  ALA  HB1  HA3       0.0900026       1.00794       0
    3125 AS2  903  ALA  HB2  HA3       0.0900026       1.00794       0
    3126 AS2  903  ALA  HB3  HA3       0.0900026       1.00794       0
    3127 AS2  903  ALA  C    C          0.510015       12.0107       0
    3128 AS2  903  ALA  O    O         -0.510015       15.9994       0
    3129 AS2  904  TYR  N    NH1       -0.470014       14.0067       0
    3130 AS2  904  TYR  HN   H          0.310009       1.00794       0
    3131 AS2  904  TYR  CA   CT1        0.070002       12.0107       0
    3132 AS2  904  TYR  HA   HB1       0.0900026       1.00794       0
    3133 AS2  904  TYR  CB   CT2       -0.180005       12.0107       0
    3134 AS2  904  TYR  HB1  HA2       0.0900026       1.00794       0
    3135 AS2  904  TYR  HB2  HA2       0.0900026       1.00794       0
    3136 AS2  904  TYR  CG   CA                0       12.0107       0
    3137 AS2  904  TYR  CD1  CA        -0.115003       12.0107       0
    3138 AS2  904  TYR  HD1  HP         0.115003       1.00794       0
    3139 AS2  904  TYR  CE1  CA        -0.115003       12.0107       0
    3140 AS2  904  TYR  HE1  HP         0.115003       1.00794       0
    3141 AS2  904  TYR  CZ   CA         0.110003       12.0107       0
    3142 AS2  904  TYR  OH   OH1       -0.540016       15.9994       0
    3143 AS2  904  TYR  HH   H          0.430012       1.00794       0
    3144 AS2  904  TYR  CD2  CA        -0.115003       12.0107       0
    3145 AS2  904  TYR  HD2  HP         0.115003       1.00794       0
    3146 AS2  904  TYR  CE2  CA        -0.115003       12.0107       0
    3147 AS2  904  TYR  HE2  HP         0.115003       1.00794       0
    3148 AS2  904  TYR  C    C          0.510015       12.0107       0
    3149 AS2  904  TYR  O    O         -0.510015       15.9994       0
    3150 AS2  905  ARG  N    NH1       -0.470014       14.0067       0
    3151 AS2  905  ARG  HN   H          0.310009       1.00794       0
    3152 AS2  905  ARG  CA   CT1        0.070002       12.0107       0
    3153 AS2  905  ARG  HA   HB1       0.0900026       1.00794       0
    3154 AS2  905  ARG  CB   CT2       -0.180005       12.0107       0
    3155 AS2  905  ARG  HB1  HA2       0.0900026       1.00794       0
    3156 AS2  905  ARG  HB2  HA2       0.0900026       1.00794       0
    3157 AS2  905  ARG  CG   CT2       -0.180005       12.0107       0
    3158 AS2  905  ARG  HG1  HA2       0.0900026       1.00794       0
    3159 AS2  905  ARG  HG2  HA2       0.0900026       1.00794       0
    3160 AS2  905  ARG  CD   CT2        0.200006       12.0107       0
    3161 AS2  905  ARG  HD1  HA2       0.0900026       1.00794       0
    3162 AS2  905  ARG  HD2  HA2       0.0900026       1.00794       0
    3163 AS2  905  ARG  NE   NC2        -0.70002       14.0067       0
    3164 AS2  905  ARG  HE   HC         0.440013       1.00794       0
    3165 AS2  905  ARG  CZ   C          0.640018       12.0107       0
    3166 AS2  905  ARG  NH1  NC2       -0.800023       14.0067       0
    3167 AS2  905  ARG  HH11 HC         0.460013       1.00794       0
    3168 AS2  905  ARG  HH12 HC         0.460013       1.00794       0
    3169 AS2  905  ARG  NH2  NC2       -0.800023       14.0067       0
    3170 AS2  905  ARG  HH21 HC         0.460013       1.00794       0
    3171 AS2  905  ARG  HH22 HC         0.460013       1.00794       0
    3172 AS2  905  ARG  C    C          0.510015       12.0107       0
    3173 AS2  905  ARG  O    O         -0.510015       15.9994       0
    3174 AS2  906  PHE  N    NH1       -0.470014       14.0067       0
    3175 AS2  906  PHE  HN   H          0.310009       1.00794       0
    3176 AS2  906  PHE  CA   CT1        0.070002       12.0107       0
    3177 AS2  906  PHE  HA   HB1       0.0900026       1.00794       0
    3178 AS2  906  PHE  CB   CT2       -0.180005       12.0107       0
    3179 AS2  906  PHE  HB1  HA2       0.0900026       1.00794       0
    3180 AS2  906  PHE  HB2  HA2       0.0900026       1.00794       0
    3181 AS2  906  PHE  CG   CA                0       12.0107       0
    3182 AS2  906  PHE  CD1  CA        -0.115003       12.0107       0
    3183 AS2  906  PHE  HD1  HP         0.115003       1.00794       0
    3184 AS2  906  PHE  CE1  CA        -0.115003       12.0107       0
    3185 AS2  906  PHE  HE1  HP         0.115003       1.00794       0
    3186 AS2  906  PHE  CZ   CA        -0.115003       12.0107       0
    3187 AS2  906  PHE  HZ   HP         0.115003       1.00794       0
    3188 AS2  906  PHE  CD2  CA        -0.115003       12.0107       0
    3189 AS2  906  PHE  HD2  HP         0.115003       1.00794       0
    3190 AS2  906  PHE  CE2  CA        -0.115003       12.0107       0
    3191 AS2  906  PHE  HE2  HP         0.115003       1.00794       0
    3192 AS2  906  PHE  C    C          0.510015       12.0107       0
    3193 AS2  906  PHE  O    O         -0.510015       15.9994       0
    3194 AS2  907  ASN  N    NH1       -0.470014       14.0067       0
    3195 AS2  907  ASN  HN   H          0.310009       1.00794       0
    3196 AS2  907  ASN  CA   CT1        0.070002       12.0107       0
    3197 AS2  907  ASN  HA   HB1       0.0900026       1.00794       0
    3198 AS2  907  ASN  CB   CT2       -0.180005       12.0107       0
    3199 AS2  907  ASN  HB1  HA2       0.0900026       1.00794       0
    3200 AS2  907  ASN  HB2  HA2       0.0900026       1.00794       0
    3201 AS2  907  ASN  CG   CC         0.550016       12.0107       0
    3202 AS2  907  ASN  OD1  O         -0.550016       15.9994       0
    3203 AS2  907  ASN  ND2  NH2       -0.620018       14.0067       0
    3204 AS2  907  ASN  HD21 H          0.320009       1.00794       0
    3205 AS2  907  ASN  HD22 H          0.300009       1.00794       0
    3206 AS2  907  ASN  C    C          0.510015       12.0107       0
    3207 AS2  907  ASN  O    O         -0.510015       15.9994       0
    3208 AS2  908  GLY  N    NH1       -0.470014       14.0067       0
    3209 AS2  908  GLY  HN   H          0.310009       1.00794       0
    3210 AS2  908  GLY  CA   CT2      -0.0200006       12.0107       0
    3211 AS2  908  GLY  HA1  HB2       0.0900026       1.00794       0
    3212 AS2  908  GLY  HA2  HB2       0.0900026       1.00794       0
    3213 AS2  908  GLY  C    C          0.510015       12.0107       0
    3214 AS2  908  GLY  O    O         -0.510015       15.9994       0
    3215 AS2  909  ILE  N    NH1       -0.470014       14.0067       0
    3216 AS2  909  ILE  HN   H          0.310009       1.00794       0
    3217 AS2  909  ILE  CA   CT1        0.070002       12.0107       0
    3218 AS2  909  ILE  HA   HB1       0.0900026       1.00794       0
    3219 AS2  909  ILE  CB   CT1      -0.0900026       12.0107       0
    3220 AS2  909  ILE  HB   HA1       0.0900026       1.00794       0
    3221 AS2  909  ILE  CG2  CT3       -0.270008       12.0107       0
    3222 AS2  909  ILE  HG21 HA3       0.0900026       1.00794       0
    3223 AS2  909  ILE  HG22 HA3       0.0900026       1.00794       0
    3224 AS2  909  ILE  HG23 HA3       0.0900026       1.00794       0
    3225 AS2  909  ILE  CG1  CT2       -0.180005       12.0107       0
    3226 AS2  909  ILE  HG11 HA2       0.0900026       1.00794       0
    3227 AS2  909  ILE  HG12 HA2       0.0900026       1.00794       0
    3228 AS2  909  ILE  CD   CT3       -0.270008       12.0107       0
    3229 AS2  909  ILE  HD1  HA3       0.0900026       1.00794       0
    3230 AS2  909  ILE  HD2  HA3       0.0900026       1.00794       0
    3231 AS2  909  ILE  HD3  HA3       0.0900026       1.00794       0
    3232 AS2  909  ILE  C    C          0.510015       12.0107       0
    3233 AS2  909  ILE  O    O         -0.510015       15.9994       0
    3234 AS2  910  GLY  N    NH1       -0.470014       14.0067       0
    3235 AS2  910  GLY  HN   H          0.310009       1.00794       0
    3236 AS2  910  GLY  CA   CT2      -0.0200006       12.0107       0
    3237 AS2  910  GLY  HA1  HB2       0.0900026       1.00794       0
    3238 AS2  910  GLY  HA2  HB2       0.0900026       1.00794       0
    3239 AS2  910  GLY  C    C          0.510015       12.0107       0
    3240 AS2  910  GLY  O    O         -0.510015       15.9994       0
    3241 AS2  911  VAL  N    NH1       -0.470014       14.0067       0
    3242 AS2  911  VAL  HN   H          0.310009       1.00794       0
    3243 AS2  911  VAL  CA   CT1        0.070002       12.0107       0
    3244 AS2  911  VAL  HA   HB1       0.0900026       1.00794       0
    3245 AS2  911  VAL  CB   CT1      -0.0900026       12.0107       0
    3246 AS2  911  VAL  HB   HA1       0.0900026       1.00794       0
    3247 AS2  911  VAL  CG1  CT3       -0.270008       12.0107       0
    3248 AS2  911  VAL  HG11 HA3       0.0900026       1.00794       0
    3249 AS2  911  VAL  HG12 HA3       0.0900026       1.00794       0
    3250 AS2  911  VAL  HG13 HA3       0.0900026       1.00794       0
    3251 AS2  911  VAL  CG2  CT3       -0.270008       12.0107       0
    3252 AS2  911  VAL  HG21 HA3       0.0900026       1.00794       0
    3253 AS2  911  VAL  HG22 HA3       0.0900026       1.00794       0
    3254 AS2  911  VAL  HG23 HA3       0.0900026       1.00794       0
    3255 AS2  911  VAL  C    C          0.510015       12.0107       0
    3256 AS2  911  VAL  O    O         -0.510015       15.9994       0
    3257 AS2  912  THR  N    NH1       -0.470014       14.0067       0
    3258 AS2  912  THR  HN   H          0.310009       1.00794       0
    3259 AS2  912  THR  CA   CT1        0.070002       12.0107       0
    3260 AS2  912  THR  HA   HB1       0.0900026       1.00794       0
    3261 AS2  912  THR  CB   CT1        0.140004       12.0107       0
    3262 AS2  912  THR  HB   HA1       0.0900026       1.00794       0
    3263 AS2  912  THR  OG1  OH1       -0.660019       15.9994       0
    3264 AS2  912  THR  HG1  H          0.430012       1.00794       0
    3265 AS2  912  THR  CG2  CT3       -0.270008       12.0107       0
    3266 AS2  912  THR  HG21 HA3       0.0900026       1.00794       0
    3267 AS2  912  THR  HG22 HA3       0.0900026       1.00794       0
    3268 AS2  912  THR  HG23 HA3       0.0900026       1.00794       0
    3269 AS2  912  THR  C    C          0.510015       12.0107       0
    3270 AS2  912  THR  O    O         -0.510015       15.9994       0
    3271 AS2  913  GLN  N    NH1       -0.470014       14.0067       0
    3272 AS2  913  GLN  HN   H          0.310009       1.00794       0
    3273 AS2  913  GLN  CA   CT1        0.070002       12.0107       0
    3274 AS2  913  GLN  HA   HB1       0.0900026       1.00794       0
    3275 AS2  913  GLN  CB   CT2       -0.180005       12.0107       0
    3276 AS2  913  GLN  HB1  HA2       0.0900026       1.00794       0
    3277 AS2  913  GLN  HB2  HA2       0.0900026       1.00794       0
    3278 AS2  913  GLN  CG   CT2       -0.180005       12.0107       0
    3279 AS2  913  GLN  HG1  HA2       0.0900026       1.00794       0
    3280 AS2  913  GLN  HG2  HA2       0.0900026       1.00794       0
    3281 AS2  913  GLN  CD   CC         0.550016       12.0107       0
    3282 AS2  913  GLN  OE1  O         -0.550016       15.9994       0
    3283 AS2  913  GLN  NE2  NH2       -0.620018       14.0067       0
    3284 AS2  913  GLN  HE21 H          0.320009       1.00794       0
    3285 AS2  913  GLN  HE22 H          0.300009       1.00794       0
    3286 AS2  913  GLN  C    C          0.510015       12.0107       0
    3287 AS2  913  GLN  O    O         -0.510015       15.9994       0
    3288 AS2  914  ASN  N    NH1       -0.470014       14.0067       0
    3289 AS2  914  ASN  HN   H          0.310009       1.00794       0
    3290 AS2  914  ASN  CA   CT1        0.070002       12.0107       0
    3291 AS2  914  ASN  HA   HB1       0.0900026       1.00794       0
    3292 AS2  914  ASN  CB   CT2       -0.180005       12.0107       0
    3293 AS2  914  ASN  HB1  HA2       0.0900026       1.00794       0
    3294 AS2  914  ASN  HB2  HA2       0.0900026       1.00794       0
    3295 AS2  914  ASN  CG   CC         0.550016       12.0107       0
    3296 AS2  914  ASN  OD1  O         -0.550016       15.9994       0
    3297 AS2  914  ASN  ND2  NH2       -0.620018       14.0067       0
    3298 AS2  914  ASN  HD21 H          0.320009       1.00794       0
    3299 AS2  914  ASN  HD22 H          0.300009       1.00794       0
    3300 AS2  914  ASN  C    C          0.510015       12.0107       0
    3301 AS2  914  ASN  O    O         -0.510015       15.9994       0
    3302 AS2  915  VAL  N    NH1       -0.470014       14.0067       0
    3303 AS2  915  VAL  HN   H          0.310009       1.00794       0
    3304 AS2  915  VAL  CA   CT1        0.070002       12.0107       0
    3305 AS2  915  VAL  HA   HB1       0.0900026       1.00794       0
    3306 AS2  915  VAL  CB   CT1      -0.0900026       12.0107       0
    3307 AS2  915  VAL  HB   HA1       0.0900026       1.00794       0
    3308 AS2  915  VAL  CG1  CT3       -0.270008       12.0107       0
    3309 AS2  915  VAL  HG11 HA3       0.0900026       1.00794       0
    3310 AS2  915  VAL  HG12 HA3       0.0900026       1.00794       0
    3311 AS2  915  VAL  HG13 HA3       0.0900026       1.00794       0
    3312 AS2  915  VAL  CG2  CT3       -0.270008       12.0107       0
    3313 AS2  915  VAL  HG21 HA3       0.0900026       1.00794       0
    3314 AS2  915  VAL  HG22 HA3       0.0900026       1.00794       0
    3315 AS2  915  VAL  HG23 HA3       0.0900026       1.00794       0
    3316 AS2  915  VAL  C    C          0.510015       12.0107       0
    3317 AS2  915  VAL  O    O         -0.510015       15.9994       0
    3318 AS2  916  LEU  N    NH1       -0.470014       14.0067       0
    3319 AS2  916  LEU  HN   H          0.310009       1.00794       0
    3320 AS2  916  LEU  CA   CT1        0.070002       12.0107       0
    3321 AS2  916  LEU  HA   HB1       0.0900026       1.00794       0
    3322 AS2  916  LEU  CB   CT2       -0.180005       12.0107       0
    3323 AS2  916  LEU  HB1  HA2       0.0900026       1.00794       0
    3324 AS2  916  LEU  HB2  HA2       0.0900026       1.00794       0
    3325 AS2  916  LEU  CG   CT1      -0.0900026       12.0107       0
    3326 AS2  916  LEU  HG   HA1       0.0900026       1.00794       0
    3327 AS2  916  LEU  CD1  CT3       -0.270008       12.0107       0
    3328 AS2  916  LEU  HD11 HA3       0.0900026       1.00794       0
    3329 AS2  916  LEU  HD12 HA3       0.0900026       1.00794       0
    3330 AS2  916  LEU  HD13 HA3       0.0900026       1.00794       0
    3331 AS2  916  LEU  CD2  CT3       -0.270008       12.0107       0
    3332 AS2  916  LEU  HD21 HA3       0.0900026       1.00794       0
    3333 AS2  916  LEU  HD22 HA3       0.0900026       1.00794       0
    3334 AS2  916  LEU  HD23 HA3       0.0900026       1.00794       0
    3335 AS2  916  LEU  C    C          0.510015       12.0107       0
    3336 AS2  916  LEU  O    O         -0.510015       15.9994       0
    3337 AS2  917  TYR  N    NH1       -0.470014       14.0067       0
    3338 AS2  917  TYR  HN   H          0.310009       1.00794       0
    3339 AS2  917  TYR  CA   CT1        0.070002       12.0107       0
    3340 AS2  917  TYR  HA   HB1       0.0900026       1.00794       0
    3341 AS2  917  TYR  CB   CT2       -0.180005       12.0107       0
    3342 AS2  917  TYR  HB1  HA2       0.0900026       1.00794       0
    3343 AS2  917  TYR  HB2  HA2       0.0900026       1.00794       0
    3344 AS2  917  TYR  CG   CA                0       12.0107       0
    3345 AS2  917  TYR  CD1  CA        -0.115003       12.0107       0
    3346 AS2  917  TYR  HD1  HP         0.115003       1.00794       0
    3347 AS2  917  TYR  CE1  CA        -0.115003       12.0107       0
    3348 AS2  917  TYR  HE1  HP         0.115003       1.00794       0
    3349 AS2  917  TYR  CZ   CA         0.110003       12.0107       0
    3350 AS2  917  TYR  OH   OH1       -0.540016       15.9994       0
    3351 AS2  917  TYR  HH   H          0.430012       1.00794       0
    3352 AS2  917  TYR  CD2  CA        -0.115003       12.0107       0
    3353 AS2  917  TYR  HD2  HP         0.115003       1.00794       0
    3354 AS2  917  TYR  CE2  CA        -0.115003       12.0107       0
    3355 AS2  917  TYR  HE2  HP         0.115003       1.00794       0
    3356 AS2  917  TYR  C    C          0.510015       12.0107       0
    3357 AS2  917  TYR  O    O         -0.510015       15.9994       0
    3358 AS2  918  GLU  N    NH1       -0.470014       14.0067       0
    3359 AS2  918  GLU  HN   H          0.310009       1.00794       0
    3360 AS2  918  GLU  CA   CT1        0.070002       12.0107       0
    3361 AS2  918  GLU  HA   HB1       0.0900026       1.00794       0
    3362 AS2  918  GLU  CB   CT2A      -0.180005       12.0107       0
    3363 AS2  918  GLU  HB1  HA2       0.0900026       1.00794       0
    3364 AS2  918  GLU  HB2  HA2       0.0900026       1.00794       0
    3365 AS2  918  GLU  CG   CT2       -0.280008       12.0107       0
    3366 AS2  918  GLU  HG1  HA2       0.0900026       1.00794       0
    3367 AS2  918  GLU  HG2  HA2       0.0900026       1.00794       0
    3368 AS2  918  GLU  CD   CC         0.620018       12.0107       0
    3369 AS2  918  GLU  OE1  OC        -0.760022       15.9994       0
    3370 AS2  918  GLU  OE2  OC        -0.760022       15.9994       0
    3371 AS2  918  GLU  C    C          0.510015       12.0107       0
    3372 AS2  918  GLU  O    O         -0.510015       15.9994       0
    3373 AS2  919  ASN  N    NH1       -0.470014       14.0067       0
    3374 AS2  919  ASN  HN   H          0.310009       1.00794       0
    3375 AS2  919  ASN  CA   CT1        0.070002       12.0107       0
    3376 AS2  919  ASN  HA   HB1       0.0900026       1.00794       0
    3377 AS2  919  ASN  CB   CT2       -0.180005       12.0107       0
    3378 AS2  919  ASN  HB1  HA2       0.0900026       1.00794       0
    3379 AS2  919  ASN  HB2  HA2       0.0900026       1.00794       0
    3380 AS2  919  ASN  CG   CC         0.550016       12.0107       0
    3381 AS2  919  ASN  OD1  O         -0.550016       15.9994       0
    3382 AS2  919  ASN  ND2  NH2       -0.620018       14.0067       0
    3383 AS2  919  ASN  HD21 H          0.320009       1.00794       0
    3384 AS2  919  ASN  HD22 H          0.300009       1.00794       0
    3385 AS2  919  ASN  C    C          0.510015       12.0107       0
    3386 AS2  919  ASN  O    O         -0.510015       15.9994       0
    3387 AS2  920  GLN  N    NH1       -0.470014       14.0067       0
    3388 AS2  920  GLN  HN   H          0.310009       1.00794       0
    3389 AS2  920  GLN  CA   CT1        0.070002       12.0107       0
    3390 AS2  920  GLN  HA   HB1       0.0900026       1.00794       0
    3391 AS2  920  GLN  CB   CT2       -0.180005       12.0107       0
    3392 AS2  920  GLN  HB1  HA2       0.0900026       1.00794       0
    3393 AS2  920  GLN  HB2  HA2       0.0900026       1.00794       0
    3394 AS2  920  GLN  CG   CT2       -0.180005       12.0107       0
    3395 AS2  920  GLN  HG1  HA2       0.0900026       1.00794       0
    3396 AS2  920  GLN  HG2  HA2       0.0900026       1.00794       0
    3397 AS2  920  GLN  CD   CC         0.550016       12.0107       0
    3398 AS2  920  GLN  OE1  O         -0.550016       15.9994       0
    3399 AS2  920  GLN  NE2  NH2       -0.620018       14.0067       0
    3400 AS2  920  GLN  HE21 H          0.320009       1.00794       0
    3401 AS2  920  GLN  HE22 H          0.300009       1.00794       0
    3402 AS2  920  GLN  C    C          0.510015       12.0107       0
    3403 AS2  920  GLN  O    O         -0.510015       15.9994       0
    3404 AS2  921  LYS  N    NH1       -0.470014       14.0067       0
    3405 AS2  921  LYS  HN   H          0.310009       1.00794       0
    3406 AS2  921  LYS  CA   CT1        0.070002       12.0107       0
    3407 AS2  921  LYS  HA   HB1       0.0900026       1.00794       0
    3408 AS2  921  LYS  CB   CT2       -0.180005       12.0107       0
    3409 AS2  921  LYS  HB1  HA2       0.0900026       1.00794       0
    3410 AS2  921  LYS  HB2  HA2       0.0900026       1.00794       0
    3411 AS2  921  LYS  CG   CT2       -0.180005       12.0107       0
    3412 AS2  921  LYS  HG1  HA2       0.0900026       1.00794       0
    3413 AS2  921  LYS  HG2  HA2       0.0900026       1.00794       0
    3414 AS2  921  LYS  CD   CT2       -0.180005       12.0107       0
    3415 AS2  921  LYS  HD1  HA2       0.0900026       1.00794       0
    3416 AS2  921  LYS  HD2  HA2       0.0900026       1.00794       0
    3417 AS2  921  LYS  CE   CT2        0.210006       12.0107       0
    3418 AS2  921  LYS  HE1  HA2       0.0500014       1.00794       0
    3419 AS2  921  LYS  HE2  HA2       0.0500014       1.00794       0
    3420 AS2  921  LYS  NZ   NH3       -0.300009       14.0067       0
    3421 AS2  921  LYS  HZ1  HC          0.33001       1.00794       0
    3422 AS2  921  LYS  HZ2  HC          0.33001       1.00794       0
    3423 AS2  921  LYS  HZ3  HC          0.33001       1.00794       0
    3424 AS2  921  LYS  C    C          0.510015       12.0107       0
    3425 AS2  921  LYS  O    O         -0.510015       15.9994       0
    3426 AS2  922  LEU  N    NH1       -0.470014       14.0067       0
    3427 AS2  922  LEU  HN   H          0.310009       1.00794       0
    3428 AS2  922  LEU  CA   CT1        0.070002       12.0107       0
    3429 AS2  922  LEU  HA   HB1       0.0900026       1.00794       0
    3430 AS2  922  LEU  CB   CT2       -0.180005       12.0107       0
    3431 AS2  922  LEU  HB1  HA2       0.0900026       1.00794       0
    3432 AS2  922  LEU  HB2  HA2       0.0900026       1.00794       0
    3433 AS2  922  LEU  CG   CT1      -0.0900026       12.0107       0
    3434 AS2  922  LEU  HG   HA1       0.0900026       1.00794       0
    3435 AS2  922  LEU  CD1  CT3       -0.270008       12.0107       0
    3436 AS2  922  LEU  HD11 HA3       0.0900026       1.00794       0
    3437 AS2  922  LEU  HD12 HA3       0.0900026       1.00794       0
    3438 AS2  922  LEU  HD13 HA3       0.0900026       1.00794       0
    3439 AS2  922  LEU  CD2  CT3       -0.270008       12.0107       0
    3440 AS2  922  LEU  HD21 HA3       0.0900026       1.00794       0
    3441 AS2  922  LEU  HD22 HA3       0.0900026       1.00794       0
    3442 AS2  922  LEU  HD23 HA3       0.0900026       1.00794       0
    3443 AS2  922  LEU  C    C          0.510015       12.0107       0
    3444 AS2  922  LEU  O    O         -0.510015       15.9994       0
    3445 AS2  923  ILE  N    NH1       -0.470014       14.0067       0
    3446 AS2  923  ILE  HN   H          0.310009       1.00794       0
    3447 AS2  923  ILE  CA   CT1        0.070002       12.0107       0
    3448 AS2  923  ILE  HA   HB1       0.0900026       1.00794       0
    3449 AS2  923  ILE  CB   CT1      -0.0900026       12.0107       0
    3450 AS2  923  ILE  HB   HA1       0.0900026       1.00794       0
    3451 AS2  923  ILE  CG2  CT3       -0.270008       12.0107       0
    3452 AS2  923  ILE  HG21 HA3       0.0900026       1.00794       0
    3453 AS2  923  ILE  HG22 HA3       0.0900026       1.00794       0
    3454 AS2  923  ILE  HG23 HA3       0.0900026       1.00794       0
    3455 AS2  923  ILE  CG1  CT2       -0.180005       12.0107       0
    3456 AS2  923  ILE  HG11 HA2       0.0900026       1.00794       0
    3457 AS2  923  ILE  HG12 HA2       0.0900026       1.00794       0
    3458 AS2  923  ILE  CD   CT3       -0.270008       12.0107       0
    3459 AS2  923  ILE  HD1  HA3       0.0900026       1.00794       0
    3460 AS2  923  ILE  HD2  HA3       0.0900026       1.00794       0
    3461 AS2  923  ILE  HD3  HA3       0.0900026       1.00794       0
    3462 AS2  923  ILE  C    C          0.510015       12.0107       0
    3463 AS2  923  ILE  O    O         -0.510015       15.9994       0
    3464 AS2  924  ALA  N    NH1       -0.470014       14.0067       0
    3465 AS2  924  ALA  HN   H          0.310009       1.00794       0
    3466 AS2  924  ALA  CA   CT1        0.070002       12.0107       0
    3467 AS2  924  ALA  HA   HB1       0.0900026       1.00794       0
    3468 AS2  924  ALA  CB   CT3       -0.270008       12.0107       0
    3469 AS2  924  ALA  HB1  HA3       0.0900026       1.00794       0
    3470 AS2  924  ALA  HB2  HA3       0.0900026       1.00794       0
    3471 AS2  924  ALA  HB3  HA3       0.0900026       1.00794       0
    3472 AS2  924  ALA  C    C          0.510015       12.0107       0
    3473 AS2  924  ALA  O    O         -0.510015       15.9994       0
    3474 AS2  925  ASN  N    NH1       -0.470014       14.0067       0
    3475 AS2  925  ASN  HN   H          0.310009       1.00794       0
    3476 AS2  925  ASN  CA   CT1        0.070002       12.0107       0
    3477 AS2  925  ASN  HA   HB1       0.0900026       1.00794       0
    3478 AS2  925  ASN  CB   CT2       -0.180005       12.0107       0
    3479 AS2  925  ASN  HB1  HA2       0.0900026       1.00794       0
    3480 AS2  925  ASN  HB2  HA2       0.0900026       1.00794       0
    3481 AS2  925  ASN  CG   CC         0.550016       12.0107       0
    3482 AS2  925  ASN  OD1  O         -0.550016       15.9994       0
    3483 AS2  925  ASN  ND2  NH2       -0.620018       14.0067       0
    3484 AS2  925  ASN  HD21 H          0.320009       1.00794       0
    3485 AS2  925  ASN  HD22 H          0.300009       1.00794       0
    3486 AS2  925  ASN  C    C          0.510015       12.0107       0
    3487 AS2  925  ASN  O    O         -0.510015       15.9994       0
    3488 AS2  926  GLN  N    NH1       -0.470014       14.0067       0
    3489 AS2  926  GLN  HN   H          0.310009       1.00794       0
    3490 AS2  926  GLN  CA   CT1        0.070002       12.0107       0
    3491 AS2  926  GLN  HA   HB1       0.0900026       1.00794       0
    3492 AS2  926  GLN  CB   CT2       -0.180005       12.0107       0
    3493 AS2  926  GLN  HB1  HA2       0.0900026       1.00794       0
    3494 AS2  926  GLN  HB2  HA2       0.0900026       1.00794       0
    3495 AS2  926  GLN  CG   CT2       -0.180005       12.0107       0
    3496 AS2  926  GLN  HG1  HA2       0.0900026       1.00794       0
    3497 AS2  926  GLN  HG2  HA2       0.0900026       1.00794       0
    3498 AS2  926  GLN  CD   CC         0.550016       12.0107       0
    3499 AS2  926  GLN  OE1  O         -0.550016       15.9994       0
    3500 AS2  926  GLN  NE2  NH2       -0.620018       14.0067       0
    3501 AS2  926  GLN  HE21 H          0.320009       1.00794       0
    3502 AS2  926  GLN  HE22 H          0.300009       1.00794       0
    3503 AS2  926  GLN  C    C          0.510015       12.0107       0
    3504 AS2  926  GLN  O    O         -0.510015       15.9994       0
    3505 AS2  927  PHE  N    NH1       -0.470014       14.0067       0
    3506 AS2  927  PHE  HN   H          0.310009       1.00794       0
    3507 AS2  927  PHE  CA   CT1        0.070002       12.0107       0
    3508 AS2  927  PHE  HA   HB1       0.0900026       1.00794       0
    3509 AS2  927  PHE  CB   CT2       -0.180005       12.0107       0
    3510 AS2  927  PHE  HB1  HA2       0.0900026       1.00794       0
    3511 AS2  927  PHE  HB2  HA2       0.0900026       1.00794       0
    3512 AS2  927  PHE  CG   CA                0       12.0107       0
    3513 AS2  927  PHE  CD1  CA        -0.115003       12.0107       0
    3514 AS2  927  PHE  HD1  HP         0.115003       1.00794       0
    3515 AS2  927  PHE  CE1  CA        -0.115003       12.0107       0
    3516 AS2  927  PHE  HE1  HP         0.115003       1.00794       0
    3517 AS2  927  PHE  CZ   CA        -0.115003       12.0107       0
    3518 AS2  927  PHE  HZ   HP         0.115003       1.00794       0
    3519 AS2  927  PHE  CD2  CA        -0.115003       12.0107       0
    3520 AS2  927  PHE  HD2  HP         0.115003       1.00794       0
    3521 AS2  927  PHE  CE2  CA        -0.115003       12.0107       0
    3522 AS2  927  PHE  HE2  HP         0.115003       1.00794       0
    3523 AS2  927  PHE  C    C          0.510015       12.0107       0
    3524 AS2  927  PHE  O    O         -0.510015       15.9994       0
    3525 AS2  928  ASN  N    NH1       -0.470014       14.0067       0
    3526 AS2  928  ASN  HN   H          0.310009       1.00794       0
    3527 AS2  928  ASN  CA   CT1        0.070002       12.0107       0
    3528 AS2  928  ASN  HA   HB1       0.0900026       1.00794       0
    3529 AS2  928  ASN  CB   CT2       -0.180005       12.0107       0
    3530 AS2  928  ASN  HB1  HA2       0.0900026       1.00794       0
    3531 AS2  928  ASN  HB2  HA2       0.0900026       1.00794       0
    3532 AS2  928  ASN  CG   CC         0.550016       12.0107       0
    3533 AS2  928  ASN  OD1  O         -0.550016       15.9994       0
    3534 AS2  928  ASN  ND2  NH2       -0.620018       14.0067       0
    3535 AS2  928  ASN  HD21 H          0.320009       1.00794       0
    3536 AS2  928  ASN  HD22 H          0.300009       1.00794       0
    3537 AS2  928  ASN  C    C          0.510015       12.0107       0
    3538 AS2  928  ASN  O    O         -0.510015       15.9994       0
    3539 AS2  929  SER  N    NH1       -0.470014       14.0067       0
    3540 AS2  929  SER  HN   H          0.310009       1.00794       0
    3541 AS2  929  SER  CA   CT1        0.070002       12.0107       0
    3542 AS2  929  SER  HA   HB1       0.0900026       1.00794       0
    3543 AS2  929  SER  CB   CT2       0.0500014       12.0107       0
    3544 AS2  929  SER  HB1  HA2       0.0900026       1.00794       0
    3545 AS2  929  SER  HB2  HA2       0.0900026       1.00794       0
    3546 AS2  929  SER  OG   OH1       -0.660019       15.9994       0
    3547 AS2  929  SER  HG1  H          0.430012       1.00794       0
    3548 AS2  929  SER  C    C          0.510015       12.0107       0
    3549 AS2  929  SER  O    O         -0.510015       15.9994       0
    3550 AS2  930  ALA  N    NH1       -0.470014       14.0067       0
    3551 AS2  930  ALA  HN   H          0.310009       1.00794       0
    3552 AS2  930  ALA  CA   CT1        0.070002       12.0107       0
    3553 AS2  930  ALA  HA   HB1       0.0900026       1.00794       0
    3554 AS2  930  ALA  CB   CT3       -0.270008       12.0107       0
    3555 AS2  930  ALA  HB1  HA3       0.0900026       1.00794       0
    3556 AS2  930  ALA  HB2  HA3       0.0900026       1.00794       0
    3557 AS2  930  ALA  HB3  HA3       0.0900026       1.00794       0
    3558 AS2  930  ALA  C    C          0.510015       12.0107       0
    3559 AS2  930  ALA  O    O         -0.510015       15.9994       0
    3560 AS2  931  ILE  N    NH1       -0.470014       14.0067       0
    3561 AS2  931  ILE  HN   H          0.310009       1.00794       0
    3562 AS2  931  ILE  CA   CT1        0.070002       12.0107       0
    3563 AS2  931  ILE  HA   HB1       0.0900026       1.00794       0
    3564 AS2  931  ILE  CB   CT1      -0.0900026       12.0107       0
    3565 AS2  931  ILE  HB   HA1       0.0900026       1.00794       0
    3566 AS2  931  ILE  CG2  CT3       -0.270008       12.0107       0
    3567 AS2  931  ILE  HG21 HA3       0.0900026       1.00794       0
    3568 AS2  931  ILE  HG22 HA3       0.0900026       1.00794       0
    3569 AS2  931  ILE  HG23 HA3       0.0900026       1.00794       0
    3570 AS2  931  ILE  CG1  CT2       -0.180005       12.0107       0
    3571 AS2  931  ILE  HG11 HA2       0.0900026       1.00794       0
    3572 AS2  931  ILE  HG12 HA2       0.0900026       1.00794       0
    3573 AS2  931  ILE  CD   CT3       -0.270008       12.0107       0
    3574 AS2  931  ILE  HD1  HA3       0.0900026       1.00794       0
    3575 AS2  931  ILE  HD2  HA3       0.0900026       1.00794       0
    3576 AS2  931  ILE  HD3  HA3       0.0900026       1.00794       0
    3577 AS2  931  ILE  C    C          0.510015       12.0107       0
    3578 AS2  931  ILE  O    O         -0.510015       15.9994       0
    3579 AS2  932  GLY  N    NH1       -0.470014       14.0067       0
    3580 AS2  932  GLY  HN   H          0.310009       1.00794       0
    3581 AS2  932  GLY  CA   CT2      -0.0200006       12.0107       0
    3582 AS2  932  GLY  HA1  HB2       0.0900026       1.00794       0
    3583 AS2  932  GLY  HA2  HB2       0.0900026       1.00794       0
    3584 AS2  932  GLY  C    C          0.510015       12.0107       0
    3585 AS2  932  GLY  O    O         -0.510015       15.9994       0
    3586 AS2  933  LYS  N    NH1       -0.470014       14.0067       0
    3587 AS2  933  LYS  HN   H          0.310009       1.00794       0
    3588 AS2  933  LYS  CA   CT1        0.070002       12.0107       0
    3589 AS2  933  LYS  HA   HB1       0.0900026       1.00794       0
    3590 AS2  933  LYS  CB   CT2       -0.180005       12.0107       0
    3591 AS2  933  LYS  HB1  HA2       0.0900026       1.00794       0
    3592 AS2  933  LYS  HB2  HA2       0.0900026       1.00794       0
    3593 AS2  933  LYS  CG   CT2       -0.180005       12.0107       0
    3594 AS2  933  LYS  HG1  HA2       0.0900026       1.00794       0
    3595 AS2  933  LYS  HG2  HA2       0.0900026       1.00794       0
    3596 AS2  933  LYS  CD   CT2       -0.180005       12.0107       0
    3597 AS2  933  LYS  HD1  HA2       0.0900026       1.00794       0
    3598 AS2  933  LYS  HD2  HA2       0.0900026       1.00794       0
    3599 AS2  933  LYS  CE   CT2        0.210006       12.0107       0
    3600 AS2  933  LYS  HE1  HA2       0.0500014       1.00794       0
    3601 AS2  933  LYS  HE2  HA2       0.0500014       1.00794       0
    3602 AS2  933  LYS  NZ   NH3       -0.300009       14.0067       0
    3603 AS2  933  LYS  HZ1  HC          0.33001       1.00794       0
    3604 AS2  933  LYS  HZ2  HC          0.33001       1.00794       0
    3605 AS2  933  LYS  HZ3  HC          0.33001       1.00794       0
    3606 AS2  933  LYS  C    C          0.510015       12.0107       0
    3607 AS2  933  LYS  O    O         -0.510015       15.9994       0
    3608 AS2  934  ILE  N    NH1       -0.470014       14.0067       0
    3609 AS2  934  ILE  HN   H          0.310009       1.00794       0
    3610 AS2  934  ILE  CA   CT1        0.070002       12.0107       0
    3611 AS2  934  ILE  HA   HB1       0.0900026       1.00794       0
    3612 AS2  934  ILE  CB   CT1      -0.0900026       12.0107       0
    3613 AS2  934  ILE  HB   HA1       0.0900026       1.00794       0
    3614 AS2  934  ILE  CG2  CT3       -0.270008       12.0107       0
    3615 AS2  934  ILE  HG21 HA3       0.0900026       1.00794       0
    3616 AS2  934  ILE  HG22 HA3       0.0900026       1.00794       0
    3617 AS2  934  ILE  HG23 HA3       0.0900026       1.00794       0
    3618 AS2  934  ILE  CG1  CT2       -0.180005       12.0107       0
    3619 AS2  934  ILE  HG11 HA2       0.0900026       1.00794       0
    3620 AS2  934  ILE  HG12 HA2       0.0900026       1.00794       0
    3621 AS2  934  ILE  CD   CT3       -0.270008       12.0107       0
    3622 AS2  934  ILE  HD1  HA3       0.0900026       1.00794       0
    3623 AS2  934  ILE  HD2  HA3       0.0900026       1.00794       0
    3624 AS2  934  ILE  HD3  HA3       0.0900026       1.00794       0
    3625 AS2  934  ILE  C    C          0.510015       12.0107       0
    3626 AS2  934  ILE  O    O         -0.510015       15.9994       0
    3627 AS2  935  GLN  N    NH1       -0.470014       14.0067       0
    3628 AS2  935  GLN  HN   H          0.310009       1.00794       0
    3629 AS2  935  GLN  CA   CT1        0.070002       12.0107       0
    3630 AS2  935  GLN  HA   HB1       0.0900026       1.00794       0
    3631 AS2  935  GLN  CB   CT2       -0.180005       12.0107       0
    3632 AS2  935  GLN  HB1  HA2       0.0900026       1.00794       0
    3633 AS2  935  GLN  HB2  HA2       0.0900026       1.00794       0
    3634 AS2  935  GLN  CG   CT2       -0.180005       12.0107       0
    3635 AS2  935  GLN  HG1  HA2       0.0900026       1.00794       0
    3636 AS2  935  GLN  HG2  HA2       0.0900026       1.00794       0
    3637 AS2  935  GLN  CD   CC         0.550016       12.0107       0
    3638 AS2  935  GLN  OE1  O         -0.550016       15.9994       0
    3639 AS2  935  GLN  NE2  NH2       -0.620018       14.0067       0
    3640 AS2  935  GLN  HE21 H          0.320009       1.00794       0
    3641 AS2  935  GLN  HE22 H          0.300009       1.00794       0
    3642 AS2  935  GLN  C    C          0.510015       12.0107       0
    3643 AS2  935  GLN  O    O         -0.510015       15.9994       0
    3644 AS2  936  ASP  N    NH1       -0.470014       14.0067       0
    3645 AS2  936  ASP  HN   H          0.310009       1.00794       0
    3646 AS2  936  ASP  CA   CT1        0.070002       12.0107       0
    3647 AS2  936  ASP  HA   HB1       0.0900026       1.00794       0
    3648 AS2  936  ASP  CB   CT2A      -0.280008       12.0107       0
    3649 AS2  936  ASP  HB1  HA2       0.0900026       1.00794       0
    3650 AS2  936  ASP  HB2  HA2       0.0900026       1.00794       0
    3651 AS2  936  ASP  CG   CC         0.620018       12.0107       0
    3652 AS2  936  ASP  OD1  OC        -0.760022       15.9994       0
    3653 AS2  936  ASP  OD2  OC        -0.760022       15.9994       0
    3654 AS2  936  ASP  C    C          0.510015       12.0107       0
    3655 AS2  936  ASP  O    O         -0.510015       15.9994       0
    3656 AS2  937  SER  N    NH1       -0.470014       14.0067       0
    3657 AS2  937  SER  HN   H          0.310009       1.00794       0
    3658 AS2  937  SER  CA   CT1        0.070002       12.0107       0
    3659 AS2  937  SER  HA   HB1       0.0900026       1.00794       0
    3660 AS2  937  SER  CB   CT2       0.0500014       12.0107       0
    3661 AS2  937  SER  HB1  HA2       0.0900026       1.00794       0
    3662 AS2  937  SER  HB2  HA2       0.0900026       1.00794       0
    3663 AS2  937  SER  OG   OH1       -0.660019       15.9994       0
    3664 AS2  937  SER  HG1  H          0.430012       1.00794       0
    3665 AS2  937  SER  C    C          0.510015       12.0107       0
    3666 AS2  937  SER  O    O         -0.510015       15.9994       0
    3667 AS2  938  LEU  N    NH1       -0.470014       14.0067       0
    3668 AS2  938  LEU  HN   H          0.310009       1.00794       0
    3669 AS2  938  LEU  CA   CT1        0.070002       12.0107       0
    3670 AS2  938  LEU  HA   HB1       0.0900026       1.00794       0
    3671 AS2  938  LEU  CB   CT2       -0.180005       12.0107       0
    3672 AS2  938  LEU  HB1  HA2       0.0900026       1.00794       0
    3673 AS2  938  LEU  HB2  HA2       0.0900026       1.00794       0
    3674 AS2  938  LEU  CG   CT1      -0.0900026       12.0107       0
    3675 AS2  938  LEU  HG   HA1       0.0900026       1.00794       0
    3676 AS2  938  LEU  CD1  CT3       -0.270008       12.0107       0
    3677 AS2  938  LEU  HD11 HA3       0.0900026       1.00794       0
    3678 AS2  938  LEU  HD12 HA3       0.0900026       1.00794       0
    3679 AS2  938  LEU  HD13 HA3       0.0900026       1.00794       0
    3680 AS2  938  LEU  CD2  CT3       -0.270008       12.0107       0
    3681 AS2  938  LEU  HD21 HA3       0.0900026       1.00794       0
    3682 AS2  938  LEU  HD22 HA3       0.0900026       1.00794       0
    3683 AS2  938  LEU  HD23 HA3       0.0900026       1.00794       0
    3684 AS2  938  LEU  C    C          0.510015       12.0107       0
    3685 AS2  938  LEU  O    O         -0.510015       15.9994       0
    3686 AS2  939  SER  N    NH1       -0.470014       14.0067       0
    3687 AS2  939  SER  HN   H          0.310009       1.00794       0
    3688 AS2  939  SER  CA   CT1        0.070002       12.0107       0
    3689 AS2  939  SER  HA   HB1       0.0900026       1.00794       0
    3690 AS2  939  SER  CB   CT2       0.0500014       12.0107       0
    3691 AS2  939  SER  HB1  HA2       0.0900026       1.00794       0
    3692 AS2  939  SER  HB2  HA2       0.0900026       1.00794       0
    3693 AS2  939  SER  OG   OH1       -0.660019       15.9994       0
    3694 AS2  939  SER  HG1  H          0.430012       1.00794       0
    3695 AS2  939  SER  C    C          0.510015       12.0107       0
    3696 AS2  939  SER  O    O         -0.510015       15.9994       0
    3697 AS2  940  SER  N    NH1       -0.470014       14.0067       0
    3698 AS2  940  SER  HN   H          0.310009       1.00794       0
    3699 AS2  940  SER  CA   CT1        0.070002       12.0107       0
    3700 AS2  940  SER  HA   HB1       0.0900026       1.00794       0
    3701 AS2  940  SER  CB   CT2       0.0500014       12.0107       0
    3702 AS2  940  SER  HB1  HA2       0.0900026       1.00794       0
    3703 AS2  940  SER  HB2  HA2       0.0900026       1.00794       0
    3704 AS2  940  SER  OG   OH1       -0.660019       15.9994       0
    3705 AS2  940  SER  HG1  H          0.430012       1.00794       0
    3706 AS2  940  SER  C    C          0.510015       12.0107       0
    3707 AS2  940  SER  O    O         -0.510015       15.9994       0
    3708 AS2  941  THR  N    NH1       -0.470014       14.0067       0
    3709 AS2  941  THR  HN   H          0.310009       1.00794       0
    3710 AS2  941  THR  CA   CT1        0.070002       12.0107       0
    3711 AS2  941  THR  HA   HB1       0.0900026       1.00794       0
    3712 AS2  941  THR  CB   CT1        0.140004       12.0107       0
    3713 AS2  941  THR  HB   HA1       0.0900026       1.00794       0
    3714 AS2  941  THR  OG1  OH1       -0.660019       15.9994       0
    3715 AS2  941  THR  HG1  H          0.430012       1.00794       0
    3716 AS2  941  THR  CG2  CT3       -0.270008       12.0107       0
    3717 AS2  941  THR  HG21 HA3       0.0900026       1.00794       0
    3718 AS2  941  THR  HG22 HA3       0.0900026       1.00794       0
    3719 AS2  941  THR  HG23 HA3       0.0900026       1.00794       0
    3720 AS2  941  THR  C    C          0.510015       12.0107       0
    3721 AS2  941  THR  O    O         -0.510015       15.9994       0
    3722 AS2  942  PRO  N    N         -0.290008       14.0067       0
    3723 AS2  942  PRO  CD   CP3               0       12.0107       0
    3724 AS2  942  PRO  HD1  HA2       0.0900026       1.00794       0
    3725 AS2  942  PRO  HD2  HA2       0.0900026       1.00794       0
    3726 AS2  942  PRO  CA   CP1       0.0200006       12.0107       0
    3727 AS2  942  PRO  HA   HB1       0.0900026       1.00794       0
    3728 AS2  942  PRO  CB   CP2       -0.180005       12.0107       0
    3729 AS2  942  PRO  HB1  HA2       0.0900026       1.00794       0
    3730 AS2  942  PRO  HB2  HA2       0.0900026       1.00794       0
    3731 AS2  942  PRO  CG   CP2       -0.180005       12.0107       0
    3732 AS2  942  PRO  HG1  HA2       0.0900026       1.00794       0
    3733 AS2  942  PRO  HG2  HA2       0.0900026       1.00794       0
    3734 AS2  942  PRO  C    C          0.510015       12.0107       0
    3735 AS2  942  PRO  O    O         -0.510015       15.9994       0
    3736 AS2  943  SER  N    NH1       -0.470014       14.0067       0
    3737 AS2  943  SER  HN   H          0.310009       1.00794       0
    3738 AS2  943  SER  CA   CT1        0.070002       12.0107       0
    3739 AS2  943  SER  HA   HB1       0.0900026       1.00794       0
    3740 AS2  943  SER  CB   CT2       0.0500014       12.0107       0
    3741 AS2  943  SER  HB1  HA2       0.0900026       1.00794       0
    3742 AS2  943  SER  HB2  HA2       0.0900026       1.00794       0
    3743 AS2  943  SER  OG   OH1       -0.660019       15.9994       0
    3744 AS2  943  SER  HG1  H          0.430012       1.00794       0
    3745 AS2  943  SER  C    C          0.510015       12.0107       0
    3746 AS2  943  SER  O    O         -0.510015       15.9994       0
    3747 AS2  944  ALA  N    NH1       -0.470014       14.0067       0
    3748 AS2  944  ALA  HN   H          0.310009       1.00794       0
    3749 AS2  944  ALA  CA   CT1        0.070002       12.0107       0
    3750 AS2  944  ALA  HA   HB1       0.0900026       1.00794       0
    3751 AS2  944  ALA  CB   CT3       -0.270008       12.0107       0
    3752 AS2  944  ALA  HB1  HA3       0.0900026       1.00794       0
    3753 AS2  944  ALA  HB2  HA3       0.0900026       1.00794       0
    3754 AS2  944  ALA  HB3  HA3       0.0900026       1.00794       0
    3755 AS2  944  ALA  C    C          0.510015       12.0107       0
    3756 AS2  944  ALA  O    O         -0.510015       15.9994       0
    3757 AS2  945  LEU  N    NH1       -0.470014       14.0067       0
    3758 AS2  945  LEU  HN   H          0.310009       1.00794       0
    3759 AS2  945  LEU  CA   CT1        0.070002       12.0107       0
    3760 AS2  945  LEU  HA   HB1       0.0900026       1.00794       0
    3761 AS2  945  LEU  CB   CT2       -0.180005       12.0107       0
    3762 AS2  945  LEU  HB1  HA2       0.0900026       1.00794       0
    3763 AS2  945  LEU  HB2  HA2       0.0900026       1.00794       0
    3764 AS2  945  LEU  CG   CT1      -0.0900026       12.0107       0
    3765 AS2  945  LEU  HG   HA1       0.0900026       1.00794       0
    3766 AS2  945  LEU  CD1  CT3       -0.270008       12.0107       0
    3767 AS2  945  LEU  HD11 HA3       0.0900026       1.00794       0
    3768 AS2  945  LEU  HD12 HA3       0.0900026       1.00794       0
    3769 AS2  945  LEU  HD13 HA3       0.0900026       1.00794       0
    3770 AS2  945  LEU  CD2  CT3       -0.270008       12.0107       0
    3771 AS2  945  LEU  HD21 HA3       0.0900026       1.00794       0
    3772 AS2  945  LEU  HD22 HA3       0.0900026       1.00794       0
    3773 AS2  945  LEU  HD23 HA3       0.0900026       1.00794       0
    3774 AS2  945  LEU  C    C          0.510015       12.0107       0
    3775 AS2  945  LEU  O    O         -0.510015       15.9994       0
    3776 AS2  946  GLY  N    NH1       -0.470014       14.0067       0
    3777 AS2  946  GLY  HN   H          0.310009       1.00794       0
    3778 AS2  946  GLY  CA   CT2      -0.0200006       12.0107       0
    3779 AS2  946  GLY  HA1  HB2       0.0900026       1.00794       0
    3780 AS2  946  GLY  HA2  HB2       0.0900026       1.00794       0
    3781 AS2  946  GLY  C    C          0.510015       12.0107       0
    3782 AS2  946  GLY  O    O         -0.510015       15.9994       0
    3783 AS2  947  LYS  N    NH1       -0.470014       14.0067       0
    3784 AS2  947  LYS  HN   H          0.310009       1.00794       0
    3785 AS2  947  LYS  CA   CT1        0.070002       12.0107       0
    3786 AS2  947  LYS  HA   HB1       0.0900026       1.00794       0
    3787 AS2  947  LYS  CB   CT2       -0.180005       12.0107       0
    3788 AS2  947  LYS  HB1  HA2       0.0900026       1.00794       0
    3789 AS2  947  LYS  HB2  HA2       0.0900026       1.00794       0
    3790 AS2  947  LYS  CG   CT2       -0.180005       12.0107       0
    3791 AS2  947  LYS  HG1  HA2       0.0900026       1.00794       0
    3792 AS2  947  LYS  HG2  HA2       0.0900026       1.00794       0
    3793 AS2  947  LYS  CD   CT2       -0.180005       12.0107       0
    3794 AS2  947  LYS  HD1  HA2       0.0900026       1.00794       0
    3795 AS2  947  LYS  HD2  HA2       0.0900026       1.00794       0
    3796 AS2  947  LYS  CE   CT2        0.210006       12.0107       0
    3797 AS2  947  LYS  HE1  HA2       0.0500014       1.00794       0
    3798 AS2  947  LYS  HE2  HA2       0.0500014       1.00794       0
    3799 AS2  947  LYS  NZ   NH3       -0.300009       14.0067       0
    3800 AS2  947  LYS  HZ1  HC          0.33001       1.00794       0
    3801 AS2  947  LYS  HZ2  HC          0.33001       1.00794       0
    3802 AS2  947  LYS  HZ3  HC          0.33001       1.00794       0
    3803 AS2  947  LYS  C    C          0.510015       12.0107       0
    3804 AS2  947  LYS  O    O         -0.510015       15.9994       0
    3805 AS2  948  LEU  N    NH1       -0.470014       14.0067       0
    3806 AS2  948  LEU  HN   H          0.310009       1.00794       0
    3807 AS2  948  LEU  CA   CT1        0.070002       12.0107       0
    3808 AS2  948  LEU  HA   HB1       0.0900026       1.00794       0
    3809 AS2  948  LEU  CB   CT2       -0.180005       12.0107       0
    3810 AS2  948  LEU  HB1  HA2       0.0900026       1.00794       0
    3811 AS2  948  LEU  HB2  HA2       0.0900026       1.00794       0
    3812 AS2  948  LEU  CG   CT1      -0.0900026       12.0107       0
    3813 AS2  948  LEU  HG   HA1       0.0900026       1.00794       0
    3814 AS2  948  LEU  CD1  CT3       -0.270008       12.0107       0
    3815 AS2  948  LEU  HD11 HA3       0.0900026       1.00794       0
    3816 AS2  948  LEU  HD12 HA3       0.0900026       1.00794       0
    3817 AS2  948  LEU  HD13 HA3       0.0900026       1.00794       0
    3818 AS2  948  LEU  CD2  CT3       -0.270008       12.0107       0
    3819 AS2  948  LEU  HD21 HA3       0.0900026       1.00794       0
    3820 AS2  948  LEU  HD22 HA3       0.0900026       1.00794       0
    3821 AS2  948  LEU  HD23 HA3       0.0900026       1.00794       0
    3822 AS2  948  LEU  C    C          0.510015       12.0107       0
    3823 AS2  948  LEU  O    O         -0.510015       15.9994       0
    3824 AS2  949  GLN  N    NH1       -0.470014       14.0067       0
    3825 AS2  949  GLN  HN   H          0.310009       1.00794       0
    3826 AS2  949  GLN  CA   CT1        0.070002       12.0107       0
    3827 AS2  949  GLN  HA   HB1       0.0900026       1.00794       0
    3828 AS2  949  GLN  CB   CT2       -0.180005       12.0107       0
    3829 AS2  949  GLN  HB1  HA2       0.0900026       1.00794       0
    3830 AS2  949  GLN  HB2  HA2       0.0900026       1.00794       0
    3831 AS2  949  GLN  CG   CT2       -0.180005       12.0107       0
    3832 AS2  949  GLN  HG1  HA2       0.0900026       1.00794       0
    3833 AS2  949  GLN  HG2  HA2       0.0900026       1.00794       0
    3834 AS2  949  GLN  CD   CC         0.550016       12.0107       0
    3835 AS2  949  GLN  OE1  O         -0.550016       15.9994       0
    3836 AS2  949  GLN  NE2  NH2       -0.620018       14.0067       0
    3837 AS2  949  GLN  HE21 H          0.320009       1.00794       0
    3838 AS2  949  GLN  HE22 H          0.300009       1.00794       0
    3839 AS2  949  GLN  C    C          0.510015       12.0107       0
    3840 AS2  949  GLN  O    O         -0.510015       15.9994       0
    3841 AS2  950  ASP  N    NH1       -0.470014       14.0067       0
    3842 AS2  950  ASP  HN   H          0.310009       1.00794       0
    3843 AS2  950  ASP  CA   CT1        0.070002       12.0107       0
    3844 AS2  950  ASP  HA   HB1       0.0900026       1.00794       0
    3845 AS2  950  ASP  CB   CT2A      -0.280008       12.0107       0
    3846 AS2  950  ASP  HB1  HA2       0.0900026       1.00794       0
    3847 AS2  950  ASP  HB2  HA2       0.0900026       1.00794       0
    3848 AS2  950  ASP  CG   CC         0.620018       12.0107       0
    3849 AS2  950  ASP  OD1  OC        -0.760022       15.9994       0
    3850 AS2  950  ASP  OD2  OC        -0.760022       15.9994       0
    3851 AS2  950  ASP  C    C          0.510015       12.0107       0
    3852 AS2  950  ASP  O    O         -0.510015       15.9994       0
    3853 AS2  951  VAL  N    NH1       -0.470014       14.0067       0
    3854 AS2  951  VAL  HN   H          0.310009       1.00794       0
    3855 AS2  951  VAL  CA   CT1        0.070002       12.0107       0
    3856 AS2  951  VAL  HA   HB1       0.0900026       1.00794       0
    3857 AS2  951  VAL  CB   CT1      -0.0900026       12.0107       0
    3858 AS2  951  VAL  HB   HA1       0.0900026       1.00794       0
    3859 AS2  951  VAL  CG1  CT3       -0.270008       12.0107       0
    3860 AS2  951  VAL  HG11 HA3       0.0900026       1.00794       0
    3861 AS2  951  VAL  HG12 HA3       0.0900026       1.00794       0
    3862 AS2  951  VAL  HG13 HA3       0.0900026       1.00794       0
    3863 AS2  951  VAL  CG2  CT3       -0.270008       12.0107       0
    3864 AS2  951  VAL  HG21 HA3       0.0900026       1.00794       0
    3865 AS2  951  VAL  HG22 HA3       0.0900026       1.00794       0
    3866 AS2  951  VAL  HG23 HA3       0.0900026       1.00794       0
    3867 AS2  951  VAL  C    C          0.510015       12.0107       0
    3868 AS2  951  VAL  O    O         -0.510015       15.9994       0
    3869 AS2  952  VAL  N    NH1       -0.470014       14.0067       0
    3870 AS2  952  VAL  HN   H          0.310009       1.00794       0
    3871 AS2  952  VAL  CA   CT1        0.070002       12.0107       0
    3872 AS2  952  VAL  HA   HB1       0.0900026       1.00794       0
    3873 AS2  952  VAL  CB   CT1      -0.0900026       12.0107       0
    3874 AS2  952  VAL  HB   HA1       0.0900026       1.00794       0
    3875 AS2  952  VAL  CG1  CT3       -0.270008       12.0107       0
    3876 AS2  952  VAL  HG11 HA3       0.0900026       1.00794       0
    3877 AS2  952  VAL  HG12 HA3       0.0900026       1.00794       0
    3878 AS2  952  VAL  HG13 HA3       0.0900026       1.00794       0
    3879 AS2  952  VAL  CG2  CT3       -0.270008       12.0107       0
    3880 AS2  952  VAL  HG21 HA3       0.0900026       1.00794       0
    3881 AS2  952  VAL  HG22 HA3       0.0900026       1.00794       0
    3882 AS2  952  VAL  HG23 HA3       0.0900026       1.00794       0
    3883 AS2  952  VAL  C    C          0.510015       12.0107       0
    3884 AS2  952  VAL  O    O         -0.510015       15.9994       0
    3885 AS2  953  ASN  N    NH1       -0.470014       14.0067       0
    3886 AS2  953  ASN  HN   H          0.310009       1.00794       0
    3887 AS2  953  ASN  CA   CT1        0.070002       12.0107       0
    3888 AS2  953  ASN  HA   HB1       0.0900026       1.00794       0
    3889 AS2  953  ASN  CB   CT2       -0.180005       12.0107       0
    3890 AS2  953  ASN  HB1  HA2       0.0900026       1.00794       0
    3891 AS2  953  ASN  HB2  HA2       0.0900026       1.00794       0
    3892 AS2  953  ASN  CG   CC         0.550016       12.0107       0
    3893 AS2  953  ASN  OD1  O         -0.550016       15.9994       0
    3894 AS2  953  ASN  ND2  NH2       -0.620018       14.0067       0
    3895 AS2  953  ASN  HD21 H          0.320009       1.00794       0
    3896 AS2  953  ASN  HD22 H          0.300009       1.00794       0
    3897 AS2  953  ASN  C    C          0.510015       12.0107       0
    3898 AS2  953  ASN  O    O         -0.510015       15.9994       0
    3899 AS2  954  GLN  N    NH1       -0.470014       14.0067       0
    3900 AS2  954  GLN  HN   H          0.310009       1.00794       0
    3901 AS2  954  GLN  CA   CT1        0.070002       12.0107       0
    3902 AS2  954  GLN  HA   HB1       0.0900026       1.00794       0
    3903 AS2  954  GLN  CB   CT2       -0.180005       12.0107       0
    3904 AS2  954  GLN  HB1  HA2       0.0900026       1.00794       0
    3905 AS2  954  GLN  HB2  HA2       0.0900026       1.00794       0
    3906 AS2  954  GLN  CG   CT2       -0.180005       12.0107       0
    3907 AS2  954  GLN  HG1  HA2       0.0900026       1.00794       0
    3908 AS2  954  GLN  HG2  HA2       0.0900026       1.00794       0
    3909 AS2  954  GLN  CD   CC         0.550016       12.0107       0
    3910 AS2  954  GLN  OE1  O         -0.550016       15.9994       0
    3911 AS2  954  GLN  NE2  NH2       -0.620018       14.0067       0
    3912 AS2  954  GLN  HE21 H          0.320009       1.00794       0
    3913 AS2  954  GLN  HE22 H          0.300009       1.00794       0
    3914 AS2  954  GLN  C    C          0.510015       12.0107       0
    3915 AS2  954  GLN  O    O         -0.510015       15.9994       0
    3916 AS2  955  ASN  N    NH1       -0.470014       14.0067       0
    3917 AS2  955  ASN  HN   H          0.310009       1.00794       0
    3918 AS2  955  ASN  CA   CT1        0.070002       12.0107       0
    3919 AS2  955  ASN  HA   HB1       0.0900026       1.00794       0
    3920 AS2  955  ASN  CB   CT2       -0.180005       12.0107       0
    3921 AS2  955  ASN  HB1  HA2       0.0900026       1.00794       0
    3922 AS2  955  ASN  HB2  HA2       0.0900026       1.00794       0
    3923 AS2  955  ASN  CG   CC         0.550016       12.0107       0
    3924 AS2  955  ASN  OD1  O         -0.550016       15.9994       0
    3925 AS2  955  ASN  ND2  NH2       -0.620018       14.0067       0
    3926 AS2  955  ASN  HD21 H          0.320009       1.00794       0
    3927 AS2  955  ASN  HD22 H          0.300009       1.00794       0
    3928 AS2  955  ASN  C    C          0.510015       12.0107       0
    3929 AS2  955  ASN  O    O         -0.510015       15.9994       0
    3930 AS2  956  ALA  N    NH1       -0.470014       14.0067       0
    3931 AS2  956  ALA  HN   H          0.310009       1.00794       0
    3932 AS2  956  ALA  CA   CT1        0.070002       12.0107       0
    3933 AS2  956  ALA  HA   HB1       0.0900026       1.00794       0
    3934 AS2  956  ALA  CB   CT3       -0.270008       12.0107       0
    3935 AS2  956  ALA  HB1  HA3       0.0900026       1.00794       0
    3936 AS2  956  ALA  HB2  HA3       0.0900026       1.00794       0
    3937 AS2  956  ALA  HB3  HA3       0.0900026       1.00794       0
    3938 AS2  956  ALA  C    C          0.510015       12.0107       0
    3939 AS2  956  ALA  O    O         -0.510015       15.9994       0
    3940 AS2  957  GLU  N    NH1       -0.470014       14.0067       0
    3941 AS2  957  GLU  HN   H          0.310009       1.00794       0
    3942 AS2  957  GLU  CA   CT1        0.070002       12.0107       0
    3943 AS2  957  GLU  HA   HB1       0.0900026       1.00794       0
    3944 AS2  957  GLU  CB   CT2A      -0.180005       12.0107       0
    3945 AS2  957  GLU  HB1  HA2       0.0900026       1.00794       0
    3946 AS2  957  GLU  HB2  HA2       0.0900026       1.00794       0
    3947 AS2  957  GLU  CG   CT2       -0.280008       12.0107       0
    3948 AS2  957  GLU  HG1  HA2       0.0900026       1.00794       0
    3949 AS2  957  GLU  HG2  HA2       0.0900026       1.00794       0
    3950 AS2  957  GLU  CD   CC         0.620018       12.0107       0
    3951 AS2  957  GLU  OE1  OC        -0.760022       15.9994       0
    3952 AS2  957  GLU  OE2  OC        -0.760022       15.9994       0
    3953 AS2  957  GLU  C    C          0.510015       12.0107       0
    3954 AS2  957  GLU  O    O         -0.510015       15.9994       0
    3955 AS2  958  ALA  N    NH1       -0.470014       14.0067       0
    3956 AS2  958  ALA  HN   H          0.310009       1.00794       0
    3957 AS2  958  ALA  CA   CT1        0.070002       12.0107       0
    3958 AS2  958  ALA  HA   HB1       0.0900026       1.00794       0
    3959 AS2  958  ALA  CB   CT3       -0.270008       12.0107       0
    3960 AS2  958  ALA  HB1  HA3       0.0900026       1.00794       0
    3961 AS2  958  ALA  HB2  HA3       0.0900026       1.00794       0
    3962 AS2  958  ALA  HB3  HA3       0.0900026       1.00794       0
    3963 AS2  958  ALA  C    C          0.510015       12.0107       0
    3964 AS2  958  ALA  O    O         -0.510015       15.9994       0
    3965 AS2  959  LEU  N    NH1       -0.470014       14.0067       0
    3966 AS2  959  LEU  HN   H          0.310009       1.00794       0
    3967 AS2  959  LEU  CA   CT1        0.070002       12.0107       0
    3968 AS2  959  LEU  HA   HB1       0.0900026       1.00794       0
    3969 AS2  959  LEU  CB   CT2       -0.180005       12.0107       0
    3970 AS2  959  LEU  HB1  HA2       0.0900026       1.00794       0
    3971 AS2  959  LEU  HB2  HA2       0.0900026       1.00794       0
    3972 AS2  959  LEU  CG   CT1      -0.0900026       12.0107       0
    3973 AS2  959  LEU  HG   HA1       0.0900026       1.00794       0
    3974 AS2  959  LEU  CD1  CT3       -0.270008       12.0107       0
    3975 AS2  959  LEU  HD11 HA3       0.0900026       1.00794       0
    3976 AS2  959  LEU  HD12 HA3       0.0900026       1.00794       0
    3977 AS2  959  LEU  HD13 HA3       0.0900026       1.00794       0
    3978 AS2  959  LEU  CD2  CT3       -0.270008       12.0107       0
    3979 AS2  959  LEU  HD21 HA3       0.0900026       1.00794       0
    3980 AS2  959  LEU  HD22 HA3       0.0900026       1.00794       0
    3981 AS2  959  LEU  HD23 HA3       0.0900026       1.00794       0
    3982 AS2  959  LEU  C    C          0.510015       12.0107       0
    3983 AS2  959  LEU  O    O         -0.510015       15.9994       0
    3984 AS2  960  ASN  N    NH1       -0.470014       14.0067       0
    3985 AS2  960  ASN  HN   H          0.310009       1.00794       0
    3986 AS2  960  ASN  CA   CT1        0.070002       12.0107       0
    3987 AS2  960  ASN  HA   HB1       0.0900026       1.00794       0
    3988 AS2  960  ASN  CB   CT2       -0.180005       12.0107       0
    3989 AS2  960  ASN  HB1  HA2       0.0900026       1.00794       0
    3990 AS2  960  ASN  HB2  HA2       0.0900026       1.00794       0
    3991 AS2  960  ASN  CG   CC         0.550016       12.0107       0
    3992 AS2  960  ASN  OD1  O         -0.550016       15.9994       0
    3993 AS2  960  ASN  ND2  NH2       -0.620018       14.0067       0
    3994 AS2  960  ASN  HD21 H          0.320009       1.00794       0
    3995 AS2  960  ASN  HD22 H          0.300009       1.00794       0
    3996 AS2  960  ASN  C    C          0.510015       12.0107       0
    3997 AS2  960  ASN  O    O         -0.510015       15.9994       0
    3998 AS2  961  THR  N    NH1       -0.470014       14.0067       0
    3999 AS2  961  THR  HN   H          0.310009       1.00794       0
    4000 AS2  961  THR  CA   CT1        0.070002       12.0107       0
    4001 AS2  961  THR  HA   HB1       0.0900026       1.00794       0
    4002 AS2  961  THR  CB   CT1        0.140004       12.0107       0
    4003 AS2  961  THR  HB   HA1       0.0900026       1.00794       0
    4004 AS2  961  THR  OG1  OH1       -0.660019       15.9994       0
    4005 AS2  961  THR  HG1  H          0.430012       1.00794       0
    4006 AS2  961  THR  CG2  CT3       -0.270008       12.0107       0
    4007 AS2  961  THR  HG21 HA3       0.0900026       1.00794       0
    4008 AS2  961  THR  HG22 HA3       0.0900026       1.00794       0
    4009 AS2  961  THR  HG23 HA3       0.0900026       1.00794       0
    4010 AS2  961  THR  C    C          0.510015       12.0107       0
    4011 AS2  961  THR  O    O         -0.510015       15.9994       0
    4012 AS2  962  LEU  N    NH1       -0.470014       14.0067       0
    4013 AS2  962  LEU  HN   H          0.310009       1.00794       0
    4014 AS2  962  LEU  CA   CT1        0.070002       12.0107       0
    4015 AS2  962  LEU  HA   HB1       0.0900026       1.00794       0
    4016 AS2  962  LEU  CB   CT2       -0.180005       12.0107       0
    4017 AS2  962  LEU  HB1  HA2       0.0900026       1.00794       0
    4018 AS2  962  LEU  HB2  HA2       0.0900026       1.00794       0
    4019 AS2  962  LEU  CG   CT1      -0.0900026       12.0107       0
    4020 AS2  962  LEU  HG   HA1       0.0900026       1.00794       0
    4021 AS2  962  LEU  CD1  CT3       -0.270008       12.0107       0
    4022 AS2  962  LEU  HD11 HA3       0.0900026       1.00794       0
    4023 AS2  962  LEU  HD12 HA3       0.0900026       1.00794       0
    4024 AS2  962  LEU  HD13 HA3       0.0900026       1.00794       0
    4025 AS2  962  LEU  CD2  CT3       -0.270008       12.0107       0
    4026 AS2  962  LEU  HD21 HA3       0.0900026       1.00794       0
    4027 AS2  962  LEU  HD22 HA3       0.0900026       1.00794       0
    4028 AS2  962  LEU  HD23 HA3       0.0900026       1.00794       0
    4029 AS2  962  LEU  C    C          0.510015       12.0107       0
    4030 AS2  962  LEU  O    O         -0.510015       15.9994       0
    4031 AS2  963  VAL  N    NH1       -0.470014       14.0067       0
    4032 AS2  963  VAL  HN   H          0.310009       1.00794       0
    4033 AS2  963  VAL  CA   CT1        0.070002       12.0107       0
    4034 AS2  963  VAL  HA   HB1       0.0900026       1.00794       0
    4035 AS2  963  VAL  CB   CT1      -0.0900026       12.0107       0
    4036 AS2  963  VAL  HB   HA1       0.0900026       1.00794       0
    4037 AS2  963  VAL  CG1  CT3       -0.270008       12.0107       0
    4038 AS2  963  VAL  HG11 HA3       0.0900026       1.00794       0
    4039 AS2  963  VAL  HG12 HA3       0.0900026       1.00794       0
    4040 AS2  963  VAL  HG13 HA3       0.0900026       1.00794       0
    4041 AS2  963  VAL  CG2  CT3       -0.270008       12.0107       0
    4042 AS2  963  VAL  HG21 HA3       0.0900026       1.00794       0
    4043 AS2  963  VAL  HG22 HA3       0.0900026       1.00794       0
    4044 AS2  963  VAL  HG23 HA3       0.0900026       1.00794       0
    4045 AS2  963  VAL  C    C          0.510015       12.0107       0
    4046 AS2  963  VAL  O    O         -0.510015       15.9994       0
    4047 AS2  964  LYS  N    NH1       -0.470014       14.0067       0
    4048 AS2  964  LYS  HN   H          0.310009       1.00794       0
    4049 AS2  964  LYS  CA   CT1        0.070002       12.0107       0
    4050 AS2  964  LYS  HA   HB1       0.0900026       1.00794       0
    4051 AS2  964  LYS  CB   CT2       -0.180005       12.0107       0
    4052 AS2  964  LYS  HB1  HA2       0.0900026       1.00794       0
    4053 AS2  964  LYS  HB2  HA2       0.0900026       1.00794       0
    4054 AS2  964  LYS  CG   CT2       -0.180005       12.0107       0
    4055 AS2  964  LYS  HG1  HA2       0.0900026       1.00794       0
    4056 AS2  964  LYS  HG2  HA2       0.0900026       1.00794       0
    4057 AS2  964  LYS  CD   CT2       -0.180005       12.0107       0
    4058 AS2  964  LYS  HD1  HA2       0.0900026       1.00794       0
    4059 AS2  964  LYS  HD2  HA2       0.0900026       1.00794       0
    4060 AS2  964  LYS  CE   CT2        0.210006       12.0107       0
    4061 AS2  964  LYS  HE1  HA2       0.0500014       1.00794       0
    4062 AS2  964  LYS  HE2  HA2       0.0500014       1.00794       0
    4063 AS2  964  LYS  NZ   NH3       -0.300009       14.0067       0
    4064 AS2  964  LYS  HZ1  HC          0.33001       1.00794       0
    4065 AS2  964  LYS  HZ2  HC          0.33001       1.00794       0
    4066 AS2  964  LYS  HZ3  HC          0.33001       1.00794       0
    4067 AS2  964  LYS  C    C          0.510015       12.0107       0
    4068 AS2  964  LYS  O    O         -0.510015       15.9994       0
    4069 AS2  965  GLN  N    NH1       -0.470014       14.0067       0
    4070 AS2  965  GLN  HN   H          0.310009       1.00794       0
    4071 AS2  965  GLN  CA   CT1        0.070002       12.0107       0
    4072 AS2  965  GLN  HA   HB1       0.0900026       1.00794       0
    4073 AS2  965  GLN  CB   CT2       -0.180005       12.0107       0
    4074 AS2  965  GLN  HB1  HA2       0.0900026       1.00794       0
    4075 AS2  965  GLN  HB2  HA2       0.0900026       1.00794       0
    4076 AS2  965  GLN  CG   CT2       -0.180005       12.0107       0
    4077 AS2  965  GLN  HG1  HA2       0.0900026       1.00794       0
    4078 AS2  965  GLN  HG2  HA2       0.0900026       1.00794       0
    4079 AS2  965  GLN  CD   CC         0.550016       12.0107       0
    4080 AS2  965  GLN  OE1  O         -0.550016       15.9994       0
    4081 AS2  965  GLN  NE2  NH2       -0.620018       14.0067       0
    4082 AS2  965  GLN  HE21 H          0.320009       1.00794       0
    4083 AS2  965  GLN  HE22 H          0.300009       1.00794       0
    4084 AS2  965  GLN  C    C          0.510015       12.0107       0
    4085 AS2  965  GLN  O    O         -0.510015       15.9994       0
    4086 AS2  966  LEU  N    NH1       -0.470014       14.0067       0
    4087 AS2  966  LEU  HN   H          0.310009       1.00794       0
    4088 AS2  966  LEU  CA   CT1        0.070002       12.0107       0
    4089 AS2  966  LEU  HA   HB1       0.0900026       1.00794       0
    4090 AS2  966  LEU  CB   CT2       -0.180005       12.0107       0
    4091 AS2  966  LEU  HB1  HA2       0.0900026       1.00794       0
    4092 AS2  966  LEU  HB2  HA2       0.0900026       1.00794       0
    4093 AS2  966  LEU  CG   CT1      -0.0900026       12.0107       0
    4094 AS2  966  LEU  HG   HA1       0.0900026       1.00794       0
    4095 AS2  966  LEU  CD1  CT3       -0.270008       12.0107       0
    4096 AS2  966  LEU  HD11 HA3       0.0900026       1.00794       0
    4097 AS2  966  LEU  HD12 HA3       0.0900026       1.00794       0
    4098 AS2  966  LEU  HD13 HA3       0.0900026       1.00794       0
    4099 AS2  966  LEU  CD2  CT3       -0.270008       12.0107       0
    4100 AS2  966  LEU  HD21 HA3       0.0900026       1.00794       0
    4101 AS2  966  LEU  HD22 HA3       0.0900026       1.00794       0
    4102 AS2  966  LEU  HD23 HA3       0.0900026       1.00794       0
    4103 AS2  966  LEU  C    C          0.510015       12.0107       0
    4104 AS2  966  LEU  O    O         -0.510015       15.9994       0
    4105 AS2  967  SER  N    NH1       -0.470014       14.0067       0
    4106 AS2  967  SER  HN   H          0.310009       1.00794       0
    4107 AS2  967  SER  CA   CT1        0.070002       12.0107       0
    4108 AS2  967  SER  HA   HB1       0.0900026       1.00794       0
    4109 AS2  967  SER  CB   CT2       0.0500014       12.0107       0
    4110 AS2  967  SER  HB1  HA2       0.0900026       1.00794       0
    4111 AS2  967  SER  HB2  HA2       0.0900026       1.00794       0
    4112 AS2  967  SER  OG   OH1       -0.660019       15.9994       0
    4113 AS2  967  SER  HG1  H          0.430012       1.00794       0
    4114 AS2  967  SER  C    C          0.510015       12.0107       0
    4115 AS2  967  SER  O    O         -0.510015       15.9994       0
    4116 AS2  968  SER  N    NH1       -0.470014       14.0067       0
    4117 AS2  968  SER  HN   H          0.310009       1.00794       0
    4118 AS2  968  SER  CA   CT1        0.070002       12.0107       0
    4119 AS2  968  SER  HA   HB1       0.0900026       1.00794       0
    4120 AS2  968  SER  CB   CT2       0.0500014       12.0107       0
    4121 AS2  968  SER  HB1  HA2       0.0900026       1.00794       0
    4122 AS2  968  SER  HB2  HA2       0.0900026       1.00794       0
    4123 AS2  968  SER  OG   OH1       -0.660019       15.9994       0
    4124 AS2  968  SER  HG1  H          0.430012       1.00794       0
    4125 AS2  968  SER  C    C          0.510015       12.0107       0
    4126 AS2  968  SER  O    O         -0.510015       15.9994       0
    4127 AS2  969  ASN  N    NH1       -0.470014       14.0067       0
    4128 AS2  969  ASN  HN   H          0.310009       1.00794       0
    4129 AS2  969  ASN  CA   CT1        0.070002       12.0107       0
    4130 AS2  969  ASN  HA   HB1       0.0900026       1.00794       0
    4131 AS2  969  ASN  CB   CT2       -0.180005       12.0107       0
    4132 AS2  969  ASN  HB1  HA2       0.0900026       1.00794       0
    4133 AS2  969  ASN  HB2  HA2       0.0900026       1.00794       0
    4134 AS2  969  ASN  CG   CC         0.550016       12.0107       0
    4135 AS2  969  ASN  OD1  O         -0.550016       15.9994       0
    4136 AS2  969  ASN  ND2  NH2       -0.620018       14.0067       0
    4137 AS2  969  ASN  HD21 H          0.320009       1.00794       0
    4138 AS2  969  ASN  HD22 H          0.300009       1.00794       0
    4139 AS2  969  ASN  C    C          0.510015       12.0107       0
    4140 AS2  969  ASN  O    O         -0.510015       15.9994       0
    4141 AS2  970  PHE  N    NH1       -0.470014       14.0067       0
    4142 AS2  970  PHE  HN   H          0.310009       1.00794       0
    4143 AS2  970  PHE  CA   CT1        0.070002       12.0107       0
    4144 AS2  970  PHE  HA   HB1       0.0900026       1.00794       0
    4145 AS2  970  PHE  CB   CT2       -0.180005       12.0107       0
    4146 AS2  970  PHE  HB1  HA2       0.0900026       1.00794       0
    4147 AS2  970  PHE  HB2  HA2       0.0900026       1.00794       0
    4148 AS2  970  PHE  CG   CA                0       12.0107       0
    4149 AS2  970  PHE  CD1  CA        -0.115003       12.0107       0
    4150 AS2  970  PHE  HD1  HP         0.115003       1.00794       0
    4151 AS2  970  PHE  CE1  CA        -0.115003       12.0107       0
    4152 AS2  970  PHE  HE1  HP         0.115003       1.00794       0
    4153 AS2  970  PHE  CZ   CA        -0.115003       12.0107       0
    4154 AS2  970  PHE  HZ   HP         0.115003       1.00794       0
    4155 AS2  970  PHE  CD2  CA        -0.115003       12.0107       0
    4156 AS2  970  PHE  HD2  HP         0.115003       1.00794       0
    4157 AS2  970  PHE  CE2  CA        -0.115003       12.0107       0
    4158 AS2  970  PHE  HE2  HP         0.115003       1.00794       0
    4159 AS2  970  PHE  C    C          0.510015       12.0107       0
    4160 AS2  970  PHE  O    O         -0.510015       15.9994       0
    4161 AS2  971  GLY  N    NH1       -0.470014       14.0067       0
    4162 AS2  971  GLY  HN   H          0.310009       1.00794       0
    4163 AS2  971  GLY  CA   CT2      -0.0200006       12.0107       0
    4164 AS2  971  GLY  HA1  HB2       0.0900026       1.00794       0
    4165 AS2  971  GLY  HA2  HB2       0.0900026       1.00794       0
    4166 AS2  971  GLY  C    C          0.510015       12.0107       0
    4167 AS2  971  GLY  O    O         -0.510015       15.9994       0
    4168 AS2  972  ALA  N    NH1       -0.470014       14.0067       0
    4169 AS2  972  ALA  HN   H          0.310009       1.00794       0
    4170 AS2  972  ALA  CA   CT1        0.070002       12.0107       0
    4171 AS2  972  ALA  HA   HB1       0.0900026       1.00794       0
    4172 AS2  972  ALA  CB   CT3       -0.270008       12.0107       0
    4173 AS2  972  ALA  HB1  HA3       0.0900026       1.00794       0
    4174 AS2  972  ALA  HB2  HA3       0.0900026       1.00794       0
    4175 AS2  972  ALA  HB3  HA3       0.0900026       1.00794       0
    4176 AS2  972  ALA  C    C          0.510015       12.0107       0
    4177 AS2  972  ALA  O    O         -0.510015       15.9994       0
    4178 AS2  973  ILE  N    NH1       -0.470014       14.0067       0
    4179 AS2  973  ILE  HN   H          0.310009       1.00794       0
    4180 AS2  973  ILE  CA   CT1        0.070002       12.0107       0
    4181 AS2  973  ILE  HA   HB1       0.0900026       1.00794       0
    4182 AS2  973  ILE  CB   CT1      -0.0900026       12.0107       0
    4183 AS2  973  ILE  HB   HA1       0.0900026       1.00794       0
    4184 AS2  973  ILE  CG2  CT3       -0.270008       12.0107       0
    4185 AS2  973  ILE  HG21 HA3       0.0900026       1.00794       0
    4186 AS2  973  ILE  HG22 HA3       0.0900026       1.00794       0
    4187 AS2  973  ILE  HG23 HA3       0.0900026       1.00794       0
    4188 AS2  973  ILE  CG1  CT2       -0.180005       12.0107       0
    4189 AS2  973  ILE  HG11 HA2       0.0900026       1.00794       0
    4190 AS2  973  ILE  HG12 HA2       0.0900026       1.00794       0
    4191 AS2  973  ILE  CD   CT3       -0.270008       12.0107       0
    4192 AS2  973  ILE  HD1  HA3       0.0900026       1.00794       0
    4193 AS2  973  ILE  HD2  HA3       0.0900026       1.00794       0
    4194 AS2  973  ILE  HD3  HA3       0.0900026       1.00794       0
    4195 AS2  973  ILE  C    C          0.510015       12.0107       0
    4196 AS2  973  ILE  O    O         -0.510015       15.9994       0
    4197 AS2  974  SER  N    NH1       -0.470014       14.0067       0
    4198 AS2  974  SER  HN   H          0.310009       1.00794       0
    4199 AS2  974  SER  CA   CT1        0.070002       12.0107       0
    4200 AS2  974  SER  HA   HB1       0.0900026       1.00794       0
    4201 AS2  974  SER  CB   CT2       0.0500014       12.0107       0
    4202 AS2  974  SER  HB1  HA2       0.0900026       1.00794       0
    4203 AS2  974  SER  HB2  HA2       0.0900026       1.00794       0
    4204 AS2  974  SER  OG   OH1       -0.660019       15.9994       0
    4205 AS2  974  SER  HG1  H          0.430012       1.00794       0
    4206 AS2  974  SER  C    C          0.510015       12.0107       0
    4207 AS2  974  SER  O    O         -0.510015       15.9994       0
    4208 AS2  975  SER  N    NH1       -0.470014       14.0067       0
    4209 AS2  975  SER  HN   H          0.310009       1.00794       0
    4210 AS2  975  SER  CA   CT1        0.070002       12.0107       0
    4211 AS2  975  SER  HA   HB1       0.0900026       1.00794       0
    4212 AS2  975  SER  CB   CT2       0.0500014       12.0107       0
    4213 AS2  975  SER  HB1  HA2       0.0900026       1.00794       0
    4214 AS2  975  SER  HB2  HA2       0.0900026       1.00794       0
    4215 AS2  975  SER  OG   OH1       -0.660019       15.9994       0
    4216 AS2  975  SER  HG1  H          0.430012       1.00794       0
    4217 AS2  975  SER  C    C          0.510015       12.0107       0
    4218 AS2  975  SER  O    O         -0.510015       15.9994       0
    4219 AS2  976  VAL  N    NH1       -0.470014       14.0067       0
    4220 AS2  976  VAL  HN   H          0.310009       1.00794       0
    4221 AS2  976  VAL  CA   CT1        0.070002       12.0107       0
    4222 AS2  976  VAL  HA   HB1       0.0900026       1.00794       0
    4223 AS2  976  VAL  CB   CT1      -0.0900026       12.0107       0
    4224 AS2  976  VAL  HB   HA1       0.0900026       1.00794       0
    4225 AS2  976  VAL  CG1  CT3       -0.270008       12.0107       0
    4226 AS2  976  VAL  HG11 HA3       0.0900026       1.00794       0
    4227 AS2  976  VAL  HG12 HA3       0.0900026       1.00794       0
    4228 AS2  976  VAL  HG13 HA3       0.0900026       1.00794       0
    4229 AS2  976  VAL  CG2  CT3       -0.270008       12.0107       0
    4230 AS2  976  VAL  HG21 HA3       0.0900026       1.00794       0
    4231 AS2  976  VAL  HG22 HA3       0.0900026       1.00794       0
    4232 AS2  976  VAL  HG23 HA3       0.0900026       1.00794       0
    4233 AS2  976  VAL  C    C          0.510015       12.0107       0
    4234 AS2  976  VAL  O    O         -0.510015       15.9994       0
    4235 AS2  977  LEU  N    NH1       -0.470014       14.0067       0
    4236 AS2  977  LEU  HN   H          0.310009       1.00794       0
    4237 AS2  977  LEU  CA   CT1        0.070002       12.0107       0
    4238 AS2  977  LEU  HA   HB1       0.0900026       1.00794       0
    4239 AS2  977  LEU  CB   CT2       -0.180005       12.0107       0
    4240 AS2  977  LEU  HB1  HA2       0.0900026       1.00794       0
    4241 AS2  977  LEU  HB2  HA2       0.0900026       1.00794       0
    4242 AS2  977  LEU  CG   CT1      -0.0900026       12.0107       0
    4243 AS2  977  LEU  HG   HA1       0.0900026       1.00794       0
    4244 AS2  977  LEU  CD1  CT3       -0.270008       12.0107       0
    4245 AS2  977  LEU  HD11 HA3       0.0900026       1.00794       0
    4246 AS2  977  LEU  HD12 HA3       0.0900026       1.00794       0
    4247 AS2  977  LEU  HD13 HA3       0.0900026       1.00794       0
    4248 AS2  977  LEU  CD2  CT3       -0.270008       12.0107       0
    4249 AS2  977  LEU  HD21 HA3       0.0900026       1.00794       0
    4250 AS2  977  LEU  HD22 HA3       0.0900026       1.00794       0
    4251 AS2  977  LEU  HD23 HA3       0.0900026       1.00794       0
    4252 AS2  977  LEU  C    C          0.510015       12.0107       0
    4253 AS2  977  LEU  O    O         -0.510015       15.9994       0
    4254 AS2  978  ASN  N    NH1       -0.470014       14.0067       0
    4255 AS2  978  ASN  HN   H          0.310009       1.00794       0
    4256 AS2  978  ASN  CA   CT1        0.070002       12.0107       0
    4257 AS2  978  ASN  HA   HB1       0.0900026       1.00794       0
    4258 AS2  978  ASN  CB   CT2       -0.180005       12.0107       0
    4259 AS2  978  ASN  HB1  HA2       0.0900026       1.00794       0
    4260 AS2  978  ASN  HB2  HA2       0.0900026       1.00794       0
    4261 AS2  978  ASN  CG   CC         0.550016       12.0107       0
    4262 AS2  978  ASN  OD1  O         -0.550016       15.9994       0
    4263 AS2  978  ASN  ND2  NH2       -0.620018       14.0067       0
    4264 AS2  978  ASN  HD21 H          0.320009       1.00794       0
    4265 AS2  978  ASN  HD22 H          0.300009       1.00794       0
    4266 AS2  978  ASN  C    C          0.510015       12.0107       0
    4267 AS2  978  ASN  O    O         -0.510015       15.9994       0
    4268 AS2  979  ASP  N    NH1       -0.470014       14.0067       0
    4269 AS2  979  ASP  HN   H          0.310009       1.00794       0
    4270 AS2  979  ASP  CA   CT1        0.070002       12.0107       0
    4271 AS2  979  ASP  HA   HB1       0.0900026       1.00794       0
    4272 AS2  979  ASP  CB   CT2A      -0.280008       12.0107       0
    4273 AS2  979  ASP  HB1  HA2       0.0900026       1.00794       0
    4274 AS2  979  ASP  HB2  HA2       0.0900026       1.00794       0
    4275 AS2  979  ASP  CG   CC         0.620018       12.0107       0
    4276 AS2  979  ASP  OD1  OC        -0.760022       15.9994       0
    4277 AS2  979  ASP  OD2  OC        -0.760022       15.9994       0
    4278 AS2  979  ASP  C    C          0.510015       12.0107       0
    4279 AS2  979  ASP  O    O         -0.510015       15.9994       0
    4280 AS2  980  ILE  N    NH1       -0.470014       14.0067       0
    4281 AS2  980  ILE  HN   H          0.310009       1.00794       0
    4282 AS2  980  ILE  CA   CT1        0.070002       12.0107       0
    4283 AS2  980  ILE  HA   HB1       0.0900026       1.00794       0
    4284 AS2  980  ILE  CB   CT1      -0.0900026       12.0107       0
    4285 AS2  980  ILE  HB   HA1       0.0900026       1.00794       0
    4286 AS2  980  ILE  CG2  CT3       -0.270008       12.0107       0
    4287 AS2  980  ILE  HG21 HA3       0.0900026       1.00794       0
    4288 AS2  980  ILE  HG22 HA3       0.0900026       1.00794       0
    4289 AS2  980  ILE  HG23 HA3       0.0900026       1.00794       0
    4290 AS2  980  ILE  CG1  CT2       -0.180005       12.0107       0
    4291 AS2  980  ILE  HG11 HA2       0.0900026       1.00794       0
    4292 AS2  980  ILE  HG12 HA2       0.0900026       1.00794       0
    4293 AS2  980  ILE  CD   CT3       -0.270008       12.0107       0
    4294 AS2  980  ILE  HD1  HA3       0.0900026       1.00794       0
    4295 AS2  980  ILE  HD2  HA3       0.0900026       1.00794       0
    4296 AS2  980  ILE  HD3  HA3       0.0900026       1.00794       0
    4297 AS2  980  ILE  C    C          0.510015       12.0107       0
    4298 AS2  980  ILE  O    O         -0.510015       15.9994       0
    4299 AS2  981  LEU  N    NH1       -0.470014       14.0067       0
    4300 AS2  981  LEU  HN   H          0.310009       1.00794       0
    4301 AS2  981  LEU  CA   CT1        0.070002       12.0107       0
    4302 AS2  981  LEU  HA   HB1       0.0900026       1.00794       0
    4303 AS2  981  LEU  CB   CT2       -0.180005       12.0107       0
    4304 AS2  981  LEU  HB1  HA2       0.0900026       1.00794       0
    4305 AS2  981  LEU  HB2  HA2       0.0900026       1.00794       0
    4306 AS2  981  LEU  CG   CT1      -0.0900026       12.0107       0
    4307 AS2  981  LEU  HG   HA1       0.0900026       1.00794       0
    4308 AS2  981  LEU  CD1  CT3       -0.270008       12.0107       0
    4309 AS2  981  LEU  HD11 HA3       0.0900026       1.00794       0
    4310 AS2  981  LEU  HD12 HA3       0.0900026       1.00794       0
    4311 AS2  981  LEU  HD13 HA3       0.0900026       1.00794       0
    4312 AS2  981  LEU  CD2  CT3       -0.270008       12.0107       0
    4313 AS2  981  LEU  HD21 HA3       0.0900026       1.00794       0
    4314 AS2  981  LEU  HD22 HA3       0.0900026       1.00794       0
    4315 AS2  981  LEU  HD23 HA3       0.0900026       1.00794       0
    4316 AS2  981  LEU  C    C          0.510015       12.0107       0
    4317 AS2  981  LEU  O    O         -0.510015       15.9994       0
    4318 AS2  982  SER  N    NH1       -0.470014       14.0067       0
    4319 AS2  982  SER  HN   H          0.310009       1.00794       0
    4320 AS2  982  SER  CA   CT1        0.070002       12.0107       0
    4321 AS2  982  SER  HA   HB1       0.0900026       1.00794       0
    4322 AS2  982  SER  CB   CT2       0.0500014       12.0107       0
    4323 AS2  982  SER  HB1  HA2       0.0900026       1.00794       0
    4324 AS2  982  SER  HB2  HA2       0.0900026       1.00794       0
    4325 AS2  982  SER  OG   OH1       -0.660019       15.9994       0
    4326 AS2  982  SER  HG1  H          0.430012       1.00794       0
    4327 AS2  982  SER  C    C          0.510015       12.0107       0
    4328 AS2  982  SER  O    O         -0.510015       15.9994       0
    4329 AS2  983  ARG  N    NH1       -0.470014       14.0067       0
    4330 AS2  983  ARG  HN   H          0.310009       1.00794       0
    4331 AS2  983  ARG  CA   CT1        0.070002       12.0107       0
    4332 AS2  983  ARG  HA   HB1       0.0900026       1.00794       0
    4333 AS2  983  ARG  CB   CT2       -0.180005       12.0107       0
    4334 AS2  983  ARG  HB1  HA2       0.0900026       1.00794       0
    4335 AS2  983  ARG  HB2  HA2       0.0900026       1.00794       0
    4336 AS2  983  ARG  CG   CT2       -0.180005       12.0107       0
    4337 AS2  983  ARG  HG1  HA2       0.0900026       1.00794       0
    4338 AS2  983  ARG  HG2  HA2       0.0900026       1.00794       0
    4339 AS2  983  ARG  CD   CT2        0.200006       12.0107       0
    4340 AS2  983  ARG  HD1  HA2       0.0900026       1.00794       0
    4341 AS2  983  ARG  HD2  HA2       0.0900026       1.00794       0
    4342 AS2  983  ARG  NE   NC2        -0.70002       14.0067       0
    4343 AS2  983  ARG  HE   HC         0.440013       1.00794       0
    4344 AS2  983  ARG  CZ   C          0.640018       12.0107       0
    4345 AS2  983  ARG  NH1  NC2       -0.800023       14.0067       0
    4346 AS2  983  ARG  HH11 HC         0.460013       1.00794       0
    4347 AS2  983  ARG  HH12 HC         0.460013       1.00794       0
    4348 AS2  983  ARG  NH2  NC2       -0.800023       14.0067       0
    4349 AS2  983  ARG  HH21 HC         0.460013       1.00794       0
    4350 AS2  983  ARG  HH22 HC         0.460013       1.00794       0
    4351 AS2  983  ARG  C    C          0.510015       12.0107       0
    4352 AS2  983  ARG  O    O         -0.510015       15.9994       0
    4353 AS2  984  LEU  N    NH1       -0.470014       14.0067       0
    4354 AS2  984  LEU  HN   H          0.310009       1.00794       0
    4355 AS2  984  LEU  CA   CT1        0.070002       12.0107       0
    4356 AS2  984  LEU  HA   HB1       0.0900026       1.00794       0
    4357 AS2  984  LEU  CB   CT2       -0.180005       12.0107       0
    4358 AS2  984  LEU  HB1  HA2       0.0900026       1.00794       0
    4359 AS2  984  LEU  HB2  HA2       0.0900026       1.00794       0
    4360 AS2  984  LEU  CG   CT1      -0.0900026       12.0107       0
    4361 AS2  984  LEU  HG   HA1       0.0900026       1.00794       0
    4362 AS2  984  LEU  CD1  CT3       -0.270008       12.0107       0
    4363 AS2  984  LEU  HD11 HA3       0.0900026       1.00794       0
    4364 AS2  984  LEU  HD12 HA3       0.0900026       1.00794       0
    4365 AS2  984  LEU  HD13 HA3       0.0900026       1.00794       0
    4366 AS2  984  LEU  CD2  CT3       -0.270008       12.0107       0
    4367 AS2  984  LEU  HD21 HA3       0.0900026       1.00794       0
    4368 AS2  984  LEU  HD22 HA3       0.0900026       1.00794       0
    4369 AS2  984  LEU  HD23 HA3       0.0900026       1.00794       0
    4370 AS2  984  LEU  C    C          0.510015       12.0107       0
    4371 AS2  984  LEU  O    O         -0.510015       15.9994       0
    4372 AS2  985  ASP  N    NH1       -0.470014       14.0067       0
    4373 AS2  985  ASP  HN   H          0.310009       1.00794       0
    4374 AS2  985  ASP  CA   CT1        0.070002       12.0107       0
    4375 AS2  985  ASP  HA   HB1       0.0900026       1.00794       0
    4376 AS2  985  ASP  CB   CT2A      -0.280008       12.0107       0
    4377 AS2  985  ASP  HB1  HA2       0.0900026       1.00794       0
    4378 AS2  985  ASP  HB2  HA2       0.0900026       1.00794       0
    4379 AS2  985  ASP  CG   CC         0.620018       12.0107       0
    4380 AS2  985  ASP  OD1  OC        -0.760022       15.9994       0
    4381 AS2  985  ASP  OD2  OC        -0.760022       15.9994       0
    4382 AS2  985  ASP  C    C          0.510015       12.0107       0
    4383 AS2  985  ASP  O    O         -0.510015       15.9994       0
    4384 AS2  986  PRO  N    N         -0.290008       14.0067       0
    4385 AS2  986  PRO  CD   CP3               0       12.0107       0
    4386 AS2  986  PRO  HD1  HA2       0.0900026       1.00794       0
    4387 AS2  986  PRO  HD2  HA2       0.0900026       1.00794       0
    4388 AS2  986  PRO  CA   CP1       0.0200006       12.0107       0
    4389 AS2  986  PRO  HA   HB1       0.0900026       1.00794       0
    4390 AS2  986  PRO  CB   CP2       -0.180005       12.0107       0
    4391 AS2  986  PRO  HB1  HA2       0.0900026       1.00794       0
    4392 AS2  986  PRO  HB2  HA2       0.0900026       1.00794       0
    4393 AS2  986  PRO  CG   CP2       -0.180005       12.0107       0
    4394 AS2  986  PRO  HG1  HA2       0.0900026       1.00794       0
    4395 AS2  986  PRO  HG2  HA2       0.0900026       1.00794       0
    4396 AS2  986  PRO  C    C          0.510015       12.0107       0
    4397 AS2  986  PRO  O    O         -0.510015       15.9994       0
    4398 AS2  987  PRO  N    N         -0.290008       14.0067       0
    4399 AS2  987  PRO  CD   CP3               0       12.0107       0
    4400 AS2  987  PRO  HD1  HA2       0.0900026       1.00794       0
    4401 AS2  987  PRO  HD2  HA2       0.0900026       1.00794       0
    4402 AS2  987  PRO  CA   CP1       0.0200006       12.0107       0
    4403 AS2  987  PRO  HA   HB1       0.0900026       1.00794       0
    4404 AS2  987  PRO  CB   CP2       -0.180005       12.0107       0
    4405 AS2  987  PRO  HB1  HA2       0.0900026       1.00794       0
    4406 AS2  987  PRO  HB2  HA2       0.0900026       1.00794       0
    4407 AS2  987  PRO  CG   CP2       -0.180005       12.0107       0
    4408 AS2  987  PRO  HG1  HA2       0.0900026       1.00794       0
    4409 AS2  987  PRO  HG2  HA2       0.0900026       1.00794       0
    4410 AS2  987  PRO  C    C          0.510015       12.0107       0
    4411 AS2  987  PRO  O    O         -0.510015       15.9994       0
    4412 AS2  988  GLU  N    NH1       -0.470014       14.0067       0
    4413 AS2  988  GLU  HN   H          0.310009       1.00794       0
    4414 AS2  988  GLU  CA   CT1        0.070002       12.0107       0
    4415 AS2  988  GLU  HA   HB1       0.0900026       1.00794       0
    4416 AS2  988  GLU  CB   CT2A      -0.180005       12.0107       0
    4417 AS2  988  GLU  HB1  HA2       0.0900026       1.00794       0
    4418 AS2  988  GLU  HB2  HA2       0.0900026       1.00794       0
    4419 AS2  988  GLU  CG   CT2       -0.280008       12.0107       0
    4420 AS2  988  GLU  HG1  HA2       0.0900026       1.00794       0
    4421 AS2  988  GLU  HG2  HA2       0.0900026       1.00794       0
    4422 AS2  988  GLU  CD   CC         0.620018       12.0107       0
    4423 AS2  988  GLU  OE1  OC        -0.760022       15.9994       0
    4424 AS2  988  GLU  OE2  OC        -0.760022       15.9994       0
    4425 AS2  988  GLU  C    C          0.510015       12.0107       0
    4426 AS2  988  GLU  O    O         -0.510015       15.9994       0
    4427 AS2  989  ALA  N    NH1       -0.470014       14.0067       0
    4428 AS2  989  ALA  HN   H          0.310009       1.00794       0
    4429 AS2  989  ALA  CA   CT1        0.070002       12.0107       0
    4430 AS2  989  ALA  HA   HB1       0.0900026       1.00794       0
    4431 AS2  989  ALA  CB   CT3       -0.270008       12.0107       0
    4432 AS2  989  ALA  HB1  HA3       0.0900026       1.00794       0
    4433 AS2  989  ALA  HB2  HA3       0.0900026       1.00794       0
    4434 AS2  989  ALA  HB3  HA3       0.0900026       1.00794       0
    4435 AS2  989  ALA  C    C          0.510015       12.0107       0
    4436 AS2  989  ALA  O    O         -0.510015       15.9994       0
    4437 AS2  990  GLU  N    NH1       -0.470014       14.0067       0
    4438 AS2  990  GLU  HN   H          0.310009       1.00794       0
    4439 AS2  990  GLU  CA   CT1        0.070002       12.0107       0
    4440 AS2  990  GLU  HA   HB1       0.0900026       1.00794       0
    4441 AS2  990  GLU  CB   CT2A      -0.180005       12.0107       0
    4442 AS2  990  GLU  HB1  HA2       0.0900026       1.00794       0
    4443 AS2  990  GLU  HB2  HA2       0.0900026       1.00794       0
    4444 AS2  990  GLU  CG   CT2       -0.280008       12.0107       0
    4445 AS2  990  GLU  HG1  HA2       0.0900026       1.00794       0
    4446 AS2  990  GLU  HG2  HA2       0.0900026       1.00794       0
    4447 AS2  990  GLU  CD   CC         0.620018       12.0107       0
    4448 AS2  990  GLU  OE1  OC        -0.760022       15.9994       0
    4449 AS2  990  GLU  OE2  OC        -0.760022       15.9994       0
    4450 AS2  990  GLU  C    C          0.510015       12.0107       0
    4451 AS2  990  GLU  O    O         -0.510015       15.9994       0
    4452 AS2  991  TRP  N    NH1       -0.470014       14.0067       0
    4453 AS2  991  TRP  HN   H          0.310009       1.00794       0
    4454 AS2  991  TRP  CA   CT1        0.070002       12.0107       0
    4455 AS2  991  TRP  HA   HB1       0.0900026       1.00794       0
    4456 AS2  991  TRP  CB   CT2       -0.180005       12.0107       0
    4457 AS2  991  TRP  HB1  HA2       0.0900026       1.00794       0
    4458 AS2  991  TRP  HB2  HA2       0.0900026       1.00794       0
    4459 AS2  991  TRP  CG   CY       -0.0300009       12.0107       0
    4460 AS2  991  TRP  CD1  CA        -0.150004       12.0107       0
    4461 AS2  991  TRP  HD1  HP         0.220006       1.00794       0
    4462 AS2  991  TRP  NE1  NY        -0.510015       14.0067       0
    4463 AS2  991  TRP  HE1  H          0.370011       1.00794       0
    4464 AS2  991  TRP  CE2  CPT        0.240007       12.0107       0
    4465 AS2  991  TRP  CD2  CPT        0.110003       12.0107       0
    4466 AS2  991  TRP  CE3  CAI       -0.250007       12.0107       0
    4467 AS2  991  TRP  HE3  HP         0.170005       1.00794       0
    4468 AS2  991  TRP  CZ3  CA        -0.200006       12.0107       0
    4469 AS2  991  TRP  HZ3  HP         0.140004       1.00794       0
    4470 AS2  991  TRP  CZ2  CAI       -0.270008       12.0107       0
    4471 AS2  991  TRP  HZ2  HP         0.160005       1.00794       0
    4472 AS2  991  TRP  CH2  CA        -0.140004       12.0107       0
    4473 AS2  991  TRP  HH2  HP         0.140004       1.00794       0
    4474 AS2  991  TRP  C    C          0.510015       12.0107       0
    4475 AS2  991  TRP  O    O         -0.510015       15.9994       0
    4476 AS2  992  GLN  N    NH1       -0.470014       14.0067       0
    4477 AS2  992  GLN  HN   H          0.310009       1.00794       0
    4478 AS2  992  GLN  CA   CT1        0.070002       12.0107       0
    4479 AS2  992  GLN  HA   HB1       0.0900026       1.00794       0
    4480 AS2  992  GLN  CB   CT2       -0.180005       12.0107       0
    4481 AS2  992  GLN  HB1  HA2       0.0900026       1.00794       0
    4482 AS2  992  GLN  HB2  HA2       0.0900026       1.00794       0
    4483 AS2  992  GLN  CG   CT2       -0.180005       12.0107       0
    4484 AS2  992  GLN  HG1  HA2       0.0900026       1.00794       0
    4485 AS2  992  GLN  HG2  HA2       0.0900026       1.00794       0
    4486 AS2  992  GLN  CD   CC         0.550016       12.0107       0
    4487 AS2  992  GLN  OE1  O         -0.550016       15.9994       0
    4488 AS2  992  GLN  NE2  NH2       -0.620018       14.0067       0
    4489 AS2  992  GLN  HE21 H          0.320009       1.00794       0
    4490 AS2  992  GLN  HE22 H          0.300009       1.00794       0
    4491 AS2  992  GLN  C    C          0.510015       12.0107       0
    4492 AS2  992  GLN  O    O         -0.510015       15.9994       0
    4493 AS2  993  ILE  N    NH1       -0.470014       14.0067       0
    4494 AS2  993  ILE  HN   H          0.310009       1.00794       0
    4495 AS2  993  ILE  CA   CT1        0.070002       12.0107       0
    4496 AS2  993  ILE  HA   HB1       0.0900026       1.00794       0
    4497 AS2  993  ILE  CB   CT1      -0.0900026       12.0107       0
    4498 AS2  993  ILE  HB   HA1       0.0900026       1.00794       0
    4499 AS2  993  ILE  CG2  CT3       -0.270008       12.0107       0
    4500 AS2  993  ILE  HG21 HA3       0.0900026       1.00794       0
    4501 AS2  993  ILE  HG22 HA3       0.0900026       1.00794       0
    4502 AS2  993  ILE  HG23 HA3       0.0900026       1.00794       0
    4503 AS2  993  ILE  CG1  CT2       -0.180005       12.0107       0
    4504 AS2  993  ILE  HG11 HA2       0.0900026       1.00794       0
    4505 AS2  993  ILE  HG12 HA2       0.0900026       1.00794       0
    4506 AS2  993  ILE  CD   CT3       -0.270008       12.0107       0
    4507 AS2  993  ILE  HD1  HA3       0.0900026       1.00794       0
    4508 AS2  993  ILE  HD2  HA3       0.0900026       1.00794       0
    4509 AS2  993  ILE  HD3  HA3       0.0900026       1.00794       0
    4510 AS2  993  ILE  C    C          0.510015       12.0107       0
    4511 AS2  993  ILE  O    O         -0.510015       15.9994       0
    4512 AS2  994  ASP  N    NH1       -0.470014       14.0067       0
    4513 AS2  994  ASP  HN   H          0.310009       1.00794       0
    4514 AS2  994  ASP  CA   CT1        0.070002       12.0107       0
    4515 AS2  994  ASP  HA   HB1       0.0900026       1.00794       0
    4516 AS2  994  ASP  CB   CT2A      -0.280008       12.0107       0
    4517 AS2  994  ASP  HB1  HA2       0.0900026       1.00794       0
    4518 AS2  994  ASP  HB2  HA2       0.0900026       1.00794       0
    4519 AS2  994  ASP  CG   CC         0.620018       12.0107       0
    4520 AS2  994  ASP  OD1  OC        -0.760022       15.9994       0
    4521 AS2  994  ASP  OD2  OC        -0.760022       15.9994       0
    4522 AS2  994  ASP  C    C          0.510015       12.0107       0
    4523 AS2  994  ASP  O    O         -0.510015       15.9994       0
    4524 AS2  995  ARG  N    NH1       -0.470014       14.0067       0
    4525 AS2  995  ARG  HN   H          0.310009       1.00794       0
    4526 AS2  995  ARG  CA   CT1        0.070002       12.0107       0
    4527 AS2  995  ARG  HA   HB1       0.0900026       1.00794       0
    4528 AS2  995  ARG  CB   CT2       -0.180005       12.0107       0
    4529 AS2  995  ARG  HB1  HA2       0.0900026       1.00794       0
    4530 AS2  995  ARG  HB2  HA2       0.0900026       1.00794       0
    4531 AS2  995  ARG  CG   CT2       -0.180005       12.0107       0
    4532 AS2  995  ARG  HG1  HA2       0.0900026       1.00794       0
    4533 AS2  995  ARG  HG2  HA2       0.0900026       1.00794       0
    4534 AS2  995  ARG  CD   CT2        0.200006       12.0107       0
    4535 AS2  995  ARG  HD1  HA2       0.0900026       1.00794       0
    4536 AS2  995  ARG  HD2  HA2       0.0900026       1.00794       0
    4537 AS2  995  ARG  NE   NC2        -0.70002       14.0067       0
    4538 AS2  995  ARG  HE   HC         0.440013       1.00794       0
    4539 AS2  995  ARG  CZ   C          0.640018       12.0107       0
    4540 AS2  995  ARG  NH1  NC2       -0.800023       14.0067       0
    4541 AS2  995  ARG  HH11 HC         0.460013       1.00794       0
    4542 AS2  995  ARG  HH12 HC         0.460013       1.00794       0
    4543 AS2  995  ARG  NH2  NC2       -0.800023       14.0067       0
    4544 AS2  995  ARG  HH21 HC         0.460013       1.00794       0
    4545 AS2  995  ARG  HH22 HC         0.460013       1.00794       0
    4546 AS2  995  ARG  C    C          0.510015       12.0107       0
    4547 AS2  995  ARG  O    O         -0.510015       15.9994       0
    4548 AS2  996  LEU  N    NH1       -0.470014       14.0067       0
    4549 AS2  996  LEU  HN   H          0.310009       1.00794       0
    4550 AS2  996  LEU  CA   CT1        0.070002       12.0107       0
    4551 AS2  996  LEU  HA   HB1       0.0900026       1.00794       0
    4552 AS2  996  LEU  CB   CT2       -0.180005       12.0107       0
    4553 AS2  996  LEU  HB1  HA2       0.0900026       1.00794       0
    4554 AS2  996  LEU  HB2  HA2       0.0900026       1.00794       0
    4555 AS2  996  LEU  CG   CT1      -0.0900026       12.0107       0
    4556 AS2  996  LEU  HG   HA1       0.0900026       1.00794       0
    4557 AS2  996  LEU  CD1  CT3       -0.270008       12.0107       0
    4558 AS2  996  LEU  HD11 HA3       0.0900026       1.00794       0
    4559 AS2  996  LEU  HD12 HA3       0.0900026       1.00794       0
    4560 AS2  996  LEU  HD13 HA3       0.0900026       1.00794       0
    4561 AS2  996  LEU  CD2  CT3       -0.270008       12.0107       0
    4562 AS2  996  LEU  HD21 HA3       0.0900026       1.00794       0
    4563 AS2  996  LEU  HD22 HA3       0.0900026       1.00794       0
    4564 AS2  996  LEU  HD23 HA3       0.0900026       1.00794       0
    4565 AS2  996  LEU  C    C          0.510015       12.0107       0
    4566 AS2  996  LEU  O    O         -0.510015       15.9994       0
    4567 AS2  997  ILE  N    NH1       -0.470014       14.0067       0
    4568 AS2  997  ILE  HN   H          0.310009       1.00794       0
    4569 AS2  997  ILE  CA   CT1        0.070002       12.0107       0
    4570 AS2  997  ILE  HA   HB1       0.0900026       1.00794       0
    4571 AS2  997  ILE  CB   CT1      -0.0900026       12.0107       0
    4572 AS2  997  ILE  HB   HA1       0.0900026       1.00794       0
    4573 AS2  997  ILE  CG2  CT3       -0.270008       12.0107       0
    4574 AS2  997  ILE  HG21 HA3       0.0900026       1.00794       0
    4575 AS2  997  ILE  HG22 HA3       0.0900026       1.00794       0
    4576 AS2  997  ILE  HG23 HA3       0.0900026       1.00794       0
    4577 AS2  997  ILE  CG1  CT2       -0.180005       12.0107       0
    4578 AS2  997  ILE  HG11 HA2       0.0900026       1.00794       0
    4579 AS2  997  ILE  HG12 HA2       0.0900026       1.00794       0
    4580 AS2  997  ILE  CD   CT3       -0.270008       12.0107       0
    4581 AS2  997  ILE  HD1  HA3       0.0900026       1.00794       0
    4582 AS2  997  ILE  HD2  HA3       0.0900026       1.00794       0
    4583 AS2  997  ILE  HD3  HA3       0.0900026       1.00794       0
    4584 AS2  997  ILE  C    C          0.510015       12.0107       0
    4585 AS2  997  ILE  O    O         -0.510015       15.9994       0
    4586 AS2  998  TRP  N    NH1       -0.470014       14.0067       0
    4587 AS2  998  TRP  HN   H          0.310009       1.00794       0
    4588 AS2  998  TRP  CA   CT1        0.070002       12.0107       0
    4589 AS2  998  TRP  HA   HB1       0.0900026       1.00794       0
    4590 AS2  998  TRP  CB   CT2       -0.180005       12.0107       0
    4591 AS2  998  TRP  HB1  HA2       0.0900026       1.00794       0
    4592 AS2  998  TRP  HB2  HA2       0.0900026       1.00794       0
    4593 AS2  998  TRP  CG   CY       -0.0300009       12.0107       0
    4594 AS2  998  TRP  CD1  CA        -0.150004       12.0107       0
    4595 AS2  998  TRP  HD1  HP         0.220006       1.00794       0
    4596 AS2  998  TRP  NE1  NY        -0.510015       14.0067       0
    4597 AS2  998  TRP  HE1  H          0.370011       1.00794       0
    4598 AS2  998  TRP  CE2  CPT        0.240007       12.0107       0
    4599 AS2  998  TRP  CD2  CPT        0.110003       12.0107       0
    4600 AS2  998  TRP  CE3  CAI       -0.250007       12.0107       0
    4601 AS2  998  TRP  HE3  HP         0.170005       1.00794       0
    4602 AS2  998  TRP  CZ3  CA        -0.200006       12.0107       0
    4603 AS2  998  TRP  HZ3  HP         0.140004       1.00794       0
    4604 AS2  998  TRP  CZ2  CAI       -0.270008       12.0107       0
    4605 AS2  998  TRP  HZ2  HP         0.160005       1.00794       0
    4606 AS2  998  TRP  CH2  CA        -0.140004       12.0107       0
    4607 AS2  998  TRP  HH2  HP         0.140004       1.00794       0
    4608 AS2  998  TRP  C    C          0.510015       12.0107       0
    4609 AS2  998  TRP  O    O         -0.510015       15.9994       0
    4610 AS2  999  GLY  N    NH1       -0.470014       14.0067       0
    4611 AS2  999  GLY  HN   H          0.310009       1.00794       0
    4612 AS2  999  GLY  CA   CT2      -0.0200006       12.0107       0
    4613 AS2  999  GLY  HA1  HB2       0.0900026       1.00794       0
    4614 AS2  999  GLY  HA2  HB2       0.0900026       1.00794       0
    4615 AS2  999  GLY  C    C          0.510015       12.0107       0
    4616 AS2  999  GLY  O    O         -0.510015       15.9994       0
    4617 AS2  1000 ARG  N    NH1       -0.470014       14.0067       0
    4618 AS2  1000 ARG  HN   H          0.310009       1.00794       0
    4619 AS2  1000 ARG  CA   CT1        0.070002       12.0107       0
    4620 AS2  1000 ARG  HA   HB1       0.0900026       1.00794       0
    4621 AS2  1000 ARG  CB   CT2       -0.180005       12.0107       0
    4622 AS2  1000 ARG  HB1  HA2       0.0900026       1.00794       0
    4623 AS2  1000 ARG  HB2  HA2       0.0900026       1.00794       0
    4624 AS2  1000 ARG  CG   CT2       -0.180005       12.0107       0
    4625 AS2  1000 ARG  HG1  HA2       0.0900026       1.00794       0
    4626 AS2  1000 ARG  HG2  HA2       0.0900026       1.00794       0
    4627 AS2  1000 ARG  CD   CT2        0.200006       12.0107       0
    4628 AS2  1000 ARG  HD1  HA2       0.0900026       1.00794       0
    4629 AS2  1000 ARG  HD2  HA2       0.0900026       1.00794       0
    4630 AS2  1000 ARG  NE   NC2        -0.70002       14.0067       0
    4631 AS2  1000 ARG  HE   HC         0.440013       1.00794       0
    4632 AS2  1000 ARG  CZ   C          0.640018       12.0107       0
    4633 AS2  1000 ARG  NH1  NC2       -0.800023       14.0067       0
    4634 AS2  1000 ARG  HH11 HC         0.460013       1.00794       0
    4635 AS2  1000 ARG  HH12 HC         0.460013       1.00794       0
    4636 AS2  1000 ARG  NH2  NC2       -0.800023       14.0067       0
    4637 AS2  1000 ARG  HH21 HC         0.460013       1.00794       0
    4638 AS2  1000 ARG  HH22 HC         0.460013       1.00794       0
    4639 AS2  1000 ARG  C    C          0.510015       12.0107       0
    4640 AS2  1000 ARG  O    O         -0.510015       15.9994       0
    4641 AS2  1001 LEU  N    NH1       -0.470014       14.0067       0
    4642 AS2  1001 LEU  HN   H          0.310009       1.00794       0
    4643 AS2  1001 LEU  CA   CT1        0.070002       12.0107       0
    4644 AS2  1001 LEU  HA   HB1       0.0900026       1.00794       0
    4645 AS2  1001 LEU  CB   CT2       -0.180005       12.0107       0
    4646 AS2  1001 LEU  HB1  HA2       0.0900026       1.00794       0
    4647 AS2  1001 LEU  HB2  HA2       0.0900026       1.00794       0
    4648 AS2  1001 LEU  CG   CT1      -0.0900026       12.0107       0
    4649 AS2  1001 LEU  HG   HA1       0.0900026       1.00794       0
    4650 AS2  1001 LEU  CD1  CT3       -0.270008       12.0107       0
    4651 AS2  1001 LEU  HD11 HA3       0.0900026       1.00794       0
    4652 AS2  1001 LEU  HD12 HA3       0.0900026       1.00794       0
    4653 AS2  1001 LEU  HD13 HA3       0.0900026       1.00794       0
    4654 AS2  1001 LEU  CD2  CT3       -0.270008       12.0107       0
    4655 AS2  1001 LEU  HD21 HA3       0.0900026       1.00794       0
    4656 AS2  1001 LEU  HD22 HA3       0.0900026       1.00794       0
    4657 AS2  1001 LEU  HD23 HA3       0.0900026       1.00794       0
    4658 AS2  1001 LEU  C    C          0.510015       12.0107       0
    4659 AS2  1001 LEU  O    O         -0.510015       15.9994       0
    4660 AS2  1002 GLN  N    NH1       -0.470014       14.0067       0
    4661 AS2  1002 GLN  HN   H          0.310009       1.00794       0
    4662 AS2  1002 GLN  CA   CT1        0.070002       12.0107       0
    4663 AS2  1002 GLN  HA   HB1       0.0900026       1.00794       0
    4664 AS2  1002 GLN  CB   CT2       -0.180005       12.0107       0
    4665 AS2  1002 GLN  HB1  HA2       0.0900026       1.00794       0
    4666 AS2  1002 GLN  HB2  HA2       0.0900026       1.00794       0
    4667 AS2  1002 GLN  CG   CT2       -0.180005       12.0107       0
    4668 AS2  1002 GLN  HG1  HA2       0.0900026       1.00794       0
    4669 AS2  1002 GLN  HG2  HA2       0.0900026       1.00794       0
    4670 AS2  1002 GLN  CD   CC         0.550016       12.0107       0
    4671 AS2  1002 GLN  OE1  O         -0.550016       15.9994       0
    4672 AS2  1002 GLN  NE2  NH2       -0.620018       14.0067       0
    4673 AS2  1002 GLN  HE21 H          0.320009       1.00794       0
    4674 AS2  1002 GLN  HE22 H          0.300009       1.00794       0
    4675 AS2  1002 GLN  C    C          0.510015       12.0107       0
    4676 AS2  1002 GLN  O    O         -0.510015       15.9994       0
    4677 AS2  1003 SER  N    NH1       -0.470014       14.0067       0
    4678 AS2  1003 SER  HN   H          0.310009       1.00794       0
    4679 AS2  1003 SER  CA   CT1        0.070002       12.0107       0
    4680 AS2  1003 SER  HA   HB1       0.0900026       1.00794       0
    4681 AS2  1003 SER  CB   CT2       0.0500014       12.0107       0
    4682 AS2  1003 SER  HB1  HA2       0.0900026       1.00794       0
    4683 AS2  1003 SER  HB2  HA2       0.0900026       1.00794       0
    4684 AS2  1003 SER  OG   OH1       -0.660019       15.9994       0
    4685 AS2  1003 SER  HG1  H          0.430012       1.00794       0
    4686 AS2  1003 SER  C    C          0.510015       12.0107       0
    4687 AS2  1003 SER  O    O         -0.510015       15.9994       0
    4688 AS2  1004 LEU  N    NH1       -0.470014       14.0067       0
    4689 AS2  1004 LEU  HN   H          0.310009       1.00794       0
    4690 AS2  1004 LEU  CA   CT1        0.070002       12.0107       0
    4691 AS2  1004 LEU  HA   HB1       0.0900026       1.00794       0
    4692 AS2  1004 LEU  CB   CT2       -0.180005       12.0107       0
    4693 AS2  1004 LEU  HB1  HA2       0.0900026       1.00794       0
    4694 AS2  1004 LEU  HB2  HA2       0.0900026       1.00794       0
    4695 AS2  1004 LEU  CG   CT1      -0.0900026       12.0107       0
    4696 AS2  1004 LEU  HG   HA1       0.0900026       1.00794       0
    4697 AS2  1004 LEU  CD1  CT3       -0.270008       12.0107       0
    4698 AS2  1004 LEU  HD11 HA3       0.0900026       1.00794       0
    4699 AS2  1004 LEU  HD12 HA3       0.0900026       1.00794       0
    4700 AS2  1004 LEU  HD13 HA3       0.0900026       1.00794       0
    4701 AS2  1004 LEU  CD2  CT3       -0.270008       12.0107       0
    4702 AS2  1004 LEU  HD21 HA3       0.0900026       1.00794       0
    4703 AS2  1004 LEU  HD22 HA3       0.0900026       1.00794       0
    4704 AS2  1004 LEU  HD23 HA3       0.0900026       1.00794       0
    4705 AS2  1004 LEU  C    C          0.510015       12.0107       0
    4706 AS2  1004 LEU  O    O         -0.510015       15.9994       0
    4707 AS2  1005 GLN  N    NH1       -0.470014       14.0067       0
    4708 AS2  1005 GLN  HN   H          0.310009       1.00794       0
    4709 AS2  1005 GLN  CA   CT1        0.070002       12.0107       0
    4710 AS2  1005 GLN  HA   HB1       0.0900026       1.00794       0
    4711 AS2  1005 GLN  CB   CT2       -0.180005       12.0107       0
    4712 AS2  1005 GLN  HB1  HA2       0.0900026       1.00794       0
    4713 AS2  1005 GLN  HB2  HA2       0.0900026       1.00794       0
    4714 AS2  1005 GLN  CG   CT2       -0.180005       12.0107       0
    4715 AS2  1005 GLN  HG1  HA2       0.0900026       1.00794       0
    4716 AS2  1005 GLN  HG2  HA2       0.0900026       1.00794       0
    4717 AS2  1005 GLN  CD   CC         0.550016       12.0107       0
    4718 AS2  1005 GLN  OE1  O         -0.550016       15.9994       0
    4719 AS2  1005 GLN  NE2  NH2       -0.620018       14.0067       0
    4720 AS2  1005 GLN  HE21 H          0.320009       1.00794       0
    4721 AS2  1005 GLN  HE22 H          0.300009       1.00794       0
    4722 AS2  1005 GLN  C    C          0.510015       12.0107       0
    4723 AS2  1005 GLN  O    O         -0.510015       15.9994       0
    4724 AS2  1006 THR  N    NH1       -0.470014       14.0067       0
    4725 AS2  1006 THR  HN   H          0.310009       1.00794       0
    4726 AS2  1006 THR  CA   CT1        0.070002       12.0107       0
    4727 AS2  1006 THR  HA   HB1       0.0900026       1.00794       0
    4728 AS2  1006 THR  CB   CT1        0.140004       12.0107       0
    4729 AS2  1006 THR  HB   HA1       0.0900026       1.00794       0
    4730 AS2  1006 THR  OG1  OH1       -0.660019       15.9994       0
    4731 AS2  1006 THR  HG1  H          0.430012       1.00794       0
    4732 AS2  1006 THR  CG2  CT3       -0.270008       12.0107       0
    4733 AS2  1006 THR  HG21 HA3       0.0900026       1.00794       0
    4734 AS2  1006 THR  HG22 HA3       0.0900026       1.00794       0
    4735 AS2  1006 THR  HG23 HA3       0.0900026       1.00794       0
    4736 AS2  1006 THR  C    C          0.510015       12.0107       0
    4737 AS2  1006 THR  O    O         -0.510015       15.9994       0
    4738 AS2  1007 TYR  N    NH1       -0.470014       14.0067       0
    4739 AS2  1007 TYR  HN   H          0.310009       1.00794       0
    4740 AS2  1007 TYR  CA   CT1        0.070002       12.0107       0
    4741 AS2  1007 TYR  HA   HB1       0.0900026       1.00794       0
    4742 AS2  1007 TYR  CB   CT2       -0.180005       12.0107       0
    4743 AS2  1007 TYR  HB1  HA2       0.0900026       1.00794       0
    4744 AS2  1007 TYR  HB2  HA2       0.0900026       1.00794       0
    4745 AS2  1007 TYR  CG   CA                0       12.0107       0
    4746 AS2  1007 TYR  CD1  CA        -0.115003       12.0107       0
    4747 AS2  1007 TYR  HD1  HP         0.115003       1.00794       0
    4748 AS2  1007 TYR  CE1  CA        -0.115003       12.0107       0
    4749 AS2  1007 TYR  HE1  HP         0.115003       1.00794       0
    4750 AS2  1007 TYR  CZ   CA         0.110003       12.0107       0
    4751 AS2  1007 TYR  OH   OH1       -0.540016       15.9994       0
    4752 AS2  1007 TYR  HH   H          0.430012       1.00794       0
    4753 AS2  1007 TYR  CD2  CA        -0.115003       12.0107       0
    4754 AS2  1007 TYR  HD2  HP         0.115003       1.00794       0
    4755 AS2  1007 TYR  CE2  CA        -0.115003       12.0107       0
    4756 AS2  1007 TYR  HE2  HP         0.115003       1.00794       0
    4757 AS2  1007 TYR  C    C          0.510015       12.0107       0
    4758 AS2  1007 TYR  O    O         -0.510015       15.9994       0
    4759 AS2  1008 VAL  N    NH1       -0.470014       14.0067       0
    4760 AS2  1008 VAL  HN   H          0.310009       1.00794       0
    4761 AS2  1008 VAL  CA   CT1        0.070002       12.0107       0
    4762 AS2  1008 VAL  HA   HB1       0.0900026       1.00794       0
    4763 AS2  1008 VAL  CB   CT1      -0.0900026       12.0107       0
    4764 AS2  1008 VAL  HB   HA1       0.0900026       1.00794       0
    4765 AS2  1008 VAL  CG1  CT3       -0.270008       12.0107       0
    4766 AS2  1008 VAL  HG11 HA3       0.0900026       1.00794       0
    4767 AS2  1008 VAL  HG12 HA3       0.0900026       1.00794       0
    4768 AS2  1008 VAL  HG13 HA3       0.0900026       1.00794       0
    4769 AS2  1008 VAL  CG2  CT3       -0.270008       12.0107       0
    4770 AS2  1008 VAL  HG21 HA3       0.0900026       1.00794       0
    4771 AS2  1008 VAL  HG22 HA3       0.0900026       1.00794       0
    4772 AS2  1008 VAL  HG23 HA3       0.0900026       1.00794       0
    4773 AS2  1008 VAL  C    C          0.510015       12.0107       0
    4774 AS2  1008 VAL  O    O         -0.510015       15.9994       0
    4775 AS2  1009 THR  N    NH1       -0.470014       14.0067       0
    4776 AS2  1009 THR  HN   H          0.310009       1.00794       0
    4777 AS2  1009 THR  CA   CT1        0.070002       12.0107       0
    4778 AS2  1009 THR  HA   HB1       0.0900026       1.00794       0
    4779 AS2  1009 THR  CB   CT1        0.140004       12.0107       0
    4780 AS2  1009 THR  HB   HA1       0.0900026       1.00794       0
    4781 AS2  1009 THR  OG1  OH1       -0.660019       15.9994       0
    4782 AS2  1009 THR  HG1  H          0.430012       1.00794       0
    4783 AS2  1009 THR  CG2  CT3       -0.270008       12.0107       0
    4784 AS2  1009 THR  HG21 HA3       0.0900026       1.00794       0
    4785 AS2  1009 THR  HG22 HA3       0.0900026       1.00794       0
    4786 AS2  1009 THR  HG23 HA3       0.0900026       1.00794       0
    4787 AS2  1009 THR  C    C          0.510015       12.0107       0
    4788 AS2  1009 THR  O    O         -0.510015       15.9994       0
    4789 AS2  1010 GLN  N    NH1       -0.470014       14.0067       0
    4790 AS2  1010 GLN  HN   H          0.310009       1.00794       0
    4791 AS2  1010 GLN  CA   CT1        0.070002       12.0107       0
    4792 AS2  1010 GLN  HA   HB1       0.0900026       1.00794       0
    4793 AS2  1010 GLN  CB   CT2       -0.180005       12.0107       0
    4794 AS2  1010 GLN  HB1  HA2       0.0900026       1.00794       0
    4795 AS2  1010 GLN  HB2  HA2       0.0900026       1.00794       0
    4796 AS2  1010 GLN  CG   CT2       -0.180005       12.0107       0
    4797 AS2  1010 GLN  HG1  HA2       0.0900026       1.00794       0
    4798 AS2  1010 GLN  HG2  HA2       0.0900026       1.00794       0
    4799 AS2  1010 GLN  CD   CC         0.550016       12.0107       0
    4800 AS2  1010 GLN  OE1  O         -0.550016       15.9994       0
    4801 AS2  1010 GLN  NE2  NH2       -0.620018       14.0067       0
    4802 AS2  1010 GLN  HE21 H          0.320009       1.00794       0
    4803 AS2  1010 GLN  HE22 H          0.300009       1.00794       0
    4804 AS2  1010 GLN  C    C          0.510015       12.0107       0
    4805 AS2  1010 GLN  O    O         -0.510015       15.9994       0
    4806 AS2  1011 GLN  N    NH1       -0.470014       14.0067       0
    4807 AS2  1011 GLN  HN   H          0.310009       1.00794       0
    4808 AS2  1011 GLN  CA   CT1        0.070002       12.0107       0
    4809 AS2  1011 GLN  HA   HB1       0.0900026       1.00794       0
    4810 AS2  1011 GLN  CB   CT2       -0.180005       12.0107       0
    4811 AS2  1011 GLN  HB1  HA2       0.0900026       1.00794       0
    4812 AS2  1011 GLN  HB2  HA2       0.0900026       1.00794       0
    4813 AS2  1011 GLN  CG   CT2       -0.180005       12.0107       0
    4814 AS2  1011 GLN  HG1  HA2       0.0900026       1.00794       0
    4815 AS2  1011 GLN  HG2  HA2       0.0900026       1.00794       0
    4816 AS2  1011 GLN  CD   CC         0.550016       12.0107       0
    4817 AS2  1011 GLN  OE1  O         -0.550016       15.9994       0
    4818 AS2  1011 GLN  NE2  NH2       -0.620018       14.0067       0
    4819 AS2  1011 GLN  HE21 H          0.320009       1.00794       0
    4820 AS2  1011 GLN  HE22 H          0.300009       1.00794       0
    4821 AS2  1011 GLN  C    C          0.510015       12.0107       0
    4822 AS2  1011 GLN  O    O         -0.510015       15.9994       0
    4823 AS2  1012 LEU  N    NH1       -0.470014       14.0067       0
    4824 AS2  1012 LEU  HN   H          0.310009       1.00794       0
    4825 AS2  1012 LEU  CA   CT1        0.070002       12.0107       0
    4826 AS2  1012 LEU  HA   HB1       0.0900026       1.00794       0
    4827 AS2  1012 LEU  CB   CT2       -0.180005       12.0107       0
    4828 AS2  1012 LEU  HB1  HA2       0.0900026       1.00794       0
    4829 AS2  1012 LEU  HB2  HA2       0.0900026       1.00794       0
    4830 AS2  1012 LEU  CG   CT1      -0.0900026       12.0107       0
    4831 AS2  1012 LEU  HG   HA1       0.0900026       1.00794       0
    4832 AS2  1012 LEU  CD1  CT3       -0.270008       12.0107       0
    4833 AS2  1012 LEU  HD11 HA3       0.0900026       1.00794       0
    4834 AS2  1012 LEU  HD12 HA3       0.0900026       1.00794       0
    4835 AS2  1012 LEU  HD13 HA3       0.0900026       1.00794       0
    4836 AS2  1012 LEU  CD2  CT3       -0.270008       12.0107       0
    4837 AS2  1012 LEU  HD21 HA3       0.0900026       1.00794       0
    4838 AS2  1012 LEU  HD22 HA3       0.0900026       1.00794       0
    4839 AS2  1012 LEU  HD23 HA3       0.0900026       1.00794       0
    4840 AS2  1012 LEU  C    C          0.510015       12.0107       0
    4841 AS2  1012 LEU  O    O         -0.510015       15.9994       0
    4842 AS2  1013 ILE  N    NH1       -0.470014       14.0067       0
    4843 AS2  1013 ILE  HN   H          0.310009       1.00794       0
    4844 AS2  1013 ILE  CA   CT1        0.070002       12.0107       0
    4845 AS2  1013 ILE  HA   HB1       0.0900026       1.00794       0
    4846 AS2  1013 ILE  CB   CT1      -0.0900026       12.0107       0
    4847 AS2  1013 ILE  HB   HA1       0.0900026       1.00794       0
    4848 AS2  1013 ILE  CG2  CT3       -0.270008       12.0107       0
    4849 AS2  1013 ILE  HG21 HA3       0.0900026       1.00794       0
    4850 AS2  1013 ILE  HG22 HA3       0.0900026       1.00794       0
    4851 AS2  1013 ILE  HG23 HA3       0.0900026       1.00794       0
    4852 AS2  1013 ILE  CG1  CT2       -0.180005       12.0107       0
    4853 AS2  1013 ILE  HG11 HA2       0.0900026       1.00794       0
    4854 AS2  1013 ILE  HG12 HA2       0.0900026       1.00794       0
    4855 AS2  1013 ILE  CD   CT3       -0.270008       12.0107       0
    4856 AS2  1013 ILE  HD1  HA3       0.0900026       1.00794       0
    4857 AS2  1013 ILE  HD2  HA3       0.0900026       1.00794       0
    4858 AS2  1013 ILE  HD3  HA3       0.0900026       1.00794       0
    4859 AS2  1013 ILE  C    C          0.510015       12.0107       0
    4860 AS2  1013 ILE  O    O         -0.510015       15.9994       0
    4861 AS2  1014 ARG  N    NH1       -0.470014       14.0067       0
    4862 AS2  1014 ARG  HN   H          0.310009       1.00794       0
    4863 AS2  1014 ARG  CA   CT1        0.070002       12.0107       0
    4864 AS2  1014 ARG  HA   HB1       0.0900026       1.00794       0
    4865 AS2  1014 ARG  CB   CT2       -0.180005       12.0107       0
    4866 AS2  1014 ARG  HB1  HA2       0.0900026       1.00794       0
    4867 AS2  1014 ARG  HB2  HA2       0.0900026       1.00794       0
    4868 AS2  1014 ARG  CG   CT2       -0.180005       12.0107       0
    4869 AS2  1014 ARG  HG1  HA2       0.0900026       1.00794       0
    4870 AS2  1014 ARG  HG2  HA2       0.0900026       1.00794       0
    4871 AS2  1014 ARG  CD   CT2        0.200006       12.0107       0
    4872 AS2  1014 ARG  HD1  HA2       0.0900026       1.00794       0
    4873 AS2  1014 ARG  HD2  HA2       0.0900026       1.00794       0
    4874 AS2  1014 ARG  NE   NC2        -0.70002       14.0067       0
    4875 AS2  1014 ARG  HE   HC         0.440013       1.00794       0
    4876 AS2  1014 ARG  CZ   C          0.640018       12.0107       0
    4877 AS2  1014 ARG  NH1  NC2       -0.800023       14.0067       0
    4878 AS2  1014 ARG  HH11 HC         0.460013       1.00794       0
    4879 AS2  1014 ARG  HH12 HC         0.460013       1.00794       0
    4880 AS2  1014 ARG  NH2  NC2       -0.800023       14.0067       0
    4881 AS2  1014 ARG  HH21 HC         0.460013       1.00794       0
    4882 AS2  1014 ARG  HH22 HC         0.460013       1.00794       0
    4883 AS2  1014 ARG  C    C          0.510015       12.0107       0
    4884 AS2  1014 ARG  O    O         -0.510015       15.9994       0
    4885 AS2  1015 ALA  N    NH1       -0.470014       14.0067       0
    4886 AS2  1015 ALA  HN   H          0.310009       1.00794       0
    4887 AS2  1015 ALA  CA   CT1        0.070002       12.0107       0
    4888 AS2  1015 ALA  HA   HB1       0.0900026       1.00794       0
    4889 AS2  1015 ALA  CB   CT3       -0.270008       12.0107       0
    4890 AS2  1015 ALA  HB1  HA3       0.0900026       1.00794       0
    4891 AS2  1015 ALA  HB2  HA3       0.0900026       1.00794       0
    4892 AS2  1015 ALA  HB3  HA3       0.0900026       1.00794       0
    4893 AS2  1015 ALA  C    C          0.510015       12.0107       0
    4894 AS2  1015 ALA  O    O         -0.510015       15.9994       0
    4895 AS2  1016 ALA  N    NH1       -0.470014       14.0067       0
    4896 AS2  1016 ALA  HN   H          0.310009       1.00794       0
    4897 AS2  1016 ALA  CA   CT1        0.070002       12.0107       0
    4898 AS2  1016 ALA  HA   HB1       0.0900026       1.00794       0
    4899 AS2  1016 ALA  CB   CT3       -0.270008       12.0107       0
    4900 AS2  1016 ALA  HB1  HA3       0.0900026       1.00794       0
    4901 AS2  1016 ALA  HB2  HA3       0.0900026       1.00794       0
    4902 AS2  1016 ALA  HB3  HA3       0.0900026       1.00794       0
    4903 AS2  1016 ALA  C    C          0.510015       12.0107       0
    4904 AS2  1016 ALA  O    O         -0.510015       15.9994       0
    4905 AS2  1017 GLU  N    NH1       -0.470014       14.0067       0
    4906 AS2  1017 GLU  HN   H          0.310009       1.00794       0
    4907 AS2  1017 GLU  CA   CT1        0.070002       12.0107       0
    4908 AS2  1017 GLU  HA   HB1       0.0900026       1.00794       0
    4909 AS2  1017 GLU  CB   CT2A      -0.180005       12.0107       0
    4910 AS2  1017 GLU  HB1  HA2       0.0900026       1.00794       0
    4911 AS2  1017 GLU  HB2  HA2       0.0900026       1.00794       0
    4912 AS2  1017 GLU  CG   CT2       -0.280008       12.0107       0
    4913 AS2  1017 GLU  HG1  HA2       0.0900026       1.00794       0
    4914 AS2  1017 GLU  HG2  HA2       0.0900026       1.00794       0
    4915 AS2  1017 GLU  CD   CC         0.620018       12.0107       0
    4916 AS2  1017 GLU  OE1  OC        -0.760022       15.9994       0
    4917 AS2  1017 GLU  OE2  OC        -0.760022       15.9994       0
    4918 AS2  1017 GLU  C    C          0.510015       12.0107       0
    4919 AS2  1017 GLU  O    O         -0.510015       15.9994       0
    4920 AS2  1018 ILE  N    NH1       -0.470014       14.0067       0
    4921 AS2  1018 ILE  HN   H          0.310009       1.00794       0
    4922 AS2  1018 ILE  CA   CT1        0.070002       12.0107       0
    4923 AS2  1018 ILE  HA   HB1       0.0900026       1.00794       0
    4924 AS2  1018 ILE  CB   CT1      -0.0900026       12.0107       0
    4925 AS2  1018 ILE  HB   HA1       0.0900026       1.00794       0
    4926 AS2  1018 ILE  CG2  CT3       -0.270008       12.0107       0
    4927 AS2  1018 ILE  HG21 HA3       0.0900026       1.00794       0
    4928 AS2  1018 ILE  HG22 HA3       0.0900026       1.00794       0
    4929 AS2  1018 ILE  HG23 HA3       0.0900026       1.00794       0
    4930 AS2  1018 ILE  CG1  CT2       -0.180005       12.0107       0
    4931 AS2  1018 ILE  HG11 HA2       0.0900026       1.00794       0
    4932 AS2  1018 ILE  HG12 HA2       0.0900026       1.00794       0
    4933 AS2  1018 ILE  CD   CT3       -0.270008       12.0107       0
    4934 AS2  1018 ILE  HD1  HA3       0.0900026       1.00794       0
    4935 AS2  1018 ILE  HD2  HA3       0.0900026       1.00794       0
    4936 AS2  1018 ILE  HD3  HA3       0.0900026       1.00794       0
    4937 AS2  1018 ILE  C    C          0.510015       12.0107       0
    4938 AS2  1018 ILE  O    O         -0.510015       15.9994       0
    4939 AS2  1019 ARG  N    NH1       -0.470014       14.0067       0
    4940 AS2  1019 ARG  HN   H          0.310009       1.00794       0
    4941 AS2  1019 ARG  CA   CT1        0.070002       12.0107       0
    4942 AS2  1019 ARG  HA   HB1       0.0900026       1.00794       0
    4943 AS2  1019 ARG  CB   CT2       -0.180005       12.0107       0
    4944 AS2  1019 ARG  HB1  HA2       0.0900026       1.00794       0
    4945 AS2  1019 ARG  HB2  HA2       0.0900026       1.00794       0
    4946 AS2  1019 ARG  CG   CT2       -0.180005       12.0107       0
    4947 AS2  1019 ARG  HG1  HA2       0.0900026       1.00794       0
    4948 AS2  1019 ARG  HG2  HA2       0.0900026       1.00794       0
    4949 AS2  1019 ARG  CD   CT2        0.200006       12.0107       0
    4950 AS2  1019 ARG  HD1  HA2       0.0900026       1.00794       0
    4951 AS2  1019 ARG  HD2  HA2       0.0900026       1.00794       0
    4952 AS2  1019 ARG  NE   NC2        -0.70002       14.0067       0
    4953 AS2  1019 ARG  HE   HC         0.440013       1.00794       0
    4954 AS2  1019 ARG  CZ   C          0.640018       12.0107       0
    4955 AS2  1019 ARG  NH1  NC2       -0.800023       14.0067       0
    4956 AS2  1019 ARG  HH11 HC         0.460013       1.00794       0
    4957 AS2  1019 ARG  HH12 HC         0.460013       1.00794       0
    4958 AS2  1019 ARG  NH2  NC2       -0.800023       14.0067       0
    4959 AS2  1019 ARG  HH21 HC         0.460013       1.00794       0
    4960 AS2  1019 ARG  HH22 HC         0.460013       1.00794       0
    4961 AS2  1019 ARG  C    C          0.510015       12.0107       0
    4962 AS2  1019 ARG  O    O         -0.510015       15.9994       0
    4963 AS2  1020 ALA  N    NH1       -0.470014       14.0067       0
    4964 AS2  1020 ALA  HN   H          0.310009       1.00794       0
    4965 AS2  1020 ALA  CA   CT1        0.070002       12.0107       0
    4966 AS2  1020 ALA  HA   HB1       0.0900026       1.00794       0
    4967 AS2  1020 ALA  CB   CT3       -0.270008       12.0107       0
    4968 AS2  1020 ALA  HB1  HA3       0.0900026       1.00794       0
    4969 AS2  1020 ALA  HB2  HA3       0.0900026       1.00794       0
    4970 AS2  1020 ALA  HB3  HA3       0.0900026       1.00794       0
    4971 AS2  1020 ALA  C    C          0.510015       12.0107       0
    4972 AS2  1020 ALA  O    O         -0.510015       15.9994       0
    4973 AS2  1021 SER  N    NH1       -0.470014       14.0067       0
    4974 AS2  1021 SER  HN   H          0.310009       1.00794       0
    4975 AS2  1021 SER  CA   CT1        0.070002       12.0107       0
    4976 AS2  1021 SER  HA   HB1       0.0900026       1.00794       0
    4977 AS2  1021 SER  CB   CT2       0.0500014       12.0107       0
    4978 AS2  1021 SER  HB1  HA2       0.0900026       1.00794       0
    4979 AS2  1021 SER  HB2  HA2       0.0900026       1.00794       0
    4980 AS2  1021 SER  OG   OH1       -0.660019       15.9994       0
    4981 AS2  1021 SER  HG1  H          0.430012       1.00794       0
    4982 AS2  1021 SER  C    C          0.510015       12.0107       0
    4983 AS2  1021 SER  O    O         -0.510015       15.9994       0
    4984 AS2  1022 ALA  N    NH1       -0.470014       14.0067       0
    4985 AS2  1022 ALA  HN   H          0.310009       1.00794       0
    4986 AS2  1022 ALA  CA   CT1        0.070002       12.0107       0
    4987 AS2  1022 ALA  HA   HB1       0.0900026       1.00794       0
    4988 AS2  1022 ALA  CB   CT3       -0.270008       12.0107       0
    4989 AS2  1022 ALA  HB1  HA3       0.0900026       1.00794       0
    4990 AS2  1022 ALA  HB2  HA3       0.0900026       1.00794       0
    4991 AS2  1022 ALA  HB3  HA3       0.0900026       1.00794       0
    4992 AS2  1022 ALA  C    C          0.510015       12.0107       0
    4993 AS2  1022 ALA  O    O         -0.510015       15.9994       0
    4994 AS2  1023 ASN  N    NH1       -0.470014       14.0067       0
    4995 AS2  1023 ASN  HN   H          0.310009       1.00794       0
    4996 AS2  1023 ASN  CA   CT1        0.070002       12.0107       0
    4997 AS2  1023 ASN  HA   HB1       0.0900026       1.00794       0
    4998 AS2  1023 ASN  CB   CT2       -0.180005       12.0107       0
    4999 AS2  1023 ASN  HB1  HA2       0.0900026       1.00794       0
    5000 AS2  1023 ASN  HB2  HA2       0.0900026       1.00794       0
    5001 AS2  1023 ASN  CG   CC         0.550016       12.0107       0
    5002 AS2  1023 ASN  OD1  O         -0.550016       15.9994       0
    5003 AS2  1023 ASN  ND2  NH2       -0.620018       14.0067       0
    5004 AS2  1023 ASN  HD21 H          0.320009       1.00794       0
    5005 AS2  1023 ASN  HD22 H          0.300009       1.00794       0
    5006 AS2  1023 ASN  C    C          0.510015       12.0107       0
    5007 AS2  1023 ASN  O    O         -0.510015       15.9994       0
    5008 AS2  1024 LEU  N    NH1       -0.470014       14.0067       0
    5009 AS2  1024 LEU  HN   H          0.310009       1.00794       0
    5010 AS2  1024 LEU  CA   CT1        0.070002       12.0107       0
    5011 AS2  1024 LEU  HA   HB1       0.0900026       1.00794       0
    5012 AS2  1024 LEU  CB   CT2       -0.180005       12.0107       0
    5013 AS2  1024 LEU  HB1  HA2       0.0900026       1.00794       0
    5014 AS2  1024 LEU  HB2  HA2       0.0900026       1.00794       0
    5015 AS2  1024 LEU  CG   CT1      -0.0900026       12.0107       0
    5016 AS2  1024 LEU  HG   HA1       0.0900026       1.00794       0
    5017 AS2  1024 LEU  CD1  CT3       -0.270008       12.0107       0
    5018 AS2  1024 LEU  HD11 HA3       0.0900026       1.00794       0
    5019 AS2  1024 LEU  HD12 HA3       0.0900026       1.00794       0
    5020 AS2  1024 LEU  HD13 HA3       0.0900026       1.00794       0
    5021 AS2  1024 LEU  CD2  CT3       -0.270008       12.0107       0
    5022 AS2  1024 LEU  HD21 HA3       0.0900026       1.00794       0
    5023 AS2  1024 LEU  HD22 HA3       0.0900026       1.00794       0
    5024 AS2  1024 LEU  HD23 HA3       0.0900026       1.00794       0
    5025 AS2  1024 LEU  C    C          0.510015       12.0107       0
    5026 AS2  1024 LEU  O    O         -0.510015       15.9994       0
    5027 AS2  1025 ALA  N    NH1       -0.470014       14.0067       0
    5028 AS2  1025 ALA  HN   H          0.310009       1.00794       0
    5029 AS2  1025 ALA  CA   CT1        0.070002       12.0107       0
    5030 AS2  1025 ALA  HA   HB1       0.0900026       1.00794       0
    5031 AS2  1025 ALA  CB   CT3       -0.270008       12.0107       0
    5032 AS2  1025 ALA  HB1  HA3       0.0900026       1.00794       0
    5033 AS2  1025 ALA  HB2  HA3       0.0900026       1.00794       0
    5034 AS2  1025 ALA  HB3  HA3       0.0900026       1.00794       0
    5035 AS2  1025 ALA  C    C          0.510015       12.0107       0
    5036 AS2  1025 ALA  O    O         -0.510015       15.9994       0
    5037 AS2  1026 ALA  N    NH1       -0.470014       14.0067       0
    5038 AS2  1026 ALA  HN   H          0.310009       1.00794       0
    5039 AS2  1026 ALA  CA   CT1        0.070002       12.0107       0
    5040 AS2  1026 ALA  HA   HB1       0.0900026       1.00794       0
    5041 AS2  1026 ALA  CB   CT3       -0.270008       12.0107       0
    5042 AS2  1026 ALA  HB1  HA3       0.0900026       1.00794       0
    5043 AS2  1026 ALA  HB2  HA3       0.0900026       1.00794       0
    5044 AS2  1026 ALA  HB3  HA3       0.0900026       1.00794       0
    5045 AS2  1026 ALA  C    C          0.510015       12.0107       0
    5046 AS2  1026 ALA  O    O         -0.510015       15.9994       0
    5047 AS2  1027 THR  N    NH1       -0.470014       14.0067       0
    5048 AS2  1027 THR  HN   H          0.310009       1.00794       0
    5049 AS2  1027 THR  CA   CT1        0.070002       12.0107       0
    5050 AS2  1027 THR  HA   HB1       0.0900026       1.00794       0
    5051 AS2  1027 THR  CB   CT1        0.140004       12.0107       0
    5052 AS2  1027 THR  HB   HA1       0.0900026       1.00794       0
    5053 AS2  1027 THR  OG1  OH1       -0.660019       15.9994       0
    5054 AS2  1027 THR  HG1  H          0.430012       1.00794       0
    5055 AS2  1027 THR  CG2  CT3       -0.270008       12.0107       0
    5056 AS2  1027 THR  HG21 HA3       0.0900026       1.00794       0
    5057 AS2  1027 THR  HG22 HA3       0.0900026       1.00794       0
    5058 AS2  1027 THR  HG23 HA3       0.0900026       1.00794       0
    5059 AS2  1027 THR  C    C          0.510015       12.0107       0
    5060 AS2  1027 THR  O    O         -0.510015       15.9994       0
    5061 AS2  1028 LYS  N    NH1       -0.470014       14.0067       0
    5062 AS2  1028 LYS  HN   H          0.310009       1.00794       0
    5063 AS2  1028 LYS  CA   CT1        0.070002       12.0107       0
    5064 AS2  1028 LYS  HA   HB1       0.0900026       1.00794       0
    5065 AS2  1028 LYS  CB   CT2       -0.180005       12.0107       0
    5066 AS2  1028 LYS  HB1  HA2       0.0900026       1.00794       0
    5067 AS2  1028 LYS  HB2  HA2       0.0900026       1.00794       0
    5068 AS2  1028 LYS  CG   CT2       -0.180005       12.0107       0
    5069 AS2  1028 LYS  HG1  HA2       0.0900026       1.00794       0
    5070 AS2  1028 LYS  HG2  HA2       0.0900026       1.00794       0
    5071 AS2  1028 LYS  CD   CT2       -0.180005       12.0107       0
    5072 AS2  1028 LYS  HD1  HA2       0.0900026       1.00794       0
    5073 AS2  1028 LYS  HD2  HA2       0.0900026       1.00794       0
    5074 AS2  1028 LYS  CE   CT2        0.210006       12.0107       0
    5075 AS2  1028 LYS  HE1  HA2       0.0500014       1.00794       0
    5076 AS2  1028 LYS  HE2  HA2       0.0500014       1.00794       0
    5077 AS2  1028 LYS  NZ   NH3       -0.300009       14.0067       0
    5078 AS2  1028 LYS  HZ1  HC          0.33001       1.00794       0
    5079 AS2  1028 LYS  HZ2  HC          0.33001       1.00794       0
    5080 AS2  1028 LYS  HZ3  HC          0.33001       1.00794       0
    5081 AS2  1028 LYS  C    C          0.510015       12.0107       0
    5082 AS2  1028 LYS  O    O         -0.510015       15.9994       0
    5083 AS2  1029 MET  N    NH1       -0.470014       14.0067       0
    5084 AS2  1029 MET  HN   H          0.310009       1.00794       0
    5085 AS2  1029 MET  CA   CT1        0.070002       12.0107       0
    5086 AS2  1029 MET  HA   HB1       0.0900026       1.00794       0
    5087 AS2  1029 MET  CB   CT2       -0.180005       12.0107       0
    5088 AS2  1029 MET  HB1  HA2       0.0900026       1.00794       0
    5089 AS2  1029 MET  HB2  HA2       0.0900026       1.00794       0
    5090 AS2  1029 MET  CG   CT2       -0.140004       12.0107       0
    5091 AS2  1029 MET  HG1  HA2       0.0900026       1.00794       0
    5092 AS2  1029 MET  HG2  HA2       0.0900026       1.00794       0
    5093 AS2  1029 MET  SD   S        -0.0900026        32.065       0
    5094 AS2  1029 MET  CE   CT3       -0.220006       12.0107       0
    5095 AS2  1029 MET  HE1  HA3       0.0900026       1.00794       0
    5096 AS2  1029 MET  HE2  HA3       0.0900026       1.00794       0
    5097 AS2  1029 MET  HE3  HA3       0.0900026       1.00794       0
    5098 AS2  1029 MET  C    C          0.510015       12.0107       0
    5099 AS2  1029 MET  O    O         -0.510015       15.9994       0
    5100 AS2  1030 SER  N    NH1       -0.470014       14.0067       0
    5101 AS2  1030 SER  HN   H          0.310009       1.00794       0
    5102 AS2  1030 SER  CA   CT1        0.070002       12.0107       0
    5103 AS2  1030 SER  HA   HB1       0.0900026       1.00794       0
    5104 AS2  1030 SER  CB   CT2       0.0500014       12.0107       0
    5105 AS2  1030 SER  HB1  HA2       0.0900026       1.00794       0
    5106 AS2  1030 SER  HB2  HA2       0.0900026       1.00794       0
    5107 AS2  1030 SER  OG   OH1       -0.660019       15.9994       0
    5108 AS2  1030 SER  HG1  H          0.430012       1.00794       0
    5109 AS2  1030 SER  C    C          0.510015       12.0107       0
    5110 AS2  1030 SER  O    O         -0.510015       15.9994       0
    5111 AS2  1031 GLU  N    NH1       -0.470014       14.0067       0
    5112 AS2  1031 GLU  HN   H          0.310009       1.00794       0
    5113 AS2  1031 GLU  CA   CT1        0.070002       12.0107       0
    5114 AS2  1031 GLU  HA   HB1       0.0900026       1.00794       0
    5115 AS2  1031 GLU  CB   CT2A      -0.180005       12.0107       0
    5116 AS2  1031 GLU  HB1  HA2       0.0900026       1.00794       0
    5117 AS2  1031 GLU  HB2  HA2       0.0900026       1.00794       0
    5118 AS2  1031 GLU  CG   CT2       -0.280008       12.0107       0
    5119 AS2  1031 GLU  HG1  HA2       0.0900026       1.00794       0
    5120 AS2  1031 GLU  HG2  HA2       0.0900026       1.00794       0
    5121 AS2  1031 GLU  CD   CC         0.620018       12.0107       0
    5122 AS2  1031 GLU  OE1  OC        -0.760022       15.9994       0
    5123 AS2  1031 GLU  OE2  OC        -0.760022       15.9994       0
    5124 AS2  1031 GLU  C    C          0.510015       12.0107       0
    5125 AS2  1031 GLU  O    O         -0.510015       15.9994       0
    5126 AS2  1032 CYS  N    NH1       -0.470014       14.0067       0
    5127 AS2  1032 CYS  HN   H          0.310009       1.00794       0
    5128 AS2  1032 CYS  CA   CT1        0.070002       12.0107       0
    5129 AS2  1032 CYS  HA   HB1       0.0900026       1.00794       0
    5130 AS2  1032 CYS  CB   CT2       -0.100003       12.0107       0
    5131 AS2  1032 CYS  HB1  HA2       0.0900026       1.00794       0
    5132 AS2  1032 CYS  HB2  HA2       0.0900026       1.00794       0
    5133 AS2  1032 CYS  SG   SM       -0.0800023        32.065       0
    5134 AS2  1032 CYS  C    C          0.510015       12.0107       0
    5135 AS2  1032 CYS  O    O         -0.510015       15.9994       0
    5136 AS2  1033 VAL  N    NH1       -0.470014       14.0067       0
    5137 AS2  1033 VAL  HN   H          0.310009       1.00794       0
    5138 AS2  1033 VAL  CA   CT1        0.070002       12.0107       0
    5139 AS2  1033 VAL  HA   HB1       0.0900026       1.00794       0
    5140 AS2  1033 VAL  CB   CT1      -0.0900026       12.0107       0
    5141 AS2  1033 VAL  HB   HA1       0.0900026       1.00794       0
    5142 AS2  1033 VAL  CG1  CT3       -0.270008       12.0107       0
    5143 AS2  1033 VAL  HG11 HA3       0.0900026       1.00794       0
    5144 AS2  1033 VAL  HG12 HA3       0.0900026       1.00794       0
    5145 AS2  1033 VAL  HG13 HA3       0.0900026       1.00794       0
    5146 AS2  1033 VAL  CG2  CT3       -0.270008       12.0107       0
    5147 AS2  1033 VAL  HG21 HA3       0.0900026       1.00794       0
    5148 AS2  1033 VAL  HG22 HA3       0.0900026       1.00794       0
    5149 AS2  1033 VAL  HG23 HA3       0.0900026       1.00794       0
    5150 AS2  1033 VAL  C    C          0.510015       12.0107       0
    5151 AS2  1033 VAL  O    O         -0.510015       15.9994       0
    5152 AS2  1034 LEU  N    NH1       -0.470014       14.0067       0
    5153 AS2  1034 LEU  HN   H          0.310009       1.00794       0
    5154 AS2  1034 LEU  CA   CT1        0.070002       12.0107       0
    5155 AS2  1034 LEU  HA   HB1       0.0900026       1.00794       0
    5156 AS2  1034 LEU  CB   CT2       -0.180005       12.0107       0
    5157 AS2  1034 LEU  HB1  HA2       0.0900026       1.00794       0
    5158 AS2  1034 LEU  HB2  HA2       0.0900026       1.00794       0
    5159 AS2  1034 LEU  CG   CT1      -0.0900026       12.0107       0
    5160 AS2  1034 LEU  HG   HA1       0.0900026       1.00794       0
    5161 AS2  1034 LEU  CD1  CT3       -0.270008       12.0107       0
    5162 AS2  1034 LEU  HD11 HA3       0.0900026       1.00794       0
    5163 AS2  1034 LEU  HD12 HA3       0.0900026       1.00794       0
    5164 AS2  1034 LEU  HD13 HA3       0.0900026       1.00794       0
    5165 AS2  1034 LEU  CD2  CT3       -0.270008       12.0107       0
    5166 AS2  1034 LEU  HD21 HA3       0.0900026       1.00794       0
    5167 AS2  1034 LEU  HD22 HA3       0.0900026       1.00794       0
    5168 AS2  1034 LEU  HD23 HA3       0.0900026       1.00794       0
    5169 AS2  1034 LEU  C    C          0.510015       12.0107       0
    5170 AS2  1034 LEU  O    O         -0.510015       15.9994       0
    5171 AS2  1035 GLY  N    NH1       -0.470014       14.0067       0
    5172 AS2  1035 GLY  HN   H          0.310009       1.00794       0
    5173 AS2  1035 GLY  CA   CT2      -0.0200006       12.0107       0
    5174 AS2  1035 GLY  HA1  HB2       0.0900026       1.00794       0
    5175 AS2  1035 GLY  HA2  HB2       0.0900026       1.00794       0
    5176 AS2  1035 GLY  C    C          0.510015       12.0107       0
    5177 AS2  1035 GLY  O    O         -0.510015       15.9994       0
    5178 AS2  1036 GLN  N    NH1       -0.470014       14.0067       0
    5179 AS2  1036 GLN  HN   H          0.310009       1.00794       0
    5180 AS2  1036 GLN  CA   CT1        0.070002       12.0107       0
    5181 AS2  1036 GLN  HA   HB1       0.0900026       1.00794       0
    5182 AS2  1036 GLN  CB   CT2       -0.180005       12.0107       0
    5183 AS2  1036 GLN  HB1  HA2       0.0900026       1.00794       0
    5184 AS2  1036 GLN  HB2  HA2       0.0900026       1.00794       0
    5185 AS2  1036 GLN  CG   CT2       -0.180005       12.0107       0
    5186 AS2  1036 GLN  HG1  HA2       0.0900026       1.00794       0
    5187 AS2  1036 GLN  HG2  HA2       0.0900026       1.00794       0
    5188 AS2  1036 GLN  CD   CC         0.550016       12.0107       0
    5189 AS2  1036 GLN  OE1  O         -0.550016       15.9994       0
    5190 AS2  1036 GLN  NE2  NH2       -0.620018       14.0067       0
    5191 AS2  1036 GLN  HE21 H          0.320009       1.00794       0
    5192 AS2  1036 GLN  HE22 H          0.300009       1.00794       0
    5193 AS2  1036 GLN  C    C          0.510015       12.0107       0
    5194 AS2  1036 GLN  O    O         -0.510015       15.9994       0
    5195 AS2  1037 SER  N    NH1       -0.470014       14.0067       0
    5196 AS2  1037 SER  HN   H          0.310009       1.00794       0
    5197 AS2  1037 SER  CA   CT1        0.070002       12.0107       0
    5198 AS2  1037 SER  HA   HB1       0.0900026       1.00794       0
    5199 AS2  1037 SER  CB   CT2       0.0500014       12.0107       0
    5200 AS2  1037 SER  HB1  HA2       0.0900026       1.00794       0
    5201 AS2  1037 SER  HB2  HA2       0.0900026       1.00794       0
    5202 AS2  1037 SER  OG   OH1       -0.660019       15.9994       0
    5203 AS2  1037 SER  HG1  H          0.430012       1.00794       0
    5204 AS2  1037 SER  C    C          0.510015       12.0107       0
    5205 AS2  1037 SER  O    O         -0.510015       15.9994       0
    5206 AS2  1038 LYS  N    NH1       -0.470014       14.0067       0
    5207 AS2  1038 LYS  HN   H          0.310009       1.00794       0
    5208 AS2  1038 LYS  CA   CT1        0.070002       12.0107       0
    5209 AS2  1038 LYS  HA   HB1       0.0900026       1.00794       0
    5210 AS2  1038 LYS  CB   CT2       -0.180005       12.0107       0
    5211 AS2  1038 LYS  HB1  HA2       0.0900026       1.00794       0
    5212 AS2  1038 LYS  HB2  HA2       0.0900026       1.00794       0
    5213 AS2  1038 LYS  CG   CT2       -0.180005       12.0107       0
    5214 AS2  1038 LYS  HG1  HA2       0.0900026       1.00794       0
    5215 AS2  1038 LYS  HG2  HA2       0.0900026       1.00794       0
    5216 AS2  1038 LYS  CD   CT2       -0.180005       12.0107       0
    5217 AS2  1038 LYS  HD1  HA2       0.0900026       1.00794       0
    5218 AS2  1038 LYS  HD2  HA2       0.0900026       1.00794       0
    5219 AS2  1038 LYS  CE   CT2        0.210006       12.0107       0
    5220 AS2  1038 LYS  HE1  HA2       0.0500014       1.00794       0
    5221 AS2  1038 LYS  HE2  HA2       0.0500014       1.00794       0
    5222 AS2  1038 LYS  NZ   NH3       -0.300009       14.0067       0
    5223 AS2  1038 LYS  HZ1  HC          0.33001       1.00794       0
    5224 AS2  1038 LYS  HZ2  HC          0.33001       1.00794       0
    5225 AS2  1038 LYS  HZ3  HC          0.33001       1.00794       0
    5226 AS2  1038 LYS  C    C          0.510015       12.0107       0
    5227 AS2  1038 LYS  O    O         -0.510015       15.9994       0
    5228 AS2  1039 ARG  N    NH1       -0.470014       14.0067       0
    5229 AS2  1039 ARG  HN   H          0.310009       1.00794       0
    5230 AS2  1039 ARG  CA   CT1        0.070002       12.0107       0
    5231 AS2  1039 ARG  HA   HB1       0.0900026       1.00794       0
    5232 AS2  1039 ARG  CB   CT2       -0.180005       12.0107       0
    5233 AS2  1039 ARG  HB1  HA2       0.0900026       1.00794       0
    5234 AS2  1039 ARG  HB2  HA2       0.0900026       1.00794       0
    5235 AS2  1039 ARG  CG   CT2       -0.180005       12.0107       0
    5236 AS2  1039 ARG  HG1  HA2       0.0900026       1.00794       0
    5237 AS2  1039 ARG  HG2  HA2       0.0900026       1.00794       0
    5238 AS2  1039 ARG  CD   CT2        0.200006       12.0107       0
    5239 AS2  1039 ARG  HD1  HA2       0.0900026       1.00794       0
    5240 AS2  1039 ARG  HD2  HA2       0.0900026       1.00794       0
    5241 AS2  1039 ARG  NE   NC2        -0.70002       14.0067       0
    5242 AS2  1039 ARG  HE   HC         0.440013       1.00794       0
    5243 AS2  1039 ARG  CZ   C          0.640018       12.0107       0
    5244 AS2  1039 ARG  NH1  NC2       -0.800023       14.0067       0
    5245 AS2  1039 ARG  HH11 HC         0.460013       1.00794       0
    5246 AS2  1039 ARG  HH12 HC         0.460013       1.00794       0
    5247 AS2  1039 ARG  NH2  NC2       -0.800023       14.0067       0
    5248 AS2  1039 ARG  HH21 HC         0.460013       1.00794       0
    5249 AS2  1039 ARG  HH22 HC         0.460013       1.00794       0
    5250 AS2  1039 ARG  C    C          0.510015       12.0107       0
    5251 AS2  1039 ARG  O    O         -0.510015       15.9994       0
    5252 AS2  1040 VAL  N    NH1       -0.470014       14.0067       0
    5253 AS2  1040 VAL  HN   H          0.310009       1.00794       0
    5254 AS2  1040 VAL  CA   CT1        0.070002       12.0107       0
    5255 AS2  1040 VAL  HA   HB1       0.0900026       1.00794       0
    5256 AS2  1040 VAL  CB   CT1      -0.0900026       12.0107       0
    5257 AS2  1040 VAL  HB   HA1       0.0900026       1.00794       0
    5258 AS2  1040 VAL  CG1  CT3       -0.270008       12.0107       0
    5259 AS2  1040 VAL  HG11 HA3       0.0900026       1.00794       0
    5260 AS2  1040 VAL  HG12 HA3       0.0900026       1.00794       0
    5261 AS2  1040 VAL  HG13 HA3       0.0900026       1.00794       0
    5262 AS2  1040 VAL  CG2  CT3       -0.270008       12.0107       0
    5263 AS2  1040 VAL  HG21 HA3       0.0900026       1.00794       0
    5264 AS2  1040 VAL  HG22 HA3       0.0900026       1.00794       0
    5265 AS2  1040 VAL  HG23 HA3       0.0900026       1.00794       0
    5266 AS2  1040 VAL  C    C          0.510015       12.0107       0
    5267 AS2  1040 VAL  O    O         -0.510015       15.9994       0
    5268 AS2  1041 ASP  N    NH1       -0.470014       14.0067       0
    5269 AS2  1041 ASP  HN   H          0.310009       1.00794       0
    5270 AS2  1041 ASP  CA   CT1        0.070002       12.0107       0
    5271 AS2  1041 ASP  HA   HB1       0.0900026       1.00794       0
    5272 AS2  1041 ASP  CB   CT2A      -0.280008       12.0107       0
    5273 AS2  1041 ASP  HB1  HA2       0.0900026       1.00794       0
    5274 AS2  1041 ASP  HB2  HA2       0.0900026       1.00794       0
    5275 AS2  1041 ASP  CG   CC         0.620018       12.0107       0
    5276 AS2  1041 ASP  OD1  OC        -0.760022       15.9994       0
    5277 AS2  1041 ASP  OD2  OC        -0.760022       15.9994       0
    5278 AS2  1041 ASP  C    C          0.510015       12.0107       0
    5279 AS2  1041 ASP  O    O         -0.510015       15.9994       0
    5280 AS2  1042 PHE  N    NH1       -0.470014       14.0067       0
    5281 AS2  1042 PHE  HN   H          0.310009       1.00794       0
    5282 AS2  1042 PHE  CA   CT1        0.070002       12.0107       0
    5283 AS2  1042 PHE  HA   HB1       0.0900026       1.00794       0
    5284 AS2  1042 PHE  CB   CT2       -0.180005       12.0107       0
    5285 AS2  1042 PHE  HB1  HA2       0.0900026       1.00794       0
    5286 AS2  1042 PHE  HB2  HA2       0.0900026       1.00794       0
    5287 AS2  1042 PHE  CG   CA                0       12.0107       0
    5288 AS2  1042 PHE  CD1  CA        -0.115003       12.0107       0
    5289 AS2  1042 PHE  HD1  HP         0.115003       1.00794       0
    5290 AS2  1042 PHE  CE1  CA        -0.115003       12.0107       0
    5291 AS2  1042 PHE  HE1  HP         0.115003       1.00794       0
    5292 AS2  1042 PHE  CZ   CA        -0.115003       12.0107       0
    5293 AS2  1042 PHE  HZ   HP         0.115003       1.00794       0
    5294 AS2  1042 PHE  CD2  CA        -0.115003       12.0107       0
    5295 AS2  1042 PHE  HD2  HP         0.115003       1.00794       0
    5296 AS2  1042 PHE  CE2  CA        -0.115003       12.0107       0
    5297 AS2  1042 PHE  HE2  HP         0.115003       1.00794       0
    5298 AS2  1042 PHE  C    C          0.510015       12.0107       0
    5299 AS2  1042 PHE  O    O         -0.510015       15.9994       0
    5300 AS2  1043 CYS  N    NH1       -0.470014       14.0067       0
    5301 AS2  1043 CYS  HN   H          0.310009       1.00794       0
    5302 AS2  1043 CYS  CA   CT1        0.070002       12.0107       0
    5303 AS2  1043 CYS  HA   HB1       0.0900026       1.00794       0
    5304 AS2  1043 CYS  CB   CT2       -0.100003       12.0107       0
    5305 AS2  1043 CYS  HB1  HA2       0.0900026       1.00794       0
    5306 AS2  1043 CYS  HB2  HA2       0.0900026       1.00794       0
    5307 AS2  1043 CYS  SG   SM       -0.0800023        32.065       0
    5308 AS2  1043 CYS  C    C          0.510015       12.0107       0
    5309 AS2  1043 CYS  O    O         -0.510015       15.9994       0
    5310 AS2  1044 GLY  N    NH1       -0.470014       14.0067       0
    5311 AS2  1044 GLY  HN   H          0.310009       1.00794       0
    5312 AS2  1044 GLY  CA   CT2      -0.0200006       12.0107       0
    5313 AS2  1044 GLY  HA1  HB2       0.0900026       1.00794       0
    5314 AS2  1044 GLY  HA2  HB2       0.0900026       1.00794       0
    5315 AS2  1044 GLY  C    C          0.510015       12.0107       0
    5316 AS2  1044 GLY  O    O         -0.510015       15.9994       0
    5317 AS2  1045 LYS  N    NH1       -0.470014       14.0067       0
    5318 AS2  1045 LYS  HN   H          0.310009       1.00794       0
    5319 AS2  1045 LYS  CA   CT1        0.070002       12.0107       0
    5320 AS2  1045 LYS  HA   HB1       0.0900026       1.00794       0
    5321 AS2  1045 LYS  CB   CT2       -0.180005       12.0107       0
    5322 AS2  1045 LYS  HB1  HA2       0.0900026       1.00794       0
    5323 AS2  1045 LYS  HB2  HA2       0.0900026       1.00794       0
    5324 AS2  1045 LYS  CG   CT2       -0.180005       12.0107       0
    5325 AS2  1045 LYS  HG1  HA2       0.0900026       1.00794       0
    5326 AS2  1045 LYS  HG2  HA2       0.0900026       1.00794       0
    5327 AS2  1045 LYS  CD   CT2       -0.180005       12.0107       0
    5328 AS2  1045 LYS  HD1  HA2       0.0900026       1.00794       0
    5329 AS2  1045 LYS  HD2  HA2       0.0900026       1.00794       0
    5330 AS2  1045 LYS  CE   CT2        0.210006       12.0107       0
    5331 AS2  1045 LYS  HE1  HA2       0.0500014       1.00794       0
    5332 AS2  1045 LYS  HE2  HA2       0.0500014       1.00794       0
    5333 AS2  1045 LYS  NZ   NH3       -0.300009       14.0067       0
    5334 AS2  1045 LYS  HZ1  HC          0.33001       1.00794       0
    5335 AS2  1045 LYS  HZ2  HC          0.33001       1.00794       0
    5336 AS2  1045 LYS  HZ3  HC          0.33001       1.00794       0
    5337 AS2  1045 LYS  C    C          0.510015       12.0107       0
    5338 AS2  1045 LYS  O    O         -0.510015       15.9994       0
    5339 AS2  1046 GLY  N    NH1       -0.470014       14.0067       0
    5340 AS2  1046 GLY  HN   H          0.310009       1.00794       0
    5341 AS2  1046 GLY  CA   CT2      -0.0200006       12.0107       0
    5342 AS2  1046 GLY  HA1  HB2       0.0900026       1.00794       0
    5343 AS2  1046 GLY  HA2  HB2       0.0900026       1.00794       0
    5344 AS2  1046 GLY  C    C          0.510015       12.0107       0
    5345 AS2  1046 GLY  O    O         -0.510015       15.9994       0
    5346 AS2  1047 TYR  N    NH1       -0.470014       14.0067       0
    5347 AS2  1047 TYR  HN   H          0.310009       1.00794       0
    5348 AS2  1047 TYR  CA   CT1        0.070002       12.0107       0
    5349 AS2  1047 TYR  HA   HB1       0.0900026       1.00794       0
    5350 AS2  1047 TYR  CB   CT2       -0.180005       12.0107       0
    5351 AS2  1047 TYR  HB1  HA2       0.0900026       1.00794       0
    5352 AS2  1047 TYR  HB2  HA2       0.0900026       1.00794       0
    5353 AS2  1047 TYR  CG   CA                0       12.0107       0
    5354 AS2  1047 TYR  CD1  CA        -0.115003       12.0107       0
    5355 AS2  1047 TYR  HD1  HP         0.115003       1.00794       0
    5356 AS2  1047 TYR  CE1  CA        -0.115003       12.0107       0
    5357 AS2  1047 TYR  HE1  HP         0.115003       1.00794       0
    5358 AS2  1047 TYR  CZ   CA         0.110003       12.0107       0
    5359 AS2  1047 TYR  OH   OH1       -0.540016       15.9994       0
    5360 AS2  1047 TYR  HH   H          0.430012       1.00794       0
    5361 AS2  1047 TYR  CD2  CA        -0.115003       12.0107       0
    5362 AS2  1047 TYR  HD2  HP         0.115003       1.00794       0
    5363 AS2  1047 TYR  CE2  CA        -0.115003       12.0107       0
    5364 AS2  1047 TYR  HE2  HP         0.115003       1.00794       0
    5365 AS2  1047 TYR  C    C          0.510015       12.0107       0
    5366 AS2  1047 TYR  O    O         -0.510015       15.9994       0
    5367 AS2  1048 HSE  N    NH1       -0.470014       14.0067       0
    5368 AS2  1048 HSE  HN   H          0.310009       1.00794       0
    5369 AS2  1048 HSE  CA   CT1        0.070002       12.0107       0
    5370 AS2  1048 HSE  HA   HB1       0.0900026       1.00794       0
    5371 AS2  1048 HSE  CB   CT2      -0.0800023       12.0107       0
    5372 AS2  1048 HSE  HB1  HA2       0.0900026       1.00794       0
    5373 AS2  1048 HSE  HB2  HA2       0.0900026       1.00794       0
    5374 AS2  1048 HSE  ND1  NR2        -0.70002       14.0067       0
    5375 AS2  1048 HSE  CG   CPH1       0.220006       12.0107       0
    5376 AS2  1048 HSE  CE1  CPH2       0.250007       12.0107       0
    5377 AS2  1048 HSE  HE1  HR1        0.130004       1.00794       0
    5378 AS2  1048 HSE  NE2  NR1        -0.36001       14.0067       0
    5379 AS2  1048 HSE  HE2  H          0.320009       1.00794       0
    5380 AS2  1048 HSE  CD2  CPH1     -0.0500014       12.0107       0
    5381 AS2  1048 HSE  HD2  HR3       0.0900026       1.00794       0
    5382 AS2  1048 HSE  C    C          0.510015       12.0107       0
    5383 AS2  1048 HSE  O    O         -0.510015       15.9994       0
    5384 AS2  1049 LEU  N    NH1       -0.470014       14.0067       0
    5385 AS2  1049 LEU  HN   H          0.310009       1.00794       0
    5386 AS2  1049 LEU  CA   CT1        0.070002       12.0107       0
    5387 AS2  1049 LEU  HA   HB1       0.0900026       1.00794       0
    5388 AS2  1049 LEU  CB   CT2       -0.180005       12.0107       0
    5389 AS2  1049 LEU  HB1  HA2       0.0900026       1.00794       0
    5390 AS2  1049 LEU  HB2  HA2       0.0900026       1.00794       0
    5391 AS2  1049 LEU  CG   CT1      -0.0900026       12.0107       0
    5392 AS2  1049 LEU  HG   HA1       0.0900026       1.00794       0
    5393 AS2  1049 LEU  CD1  CT3       -0.270008       12.0107       0
    5394 AS2  1049 LEU  HD11 HA3       0.0900026       1.00794       0
    5395 AS2  1049 LEU  HD12 HA3       0.0900026       1.00794       0
    5396 AS2  1049 LEU  HD13 HA3       0.0900026       1.00794       0
    5397 AS2  1049 LEU  CD2  CT3       -0.270008       12.0107       0
    5398 AS2  1049 LEU  HD21 HA3       0.0900026       1.00794       0
    5399 AS2  1049 LEU  HD22 HA3       0.0900026       1.00794       0
    5400 AS2  1049 LEU  HD23 HA3       0.0900026       1.00794       0
    5401 AS2  1049 LEU  C    C          0.510015       12.0107       0
    5402 AS2  1049 LEU  O    O         -0.510015       15.9994       0
    5403 AS2  1050 MET  N    NH1       -0.470014       14.0067       0
    5404 AS2  1050 MET  HN   H          0.310009       1.00794       0
    5405 AS2  1050 MET  CA   CT1        0.070002       12.0107       0
    5406 AS2  1050 MET  HA   HB1       0.0900026       1.00794       0
    5407 AS2  1050 MET  CB   CT2       -0.180005       12.0107       0
    5408 AS2  1050 MET  HB1  HA2       0.0900026       1.00794       0
    5409 AS2  1050 MET  HB2  HA2       0.0900026       1.00794       0
    5410 AS2  1050 MET  CG   CT2       -0.140004       12.0107       0
    5411 AS2  1050 MET  HG1  HA2       0.0900026       1.00794       0
    5412 AS2  1050 MET  HG2  HA2       0.0900026       1.00794       0
    5413 AS2  1050 MET  SD   S        -0.0900026        32.065       0
    5414 AS2  1050 MET  CE   CT3       -0.220006       12.0107       0
    5415 AS2  1050 MET  HE1  HA3       0.0900026       1.00794       0
    5416 AS2  1050 MET  HE2  HA3       0.0900026       1.00794       0
    5417 AS2  1050 MET  HE3  HA3       0.0900026       1.00794       0
    5418 AS2  1050 MET  C    C          0.510015       12.0107       0
    5419 AS2  1050 MET  O    O         -0.510015       15.9994       0
    5420 AS2  1051 SER  N    NH1       -0.470014       14.0067       0
    5421 AS2  1051 SER  HN   H          0.310009       1.00794       0
    5422 AS2  1051 SER  CA   CT1        0.070002       12.0107       0
    5423 AS2  1051 SER  HA   HB1       0.0900026       1.00794       0
    5424 AS2  1051 SER  CB   CT2       0.0500014       12.0107       0
    5425 AS2  1051 SER  HB1  HA2       0.0900026       1.00794       0
    5426 AS2  1051 SER  HB2  HA2       0.0900026       1.00794       0
    5427 AS2  1051 SER  OG   OH1       -0.660019       15.9994       0
    5428 AS2  1051 SER  HG1  H          0.430012       1.00794       0
    5429 AS2  1051 SER  C    C          0.510015       12.0107       0
    5430 AS2  1051 SER  O    O         -0.510015       15.9994       0
    5431 AS2  1052 PHE  N    NH1       -0.470014       14.0067       0
    5432 AS2  1052 PHE  HN   H          0.310009       1.00794       0
    5433 AS2  1052 PHE  CA   CT1        0.070002       12.0107       0
    5434 AS2  1052 PHE  HA   HB1       0.0900026       1.00794       0
    5435 AS2  1052 PHE  CB   CT2       -0.180005       12.0107       0
    5436 AS2  1052 PHE  HB1  HA2       0.0900026       1.00794       0
    5437 AS2  1052 PHE  HB2  HA2       0.0900026       1.00794       0
    5438 AS2  1052 PHE  CG   CA                0       12.0107       0
    5439 AS2  1052 PHE  CD1  CA        -0.115003       12.0107       0
    5440 AS2  1052 PHE  HD1  HP         0.115003       1.00794       0
    5441 AS2  1052 PHE  CE1  CA        -0.115003       12.0107       0
    5442 AS2  1052 PHE  HE1  HP         0.115003       1.00794       0
    5443 AS2  1052 PHE  CZ   CA        -0.115003       12.0107       0
    5444 AS2  1052 PHE  HZ   HP         0.115003       1.00794       0
    5445 AS2  1052 PHE  CD2  CA        -0.115003       12.0107       0
    5446 AS2  1052 PHE  HD2  HP         0.115003       1.00794       0
    5447 AS2  1052 PHE  CE2  CA        -0.115003       12.0107       0
    5448 AS2  1052 PHE  HE2  HP         0.115003       1.00794       0
    5449 AS2  1052 PHE  C    C          0.510015       12.0107       0
    5450 AS2  1052 PHE  O    O         -0.510015       15.9994       0
    5451 AS2  1053 PRO  N    N         -0.290008       14.0067       0
    5452 AS2  1053 PRO  CD   CP3               0       12.0107       0
    5453 AS2  1053 PRO  HD1  HA2       0.0900026       1.00794       0
    5454 AS2  1053 PRO  HD2  HA2       0.0900026       1.00794       0
    5455 AS2  1053 PRO  CA   CP1       0.0200006       12.0107       0
    5456 AS2  1053 PRO  HA   HB1       0.0900026       1.00794       0
    5457 AS2  1053 PRO  CB   CP2       -0.180005       12.0107       0
    5458 AS2  1053 PRO  HB1  HA2       0.0900026       1.00794       0
    5459 AS2  1053 PRO  HB2  HA2       0.0900026       1.00794       0
    5460 AS2  1053 PRO  CG   CP2       -0.180005       12.0107       0
    5461 AS2  1053 PRO  HG1  HA2       0.0900026       1.00794       0
    5462 AS2  1053 PRO  HG2  HA2       0.0900026       1.00794       0
    5463 AS2  1053 PRO  C    C          0.510015       12.0107       0
    5464 AS2  1053 PRO  O    O         -0.510015       15.9994       0
    5465 AS2  1054 GLN  N    NH1       -0.470014       14.0067       0
    5466 AS2  1054 GLN  HN   H          0.310009       1.00794       0
    5467 AS2  1054 GLN  CA   CT1        0.070002       12.0107       0
    5468 AS2  1054 GLN  HA   HB1       0.0900026       1.00794       0
    5469 AS2  1054 GLN  CB   CT2       -0.180005       12.0107       0
    5470 AS2  1054 GLN  HB1  HA2       0.0900026       1.00794       0
    5471 AS2  1054 GLN  HB2  HA2       0.0900026       1.00794       0
    5472 AS2  1054 GLN  CG   CT2       -0.180005       12.0107       0
    5473 AS2  1054 GLN  HG1  HA2       0.0900026       1.00794       0
    5474 AS2  1054 GLN  HG2  HA2       0.0900026       1.00794       0
    5475 AS2  1054 GLN  CD   CC         0.550016       12.0107       0
    5476 AS2  1054 GLN  OE1  O         -0.550016       15.9994       0
    5477 AS2  1054 GLN  NE2  NH2       -0.620018       14.0067       0
    5478 AS2  1054 GLN  HE21 H          0.320009       1.00794       0
    5479 AS2  1054 GLN  HE22 H          0.300009       1.00794       0
    5480 AS2  1054 GLN  C    C          0.510015       12.0107       0
    5481 AS2  1054 GLN  O    O         -0.510015       15.9994       0
    5482 AS2  1055 SER  N    NH1       -0.470014       14.0067       0
    5483 AS2  1055 SER  HN   H          0.310009       1.00794       0
    5484 AS2  1055 SER  CA   CT1        0.070002       12.0107       0
    5485 AS2  1055 SER  HA   HB1       0.0900026       1.00794       0
    5486 AS2  1055 SER  CB   CT2       0.0500014       12.0107       0
    5487 AS2  1055 SER  HB1  HA2       0.0900026       1.00794       0
    5488 AS2  1055 SER  HB2  HA2       0.0900026       1.00794       0
    5489 AS2  1055 SER  OG   OH1       -0.660019       15.9994       0
    5490 AS2  1055 SER  HG1  H          0.430012       1.00794       0
    5491 AS2  1055 SER  C    C          0.510015       12.0107       0
    5492 AS2  1055 SER  O    O         -0.510015       15.9994       0
    5493 AS2  1056 ALA  N    NH1       -0.470014       14.0067       0
    5494 AS2  1056 ALA  HN   H          0.310009       1.00794       0
    5495 AS2  1056 ALA  CA   CT1        0.070002       12.0107       0
    5496 AS2  1056 ALA  HA   HB1       0.0900026       1.00794       0
    5497 AS2  1056 ALA  CB   CT3       -0.270008       12.0107       0
    5498 AS2  1056 ALA  HB1  HA3       0.0900026       1.00794       0
    5499 AS2  1056 ALA  HB2  HA3       0.0900026       1.00794       0
    5500 AS2  1056 ALA  HB3  HA3       0.0900026       1.00794       0
    5501 AS2  1056 ALA  C    C          0.510015       12.0107       0
    5502 AS2  1056 ALA  O    O         -0.510015       15.9994       0
    5503 AS2  1057 PRO  N    N         -0.290008       14.0067       0
    5504 AS2  1057 PRO  CD   CP3               0       12.0107       0
    5505 AS2  1057 PRO  HD1  HA2       0.0900026       1.00794       0
    5506 AS2  1057 PRO  HD2  HA2       0.0900026       1.00794       0
    5507 AS2  1057 PRO  CA   CP1       0.0200006       12.0107       0
    5508 AS2  1057 PRO  HA   HB1       0.0900026       1.00794       0
    5509 AS2  1057 PRO  CB   CP2       -0.180005       12.0107       0
    5510 AS2  1057 PRO  HB1  HA2       0.0900026       1.00794       0
    5511 AS2  1057 PRO  HB2  HA2       0.0900026       1.00794       0
    5512 AS2  1057 PRO  CG   CP2       -0.180005       12.0107       0
    5513 AS2  1057 PRO  HG1  HA2       0.0900026       1.00794       0
    5514 AS2  1057 PRO  HG2  HA2       0.0900026       1.00794       0
    5515 AS2  1057 PRO  C    C          0.510015       12.0107       0
    5516 AS2  1057 PRO  O    O         -0.510015       15.9994       0
    5517 AS2  1058 HSD  N    NH1       -0.470014       14.0067       0
    5518 AS2  1058 HSD  HN   H          0.310009       1.00794       0
    5519 AS2  1058 HSD  CA   CT1        0.070002       12.0107       0
    5520 AS2  1058 HSD  HA   HB1       0.0900026       1.00794       0
    5521 AS2  1058 HSD  CB   CT2      -0.0900026       12.0107       0
    5522 AS2  1058 HSD  HB1  HA2       0.0900026       1.00794       0
    5523 AS2  1058 HSD  HB2  HA2       0.0900026       1.00794       0
    5524 AS2  1058 HSD  ND1  NR1        -0.36001       14.0067       0
    5525 AS2  1058 HSD  HD1  H          0.320009       1.00794       0
    5526 AS2  1058 HSD  CG   CPH1     -0.0500014       12.0107       0
    5527 AS2  1058 HSD  CE1  CPH2       0.250007       12.0107       0
    5528 AS2  1058 HSD  HE1  HR1        0.130004       1.00794       0
    5529 AS2  1058 HSD  NE2  NR2        -0.70002       14.0067       0
    5530 AS2  1058 HSD  CD2  CPH1       0.220006       12.0107       0
    5531 AS2  1058 HSD  HD2  HR3        0.100003       1.00794       0
    5532 AS2  1058 HSD  C    C          0.510015       12.0107       0
    5533 AS2  1058 HSD  O    O         -0.510015       15.9994       0
    5534 AS2  1059 GLY  N    NH1       -0.470014       14.0067       0
    5535 AS2  1059 GLY  HN   H          0.310009       1.00794       0
    5536 AS2  1059 GLY  CA   CT2      -0.0200006       12.0107       0
    5537 AS2  1059 GLY  HA1  HB2       0.0900026       1.00794       0
    5538 AS2  1059 GLY  HA2  HB2       0.0900026       1.00794       0
    5539 AS2  1059 GLY  C    C          0.510015       12.0107       0
    5540 AS2  1059 GLY  O    O         -0.510015       15.9994       0
    5541 AS2  1060 VAL  N    NH1       -0.470014       14.0067       0
    5542 AS2  1060 VAL  HN   H          0.310009       1.00794       0
    5543 AS2  1060 VAL  CA   CT1        0.070002       12.0107       0
    5544 AS2  1060 VAL  HA   HB1       0.0900026       1.00794       0
    5545 AS2  1060 VAL  CB   CT1      -0.0900026       12.0107       0
    5546 AS2  1060 VAL  HB   HA1       0.0900026       1.00794       0
    5547 AS2  1060 VAL  CG1  CT3       -0.270008       12.0107       0
    5548 AS2  1060 VAL  HG11 HA3       0.0900026       1.00794       0
    5549 AS2  1060 VAL  HG12 HA3       0.0900026       1.00794       0
    5550 AS2  1060 VAL  HG13 HA3       0.0900026       1.00794       0
    5551 AS2  1060 VAL  CG2  CT3       -0.270008       12.0107       0
    5552 AS2  1060 VAL  HG21 HA3       0.0900026       1.00794       0
    5553 AS2  1060 VAL  HG22 HA3       0.0900026       1.00794       0
    5554 AS2  1060 VAL  HG23 HA3       0.0900026       1.00794       0
    5555 AS2  1060 VAL  C    C          0.510015       12.0107       0
    5556 AS2  1060 VAL  O    O         -0.510015       15.9994       0
    5557 AS2  1061 VAL  N    NH1       -0.470014       14.0067       0
    5558 AS2  1061 VAL  HN   H          0.310009       1.00794       0
    5559 AS2  1061 VAL  CA   CT1        0.070002       12.0107       0
    5560 AS2  1061 VAL  HA   HB1       0.0900026       1.00794       0
    5561 AS2  1061 VAL  CB   CT1      -0.0900026       12.0107       0
    5562 AS2  1061 VAL  HB   HA1       0.0900026       1.00794       0
    5563 AS2  1061 VAL  CG1  CT3       -0.270008       12.0107       0
    5564 AS2  1061 VAL  HG11 HA3       0.0900026       1.00794       0
    5565 AS2  1061 VAL  HG12 HA3       0.0900026       1.00794       0
    5566 AS2  1061 VAL  HG13 HA3       0.0900026       1.00794       0
    5567 AS2  1061 VAL  CG2  CT3       -0.270008       12.0107       0
    5568 AS2  1061 VAL  HG21 HA3       0.0900026       1.00794       0
    5569 AS2  1061 VAL  HG22 HA3       0.0900026       1.00794       0
    5570 AS2  1061 VAL  HG23 HA3       0.0900026       1.00794       0
    5571 AS2  1061 VAL  C    C          0.510015       12.0107       0
    5572 AS2  1061 VAL  O    O         -0.510015       15.9994       0
    5573 AS2  1062 PHE  N    NH1       -0.470014       14.0067       0
    5574 AS2  1062 PHE  HN   H          0.310009       1.00794       0
    5575 AS2  1062 PHE  CA   CT1        0.070002       12.0107       0
    5576 AS2  1062 PHE  HA   HB1       0.0900026       1.00794       0
    5577 AS2  1062 PHE  CB   CT2       -0.180005       12.0107       0
    5578 AS2  1062 PHE  HB1  HA2       0.0900026       1.00794       0
    5579 AS2  1062 PHE  HB2  HA2       0.0900026       1.00794       0
    5580 AS2  1062 PHE  CG   CA                0       12.0107       0
    5581 AS2  1062 PHE  CD1  CA        -0.115003       12.0107       0
    5582 AS2  1062 PHE  HD1  HP         0.115003       1.00794       0
    5583 AS2  1062 PHE  CE1  CA        -0.115003       12.0107       0
    5584 AS2  1062 PHE  HE1  HP         0.115003       1.00794       0
    5585 AS2  1062 PHE  CZ   CA        -0.115003       12.0107       0
    5586 AS2  1062 PHE  HZ   HP         0.115003       1.00794       0
    5587 AS2  1062 PHE  CD2  CA        -0.115003       12.0107       0
    5588 AS2  1062 PHE  HD2  HP         0.115003       1.00794       0
    5589 AS2  1062 PHE  CE2  CA        -0.115003       12.0107       0
    5590 AS2  1062 PHE  HE2  HP         0.115003       1.00794       0
    5591 AS2  1062 PHE  C    C          0.510015       12.0107       0
    5592 AS2  1062 PHE  O    O         -0.510015       15.9994       0
    5593 AS2  1063 LEU  N    NH1       -0.470014       14.0067       0
    5594 AS2  1063 LEU  HN   H          0.310009       1.00794       0
    5595 AS2  1063 LEU  CA   CT1        0.070002       12.0107       0
    5596 AS2  1063 LEU  HA   HB1       0.0900026       1.00794       0
    5597 AS2  1063 LEU  CB   CT2       -0.180005       12.0107       0
    5598 AS2  1063 LEU  HB1  HA2       0.0900026       1.00794       0
    5599 AS2  1063 LEU  HB2  HA2       0.0900026       1.00794       0
    5600 AS2  1063 LEU  CG   CT1      -0.0900026       12.0107       0
    5601 AS2  1063 LEU  HG   HA1       0.0900026       1.00794       0
    5602 AS2  1063 LEU  CD1  CT3       -0.270008       12.0107       0
    5603 AS2  1063 LEU  HD11 HA3       0.0900026       1.00794       0
    5604 AS2  1063 LEU  HD12 HA3       0.0900026       1.00794       0
    5605 AS2  1063 LEU  HD13 HA3       0.0900026       1.00794       0
    5606 AS2  1063 LEU  CD2  CT3       -0.270008       12.0107       0
    5607 AS2  1063 LEU  HD21 HA3       0.0900026       1.00794       0
    5608 AS2  1063 LEU  HD22 HA3       0.0900026       1.00794       0
    5609 AS2  1063 LEU  HD23 HA3       0.0900026       1.00794       0
    5610 AS2  1063 LEU  C    C          0.510015       12.0107       0
    5611 AS2  1063 LEU  O    O         -0.510015       15.9994       0
    5612 AS2  1064 HSE  N    NH1       -0.470014       14.0067       0
    5613 AS2  1064 HSE  HN   H          0.310009       1.00794       0
    5614 AS2  1064 HSE  CA   CT1        0.070002       12.0107       0
    5615 AS2  1064 HSE  HA   HB1       0.0900026       1.00794       0
    5616 AS2  1064 HSE  CB   CT2      -0.0800023       12.0107       0
    5617 AS2  1064 HSE  HB1  HA2       0.0900026       1.00794       0
    5618 AS2  1064 HSE  HB2  HA2       0.0900026       1.00794       0
    5619 AS2  1064 HSE  ND1  NR2        -0.70002       14.0067       0
    5620 AS2  1064 HSE  CG   CPH1       0.220006       12.0107       0
    5621 AS2  1064 HSE  CE1  CPH2       0.250007       12.0107       0
    5622 AS2  1064 HSE  HE1  HR1        0.130004       1.00794       0
    5623 AS2  1064 HSE  NE2  NR1        -0.36001       14.0067       0
    5624 AS2  1064 HSE  HE2  H          0.320009       1.00794       0
    5625 AS2  1064 HSE  CD2  CPH1     -0.0500014       12.0107       0
    5626 AS2  1064 HSE  HD2  HR3       0.0900026       1.00794       0
    5627 AS2  1064 HSE  C    C          0.510015       12.0107       0
    5628 AS2  1064 HSE  O    O         -0.510015       15.9994       0
    5629 AS2  1065 VAL  N    NH1       -0.470014       14.0067       0
    5630 AS2  1065 VAL  HN   H          0.310009       1.00794       0
    5631 AS2  1065 VAL  CA   CT1        0.070002       12.0107       0
    5632 AS2  1065 VAL  HA   HB1       0.0900026       1.00794       0
[truncated: 1,874,708 more chars]
