# Supplementary material for: Simulation-driven design of stabilized SARS-CoV-2 spike S2 immunogens
Source: Nat Commun. 2024 Aug 27;15:7370. doi: 10.1038/s41467-024-50976-9 (PMC11350062; doi:10.1038/s41467-024-50976-9)
Supplement: Supplementary file 6 — Supplementary Data 1 [file 41467_2024_50976_MOESM6_ESM.zip › HexaPro-SS-2W_closed_conformations/README]

Representative closed conformation of HexaPro-SS-2W obtained upon clustering of all the closed conformations sampled in the resepctive WE simulation.
Simulations performed with Amber and Westpa 2.0

Cluster population:
46.64% for Cluster 1
32.64% for Cluster 2
20.72% for Cluster 3

See attached .png file for further information about clustering.

Instructions for use with VMD:
1-Load the topology file (either .psf or .prmtop)
2-Load any .dcd file on top of the topology file to visualize 50 closed conformations near each cluster centroid.
