# Supplementary material for: Simulation-driven design of stabilized SARS-CoV-2 spike S2 immunogens
Source: Nat Commun. 2024 Aug 27;15:7370. doi: 10.1038/s41467-024-50976-9 (PMC11350062; doi:10.1038/s41467-024-50976-9)
Supplement: Supplementary file 6 — Supplementary Data 1 [file 41467_2024_50976_MOESM6_ESM.zip › WE_cfg_summary_files/west_weed_reweight.cfg]

# The master WEST configuration file for a simulation.
# vi: set filetype=yaml :
---
west:
  system:
    module_path: $WEST_SIM_ROOT
    system_options:
      pcoord_dtype: !!python/name:numpy.float32 ''
      pcoord_len: 2
      pcoord_ndim: 2
      bin_target_counts: 8
      bins:
        type: RecursiveBinMapper
        base: 
          type: RectilinearBinMapper
          boundaries:
            - [0, 97.4279, 1082.53, 'inf']
            - [0, 'inf']
        mappers:
          - type: MABBinMapper
            nbins: [15, 15] 
            bottleneck: true
            pca: false
            at: [110.851, 0.1]
  propagation:
    max_total_iterations: 261
    max_run_wallclock:    47:30:00
    propagator:           executable
    gen_istates:          false
  data:
    west_data_file: west.h5
    aux_compression_threshold: 16384
    datasets:
      - name: pcoord # store progress coordinates with HDF5 scale/offset
        dtype: float32
        scaleoffset: 4 # with 4 decimal places of precision
    data_refs:
      segment:       $WEST_SIM_ROOT/traj_segs/{segment.n_iter:06d}/{segment.seg_id:06d}
      basis_state:   $WEST_SIM_ROOT/bstates/{basis_state.auxref}.rst
      initial_state: $WEST_SIM_ROOT/istates/{initial_state.iter_created}/{initial_state.state_id}.rst
  plugins:
    - plugin: westpa.westext.weed.WEEDDriver
      enabled: true
      do_reweighting: true
      window_size: 0.75
      bins:
        type: RectilinearBinMapper
        boundaries:
          - [0, 50, 100, 150, 200, 250, 300, 350, 400, 450, 500, 550, 600, 650, 700, 'inf']
          - [0, 2, 4, 6, 8, 10, 12, 14, 'inf']
  executable:
    environ:
      PROPAGATION_DEBUG: 1
    datasets: # input/output for datasets
    propagator:
      executable: $WEST_SIM_ROOT/runseg.sh
      stdout:     $WEST_SIM_ROOT/seg_logs/{segment.n_iter:06d}-{segment.seg_id:06d}.log
      stderr:     $WEST_SIM_ROOT/propagator.err
      stdin:      null
      cwd:        null
      environ:
        SEG_DEBUG: 1
    get_pcoord:
      executable: $WEST_SIM_ROOT/get_pcoord.sh
      stdout:     $WEST_SIM_ROOT/pcoord.log
      stderr:     $WEST_SIM_ROOT/pcoord.err
    gen_istate:
      executable: $WEST_SIM_ROOT/gen_istate.sh
      stdout:     $WEST_SIM_ROOT/istate.log
      stderr:     $WEST_SIM_ROOT/istate.err
    post_iteration:
      enabled:    true
      executable: $WEST_SIM_ROOT/post_iter.sh
      stdout:     $WEST_SIM_ROOT/post_iter.log
      stderr:     $WEST_SIM_ROOT/post_iter.err
    pre_iteration:
      enabled:    false
      executable: $WEST_SIM_ROOT/pre_iter.sh
      stderr:     stdout
  analysis:
     directory: STATES
     kinetics: 
       first_iter: 1
       last_iter: 315
       step_iter: 1
       window_frac: 1.0
       alpha: 0.05 # Calculate a (1–alpha) confidence interval (95% default)
       evolution: cumulative #Rolling average, blocked averaging also available "block"
       extra: [ 'disable-correl' ]  # Disable correlation analysis     
       #extra: [ 'disable-bootstrap' ]  # Disable Monte-Carlo bootstrap
     red:
       scheme: OPEN
       istate_label: closed
       fstate_label: open
       nstiter: 2
       nstrep: 1        
     analysis_schemes:        
       OPEN:
         enabled: True
         bins:
           - type: RectilinearBinMapper
             boundaries: 
               - [0, 200, 500, 'inf']
               - [0, 2, 9, 11, 'inf']
         states:
           - label: closed
             coords: 
               - [0.1, 9.1]
           - label: open
             coords: 
               - [501,1.9]  
       SUPER_OPEN:
         enabled: True
         bins:
           - type: RectilinearBinMapper
             boundaries:
               - [0, 200, 600, 800, 1200, 'inf']
               - [0, 2, 7, 9, 11, 'inf']
         states:
           - label: closed
             coords: 
               - [0.1, 9.1]
           - label: super_open
             coords: 
               - [1201, 2.1]
       SPLIT_ASYMMETRIC:
         enabled: True
         bins:
           - type: RectilinearBinMapper
             boundaries:
               - [0, 200, 400, 'inf']
               - [0, 7, 9, 11, 15, 30, 'inf']
         states:
           - label: closed
             coords:
               - [0.1, 9.1]
           - label: split_open_asymmetric
             coords:
               - [201, 15.1]
       SPLIT_SKEWED:
         enabled: True
         bins:
           - type: RectilinearBinMapper
             boundaries:
               - [0, 200, 500, 800, 1000, 'inf']
               - [0, 7, 9, 11, 15, 'inf']
         states:
           - label: closed
             coords:
               - [0.1, 9.1]
           - label: split_open_skewed
             coords:
               - [1001, 15.1]
       SUPER_SPLIT_ASYMMETRIC:
         enabled: True
         bins:
           - type: RectilinearBinMapper
             boundaries:
               - [0, 400, 'inf']
               - [0, 7, 9, 11, 15, 19, 24, 30, 'inf']
         states:
           - label: closed
             coords:
               - [0.1, 9.1]
           - label: super_split_asymmetric
             coords:
               - [201, 30.1]
