# Supplementary material for: Simulation-driven design of stabilized SARS-CoV-2 spike S2 immunogens
Source: Nat Commun. 2024 Aug 27;15:7370. doi: 10.1038/s41467-024-50976-9 (PMC11350062; doi:10.1038/s41467-024-50976-9)
Supplement: Supplementary file 6 — Supplementary Data 1 [file 41467_2024_50976_MOESM6_ESM.zip › WE_cfg_summary_files/HexaPro-SS-2W_WE_summary.txt]

    n_particles  min_bin_prob  max_bin_prob  min_seg_prob  max_seg_prob            cputime          walltime
1           320          0.02          0.08         0.002         0.016        19333.13073   1817.1870205402
2           904         0.002         0.082       0.00025         0.016        54343.63095    4857.070962429
3          1208       0.00025  0.1085714286    0.00003125          0.02   72589.5499070001   6453.1856205463
4          1320    0.00003125  0.1519125992  0.0000039063  0.0253333333   79331.6312940001   7033.8537211418
5          1192  0.0000039063   0.134010872  0.0000004883  0.0253333333       71632.338647   6379.2493181229
6          1032  0.0000004883  0.1164674823   0.000000061          0.02        61982.62153   5535.0867109299
7          1024   0.000000061  0.1384985316  0.0000000076  0.0253333333       61598.532442    5491.909850359
8          1168  0.0000000076  0.1545842458   0.000000001  0.0253333333        70310.38635   6231.5742862225
9          1256   0.000000001   0.194224914  0.0000000001  0.0368357586       75464.825426   6730.3207345009
10         1160  0.0000000001  0.0878624438           0.0          0.02   69750.9299599999   6216.1528961658
11         1248           0.0  0.1364133152           0.0   0.023564454       75203.266187   6843.6879434586
12         1232           0.0  0.1207396794           0.0  0.0191963848       74082.022675   6678.8258016109
13         1208           0.0  0.1487329001           0.0  0.0281712152       72594.347697   6542.2895157337
14         1280           0.0  0.1370265024           0.0  0.0281712152       77022.269114   6831.5994226933
15         1184           0.0  0.1295294931           0.0  0.0206218659   71214.5215929999   6875.5815267563
16         1224           0.0  0.1760204706           0.0  0.0320302214       73692.724728   7508.0838308334
17         1272           0.0  0.1615958398           0.0  0.0289903756   76589.7343319999   7513.5135445595
18         1264           0.0  0.1438439773           0.0  0.0289903756   76022.6089560001   6824.6026377678
19         1344           0.0  0.1803205594           0.0  0.0324217706   80784.5592549999    7239.623878479
20         1264           0.0  0.1933136363           0.0  0.0324217706       76180.939744    6844.610076189
21         1304           0.0  0.1694723762           0.0   0.029085879       78372.554027   7005.2466433048
22         1184           0.0  0.2320027452           0.0  0.0402772973   71130.0751229999   6633.4994263649
23         1200           0.0  0.2009209607           0.0  0.0337654335        72175.92834   6416.2214267254
24         1176           0.0  0.1664595235           0.0  0.0337654335       70716.119091   6295.8776426315
25         1168           0.0  0.1600493563           0.0  0.0337654335       70236.523898   6247.4967443943
26         1392           0.0  0.1339886767           0.0  0.0289903756   83834.9064820002   7436.4470496178
27         1344           0.0  0.1253923145           0.0  0.0289903756   80787.5592740001   7192.7536714077
28         1344           0.0  0.1324615802           0.0  0.0289903756   80789.2053699999   7168.7418875694
29         1216           0.0  0.1742957286           0.0  0.0289903756   73055.2722149999   6541.1876051426
30         1288           0.0  0.1624383696           0.0  0.0289903756         77433.8483   6894.8447329998
31         1368           0.0  0.1661475966           0.0  0.0289903756       82150.951965   7290.4349853992
32         1336           0.0  0.1571848392           0.0  0.0289903756   80357.6270500002   7128.2026143074
33         1312           0.0  0.1056542391           0.0   0.022510289       78927.042288   7041.5818421841
34         1344           0.0  0.1645432357           0.0  0.0248912729   80902.8067739999   7224.3160169125
35         1344           0.0  0.1822754558           0.0   0.034763045       80756.401606    7233.452986002
36         1344           0.0  0.1570602487           0.0  0.0243764767   80811.5542980001   7337.8082406521
37         1376           0.0  0.1733522996           0.0   0.031582575   82850.9661939999   7374.8111691475
38         1336           0.0  0.1493905076           0.0  0.0243764767       80364.778677   7138.0186889172
39         1360           0.0  0.1902209239           0.0  0.0349723452       81756.264027   7352.2135760784
40         1272           0.0  0.1878554685           0.0  0.0357808878   76486.3702539998   6837.9271864891
41         1304           0.0  0.1415914077           0.0  0.0282086202       78286.634619   6959.7277283669
42         1256           0.0  0.1769848472           0.0  0.0291376441       75509.286021   6698.9890277386
43         1320           0.0  0.1825803948           0.0  0.0343843199   79366.9124679998   7027.9977471828
44         1392           0.0  0.2480266607           0.0  0.0421385773   83706.0887560001   7412.9365491867
45         1288           0.0  0.1917216589           0.0  0.0343843199   77616.0448040001   6935.8916642666
46         1288           0.0  0.1569279749           0.0  0.0343843199   77470.0500139998   6968.1444249153
47         1272           0.0  0.1431148949           0.0  0.0273217661   76431.8442880001   6817.7285790443
48         1360           0.0  0.1652588284           0.0  0.0281649629   81786.0390949999   7287.8412284851
49         1344           0.0  0.1320794984           0.0  0.0281649629   80811.7078010001   7320.7749967575
50         1320           0.0  0.1762323245           0.0  0.0297560378       79687.142847   7163.3712120056
51         1248           0.0  0.2399056282           0.0  0.0405275753        75017.42694   7804.9399909973
52         1304           0.0  0.1867692376           0.0  0.0340295438   78336.4166160001   8215.4288752079
53         1448           0.0  0.1732778375           0.0  0.0302583642   86936.9107610002    9204.675880909
54         1456           0.0  0.1593002146           0.0  0.0302583642   87331.2475930001   9712.7884643078
55         1456           0.0  0.2024016804           0.0  0.0342787224   87478.6841140001   9067.8586292267
56         1376           0.0   0.145899453           0.0  0.0254241016   82598.4486839999   8643.0389866829
57         1400           0.0  0.2305448018           0.0  0.0388559054   84146.9768389998   8815.9975645542
58         1384           0.0   0.199212868           0.0  0.0347278684   82981.3033289999    8997.235049963
59         1264           0.0  0.2316794836           0.0  0.0394105187   75733.5558979999    9016.054628849
60         1408           0.0  0.1998628454           0.0  0.0394105187       84617.736396  10908.3061282635
61         1424           0.0  0.2504271861           0.0  0.0406076769   85542.5532690001    9511.845846653
62         1520           0.0  0.1636725348           0.0  0.0316116373       91341.698586   9779.7409906387
63         1304           0.0  0.2134191746           0.0  0.0327122785   78215.5888840002   8056.4974291325
64         1400           0.0  0.2106301921           0.0  0.0385600641   83853.2916490001   9364.9877712727
65         1512           0.0  0.2034439273           0.0  0.0308986142   90771.9959390001   9553.2773661613
66         1488           0.0  0.2109335841           0.0   0.036394348       89310.862545   9541.1648850441
67         1416           0.0  0.1476289282           0.0  0.0297354216       84976.175753    8980.657378912
68         1272           0.0  0.1880513806           0.0  0.0325958251   76494.3480920001   8098.0464670658
69         1328           0.0  0.1797441509           0.0  0.0305318642       79770.548589    8269.591042757
70         1296           0.0   0.175267404           0.0  0.0305318642       77807.280507   8137.6184203625
71         1200           0.0  0.2009201578           0.0  0.0341343656   72091.0274600001   7459.0498654842
72         1184           0.0  0.1992733904           0.0  0.0341343656       71087.664636   7642.2122209072
73         1272           0.0  0.2240870069           0.0  0.0341656772   76396.1506339999   7894.2162060738
74         1280           0.0  0.3331897963           0.0  0.0578633125       76662.947999   8948.8991048336
75         1416           0.0    0.21344587           0.0  0.0382600133   85099.8693699999   8746.3950097561
76         1288           0.0  0.2015511557           0.0  0.0341656772       77414.727968   7942.8847415447
77         1288           0.0  0.1895381442           0.0  0.0341656772       77330.797858   8269.9876551628
78         1408           0.0   0.188310743           0.0  0.0375994643   84564.8610260001   8735.8300797939
79         1384           0.0  0.1930862981           0.0  0.0375994643   83046.3855039998    8669.414059639
80         1432           0.0  0.1850786375           0.0  0.0356113013       85878.149684   9370.3157827854
81         1368           0.0  0.2284384934           0.0  0.0400059479       82071.828524   8592.2015213966
82         1480           0.0  0.2926218742           0.0  0.0480473577   88911.8631740002   9330.8335244656
83         1408           0.0  0.2459765491           0.0  0.0480473577        84351.42182   9012.0761651993
84         1408           0.0  0.2458267547           0.0  0.0428171877   84527.6761659999   8840.8884856701
85         1432           0.0  0.2069608471           0.0  0.0400059479   85845.0063880002   8882.8232419491
86         1384           0.0  0.1770690496           0.0  0.0362812024   83021.1656729999   8797.4625790119
87         1360           0.0  0.2445210326           0.0  0.0403537211   81531.1855189999   8612.0313985348
88         1344           0.0  0.2649742654           0.0  0.0453596025       80644.380809    8395.591121912
89         1384           0.0  0.2747593026           0.0  0.0475361517   82973.2018769999   8589.8825199604
90         1448           0.0  0.2636310428           0.0  0.0457070262       86821.824388   9271.5799992085
91         1288           0.0  0.2623341942           0.0  0.0457070262   77284.7452739999   8094.3915746212
92         1360           0.0  0.2605010923           0.0  0.0457070262   81756.3031290001   8464.8432986736
93         1416           0.0  0.2641208717           0.0  0.0453596025   85014.6914449998   8709.3517820835
94         1296           0.0  0.2681460086           0.0  0.0453596025   77685.0458279999   8537.7310161591
95         1392           0.0  0.2713332572           0.0  0.0486632268   83628.0196490002   8639.8845202923
96         1312           0.0  0.2654808843           0.0  0.0406227672   78730.2134249999   8261.7480070591
97         1248           0.0  0.3020131286           0.0   0.054036119   75007.3475890001    7818.381516695
98         1312           0.0  0.3366539776           0.0  0.0543104025       78721.760807   8220.9237635136
99         1264           0.0  0.4244359229           0.0  0.0617505874   75930.6180890001   7905.5152964592
100        1264           0.0  0.2851420208           0.0  0.0551807246   75903.1032990001    8106.680075407
101        1208           0.0  0.3252487151           0.0  0.0551807246       72368.186315    7684.287617445
102        1208           0.0  0.3048796474           0.0  0.0551807246        72539.86438   7527.2933888435
103        1048           0.0  0.3120409615           0.0  0.0551807246       62940.494008   6551.6905500889
104        1168           0.0  0.3686836625           0.0  0.0551807246       70086.965656   7236.1483058929
105        1080           0.0   0.310961737           0.0  0.0551807246       64751.796309   6669.7088706493
106        1136           0.0  0.3041071599           0.0  0.0551807246       68111.135758   7221.4601848125
107        1064           0.0  0.4228178192           0.0  0.0680321421   63836.0628390001   6703.9497570992
108        1000           0.0  0.3930001559           0.0  0.0680321421   59959.9005889999     6665.40386796
109         976           0.0  0.4951692372           0.0  0.0879397814       58685.287844   6407.6185762882
110        1024           0.0   0.231347255           0.0  0.0491187726       61519.608739   6402.9968936443
111         896           0.0  0.4140380662           0.0  0.0723770022       53702.794421   5759.7689394951
112         904           0.0  0.6653783137           0.0  0.1061701823   54277.3097650001   5801.0690431595
113         912           0.0  0.4050334117           0.0  0.0763174683   54739.5101859999    5745.607862711
114         888           0.0  0.6043873972           0.0  0.1007312601       53381.419681   5590.5114612579
115         832           0.0  0.6009890182           0.0  0.1007312601       50059.047246   5169.8275098801
116         856           0.0  0.5141131924           0.0  0.1007312601       51333.047019   5685.9881212711
117         800           0.0  0.5246891834           0.0  0.1007312601       48090.916482   5073.7968065739
118         856           0.0   0.373776483           0.0  0.0763174683       51447.329668   5512.6989159584
119         824           0.0  0.4634253994           0.0  0.0835164207       49449.678284   5233.6706314087
120         824           0.0  0.5675219375           0.0  0.0992786594   49565.8890949999   5088.0574638844
121         864           0.0   0.866230388           0.0  0.1201513184       51842.527457    5615.260373354
122         816           0.0  0.8691793634           0.0  0.1561553312        48961.77432   5313.9366760254
123         848           0.0  0.4857941473           0.0  0.0877169207   50893.7860750001   5247.8430583477
124         896           0.0  0.4956883074           0.0  0.0780776656       53714.015966   5682.3631570339
125         896           0.0  0.4913526926           0.0  0.0780776656        53824.55918   5778.7100069523
126         896           0.0   0.630409864           0.0  0.0971881141       53731.704965   6147.3494880199
127         896           0.0  0.6135509357           0.0  0.0971881141   53771.2541650001   5730.1683449745
128         920           0.0  0.5842212769           0.0  0.0915304747   55180.0326709999   6030.2446892262
129         960           0.0  0.6428163557           0.0  0.0889760548       57622.393094   6122.4538357258
130         968           0.0  0.5651925229           0.0  0.0733092261        58123.13005   6242.4354255199
131         952           0.0   0.634492429           0.0  0.0843456351   57160.5764529999   5947.6646690369
132         944           0.0  0.5678062644           0.0  0.0843456351       56683.480148   5833.2662861347
133         936           0.0  0.7090460037           0.0  0.1125157286       56206.407894   5938.6741743088
134         976           0.0  0.6062558497           0.0  0.0843456351       58586.823312   6154.1420555115
135        1000           0.0  0.6295769735           0.0   0.113464411       60074.736726   6272.7408497334
136        1032           0.0  0.6715044125           0.0   0.113464411       61930.181405    6731.490748167
137        1032           0.0  0.4635367152           0.0  0.0703386376   61914.6423830001   7174.9515721798
138        1072           0.0   0.601658725           0.0  0.1059977111   64312.8427619999   6994.2842051983
139        1072           0.0  0.7987786515           0.0  0.1333640943       64316.581002   6978.7820420265
140        1120           0.0  0.4394232245           0.0  0.0655844596       67130.295361     7169.32020998
141        1120           0.0  0.7806643453           0.0  0.1353556411   67248.9586960001   7083.8089864254
142        1128           0.0  0.6110635344           0.0   0.126088238       67763.803004   7114.4965829849
143        1176           0.0  0.7648121012           0.0  0.1398068652       70511.142908   7683.3242373466
144        1192           0.0  0.8131120174           0.0  0.1398068652       71570.989953   7918.8010284901
145        1240           0.0  0.6147306359           0.0  0.0957327549       74394.402267    7881.376237154
146        1216           0.0  0.8650195709           0.0  0.1398068652   73038.1989109999   9558.1855392456
147        1272           0.0  0.9466796606           0.0  0.1465802863       76393.319755   8743.2299561501
148        1288           0.0  0.7711774272           0.0  0.1398068652       77283.400573   8333.7325034142
149        1288           0.0  0.4160744001           0.0  0.0870863251   77295.8656540001   8285.3255143166
150        1264           0.0  0.4382260439           0.0  0.0821182287       75951.517452   7957.6843271255
151        1280           0.0  0.8856692477           0.0   0.162997541       76681.602549    9395.964451313
152        1328           0.0  0.6795703996           0.0  0.0967264729       79804.600254  24950.4814536572
153        1376           0.0  0.8445513671           0.0  0.1357315815   82525.0252549998   8457.3704209328
154        1344           0.0   0.823223955           0.0  0.1357315815       80652.825612   8558.5809252262
155        1328           0.0  0.8931131153           0.0  0.1357315815   79468.7125420001   8797.0272140503
156        1336           0.0  0.7540987113           0.0  0.1357315815   80094.9274580001   8325.0213980675
157        1384           0.0   0.734743284           0.0  0.1246516257   82994.3977719999   8748.7263147831
158        1376           0.0  0.8940116991           0.0   0.130009134   82497.6196219999   8779.1354317665
159        1392           0.0  0.7995255264           0.0  0.0967264729        89343.48672   7611.9352080822
160        1392           0.0  0.8044836272           0.0  0.1403738486   89356.7786030001   7594.5766656399
161        1408           0.0  0.8172154397           0.0  0.1403738486   90419.4395879999    7689.274838686
162        1424           0.0  0.4698119325           0.0  0.0947504082   91363.9068029999   7804.9041500092
163        1432           0.0  0.4624568049           0.0  0.0947504082       91860.345982   7809.3782169819
164        1392           0.0  0.7825890544           0.0  0.1286478126       89146.277043   7587.6418433189
165        1408           0.0  0.7775291615           0.0  0.1286478126   90387.2999620001   7677.3398244381
166        1408           0.0  0.8890153555           0.0  0.1724650792   90164.8824320001    7658.590959549
167        1432           0.0  0.7607398238           0.0  0.1286478126       91925.236885   7806.3762364388
168        1392           0.0  0.7668299853           0.0  0.1014290496   89264.5212759999   7593.0344409943
169        1376           0.0  0.6914130908           0.0  0.0935825657   88323.9037869999   7504.3678081036
170        1400           0.0  0.9221026446           0.0  0.1458234452       89729.230201   7676.5225679874
171        1400           0.0  0.6068685731           0.0  0.1123377078   89902.9525790001   7767.0652925968
172        1448           0.0  0.8539803775           0.0  0.1286478126   92937.3353859999   8139.4108455181
173        1480           0.0  0.3966632925           0.0  0.0748918052       95169.702397   9141.5360584259
174        1456           0.0  0.6371172779           0.0  0.0901162586   93684.5869189999   8818.4193060398
175        1504           0.0  0.8389127742           0.0  0.1543629853   96673.3193899999   8321.5335009098
176        1440           0.0  0.9151219769           0.0  0.1543629853        92597.70851   7902.6202330589
177        1488           0.0  0.8268229283           0.0  0.1543629853   95511.2189520001    8087.182148695
178        1496           0.0  0.4948512835           0.0  0.0856349778   95928.5808489999   8141.7721085548
179        1528           0.0  0.8947476851           0.0  0.1706525342   98076.7529379998   8305.7967829704
180        1496           0.0   0.573365076           0.0  0.1029230159   95923.3416440001   8160.3486456871
181        1496           0.0  0.8545958046           0.0  0.1533199846       95999.522152   8150.0666360855
182        1512           0.0  0.6649943022           0.0  0.1137683561       97002.780701   8232.1398448944
183        1488           0.0  0.8264627045           0.0  0.1158128379   95672.4992410001   8118.6368830204
184        1488           0.0  0.7310113057           0.0  0.1029230159   95452.4834660002   8145.5488479137
185        1512           0.0  0.7445741357           0.0  0.1137683561   96957.9291520001   8254.2165279388
186        1512           0.0  0.7434281866           0.0  0.1137683561       97134.992307   8244.8430478573
187        1512           0.0  0.7863878726           0.0  0.1356119361       96970.613596   8245.7053964138
188        1496           0.0   0.674804672           0.0  0.1029230159   96026.9936899999   8157.7951231003
189        1496           0.0   0.781793087           0.0  0.1029230159   96155.7784179998   8223.2452392578
190        1456           0.0  0.7412415779           0.0  0.1118493955       93354.217842   7908.9630873203
191        1464           0.0  0.4349488088           0.0   0.082747008   93941.5738239999   8015.2302036285
192        1448           0.0  0.7911285998           0.0  0.1448044754   93048.8873170001   7901.4699239731
193        1440           0.0  0.8906264982           0.0  0.1635851756   92439.1896579999   7871.1596493721
194        1456           0.0  0.8379999325           0.0  0.1448044754        93363.53007   7939.0572795868
195        1488           0.0  0.9494046915           0.0  0.1635851756   95477.5646129999   8111.0775933266
196        1480           0.0  0.9586262209           0.0  0.1635851756       94938.741423   8062.3292586803
197        1504           0.0  0.9427254989           0.0  0.1635851756   96489.1568809999    8190.186882019
198        1528           0.0  0.7570298845           0.0   0.102390391       97995.660559    8302.085288763
199        1560           0.0  0.8758593783           0.0  0.1673422812  100103.5630289999   8470.9228966236
200        1536           0.0  0.9001144416           0.0  0.1673422812   98636.9580410002   8347.4331488609
201        1504           0.0  0.9338767224           0.0  0.1673422812   96458.4672610001    8192.376896143
202        1528           0.0  0.9408626475           0.0  0.1673422812   97964.1670159999   8337.0734906197
203        1536           0.0   0.845768641           0.0  0.1385716485       98620.467121   8398.9504644871
204        1544           0.0   0.901057666           0.0  0.1451664116       99085.733224   8456.5466275215
205        1552           0.0  0.7957318395           0.0    0.10771198       99596.162918   8470.1111512184
206        1584           0.0  0.7580061301           0.0   0.102390391  101706.1542259999   8668.9152178764
207        1544           0.0  0.6194699112           0.0   0.102390391   99230.2418690001   8450.0857074261
208        1528           0.0  0.7513017092           0.0  0.1195760837   97975.9423080002   8352.2607457638
209        1552           0.0  0.6225559673           0.0   0.102390391        99737.68169   8463.2411823273
210        1568           0.0  0.6561421144           0.0   0.102390391  100739.4865689999   8589.6598889828
211        1504           0.0  0.6876879089           0.0  0.1022822443   96585.4386919998   8242.3215720654
212        1504           0.0  0.7458461855           0.0   0.119924899       96442.039804   8213.0310499668
213        1472           0.0  0.7507014375           0.0   0.119924899       94349.196791   8077.7015869617
214        1504           0.0  0.7609224285           0.0   0.119924899   96290.8687989999   8253.2943902016
215        1480           0.0   0.680251512           0.0  0.1008011598   94898.4539170001   8161.9372835159
216        1472           0.0  0.7830233173           0.0   0.111157645   94447.2732680001    8084.360013485
217        1456           0.0  0.8435811681           0.0  0.1171357321   93485.3071619999   7981.7587237358
218        1464           0.0  0.8420622111           0.0  0.1023363177   93846.3998950001   7971.3337750435
219        1456           0.0  0.8903766964           0.0  0.1578075463   93368.2803260001   7918.8124065399
220        1480           0.0  0.5561422173           0.0  0.1008011598       94997.605866   8077.1650242805
221        1480           0.0  0.9465116038           0.0  0.1313310171   94995.5445320001   8085.9449057579
222        1416           0.0  0.5215063677           0.0  0.1023363177       90860.103381   7728.8581838608
223        1368           0.0  0.7450495542           0.0  0.1030030953   87803.2198960001   7480.9391083717
224        1360           0.0  0.7902257738           0.0  0.1030030953   87332.2943260001   7470.7541000843
225        1376           0.0  0.7609951185           0.0  0.1030030953        88390.16115     7578.66923666
226        1392           0.0  0.7926821729           0.0   0.138175352   89432.2270059999   7650.8306400776
227        1432           0.0  0.9252469581           0.0  0.1599936422       92111.529565   7872.9065115452
228        1448           0.0  0.8129482543           0.0  0.1179148842   93022.0802119999   7934.1406157017
229        1400           0.0  0.9251865137           0.0   0.165626633       89848.229415   7666.0050361156
230        1392           0.0   0.758381779           0.0  0.1179148842   89436.8877389998    7653.505657196
231        1400           0.0  0.8053422257           0.0  0.1179148842       89803.834434   7665.6455800533
232        1432           0.0   0.847374472           0.0  0.1030030953   92010.0863480001   7857.1769857407
233        1432           0.0  0.9485178248           0.0  0.1695518464   92041.0785739999   7840.9349656105
234        1424           0.0   0.716788764           0.0  0.1030030953       91378.239767    7779.139947176
235        1368           0.0  0.6862803388           0.0  0.1099831048   87941.6139620002   7469.2952203751
236        1384           0.0  0.7499776944           0.0  0.1130345643   88789.7169959999   7636.9624080658
237        1400           0.0  0.6513886081           0.0  0.1023363177   89974.9308759999   7706.4526879787
238        1384           0.0  0.8437968456           0.0  0.1420526446       88739.793558   7585.8792536259
239        1408           0.0  0.9080393525           0.0  0.1420526446       90433.953228   7728.3014383316
240        1392           0.0  0.9005200809           0.0  0.1561407846   89410.2824290001   7669.5396988392
241        1440           0.0  0.9429665119           0.0  0.1420526446   92506.9782849999   7894.2150588036
242        1432           0.0  0.7829846082           0.0  0.1115102845   91851.1765410002   7828.9652798176
243        1392           0.0  0.6679366259           0.0  0.1115102845   89453.4613239999   7610.5055572987
244        1408           0.0  0.8682665928           0.0  0.1420526446   90509.3320300001   7692.3881318569
245        1400           0.0  0.7399628386           0.0  0.1030030953   89924.3256140002   7630.0552694798
246        1416           0.0  0.7398775007           0.0  0.1115102845   91044.8967590001   7739.8587987423
247        1448           0.0  0.7630421702           0.0  0.1115102845   93026.5142089999   7939.2998387814
248        1480           0.0  0.8186592319           0.0  0.1115102845   95040.0140439998   8119.3328959942
249        1480           0.0  0.7246534839           0.0  0.1115102845       95260.244699    8127.091656208
250        1464           0.0  0.7381295154           0.0  0.1115102845        93950.31485   8006.6412065029
251        1488           0.0   0.687070429           0.0  0.1030030953       95719.417968   8576.7859768867
252        1488           0.0  0.5987301489           0.0  0.1023363177       96040.372937   8309.5037243366
253        1448           0.0   0.821100591           0.0  0.1096978382   92900.8966609999   7927.8777832985
254        1432           0.0  0.6683876522           0.0  0.1030030953   92081.8709280002   7842.2111184597
255        1432           0.0   0.704025208           0.0  0.1096978382   92008.8352300001   7836.4196681976
256        1400           0.0  0.7468633337           0.0  0.1096978382   89857.3243270001   7678.6438093185
257        1432           0.0  0.6853417148           0.0  0.1030030953   92064.8571289999   7909.5785899162
258        1424           0.0  0.6800109783           0.0  0.1030030953   91165.4713930001   7804.9637162685
259        1440           0.0  0.7006455966           0.0  0.1030030953       92436.187902   7884.2971668243
260        1440           0.0  0.6792317859           0.0  0.1030030953       92318.593766   7847.1716096401
261        1456           0.0  0.8390765044           0.0   0.140121588        93296.14192   7903.8627097607
262        1488           0.0  0.8453759197           0.0   0.140121588   95294.8355849999   8082.0667786598
263        1488           0.0  0.8603967294           0.0   0.140121588       95473.044765   8083.6898629665
264        1448           0.0  0.8742770932           0.0   0.140121588   92891.7411869999   7882.9690318108
265        1432           0.0  0.8557036239           0.0  0.1120219405       91776.138681   7776.0242393017
266        1440           0.0  0.8076247085           0.0  0.1120219405   92327.2541909999   7858.0437099934
267        1448           0.0  0.6305037262           0.0  0.0982114023   92951.3432160002   7881.8286499977
268        1488           0.0  0.7803047779           0.0  0.1296326974   95667.4544820001   8103.8946399689
269        1480           0.0  0.7021869864           0.0  0.1296326974   94976.4823020001   8080.5434372425
270        1480           0.0  0.5995312773           0.0  0.1296326974       83584.474101  30909.1168110371
271        1472           0.0  0.5937836227           0.0  0.1088246131   83080.4927989999  15572.4002606869
272        1496           0.0  0.4714149788           0.0  0.0805234091   84460.2777279999  15737.0646519661
273        1480           0.0  0.4794924454           0.0  0.0805234091   83632.8028489999  15531.0805220604
274        1440           0.0  0.4364080388           0.0  0.0805234091   81297.1332629999  15137.7565281391
275        1488           0.0  0.5047951207           0.0  0.0912937383   84084.2355340002  15606.5691628456
276        1496           0.0  0.6362401865           0.0  0.1002978795   84451.0528129999  15884.3616812229
277        1488           0.0  0.7830290218           0.0  0.1325084207       84105.584883  15723.2846062183
278        1496           0.0   0.688640307           0.0  0.1247738322       84228.678203  15819.0666296482
279        1496           0.0  0.5376750607           0.0  0.0912937383   84598.4392979999   15686.369562149
280        1480           0.0  0.4353896488           0.0  0.0912937383   84254.6092260001      385.40224123
281        1472           0.0  0.5169774447           0.0  0.0912937383   90855.7669319998  31589.3679451942
282        1448           0.0  0.4782528936           0.0  0.0878762454       89569.027802  31144.9459385872
283        1456           0.0  0.3785237078           0.0   0.074409367   90144.4076890002  31348.5692210197
284        1496           0.0  0.4961912995           0.0  0.0884980821   92438.6687550002  32167.2573509216
285        1488           0.0  0.3586251736           0.0  0.0728003802       91889.317452   32073.632753849
286        1496           0.0  0.3338219175           0.0  0.0728003802   83028.9421899999    414.0596580505
287        1488           0.0  0.2803891042           0.0  0.0498891891       83946.444819  15731.2589814663
288        1512           0.0  0.5547189389           0.0  0.0956680579   85133.2722960001  16557.7526926994
289        1504           0.0  0.3617939673           0.0  0.0884980821   84966.5956469999  15754.9417877197
290        1536           0.0  0.4314194874           0.0  0.0884980821   86702.3650879998  16135.0276269913
291        1544           0.0  0.3957830678           0.0  0.0637787052   86860.3751950001  16202.0093164444
292        1560           0.0  0.5342483669           0.0  0.0952036478       87722.707365  16525.5685284138
293        1576           0.0  0.4027117602           0.0  0.0846784825   88861.6430690001  16555.2923526764
294        1544           0.0  0.4639325246           0.0  0.0846784825   87180.8220439999  16282.3815951347
295        1552           0.0  0.5834113514           0.0   0.108456192   87522.7166570003  16346.8049519062
296        1584           0.0   0.522067302           0.0   0.108456192       89352.512723  16657.5128512383
297        1560           0.0  0.4559862089           0.0  0.0846784825   87890.2506349999  16414.4763877392
298        1552           0.0  0.6255948372           0.0  0.1075579128       87392.570757  16292.8851435184
299        1536           0.0  0.7145774947           0.0  0.1216225259   86687.3449610002   16174.106128931
300        1536           0.0   0.763908541           0.0  0.1231697087   86713.7622699999  16151.2740087509
301        1536           0.0  0.4865975931           0.0  0.0964289106   86558.5902710001  16216.6820240021
302        1552           0.0   0.387173012           0.0   0.072468202   87468.0518890001  16753.7353367805
303        1560           0.0  0.3994798788           0.0   0.072468202   87835.7526189999  16758.8045434952
304        1584           0.0   0.550610549           0.0  0.0936418338   89336.2358989999  17048.8647928238
305        1584           0.0  0.3637470708           0.0  0.0755586728   89298.9500450001   16642.338493824
306        1584           0.0  0.2904052874           0.0  0.0537789564   89333.1264619998  16639.2606768608
307        1600           0.0  0.4297829426           0.0  0.0760831274       90378.414126  16820.7034773827
308        1584           0.0  0.6434780734           0.0   0.106488829       96035.159842  33642.0538403988
309        1576           0.0  0.3743062973           0.0  0.0760831274   95569.3312009999  33435.7853617668
310        1576           0.0  0.3160484718           0.0  0.0546036372   95360.0773310001  33342.6522359848
311        1592           0.0  0.6414578537           0.0  0.1128417925       96480.044894   33674.006321907
312        1600           0.0  0.6233985619           0.0  0.0994157794       96568.790982  33692.7419490814
313        1576           0.0  0.5868815285           0.0  0.0994157794   95487.9431509998  33365.2232716084
314        1592           0.0  0.7015534205           0.0  0.1319704411   96097.3464260001  33538.9122300148
315        1592           0.0  0.7008005918           0.0  0.1319704411   96075.8805449998   33522.290930748
316        1600           0.0  0.7948937261           0.0  0.1382300525   96950.1377689998  33778.3529405594
317        1576           0.0  0.6801065718           0.0  0.1319704411       95163.643268  33277.7494971752
318        1560           0.0  0.8453272394           0.0  0.1382300525   94700.7708160001  33100.6419992447
319        1528           0.0  0.5061560478           0.0  0.0994157794   92907.5886769999  32482.1320090294
320        1536           0.0  0.5434434103           0.0  0.0994157794       93545.977468  32856.9664063454
321        1544           0.0  0.7171801445           0.0  0.1260576706   93441.1511090001  36267.6611244678
322        1568           0.0  0.6492736476           0.0  0.1260576706       94814.975377  33129.2648339272
323        1576           0.0  0.6214783774           0.0  0.1260576706   95325.2410540001  33246.9147999287
324        1544           0.0  0.5992394554           0.0  0.1260576706   93492.7255120001  32649.7136263847
325        1600           0.0  0.6300896484           0.0  0.1030530902       96777.490259  33733.8478655815
326        1616           0.0  0.6460357072           0.0  0.1030530902   97849.4990479999  34065.4187166691
327        1624           0.0  0.6578967388           0.0  0.1030530902       98262.662253  34247.4933021069
328        1608           0.0  0.6640103672           0.0  0.1197305217   97280.9265850001  33874.2354724407
329        1608           0.0  0.5559261421           0.0  0.0778110356       97343.811232  33914.0294060707
330        1624           0.0  0.6572938612           0.0  0.1240355553   98117.5902630002  34379.5203006268
331        1632           0.0  0.3000753182           0.0  0.1230522706   91883.4575750001  17855.9768869877
332        1608           0.0  0.2084256169           0.0  0.0436087013   90272.8079139999  17102.6827993393
333        1600           0.0  0.2440126934           0.0  0.0437977613   90025.5127919998  17221.5673854351
334        1616           0.0  0.2368784444           0.0  0.0421982937   90667.8967709999  17373.3989703655
335        1592           0.0  0.1870622701           0.0  0.0320939066   89835.6215529999  16964.3899068832
336        1560           0.0  0.2586253074           0.0  0.0437977613       88029.633863   16540.151705265
337        1576           0.0  0.2590121086           0.0  0.0400084056       88462.564289  16605.3994836807
338        1584           0.0  0.2734406684           0.0  0.0409647126       89191.795474  16656.2943270206
339        1576           0.0  0.2090734008           0.0   0.032848321   88291.6532159999  16600.1959073544
340        1600           0.0  0.2051989308           0.0  0.0328311829       90108.688962  17037.1219358444
341        1544           0.0  0.2938584359           0.0  0.0549751234   86568.5670339999   16646.566368103
342        1600           0.0  0.2250810413           0.0  0.0364283633   90198.9163990001  17197.8380949497
343        1568           0.0  0.2756958937           0.0  0.0436020856   88069.4179449998  16799.1854918003
344        1608           0.0  0.2480565061           0.0  0.0393296126   90600.1913639999  17337.5315918922
345        1608           0.0   0.223983523           0.0  0.0393296126   90252.4484990002  17653.9277331829
346        1624           0.0  0.2132588152           0.0  0.0393296126   91388.6724900001  18040.3640110493
347        1608           0.0  0.2727069832           0.0  0.0429137369   90118.4496170002  17815.6550459862
348        1560           0.0  0.2295509201           0.0  0.0429137369   87698.2300270002  16687.1536412239
349        1560           0.0  0.2191220254           0.0  0.0429137369   87393.7817479999  16774.3862130642
350        1592           0.0  0.2235747332           0.0  0.0364283633   89637.3633070001  17617.4810655117
351        1632           0.0  0.2742522167           0.0  0.0411990829   92112.6127229999   18408.166364193
352        1640           0.0   0.207096716           0.0  0.0390000088   92310.2518770001  19882.8657577038
353        1656           0.0  0.2191048099           0.0  0.0390000088   93552.9547949999  18154.4327204227
354        1616           0.0  0.2628519975           0.0  0.0440074311   90888.9696619998  17667.7910237312
355        1648           0.0  0.2157347549           0.0  0.0395927557   92668.7951079999  18052.3432803154
356        1632           0.0  0.2291741941           0.0  0.0429207995       91488.029967  17855.9318079948
357        1648           0.0  0.2437066357           0.0  0.0429207995       92616.911024  17854.3425605297
358        1640           0.0  0.2671018686           0.0   0.046387431        91732.36601  18015.7910757065
359        1656           0.0  0.2437669942           0.0   0.046387431       93165.331913  34548.5484409332
360        1656           0.0  0.2528602552           0.0   0.046387431   93341.0595489998  34551.6968970299
361        1632           0.0  0.2609617694           0.0   0.055129228   92049.5819370001  34078.2108104229
362        1680           0.0   0.218713872           0.0   0.035094857       94667.141691  35777.4203300476
363        1680           0.0  0.2066213301           0.0  0.0348278114   94685.0493510001  35772.3406157494
364        1648           0.0  0.2084581631           0.0  0.0348278114   92957.0420290001  34466.1099700928
365        1672           0.0  0.2277183205           0.0  0.0348278114       94360.101349  35065.2360742092
366        1656           0.0  0.2161081421           0.0  0.0348278114   93494.0989360002  34636.7013287544
367        1672           0.0  0.1891931008           0.0  0.0348278114   94427.7096100001  35370.1206746101
368        1656           0.0  0.2411308059           0.0  0.0375008893        93390.85163  35073.5602045059
369        1632           0.0  0.2829055091           0.0  0.0499993294   90653.6219109998    9771.945223093
370        1664           0.0  0.3461695609           0.0  0.0654889746   89603.3427150001  26848.3721215725
371        1664           0.0  0.2662636785           0.0  0.0654889746   92503.1420820001  10565.1518745422
372        1680           0.0   0.384809472           0.0  0.0654889746       93237.818321  10543.2109882832
373        1672           0.0  0.2596498912           0.0  0.0499993294       92668.254099   10659.779340744
374        1672           0.0  0.2679391885           0.0  0.0499993294   92887.6799309999  10518.4514601231
375        1688           0.0  0.3094624176           0.0  0.0499993294   93585.7360189998  10771.4628546238
376        1680           0.0  0.3240724242           0.0  0.0525933116        93141.34453  10751.6253321171
377        1688           0.0  0.2841019119           0.0  0.0499993294   93829.8301619999    362.3225066662
378        1688           0.0  0.2417387454           0.0  0.0423962962   93596.9508290001  11182.1675827503
379        1688           0.0  0.2843261786           0.0  0.0540836767       93797.696994  10558.4931240082
380        1688           0.0  0.2464854021           0.0  0.0423962962       93753.499828  10585.9432582855
381        1688           0.0  0.3240613348           0.0  0.0587485053       93631.640279  10672.3840763569
382        1672           0.0  0.3403179497           0.0  0.0617560472       92806.730202  10276.2355952263
383        1680           0.0  0.3046189064           0.0  0.0556453691   93166.7387140001  10418.0860629082
384        1680           0.0  0.3468897241           0.0  0.0600520245   93311.0821339999  10450.8467054367
385        1664           0.0  0.3483012233           0.0  0.0600520245   92613.8679130001  10338.7091667652
386        1688           0.0   0.294358093           0.0  0.0600520245       93564.709152  11174.5301041603
387        1648           0.0  0.2579930391           0.0  0.0478959197   91467.1892649999  10430.1320884228
388        1680           0.0  0.3444156437           0.0   0.064091797   93182.6035870001  10597.3855452538
389        1656           0.0  0.3250852835           0.0   0.064091797   91833.6357400001  10570.7083933353
390        1672           0.0  0.3769061933           0.0  0.0691623607   92863.9873900001  10464.2230007648
391        1696           0.0   0.369635637           0.0  0.0691623607   94138.2293180002  10759.6246085167
392        1672           0.0  0.3044778739           0.0   0.064091797        92716.87917  10749.3480505943
393        1680           0.0  0.3271788232           0.0   0.064091797       93059.983986  10775.9289300442
394        1672           0.0   0.409857398           0.0  0.0718119337   92822.1922649997   5465.3302493095
395        1688           0.0  0.3830849552           0.0   0.064091797       93495.121313  10731.3512420654
396        1656           0.0  0.3745122408           0.0  0.0714644298   91513.8720910001  10495.3858447075
397        1688           0.0  0.4270961923           0.0   0.064091797   93668.9588140001  10651.9540445805
398        1672           0.0  0.3354383153           0.0   0.064091797       92658.212416  10465.7298176289
399        1680           0.0  0.3282867539           0.0  0.0486162009   93283.3183230001  10460.5037693977
400        1672           0.0  0.3712128559           0.0  0.0636941304       92769.232839  10552.3294827938
401        1656           0.0  0.3117072956           0.0  0.0636941304   91794.9417059999  10483.2210626602
 
TOTAL WALKERS = 566160
TOTAL SAMPLING = 56.616 microseconds
TOTAL WALLTIME = 54.492254873784596 days
TOTAL CPUTIME = 392.702098526713 days
