# Supplementary material for: Simulation-driven design of stabilized SARS-CoV-2 spike S2 immunogens
Source: Nat Commun. 2024 Aug 27;15:7370. doi: 10.1038/s41467-024-50976-9 (PMC11350062; doi:10.1038/s41467-024-50976-9)
Supplement: Supplementary file 6 — Supplementary Data 1 [file 41467_2024_50976_MOESM6_ESM.zip › WE_cfg_summary_files/HexaPro-SS-V991W_WE_summary.txt]

    n_particles  min_bin_prob  max_bin_prob  min_seg_prob  max_seg_prob           cputime          walltime
1           328          0.02          0.06         0.002         0.008      19727.508506   3624.4980854988
2           976         0.002         0.104       0.00025          0.02  58424.3431049999  10332.2218503952
3          1136       0.00025       0.11625    0.00003125          0.02  67936.0031089999  11974.0755159855
4          1024    0.00003125     0.1478125  0.0000039063         0.024      61278.083968  10831.6742875576
5           976  0.0000039063  0.1470843461  0.0000004883         0.024      58325.004973  10322.4178853035
6          1080  0.0000004883  0.1924631903   0.000000061  0.0335718461       64612.48161   11397.075930357
7          1104   0.000000061  0.2165743231  0.0000000076  0.0335718461  66044.2837760001  11690.1243331432
8          1104  0.0000000076   0.145149745   0.000000001  0.0259339782      66012.701155   11624.055334568
9          1104  0.0000000025  0.2039545458  0.0000000003  0.0343069444      65992.272903  11730.1703150272
10         1160  0.0000000003  0.1416887568           0.0  0.0251293113       69419.04797  12229.1372585297
11         1184  0.0000000002  0.1678215981           0.0  0.0271148078  70740.3938269999  12456.0193266869
12         1096   0.000000012  0.1668216753  0.0000000015  0.0251293113      65517.012044  11580.0860648155
13         1312  0.0000000038   0.196970984  0.0000000005  0.0362591961  78539.8702510001  13819.1038634777
14         1192  0.0000000033  0.2153877175  0.0000000004  0.0362591961      71318.746242  12594.9076850414
15         1008  0.0000000004  0.1763163227  0.0000000001  0.0362591961      60379.411997  10656.2735011578
16         1192  0.0000000002  0.0887947934           0.0  0.0162648188      71319.099754  12599.5231547356
17         1128           0.0  0.1513115714           0.0  0.0285276222      67574.111967  11938.2682294846
18         1232           0.0  0.2017581268           0.0   0.033017693  73597.2322130001  13028.9433348179
19          928           0.0  0.1830473973           0.0   0.033017693      55492.074976   9822.2013278008
20         1080           0.0  0.2012559358           0.0   0.033017693      64683.031029  11392.3662426472
21         1008           0.0  0.2090268538           0.0   0.033017693      60328.061505  10644.7035214901
22          848           0.0  0.1844768606           0.0   0.033017693  50784.6392909999   8970.7743420601
23         1072           0.0   0.149176607           0.0  0.0285276222  64068.6480480001   11321.259488821
24         1112           0.0  0.1549883986           0.0  0.0286471778  66572.7506989999  11780.0229394436
25         1128           0.0  0.1698956605           0.0  0.0305036784  67658.3953540001  12161.3319966793
26         1016           0.0  0.1739544751           0.0  0.0303696376  60832.8193879999  10782.9993739128
27         1000           0.0  0.1122630487           0.0  0.0221461419      59783.925012  10602.2511620522
28         1176           0.0  0.1602146986           0.0  0.0297892568  70418.0630419999  12463.1354956627
29         1080           0.0  0.1455870172           0.0   0.025835265      64745.251254  11465.4136996269
30         1112           0.0  0.1505707302           0.0   0.025835265      66581.786941  11789.3884031773
31         1144           0.0  0.1961257411           0.0  0.0369396494  68451.6614259999  12112.7360780239
32         1040           0.0  0.1942067486           0.0  0.0353979368      62306.289585  11010.9746704102
33         1112           0.0  0.1256915686           0.0  0.0262098717  66898.4007789999  11947.9835855961
34         1296           0.0  0.1730473899           0.0  0.0274911312      77641.176868  13763.1202278137
35         1264           0.0  0.1607458073           0.0  0.0274911312  75603.3238819999  13395.1166353226
36         1256           0.0  0.1433718847           0.0  0.0274911312  75035.7007319999  13258.7569737434
37         1200           0.0  0.1656972882           0.0  0.0274911312      71713.049893  12693.5369961262
38         1168           0.0  0.1667623637           0.0  0.0274911312      69916.512829  12491.2673676014
39         1184           0.0  0.1911050848           0.0  0.0329488282      71113.013568  12641.7053337097
40         1384           0.0  0.1458789513           0.0  0.0290949667  82937.4278710001  14688.8227791786
41         1152           0.0  0.2220915341           0.0  0.0385785317      69017.003294  12308.6461830139
42         1144           0.0  0.1854614729           0.0  0.0357612587      68749.182194  31037.8096590042
43         1256           0.0  0.2019185935           0.0  0.0357612587      75584.557145  13642.8847265244
44         1152           0.0   0.181805021           0.0  0.0294568031      69823.698041   14139.841714859
45         1144           0.0  0.1670439067           0.0  0.0294568031      68983.640302  12692.0666987896
46         1240           0.0  0.2013336169           0.0  0.0370531256  74280.3990329999  13350.6730482578
47         1208           0.0  0.1592835186           0.0  0.0370531256      72283.985659  12769.4203369617
48         1208           0.0  0.3021937815           0.0  0.0545424097  72230.3698910001    774.4316031933
49         1144           0.0   0.250850577           0.0  0.0473468998  67984.4969690002  24191.4305899143
50         1232           0.0  0.2482454269           0.0  0.0374461199      73202.508436  26086.8920238018
51         1088           0.0  0.2928872054           0.0  0.0507927793      64614.840845  23024.4419879913
52         1160           0.0  0.3106585872           0.0  0.0539884201  68962.8524869999  24655.7269747257
53         1160           0.0  0.2990906663           0.0  0.0539884201      68892.377188  24690.4820683002
54         1064           0.0  0.2324015302           0.0  0.0539884201  63153.6027240001  22577.4884295464
55         1112           0.0  0.2482900652           0.0  0.0484017272      66019.670796  23527.4383850098
56         1160           0.0  0.1950511817           0.0  0.0320972432  69151.1151520001  24670.8117015362
57         1176           0.0  0.1932343508           0.0  0.0307688665       69978.14771  24951.7450239658
58         1160           0.0  0.2315055433           0.0  0.0373140948      68905.570253   24633.168006897
59         1096           0.0  0.2581256553           0.0  0.0373140948      65121.663797  23310.1094937325
60         1128           0.0  0.2734662742           0.0  0.0456616675  67076.6123329999  24715.2024698257
61         1072           0.0  0.2039763041           0.0  0.0456616675      63804.663091     22867.6670084
62         1128           0.0  0.2338176028           0.0  0.0365760244  67040.4179220001  23901.3184893131
63         1088           0.0  0.2469953183           0.0   0.044026048      64813.442615  23081.4781882763
64         1032           0.0  0.3002961267           0.0   0.043509198      61352.695661  21906.6698155403
65          928           0.0  0.3823607235           0.0  0.0635077835      55193.286791  19684.7443945408
66          992           0.0  0.3903371929           0.0  0.0665523332      58877.793094  20994.2198355198
67          944           0.0  0.3889228814           0.0  0.0665523332        56173.5014  20027.7063906193
68          928           0.0  0.3344042268           0.0  0.0476134214       55094.99743   19690.117159605
69          840           0.0  0.3781638072           0.0  0.0561577725      49899.047004  17764.8316545486
70          840           0.0  0.4622651155           0.0  0.0808789135      49838.670611  17737.1815261841
71          832           0.0   0.460161178           0.0  0.0808789135       49542.00332  17649.7539484501
72          872           0.0   0.400132968           0.0  0.0632910988      51837.062362  18523.1821899414
73          824           0.0  0.3738679724           0.0  0.0561577725      48875.487854  17458.8976166248
74          856           0.0  0.3984315951           0.0  0.0586051872  50881.1274030001  18176.2820913792
75          848           0.0  0.3568291862           0.0  0.0586051872      50403.197843  17987.3364448547
76          808           0.0  0.5425592323           0.0  0.0896017037      49522.263134    17139.97514081
77          840           0.0  0.3302103769           0.0   0.055631985      51446.250223  17705.3267357349
78          872           0.0  0.4337870549           0.0  0.0658131073  53478.3465040001  18371.2161405087
79          848           0.0  0.4152899392           0.0  0.0727677244      51942.554469   17892.112714529
80          784           0.0   0.421172652           0.0  0.0701851702      48018.218986  16550.9473569393
81          784           0.0  0.3382322936           0.0  0.0701851702       48093.99671  17039.7512278557
82          792           0.0  0.4740199822           0.0  0.0843000088      48503.152873  16710.5215244293
83          720           0.0  0.4397208519           0.0  0.0688463309       44104.23773  15191.6191096306
84          736           0.0  0.3897213601           0.0  0.0688463309      45131.290847  15644.6109349728
85          728           0.0  0.6326491066           0.0  0.1003583806      44565.063589  15337.0027296543
86          784           0.0  0.4830180007           0.0  0.0720884496  48024.3150520001  16476.9606108665
87          776           0.0  0.5195794893           0.0  0.0669055871      47523.423402  16323.6024932861
88          800           0.0  0.6534483439           0.0  0.0778283842      48997.605613  16884.8557946682
89          768           0.0  0.8007880336           0.0  0.1338869872      46993.447813  16266.3112576008
90          768           0.0  0.7234595811           0.0  0.1272419946      45945.287805   8162.9876785278
91          776           0.0  0.6394474261           0.0  0.1272419946       46403.24506   8232.0335695744
92          776           0.0  0.7598479983           0.0  0.1272419946       46388.49745   8237.5318248272
93          760           0.0  0.6932325238           0.0  0.1272419946      45478.818411   8062.1401798725
94          792           0.0  0.8136851327           0.0  0.1309215206       47334.46087   8406.7564709187
95          760           0.0  0.6403856914           0.0  0.1272419946  45448.1978269999   8074.7545523643
96          768           0.0  0.4954657487           0.0  0.0848279964       45921.08404   8181.0825200081
97          736           0.0  0.6965836551           0.0  0.1181757958  44014.3048159999   7827.4686155319
98          720           0.0   0.805827366           0.0  0.1309215206  42982.7037859999    7690.141012907
99          704           0.0  0.7321965052           0.0  0.1309215206      42071.933537   7516.9713215828
100         752           0.0  0.7339571658           0.0  0.1309215206  44964.4185470001   8068.1594598293
101         752           0.0  0.8076266025           0.0  0.1309215206      44906.832366   8046.6993601322
102         720           0.0  0.6088693641           0.0  0.1139025633  43021.9043289999   7678.4051861763
103         752           0.0  0.7360243931           0.0  0.1309215206      44895.173132   8010.7134475708
104         776           0.0  0.5055431378           0.0  0.0892017686  46322.0587500001   8248.2875168324
105         800           0.0  0.5115953381           0.0  0.0881454272      47761.825052   8501.8837788105
106         832           0.0  0.5166118593           0.0  0.0881454272      49691.480922   8858.4686594009
107         872           0.0  0.5187342993           0.0  0.0848279964  52066.7669100001   9230.0478527546
108         920           0.0   0.515945352           0.0  0.0848279964  54933.5722839999   9749.5639374256
109         968           0.0  0.5361701293           0.0  0.0848279964      57761.980268  10257.6459479332
110        1024           0.0  0.6717303563           0.0  0.0871797223      61497.824252  11833.1355330944
111        1008           0.0  0.6763760503           0.0  0.1117527069      60232.381705  10735.4061746597
112        1040           0.0  0.8045772168           0.0  0.1511285764  62076.5306249999  11023.9321467876
113        1080           0.0  0.7882654604           0.0  0.1511285764      64570.110265  11457.0935735703
114        1120           0.0  0.5747265257           0.0  0.0871797223       67044.78693  11857.1811313629
115        1200           0.0    0.67078939           0.0  0.0848279964  71656.3580419999  12833.7457993031
116        1248           0.0  0.6489749897           0.0  0.1212230858      74559.764854  13413.0103330612
117        1304           0.0  0.5701641011           0.0  0.0848279964       77885.81594  13880.7874543667
118        1352           0.0  0.4601660407           0.0  0.0829251771      80695.486407   14430.896633625
119        1424           0.0  0.6912787243           0.0  0.1313359681  85040.6245489999  15201.6234307289
120        1456           0.0  0.6734577281           0.0  0.1313359681  86892.0712259999  15635.1393432617
121        1448           0.0  0.8171272445           0.0  0.1313359681  86565.0960430001  15737.6086308956
122        1480           0.0  0.7658688126           0.0  0.1313359681  88429.7483129999  15689.5120027065
123        1488           0.0   0.554199311           0.0  0.0848279964      88790.784638  15858.7520403862
124        1488           0.0  0.6261883756           0.0  0.0845809811      88859.198295  15930.7546591759
125        1536           0.0  0.5601550117           0.0  0.0845809811  91693.1517379997  16426.5261723995
126        1536           0.0  0.3541267223           0.0  0.0761958765  91824.2370780001  16482.5224373341
127        1520           0.0  0.6741039572           0.0  0.1147405603      90727.631582  16308.0158891678
128        1568           0.0  0.7227337132           0.0  0.1147405603      93688.255747  16834.9853596687
129        1584           0.0   0.709481358           0.0  0.1023210678  94646.9159790001  17015.0101213455
130        1552           0.0  0.4743018807           0.0  0.0711234959  92818.9339870001  16618.7439599037
131        1560           0.0  0.5429174508           0.0  0.0718891667  93284.5921980002  16635.0452845097
132        1504           0.0  0.6009298184           0.0  0.0943907503  89889.6429229997  16047.6281628609
133        1464           0.0  0.6331406788           0.0   0.095347856  87471.1129909998  15535.4119279385
134        1496           0.0  0.7599229824           0.0  0.1404762917      89336.441543   15902.925538063
135        1496           0.0  0.6486413496           0.0  0.0943907503      89302.254798   15887.440672636
136        1512           0.0   0.659178606           0.0  0.0943907503  90391.2010519999  16053.5867257118
137        1536           0.0  0.4037154005           0.0  0.0736160838  91759.9188670001  16369.1984169483
138        1504           0.0  0.6928623767           0.0   0.098722924  89880.5955620002  16021.5272200108
139        1496           0.0  0.5611911513           0.0  0.0936508611      89338.616848  15910.6403827667
140        1512           0.0    0.63075159           0.0  0.0936508611  90347.3422059999  16042.1490569115
141        1456           0.0  0.5995960671           0.0  0.0999481836      86947.835657  15551.8693010807
142        1464           0.0  0.6489089606           0.0  0.1080370611      87445.584545  15624.6396644115
143        1488           0.0  0.6268649029           0.0  0.0999481836  88880.2901630002  15911.3598506451
144        1504           0.0  0.6751633112           0.0  0.0999481836  89884.6220150001  16078.9175076485
145        1520           0.0  0.3626212133           0.0  0.0737751318  90823.7148119999  16207.4410312176
146        1488           0.0  0.5793165269           0.0   0.105296301  88950.2313449999  15860.5242316723
147        1480           0.0  0.6391782945           0.0   0.105296301      88381.388468  15738.5232796669
148        1472           0.0  0.7413267242           0.0  0.1286572268      87978.038496  15742.4364724159
149        1496           0.0   0.790679401           0.0  0.1286572268      89388.156944  15896.8640947342
150        1520           0.0  0.5703132167           0.0  0.1151642536  90772.6526100001  16230.3333234787
151        1504           0.0  0.5378421879           0.0  0.0737751318  89852.1868590001  16069.1512653828
152        1504           0.0  0.5331644742           0.0  0.0737751318      89870.068502  16112.5029680729
153        1528           0.0  0.6510178887           0.0  0.1286572268      91302.006883  16290.2335138321
154        1544           0.0  0.4641169415           0.0  0.0681973685  92229.8072379998  16437.0637495518
155        1528           0.0  0.5951952246           0.0  0.0961725712  91246.6533929998  16285.8027667999
156        1504           0.0  0.6073075555           0.0  0.0961725712      89846.991624  16110.2440416813
157        1504           0.0   0.689768635           0.0  0.1156091623  89824.1702030001  16116.0375230312
158        1504           0.0  0.7101854843           0.0  0.1156091623      89920.550084  16102.9482338428
159        1512           0.0  0.5100245166           0.0  0.0961725712  90388.4304630001  16124.5031359196
160        1464           0.0  0.5760538987           0.0  0.0961725712  87508.7754009999  15613.2146208286
161        1448           0.0  0.5536647899           0.0  0.0847801246  86630.4312849999  15470.0839297771
162        1440           0.0  0.5784121441           0.0  0.0847801246  86117.6175760002   15416.518034935
163        1480           0.0   0.665320532           0.0  0.0961725712      88530.498652  15786.8987586498
164        1472           0.0  0.6644789954           0.0  0.0961725712  88014.9706039998  15714.5350446701
165        1440           0.0  0.7038502758           0.0  0.1073625228  86111.2518209999  15378.6482150555
166        1504           0.0  0.5758627419           0.0  0.0990263762  90016.4565299999  16048.2938601971
167        1440           0.0    0.66896108           0.0  0.0961725712  86161.8601839999   15404.271384716
168        1408           0.0  0.6101148923           0.0  0.0944850994      78858.768008  13754.5593147278
169        1440           0.0   0.620277288           0.0  0.0944850994  80705.1808140001  12902.6684947014
170        1416           0.0  0.7297057501           0.0  0.0985705936  79314.2529060001  13793.5054938793
171        1432           0.0  0.6263813552           0.0  0.0944850994  80231.9991100001  13127.1079974174
172        1360           0.0  0.6007796243           0.0  0.0944850994      76164.826098  16334.0469093323
173        1392           0.0  0.7034810097           0.0  0.0770727748  77970.1326679999  16881.5853948593
174        1368           0.0  0.6409075943           0.0  0.0944850994      76530.769621  11404.3012695312
175        1368           0.0  0.7072245221           0.0  0.0944850994  76824.6424089999   9729.7854714394
176        1352           0.0  0.7111412564           0.0  0.0876316722  75847.9123050001   9656.2352459431
177        1360           0.0  0.7683066853           0.0  0.1393196788        76082.7813   9585.5914096832
178        1336           0.0  0.8080769116           0.0  0.1393196788  74964.0182950001   9610.4729921818
179        1344           0.0  0.8158719445           0.0  0.1467604594  75268.6657639999     9546.43283391
180        1296           0.0  0.7371670608           0.0  0.0928797859  72685.4767950002   9135.9706025124
181        1320           0.0  0.4768444934           0.0  0.0873762057      74092.786586   9330.2051365376
182        1280           0.0  0.7796248848           0.0  0.1179903736       71792.82525   9016.7570328712
183        1288           0.0  0.5925786349           0.0  0.0953600461      72293.312282   9034.7206084728
184        1304           0.0  0.5064425377           0.0  0.0953600461      73153.355981   9185.1758546829
185        1288           0.0  0.8426669923           0.0  0.1172107904      72237.747587   9078.2872257233
186        1304           0.0  0.8820725923           0.0  0.1671752499  72947.5281259999   9181.9354667664
187        1304           0.0  0.8068222265           0.0  0.1127526096  73018.2075900001   9173.4594829082
188        1312           0.0  0.6955836044           0.0  0.0953600461  73569.8916910001   9233.6354877949
189        1288           0.0  0.8325267026           0.0    0.13708297  72068.5041809999    9199.156314373
190        1304           0.0  0.7377955696           0.0  0.0953600461  73193.4803299999   9221.0381138325
191        1304           0.0  0.8259254615           0.0  0.1368039622      72986.634271   9241.6162755489
192        1296           0.0  0.7627015146           0.0  0.0953600461  72672.6300689998   9192.5612618923
193        1296           0.0  0.8045844695           0.0  0.1041774299       72720.26199    9170.900493145
194        1312           0.0  0.7437685066           0.0  0.0953600461  73662.1116810001    9213.733779192
195        1320           0.0  0.7158914584           0.0  0.1206301999      74071.394884   9304.7017920017
196        1328           0.0  0.8070290521           0.0  0.0953600461      74505.994664   9343.0972797871
197        1312           0.0  0.8519809297           0.0  0.1562818704  73526.5976020001   9211.9207396507
198        1280           0.0  0.8759473493           0.0  0.1349439074      71797.130329   9052.7899317741
199        1328           0.0  0.7656425645           0.0  0.0987142893  74475.2160230001   9358.7846968174
200        1360           0.0  0.6758011727           0.0  0.0987142893  76382.1517040001    9544.570898056
201        1344           0.0  0.7555911193           0.0  0.1536462368  98728.1123670001  21109.6770436764
202        1312           0.0   0.146075541           0.0  0.1008667259  73580.5807990001   14059.086766243
203        1352           0.0  0.1839947704           0.0  0.0326042551       75793.47647  14220.2611835003
204        1344           0.0  0.2170888188           0.0   0.034837893      75418.606161  14178.6551990509
205        1312           0.0  0.2686689166           0.0  0.0464960843        73564.3061   13814.589779377
206        1320           0.0  0.2225441457           0.0  0.0464960843      74039.380806  13885.7656140327
207        1296           0.0  0.1797084151           0.0   0.033622242  72539.1088150001  13596.1939303875
208        1296           0.0  0.1812393774           0.0   0.033622242  72698.8214010001  13644.5954897404
209        1320           0.0  0.1875300134           0.0   0.033622242  74061.2722890001  13849.2981953621
210        1312           0.0  0.2283523064           0.0   0.040020621  73597.5657729999  13795.2310922146
211        1320           0.0  0.2238848871           0.0   0.040020621      73967.676716  13871.1340038776
212        1288           0.0  0.1480548826           0.0  0.0288963881  72223.3208420001  13553.5573439598
213        1280           0.0  0.1463969234           0.0  0.0267184022  71716.4921570001    13451.79276371
214        1288           0.0  0.1637593049           0.0  0.0279687168      72203.882517  13514.7521195412
215        1312           0.0   0.155893937           0.0  0.0267184022  73546.3002400001  13762.0394957066
216        1288           0.0  0.1784418594           0.0  0.0302181248  72120.6244320001  13491.3504161835
217        1288           0.0  0.1789928853           0.0  0.0302181248      72113.478095  13488.7517976761
218        1264           0.0  0.1980956972           0.0  0.0314979953      70787.663908   13296.881321907
219        1272           0.0  0.2811239796           0.0  0.0551083088       71232.75782  13397.7055566311
220        1256           0.0   0.183342437           0.0  0.0343751657  70459.7159059998  13265.1355564594
221        1280           0.0  0.2560065928           0.0  0.0428212425      71727.284605  13504.1649401188
222        1296           0.0  0.1943226027           0.0  0.0393843285  72644.6770109999  13778.5137481689
223        1296           0.0  0.2281373009           0.0  0.0393843285      72559.137291  13828.3700752258
224        1312           0.0  0.2293223155           0.0  0.0349232741  73561.9437860001   13861.279948473
225        1272           0.0  0.2290941092           0.0  0.0352220355  71219.8582710001    13438.64747262
226        1248           0.0  0.2109816954           0.0  0.0352220355  69978.1930590001   13191.035161972
227        1224           0.0  0.1984984077           0.0  0.0351940283  68663.3728339998  12817.1319611073
228        1240           0.0   0.236246289           0.0  0.0404240458      69459.137779   13558.157627821
229        1216           0.0  0.2022034816           0.0  0.0404240458      68166.798534  13240.6324498653
230        1216           0.0  0.2008152151           0.0  0.0404240458  68175.1926220001  13070.8283212185
231        1208           0.0  0.2298788486           0.0  0.0404240458      67718.723779  14852.9922850132
232        1184           0.0  0.1457090358           0.0  0.0345893151  66354.4473160001  13305.4350402355
233        1200           0.0  0.1589832584           0.0  0.0345893151  67261.6086230001  16872.6016192436
234        1224           0.0  0.2176457657           0.0  0.0345893151      68627.694929  21544.5764827728
235        1200           0.0  0.2102884282           0.0  0.0345893151      67203.290318  18946.5917031765
236        1192           0.0  0.2120133229           0.0   0.037676052      66648.329368  12781.9387788773
237        1184           0.0  0.2646591453           0.0  0.0440878372       66396.05916  12734.3561758995
238        1176           0.0  0.1765825506           0.0  0.0440878372      65863.781436  12609.3725690842
239        1192           0.0  0.2195768903           0.0  0.0440878372      66819.449939  12756.4449493885
240        1232           0.0  0.1843599706           0.0  0.0345893151      69002.983417  13175.3700141907
241        1224           0.0   0.269840868           0.0  0.0444477703  68594.6645610001  13053.9744372368
242        1208           0.0  0.2300344694           0.0  0.0444477703  67630.9446399999  13002.6156373024
243        1200           0.0  0.1739143313           0.0  0.0345893151  67322.4371019999   13144.690264225
244        1208           0.0  0.2312811852           0.0  0.0370250492      67689.494452  13462.4576356411
245        1200           0.0   0.195424124           0.0  0.0345893151      67300.531859  13894.2992470264
246        1200           0.0  0.2151400876           0.0  0.0357410724  67249.0434410001  17271.7971594334
247        1184           0.0  0.1853560281           0.0  0.0330531034  66334.3723619999  17620.9887328148
248        1176           0.0  0.2712841285           0.0  0.0436591981  65866.3061499999  16353.4127640724
249        1192           0.0  0.2077269657           0.0  0.0436591981      66717.410034  20738.8360118866
250        1208           0.0  0.2065407558           0.0  0.0436591981  67723.6139539999  17204.4605133533
251        1208           0.0  0.1800626985           0.0  0.0287703527      67671.130752  16013.8296785355
252        1208           0.0  0.2675174977           0.0  0.0473162502      67712.233157   13396.641582489
253        1208           0.0  0.3098674508           0.0  0.0531534692  67744.8664059999  13331.5864651203
254        1200           0.0  0.3090472196           0.0  0.0494660382      67325.163067  13246.7232658863
255        1184           0.0  0.2137831132           0.0  0.0412100584        66491.9764  13358.1039483547
256        1168           0.0  0.3352361436           0.0  0.0536465564      65633.865399  12888.9079182148
257        1176           0.0  0.1961156269           0.0  0.0412100584  65892.5588360001  13578.6918423176
258        1192           0.0  0.1893174851           0.0  0.0412100584  66845.3994349999   13093.914629221
259        1160           0.0  0.2247288976           0.0  0.0362036076  65137.3482190001  12392.9532325268
260        1136           0.0  0.2140306306           0.0   0.036275074  63850.8054020001  12212.0283401012
261        1120           0.0  0.2873995594           0.0  0.0498110838      62861.757376  12005.7590003014
262        1136           0.0  0.4422813335           0.0   0.087177907      63000.797816   7319.4453413486
263        1128           0.0  0.4378323125           0.0  0.0743005167      62435.773103   7214.7850310802
264        1112           0.0   0.367985142           0.0  0.0695463316       61632.38018   7101.2046501637
265        1080           0.0  0.3766684089           0.0  0.0605947461      59751.304455   6935.2239174843
266        1112           0.0  0.4100512111           0.0  0.0626863722      61704.450919   7011.2929313183
267        1112           0.0  0.3770758781           0.0  0.0626863722      61722.284351   6989.1951909065
268        1128           0.0  0.3587358114           0.0  0.0626863722  62558.6561630001   7091.0167224407
269        1120           0.0  0.4333189055           0.0  0.0735127099  62099.5605830001   6967.5446183681
270        1128           0.0  0.3239679833           0.0  0.0605947461      62638.162644   6943.4617991447
271        1120           0.0  0.3857314605           0.0  0.0685884506      62258.217758   7005.7798595428
272        1104           0.0  0.3926681642           0.0  0.0685884506      61322.554848   7022.8603584766
273        1120           0.0  0.3852318676           0.0  0.0685884506      62036.816493   7285.1830105782
274        1128           0.0  0.4102966367           0.0  0.0685884506      62558.904955   7453.2354066372
275        1136           0.0  0.4045459228           0.0  0.0685884506      63066.710598   7374.0951290131
276        1144           0.0  0.4153710709           0.0  0.0743005167      63397.668168   7219.8602714539
277        1128           0.0  0.4110584938           0.0  0.0743005167      62508.542079   7196.5595340729
278        1128           0.0  0.4823632382           0.0  0.0875251632      62635.254942   7296.2998387814
279        1144           0.0  0.4439655534           0.0  0.0875251632       63359.36325   7211.7571673393
280        1120           0.0  0.5567137118           0.0  0.0963873844      62109.125168   7245.2025940418
281        1120           0.0  0.4151996839           0.0  0.0685884506      61948.015001   7144.0957527161
282        1136           0.0   0.502811354           0.0  0.0685884506      62948.971761   7212.7598078251
283        1128           0.0  0.4810000119           0.0  0.0685884506  62552.9155910001   7252.9117856026
284        1112           0.0  0.3146592002           0.0  0.0618209873      61659.684568    7170.556096077
285        1120           0.0  0.5371922312           0.0  0.1004295111       62021.75555   7246.4370100498
286        1112           0.0  0.6089298505           0.0  0.1203310145      61631.483484   7028.5317583084
287        1096           0.0  0.4077931761           0.0  0.0753705593      60845.888373   6797.6582171917
288        1104           0.0  0.4695290864           0.0  0.0753705593      61250.330082   7053.2662248611
289        1096           0.0   0.501930403           0.0  0.0823120381  60640.3724090001   7066.9097454548
290        1112           0.0  0.4923963073           0.0  0.0786289865  61648.9645180001   7003.8802087307
291        1104           0.0  0.5008273675           0.0  0.0786289865      61181.742214   6975.9880871773
292        1088           0.0  0.5176882704           0.0  0.0982997133      60406.829874   6902.5506229401
293        1128           0.0  0.4157715726           0.0  0.0645844507      62380.056172   7184.2249495983
294        1136           0.0  0.4245090053           0.0  0.0655331422      62998.204643   7115.4951136112
295        1112           0.0  0.6236233861           0.0  0.1114016753      61598.242939   7178.2895007133
296        1136           0.0  0.5189769669           0.0  0.0887440258      62965.138265   7389.4028980732
297        1136           0.0  0.6653249496           0.0  0.1249772877      62915.087259   7353.3199791908
298        1112           0.0  0.6249890904           0.0  0.1249772877      61591.178547   7274.6507868767
299        1112           0.0   0.646855497           0.0  0.1249772877  61546.2251509999   7542.7114398479
300        1120           0.0  0.6912275099           0.0  0.1249772877  61939.0740840001    333.3129413128
301        1144           0.0  0.5402624709           0.0  0.1114016753  63193.4981230001   7460.9655637741
 
TOTAL WALKERS = 357192
TOTAL SAMPLING = 35.71920000000001 microseconds
TOTAL WALLTIME = 45.671825192413394 days
TOTAL CPUTIME = 239.33063763112273 days
