# Supplementary material for: Simulation-driven design of stabilized SARS-CoV-2 spike S2 immunogens
Source: Nat Commun. 2024 Aug 27;15:7370. doi: 10.1038/s41467-024-50976-9 (PMC11350062; doi:10.1038/s41467-024-50976-9)
Supplement: Supplementary file 6 — Supplementary Data 1 [file 41467_2024_50976_MOESM6_ESM.zip › WE_cfg_summary_files/HexaPro-SS-T998W_WE_summary.txt]

    n_particles  min_bin_prob  max_bin_prob  min_seg_prob  max_seg_prob           cputime          walltime
1           344          0.02          0.08         0.002         0.016      20811.142559  12095.5045251846
2           848         0.002         0.358       0.00025          0.05  50939.6589750001  26799.5371305943
3          1072       0.00025  0.2775166667    0.00003125         0.044      64664.019991  34393.8703393936
4          1208    0.00003125  0.4591149802  0.0000039063  0.0878380952      72614.406436  40069.8426671028
5          1272  0.0000078125  0.3538743924  0.0000004883  0.0552666667  76236.8043690001  41039.6941289902
6          1208  0.0000004883  0.2625870428   0.000000061  0.0526428571      72679.016517  39924.7495384216
7          1208   0.000000061  0.3376976877  0.0000000076   0.056627567  72647.9878899999  39002.5985527039
8          1280  0.0000000407  0.4360558731  0.0000000051  0.0763872065  76690.8431749999  43212.0907728672
9          1344  0.0000000051  0.3479478861  0.0000000006   0.056627567  80490.5292629999  50560.2537279129
10         1392  0.0000000045  0.4195931589  0.0000000006  0.0742162078      83771.616925  46999.9076547623
11         1240  0.0000000006  0.3511664867  0.0000000001   0.056627567  74078.1772769999  40513.4872796535
12         1240  0.0000000001  0.3104881068           0.0  0.0478043562      74311.463923  47949.2153167725
13         1192           0.0  0.2918036653           0.0  0.0464273929      71632.879866  12696.0982837677
14         1160           0.0  0.3588279635           0.0  0.0659134191      69740.033974  12356.6889128685
15         1280           0.0  0.3744743186           0.0  0.0659134191  76763.0509310001  13580.0191652775
16         1320           0.0  0.1770697415           0.0  0.0419747797      79179.141001  14047.2496585846
17         1296           0.0  0.3474087517           0.0  0.0590790311      77605.483143  13746.8288276196
18         1328           0.0  0.2952267874           0.0  0.0430082935      79642.204701  14211.0933289528
19         1272           0.0  0.2397838612           0.0  0.0419747797      75492.231797  20146.2604026794
20         1304           0.0  0.3087667366           0.0  0.0526940629  77585.5835040001  19449.9686336517
21         1280           0.0  0.3015116429           0.0  0.0526940629  75961.3949250002  19155.2149300575
22         1264           0.0  0.1913205388           0.0  0.0419747797  75084.0529769999  18814.4960553646
23         1304           0.0  0.2896510768           0.0  0.0440165821      77570.374634  19132.4349038601
24         1224           0.0  0.3268403774           0.0  0.0664433801      72662.659172  18207.7246601582
25         1280           0.0  0.3687380613           0.0  0.0683700269      76093.011302   19175.939684391
26         1192           0.0  0.2613416272           0.0  0.0442955867  70827.8506950001  18024.1669528484
27         1256           0.0  0.3113430957           0.0   0.054680587      74728.168494  19190.9632828236
28         1224           0.0  0.3448087053           0.0   0.054680587      72648.718718  18202.1057026386
29         1248           0.0  0.3056302525           0.0   0.054680587  74000.2899500001  18766.3236868382
30         1168           0.0  0.3891375318           0.0  0.0716211511      69548.642852  16947.5834145546
31         1168           0.0  0.4069871054           0.0  0.0716211511  69484.5256399999  17336.1343817711
32          992           0.0  0.3927156349           0.0  0.0716211511  58994.8595840001  14419.4775006771
33         1112           0.0  0.3864923408           0.0  0.0716211511      65910.873142  17335.2346713543
34         1096           0.0  0.3333446237           0.0  0.0484572929      65032.051466  17275.3833482265
35         1224           0.0  0.3089439266           0.0  0.0484572929      72373.639519  19965.3280136585
36         1312           0.0  0.3495093304           0.0  0.0667871165  77626.8819370001  21544.7781488895
37         1256           0.0  0.2875952713           0.0  0.0462446833      74389.219666  20266.5480527878
38         1240           0.0  0.2049823347           0.0  0.0363402815  73673.9307409999  18441.0741558075
39         1296           0.0  0.1944759358           0.0  0.0333935583  76876.3013299999  20217.7423715591
40         1200           0.0   0.189802545           0.0  0.0333935583      71245.605078  18246.7446248531
41         1256           0.0  0.2028711831           0.0  0.0333935583  74570.5657669999  19752.1271197796
42         1232           0.0  0.2273056275           0.0  0.0403164133      73270.028671  18413.5946593285
43         1256           0.0  0.2047547178           0.0  0.0333935583       74553.52731  19868.2679934502
44         1360           0.0  0.2247004157           0.0  0.0333935583  80688.1691730001  21407.9436488152
45         1144           0.0  0.1841041859           0.0  0.0326543901  67889.1618230001  18440.3148350716
46         1120           0.0  0.2275952569           0.0  0.0417887719  66546.7144430001  16510.1336274147
47         1080           0.0  0.1641886615           0.0  0.0274561917      64114.159307   17151.116963625
48         1112           0.0  0.1977646983           0.0  0.0321820962      66042.844723  17124.2294530869
49         1088           0.0  0.2033902322           0.0  0.0401048227  64654.7823090001  16007.6606595516
50         1168           0.0  0.2495305628           0.0  0.0453949647  69373.6030549999  18540.6877930164
51         1072           0.0  0.3169147802           0.0  0.0496736496      63706.677128  16784.7059504986
52         1104           0.0  0.2439902583           0.0  0.0401048227  65600.1070290001  17339.1778922081
53         1080           0.0  0.3130633109           0.0  0.0473667921        63986.6676  16601.9456274509
54         1032           0.0  0.2091299773           0.0  0.0401048227      60735.808217  18116.4260342121
55         1136           0.0  0.2301307228           0.0  0.0401048227      67298.054101  17425.2970798016
56         1256           0.0  0.1712428406           0.0  0.0358154251  74036.8082180001  21760.3535430431
57         1064           0.0   0.147396906           0.0  0.0358154251      62987.878956  16988.6716248989
58         1120           0.0  0.1586544055           0.0  0.0358154251  66340.5452230001  17554.2347178459
59         1240           0.0  0.1543240501           0.0  0.0358154251  73549.7557540001  19388.0954208374
60         1240           0.0  0.1714375269           0.0  0.0358154251      80410.946151   6730.4460794926
61         1296           0.0  0.1988326611           0.0  0.0358154251      83944.610127   7066.6749482155
62         1352           0.0  0.1502668053           0.0  0.0249097533  87595.2166110001   7381.0006587505
63         1336           0.0  0.2253292145           0.0  0.0381425354      86540.269386   7251.1491932869
64         1256           0.0   0.227288088           0.0  0.0381425354  81536.1684260001   6866.1728391647
65         1256           0.0  0.3025544786           0.0  0.0492975884  81339.6863940001   6854.4996263981
66         1320           0.0   0.241275713           0.0  0.0381425354  85473.3644170001   7212.7829558849
67         1400           0.0  0.3063559748           0.0  0.0541509617      90677.975553   7620.8019020557
68         1392           0.0  0.1653029915           0.0  0.0372431184  90387.5601839999   7577.3931548595
69         1320           0.0  0.2523703062           0.0  0.0372186358      85425.479032   7215.5544500351
70         1392           0.0  0.3103303314           0.0  0.0587441406  90043.3727620002   7598.0592603683
71         1224           0.0  0.3786627807           0.0  0.0663493055  79275.2315769999   6716.2120923996
72         1312           0.0  0.1989787384           0.0  0.0372186358      85050.487948   7172.4542684555
73         1312           0.0  0.3213001448           0.0  0.0540698049       84949.87321   7188.9237496853
74         1216           0.0  0.2915262792           0.0  0.0442328704      78909.556227   6736.8413403034
75         1264           0.0  0.2667975106           0.0  0.0442328704      81924.576509   6953.4686148167
76         1280           0.0  0.2750354092           0.0  0.0442328704      82966.066699    7105.396812439
77         1304           0.0  0.4251276973           0.0  0.0710214007      84343.069405   7178.8760139942
78         1304           0.0  0.4543555249           0.0  0.0710214007      84482.544071    7119.509458065
79         1248           0.0  0.4221439308           0.0  0.0710214007      80863.895413   6848.9053926468
80         1232           0.0  0.3396418287           0.0  0.0642237926  80004.5675660001   6742.0874714851
81         1296           0.0  0.2639633851           0.0  0.0478183689  84002.3510769999   7087.0241048336
82         1208           0.0  0.2678237027           0.0  0.0478183689  78308.0249929999   6602.7626574039
83         1168           0.0  0.2916243219           0.0  0.0442328704  75625.5679760001   6401.6546783447
84         1200           0.0  0.3576197961           0.0  0.0641525155  77828.7425819999   6596.4723842144
85         1120           0.0  0.2804859404           0.0  0.0641525155  72589.5585429999   6108.4899325371
86         1120           0.0  0.3078074493           0.0  0.0487545592      72601.334267   6122.3722555637
87         1080           0.0   0.268538083           0.0  0.0487545592      70016.930569   5908.1313359737
88         1064           0.0  0.2739053332           0.0  0.0487545592      69002.349714   5838.6521430016
89         1072           0.0  0.2323329356           0.0  0.0350328215  69416.4508510001    6231.698009491
90         1080           0.0  0.2838775488           0.0  0.0441986342  70055.9263370001   6522.4701905251
91          984           0.0  0.3918663969           0.0  0.0628044618      63738.947661   5382.2626552582
92         1104           0.0  0.2905404143           0.0  0.0597071603  71463.2405400001   6051.4252734184
93         1000           0.0  0.2744772839           0.0  0.0597071603      64866.453295   5515.9737691879
94         1056           0.0  0.3516496494           0.0  0.0597071603      68476.348904   5787.8097133636
95          976           0.0  0.3283550756           0.0  0.0597071603  63290.7276770001   5376.5295042992
96         1016           0.0  0.2220793499           0.0  0.0451363705      65857.535057   5562.2771444321
97         1056           0.0  0.2590043231           0.0  0.0451363705       68318.76838   5730.6270558834
98         1072           0.0  0.3313381574           0.0  0.0451363705      69409.397275   5883.6017127037
99         1080           0.0  0.3212768148           0.0  0.0536169107      70053.436353   5910.3390705585
100        1032           0.0  0.2877369864           0.0  0.0536169107      66871.329453   5680.2654826641
101        1072           0.0  0.2635881678           0.0  0.0526219718      69410.333283   5879.5136754513
102         992           0.0   0.332241495           0.0  0.0534379969  64212.6987310001    5424.131947279
103        1048           0.0  0.2915889325           0.0  0.0451363705      67759.756932   5731.7603647709
104        1080           0.0  0.5107862305           0.0  0.0800811016      69934.248842     5892.99969244
105        1088           0.0  0.5094695632           0.0  0.0950931324      70477.087441    5912.854269743
106        1176           0.0  0.3041678874           0.0  0.0619841443  76131.2365369999    6433.699331522
107        1080           0.0  0.2431740721           0.0    0.05591386      70092.591773   5913.1958730221
108        1096           0.0  0.2769208851           0.0    0.05591386      71049.233927   6047.5697529316
109        1168           0.0   0.324913425           0.0  0.0538959799      75768.824335   6397.3310310841
110        1160           0.0  0.2714691469           0.0  0.0422950409  75226.4443290001   6374.0024545193
111        1176           0.0  0.2504086347           0.0  0.0422950409      76229.778726   6417.5096225739
112        1088           0.0  0.4716852047           0.0  0.0735554182  70550.2989839999   5982.3295457363
113        1104           0.0  0.4275980473           0.0  0.0735554182      71507.776461   6402.1610126495
114        1160           0.0  0.3415524297           0.0  0.0735554182      75148.912964   6353.3791565895
115        1152           0.0  0.3585497333           0.0  0.0552351186      74614.629715    6277.158229351
116        1208           0.0  0.4623843542           0.0  0.0841382809      78403.167885   6569.4320054054
117        1152           0.0  0.5345153428           0.0  0.0841382809  74670.9135000001    6276.852398634
118        1216           0.0  0.4921586949           0.0  0.0841382809  78862.7997699999   6655.4952232838
119        1192           0.0  0.4240929087           0.0  0.0841382809      77107.531887   6507.8835632801
120        1240           0.0  0.5059129379           0.0  0.0934600327  80298.2361879999   6747.1742935181
121        1296           0.0   0.366107973           0.0  0.0722501476  83955.8898740001   7094.0332942009
122        1320           0.0  0.4656626238           0.0  0.0879547795  85517.4879030001   7238.2427144051
123        1264           0.0  0.4267135033           0.0  0.0557938736  81804.8165500001    6909.139957428
124        1392           0.0  0.4585470607           0.0   0.090398069  89909.3054579998   7598.5674772263
125        1392           0.0  0.5357842807           0.0  0.0977382683      89998.113517    7607.994371891
126        1272           0.0   0.546211906           0.0  0.0977382683  82318.8107579999   6943.9114084244
127        1288           0.0  0.5070519361           0.0  0.0695614657  83288.6851239999   7044.9488899708
128        1344           0.0  0.5459746833           0.0  0.0968299242      86987.760966   7390.0707321167
129        1336           0.0   0.587103037           0.0  0.0968299242      86485.223421   7318.6548848152
130        1336           0.0   0.376861117           0.0   0.062002324  86463.2230510001   7305.9298584461
131        1288           0.0     0.6954767           0.0  0.1272017021  83483.9067749999   7098.1570572853
132        1272           0.0   0.621124542           0.0  0.1272017021      82346.770732   6975.9853749275
133        1272           0.0  0.5782505447           0.0  0.1272017021  82220.2288129999   6941.7124688625
134        1104           0.0  0.7925232618           0.0  0.1315544336  71466.0307260001   6041.5024633408
135        1088           0.0  0.4699243782           0.0  0.0675745343      70362.505164   5971.9656319618
136        1096           0.0  0.6097967957           0.0  0.0991706691  71006.3567540001    6031.545409441
137        1104           0.0  0.6362714161           0.0   0.106137049      71483.120071   6062.3311705589
138        1152           0.0  0.6794944492           0.0  0.1195072825  74602.9824979999   6316.9613649845
139        1192           0.0  0.6749592595           0.0  0.1195072825      77016.281862   6518.1974134445
140        1216           0.0  0.9131991695           0.0  0.1493035897      78779.884775   6665.0363991261
141        1144           0.0   0.781705359           0.0  0.1195072825      73991.629069   6248.4270908833
142        1112           0.0  0.9329446929           0.0  0.1517195651      71953.344902   6060.0650272369
143        1168           0.0  0.9943804159           0.0  0.1650789876      75537.179798   6371.1819107533
144        1176           0.0  0.8614508022           0.0  0.1517195651      75994.997282   6407.2634336948
145        1224           0.0  0.9345540957           0.0  0.1517195651      79175.470716   6708.1599805355
146        1192           0.0   0.583938356           0.0  0.1008833172  77344.8171460001   6523.0134637356
147        1208           0.0  0.8299416116           0.0  0.1469567301      78221.762055   6585.2081077099
148        1160           0.0  0.8830785591           0.0  0.1469567301      75168.969476   6354.5589792728
149        1216           0.0   0.995533426           0.0  0.1469567301  78712.0638689999   6643.1803588867
150        1192           0.0  0.8748376698           0.0  0.1351264409  77101.3833190001   6517.5868427753
151        1160           0.0  0.9769631435           0.0  0.1469567301  75098.8933179999   6348.4143564701
152        1152           0.0  0.8991117851           0.0  0.1469567301  74710.4635679999   6284.3894121647
153        1248           0.0  0.9737583479           0.0  0.1469567301  80994.0723690002   6850.6253576279
154        1272           0.0  0.8938761612           0.0  0.1351264409  82495.9866660002   6910.5677452087
155        1288           0.0  0.9602824859           0.0  0.1597925507      83401.923769   7022.5156042576
156        1216           0.0  0.9853154271           0.0  0.1597925507      78790.991272    6634.616440773
157        1272           0.0  0.7249625011           0.0  0.1037868918      82295.161456   6906.7793922424
158        1304           0.0  0.8628253919           0.0  0.1351264409  84374.0419870001   7073.8840405941
159        1304           0.0  0.9430425443           0.0  0.1422179754  84314.7045089999    7075.251013279
160        1320           0.0  0.9875637443           0.0   0.147861558  85341.2305940001   7181.1852264404
161        1304           0.0  0.9955240622           0.0  0.1758992829  84393.0645070001   7077.9668357372
162        1336           0.0  0.9977340104           0.0  0.1758992829      86396.610629   7260.6849555969
163        1280           0.0  0.9980993678           0.0  0.1758992829      82722.522671   6986.1471712589
164        1312           0.0  0.9843051538           0.0  0.1758992829      84859.306583    7193.849442482
165        1304           0.0  0.9672484701           0.0  0.1758992829  84299.1410680001   7110.2332167625
166        1280           0.0  0.9960785097           0.0  0.1758992829      82877.347403   7030.6259577274
167        1320           0.0  0.4713526884           0.0  0.1022312725  85375.7793420001   7210.1912665367
168        1336           0.0  0.7201787483           0.0  0.1140086249      86418.828507   7338.6591641903
169        1296           0.0  0.7583417765           0.0  0.1140086249      83809.485631    7066.705165863
170        1320           0.0  0.9797638005           0.0  0.1768003055  85228.2795109999    7196.596776247
171        1328           0.0   0.994438968           0.0  0.1859716551      85940.643188   7244.8947393894
172        1336           0.0   0.996646189           0.0  0.1859716551  86485.3037290001   7249.9336738586
173        1360           0.0  0.9986087127           0.0  0.1859716551  87900.7749889999   7401.9839482307
174        1344           0.0  0.9994832322           0.0  0.1859716551      86888.571847   7337.5465168953
175        1360           0.0  0.9018969282           0.0  0.1141525811  88086.2257999998   7425.1190400124
176        1392           0.0  0.9999688102           0.0  0.1654362811      90069.035502    7608.641759634
177        1424           0.0  0.7039532702           0.0  0.1077800688  92034.7417170001   7763.4684150219
178        1416           0.0  0.9701526073           0.0  0.1308714842      91547.126795   7720.1172640324
179        1400           0.0  0.9999997494           0.0  0.1308714842      90495.103253   7615.2003381252
180        1392           0.0  0.9999998782           0.0  0.1308714842  90144.2760019999   7583.2837948799
181        1400           0.0  0.7621117958           0.0  0.1127461134  90456.6062750001   7601.5651040077
182        1408           0.0  0.9403194442           0.0  0.1531822492  91301.4036419998   7675.5515701771
183        1408           0.0  0.9913830053           0.0  0.1547408895  91237.0714880001    7660.968952179
184        1392           0.0  0.9949682848           0.0  0.1531822492      90262.192263     7608.58279562
185        1376           0.0  0.9620201615           0.0  0.1332506797  89071.1574300001   7537.8080017567
186        1376           0.0  0.8259739545           0.0  0.1098372496      89125.845163   7551.4309139252
187        1400           0.0  0.9172817207           0.0  0.1574232557  90509.1021810001    7637.752522707
188        1368           0.0  0.9865424926           0.0  0.1574232557      88674.540894   7469.8132209778
189        1384           0.0  0.7928208349           0.0  0.1539615694  89597.1812650001    7576.272601366
190        1400           0.0  0.9749732016           0.0    0.16109015      90765.549464   7635.5720160007
191        1416           0.0  0.9943400769           0.0    0.16109015      91816.135296   7757.4858064651
192        1408           0.0  0.9995599871           0.0    0.16109015      91274.166142   7674.5789351463
193        1400           0.0  0.9885804576           0.0    0.16109015  90627.0878819997   7659.5300893784
194        1408           0.0  0.5195717854           0.0  0.1100733061  91270.5973279999   7699.2079353333
195        1400           0.0  0.8305680716           0.0  0.1293082599      90678.393347   7653.2664003372
196        1400           0.0  0.7170151523           0.0  0.1100733061  90685.3806440002   7670.2718598843
197        1440           0.0   0.503397452           0.0  0.1100733061  93093.2174660001   7877.2776603699
198        1456           0.0  0.7114855271           0.0  0.1188155965  94204.3296640001   7937.8034129143
199        1408           0.0  0.9800627035           0.0  0.1559184638      91021.521969     7687.56366992
200        1448           0.0   0.893966558           0.0  0.1188155965  93647.6479789998   7898.1986670494
201        1480           0.0  0.9950025667           0.0  0.1495211133  95608.9193319999   8069.8409774303
202        1480           0.0  0.9989926216           0.0  0.1938029017  95829.0727810001   8076.1137826443
203        1448           0.0  0.8034246944           0.0  0.1188155965  93628.4442930002   7900.5276427269
204        1464           0.0  0.9755011647           0.0  0.1495211133  94769.0258319999   7974.0353658199
205        1424           0.0  0.9755636776           0.0  0.1495211133  92077.1095189999   7781.1937632561
206        1400           0.0  0.5231843768           0.0  0.1073934333      90533.371919   7611.8683702946
207        1408           0.0  0.8990508862           0.0  0.1474542336  91154.1386819999   7687.0487315655
208        1400           0.0  0.9748165194           0.0   0.175087248  90637.2297739999    7638.994374752
209        1408           0.0  0.9798850042           0.0   0.175087248  91170.4821960001   7672.5682747364
210        1416           0.0  0.6230805772           0.0  0.1073934333      91585.633129   7708.2272722721
211        1376           0.0  0.5110949449           0.0  0.0833770108      88982.610294   7490.4372563362
212        1416           0.0  0.6463264269           0.0  0.1169713805  91579.3607289999    7737.025241375
213        1416           0.0   0.697699952           0.0  0.1169713805      91452.685687    7714.458319664
214        1424           0.0  0.6640016893           0.0  0.1059562412      92052.903121   7733.2289657593
215        1416           0.0  0.8258568311           0.0  0.1406691075  91602.8440779999   7705.5013482571
216        1464           0.0  0.8069448431           0.0  0.1406691075  94751.8110870001   7949.3539278507
217        1416           0.0  0.8828314235           0.0  0.1406691075  91521.9072449999   7719.7769758701
218        1472           0.0  0.8487477258           0.0  0.1317098296  95237.8652520001   8077.3506133556
219        1464           0.0  0.8742734437           0.0  0.1317098296      94651.940463    8041.750472784
220        1440           0.0  0.9106988254           0.0  0.1640341939  93126.0686670001   7903.1209721565
221        1424           0.0  0.9079212594           0.0  0.1317098296      92186.768874   7767.9477958679
222        1408           0.0  0.9278374814           0.0  0.1169713805      91192.255593   7673.8284730911
223        1424           0.0   0.953335924           0.0  0.1643357404  92003.8630249999   7739.0019779205
224        1400           0.0  0.9492197133           0.0  0.1643357404      90427.526152   7603.9796040058
225        1432           0.0  0.8591768581           0.0  0.0968236141  92654.8329509999   7797.8013491631
226        1448           0.0  0.9452499297           0.0  0.1507018835      93660.990356    7884.081735611
227        1496           0.0  0.6879931345           0.0  0.0992109855  96749.4383679998   8144.4021029472
228        1504           0.0  0.8573634549           0.0  0.1229423706      97231.341122   8236.5532777309
229        1432           0.0  0.8531305101           0.0  0.1229423706      92602.943936   7797.9176969528
230        1400           0.0  0.7740114213           0.0  0.1045715228  90507.1306920001   7607.3947052956
231        1384           0.0  0.9483686486           0.0  0.1685929112  89428.4666020001   7559.7869679928
232        1376           0.0  0.9184278283           0.0  0.1045715228  89004.4987369999   7504.6778073311
233        1416           0.0  0.8338073018           0.0  0.1077986349  91594.2932280001   7731.0832307339
234        1448           0.0  0.9534727737           0.0  0.1701095774      93648.217191   7908.4522435665
235        1464           0.0  0.8573869369           0.0  0.1701095774      94633.953712   7960.0180573463
236        1464           0.0  0.7828382308           0.0  0.1002586046  94713.8764460001   7981.0306003094
237        1456           0.0  0.8765428482           0.0  0.1280310971  94048.5080480001   7927.5244643688
238        1520           0.0  0.7655544341           0.0  0.1002586046      98305.066676   8259.1065161228
239        1504           0.0  0.7844799218           0.0  0.1002586046  97168.1898069999   8214.7099940777
240        1448           0.0  0.9119671276           0.0  0.1648158121      93659.964725   7901.9844043255
241        1488           0.0  0.6564701931           0.0  0.0921308961  96110.2833340001   8093.9136919975
242        1504           0.0  0.7626818568           0.0  0.1074994047  97328.7742940001   8221.9907040596
243        1520           0.0  0.6821197274           0.0  0.0925320155      98197.018907   8274.9235136509
244        1472           0.0  0.6223380013           0.0  0.0925320155  95350.3414749999   8041.8477287292
245        1424           0.0  0.7230243806           0.0  0.0925320155  92016.3162240001   7746.6534135342
246        1424           0.0  0.8301163917           0.0  0.1057689469      92108.578538     7743.39732337
247        1456           0.0  0.7107645441           0.0  0.0925320155  94083.5197030001   7896.0798301697
248        1456           0.0  0.7090640139           0.0  0.1057689469  94042.6753039999   7898.5397088528
249        1456           0.0  0.3963093829           0.0  0.0760413037  94045.4700630001   7925.3622541428
250        1512           0.0  0.5941448578           0.0  0.0764191249  97693.6410329999   8260.8696644306
251        1528           0.0  0.4586736924           0.0  0.0764191249      98699.887617    8274.660961628
252        1464           0.0  0.6453385396           0.0  0.1107742201  94646.0702780001   7961.7146086693
253        1480           0.0  0.5387514759           0.0  0.0764191249  95740.1373930001   8060.2576215267
254        1488           0.0  0.9108207087           0.0  0.1439783992  96109.4843409998   8059.3567550182
255        1464           0.0  0.9179089779           0.0  0.1311220148      83197.676464  30779.3127954006
256        1464           0.0  0.5781886496           0.0  0.1104624398  83266.4660239999    717.7633590698
257        1512           0.0  0.7315611761           0.0  0.1135767145       91207.05328  31909.6854097843
258        1512           0.0  0.6535897511           0.0  0.1135767145      91187.663072  31934.8486561775
259        1512           0.0  0.5507065138           0.0  0.1135767145      92192.046306  33239.6958656311
260        1488           0.0  0.5920863715           0.0  0.1135767145  90046.5365000002  31800.8900167942
261        1512           0.0  0.5046037938           0.0  0.0835858446  91253.5546950002  32301.3128414154
262        1552           0.0  0.4506330795           0.0  0.0835858446  93910.3068099999  33830.8070979118
263        1528           0.0  0.5372404545           0.0  0.0835858446      92191.519799  32337.1811468601
264        1536           0.0  0.5600714273           0.0  0.0870035878  92750.9570759999  32729.9059126377
265        1544           0.0  0.4663076768           0.0  0.0870035878  93211.7916780001  32751.7132828236
266        1496           0.0   0.621263657           0.0  0.1022144372      90244.162824  31727.7717542648
267        1512           0.0  0.5446931555           0.0  0.0835858446  93352.2551140002  32635.9220745564
268        1560           0.0  0.5265696742           0.0  0.0870035878      96215.920745  33510.8524215221
269        1536           0.0  0.6366424595           0.0  0.1127309271  95246.7222540002  33442.8123242855
270        1536           0.0  0.4608191817           0.0  0.0870035878      95222.713462  33981.6181368828
271        1536           0.0  0.5206430004           0.0  0.0870035878      94594.882236  32983.6541235447
272        1544           0.0  0.4227347364           0.0  0.0844948649  95341.2989820001  33242.9243218899
273        1520           0.0  0.4114136836           0.0  0.0844948649  93810.1026219999  32757.3558301926
274        1528           0.0  0.6897112729           0.0  0.1144099772  86284.2609110002  31944.6771097183
275        1528           0.0  0.4779889121           0.0  0.0870035878  86418.1637050001  31895.7121694088
276        1504           0.0  0.6385111794           0.0   0.094379967      85054.837578  31364.8701815605
277        1520           0.0  0.5061577488           0.0  0.0870035878  86122.5263410001  31610.7189238071
278        1520           0.0  0.5391792809           0.0  0.0844948649  86045.8989350001  31775.2581784725
279        1520           0.0  0.5804892502           0.0  0.0906917774      85765.614833  31640.5543830395
280        1512           0.0  0.5177310507           0.0  0.0842473685      85599.970928  31493.0428705215
281        1512           0.0  0.4292224023           0.0  0.0813433794      85345.246824  31479.7294824123
282        1496           0.0  0.5584194051           0.0  0.0930024637      84490.606021  31194.8264653683
283        1504           0.0  0.5648452977           0.0  0.0930024637  85029.3627909999  31371.7939858437
284        1504           0.0  0.4822326807           0.0  0.0871716339  84939.1579960001  31320.9692287445
285        1528           0.0  0.3950003981           0.0  0.0743906465      86350.165843  31997.3055622578
286        1488           0.0  0.3696470427           0.0  0.0743906465      84047.881488  31159.9638240337
287        1504           0.0  0.3645379516           0.0  0.0651024937  84737.8972920001  31278.8008084297
288        1504           0.0  0.5087004109           0.0  0.0930024637  84661.4780719999  31240.0194365978
289        1472           0.0  0.6317165657           0.0  0.1129517329      82916.238031  30743.8482832909
290        1432           0.0   0.422434441           0.0  0.0651024937  80781.9327680001  29960.2088525295
291        1472           0.0  0.4635122078           0.0  0.0727506833  83102.1996999999  31987.8433094025
292        1464           0.0  0.4316630599           0.0  0.0727506833      82525.595024  31327.6402037144
293        1448           0.0  0.4315590287           0.0  0.0727506833      81611.053641  37594.4417068958
294        1456           0.0  0.3497410159           0.0  0.0727506833      82212.795323  34851.3780121803
295        1408           0.0  0.3879598885           0.0  0.0677549717      79575.182109  29390.6097581387
296        1464           0.0  0.3628567283           0.0  0.0623060397      82338.167239  30444.3739786148
297        1488           0.0  0.3840707021           0.0  0.0623060397      84075.647922  30929.2838692665
298        1520           0.0  0.3228987213           0.0  0.0623060397      85729.517366  31619.1713728905
299        1512           0.0  0.5046914029           0.0  0.0761463748  85364.1214330001  31436.1539063454
300        1496           0.0   0.428020956           0.0  0.0623060397      84425.385646  31073.9225497246
301        1480           0.0  0.2859356204           0.0  0.0530445482  83583.1275210002   30744.919100523
302        1480           0.0  0.3205284172           0.0  0.0551476161  83415.8363380001  30774.8169403076
303        1480           0.0  0.4289121852           0.0  0.0672128861  83503.3470540001  30863.1555037498
304        1464           0.0  0.4891008281           0.0  0.0819745056  82663.0506229999  30516.5641627312
305        1504           0.0  0.4609016121           0.0  0.0675068951      84990.656907  31449.3713138103
306        1504           0.0  0.3863616467           0.0  0.0670536188      84781.151345  15826.6906583309
307        1480           0.0  0.2670077597           0.0  0.0606595581      83181.613068  15463.2901489735
308        1520           0.0    0.47386398           0.0  0.0856599833  85468.3167529999  15886.7653079033
309        1528           0.0  0.3970091473           0.0  0.0732362012  85715.5839649999  15962.7483990192
310        1512           0.0  0.4749186956           0.0  0.0732362012  84809.4226110002   15774.485585928
311        1560           0.0  0.3338938648           0.0  0.0606595581      87612.278196    16526.22985816
312        1552           0.0  0.4441417734           0.0  0.0719847437  87215.1990909999  16358.3785758018
313        1552           0.0   0.360641258           0.0  0.0719847437  87063.3933889999  16399.0369710922
314        1568           0.0  0.4785795255           0.0  0.0719847437      88020.241826  16574.0707762241
315        1568           0.0  0.3792863626           0.0  0.0661612871  87854.7697829998  16348.3142104149
316        1528           0.0  0.4756857075           0.0  0.0974538353  85846.1908339999  16590.7603523731
317        1520           0.0  0.5067927223           0.0  0.0893858771       85114.93661  16538.8815476894
318        1528           0.0  0.4475202982           0.0   0.084845072  85719.3762899999  16497.2990057468
319        1504           0.0  0.4455755541           0.0   0.084845072  84160.8304420002    496.8581032753
320        1520           0.0   0.443876841           0.0   0.084845072  85817.4861239996  16337.6110067368
321        1512           0.0  0.4273992333           0.0  0.0773195375  85049.0499169999  16270.0279688835
322        1504           0.0  0.5198594681           0.0  0.0773195375  84669.3107740001   15699.304338932
323        1488           0.0  0.5545927169           0.0  0.0986633343  83488.6917520001  15512.7770028114
324        1512           0.0  0.2827038515           0.0  0.0626098153  85273.7132300002  15784.4732146263
325        1512           0.0  0.3231880802           0.0  0.0628922054      84923.453078  15753.4139196873
326        1448           0.0  0.4792339596           0.0  0.0874393486  81523.1874109999  15091.6118881702
327        1480           0.0   0.375693415           0.0  0.0679508607      82899.126167  15420.3500523567
328        1464           0.0  0.4932111841           0.0  0.0864643836  82444.2706900002  15274.8314862251
329        1456           0.0  0.3452717886           0.0  0.0651372128  81617.8642080001  15218.8182215691
330        1472           0.0  0.4650105425           0.0   0.078919542  82871.9133399999  16091.9112932682
331        1456           0.0  0.3422168595           0.0   0.058136948      81628.784619  15594.4076521397
332        1440           0.0  0.6370431405           0.0  0.0592213915  81170.6500390001  15156.6254019737
333        1432           0.0  0.5796989278           0.0  0.1073381172       80394.74693   14931.535245657
334        1496           0.0  0.5766683129           0.0   0.114046856  84614.3379689999  15641.8856887817
335        1456           0.0  0.5398836965           0.0  0.0776995234  81736.7370190001  15294.3336985111
336        1440           0.0  0.7024977944           0.0   0.135664431  81105.4125390002  15144.4009034634
337        1480           0.0   0.637395294           0.0   0.135664431  83206.9207760001  15510.2338254452
338        1480           0.0  0.4949227579           0.0  0.0776995234      83432.947332  15434.1064426899
339        1448           0.0  0.6661033117           0.0  0.0941481721      81379.482411  15118.7930891514
340        1432           0.0  0.5195494201           0.0  0.1235029935  80719.4561049999  15055.6254520416
341        1456           0.0  0.4469154417           0.0  0.0750121169      81827.525905  15370.4418411255
342        1448           0.0   0.461920855           0.0  0.0776995234  81539.9420119999  15271.2917246819
343        1432           0.0  0.4435075509           0.0  0.0750121169      80345.693648   14969.409822464
344        1448           0.0  0.4675990434           0.0  0.0729962995  81577.1645049999  15102.4120571613
345        1448           0.0  0.4769373427           0.0  0.0797204051  81275.4782040001  15193.7274022102
346        1456           0.0  0.4663940649           0.0  0.0806542384  82059.6869950001  15349.1075839996
347        1448           0.0  0.5278401307           0.0  0.0952998917  81351.0488709999  15671.9250428677
348        1448           0.0  0.4385075213           0.0  0.0756891911  81532.6517209999  15943.7170643806
349        1480           0.0   0.481586528           0.0  0.0724380635      82971.655154  16436.6003785133
350        1504           0.0  0.4523070816           0.0  0.0806542384  84717.1819980001  15933.2593007088
351        1504           0.0  0.5766311717           0.0  0.0980941177  82387.2655990001  13534.7470395565
352        1504           0.0  0.5766311717           0.0  0.0980941177       82401.52411  13831.8866195679
353        1464           0.0  0.4811179339           0.0  0.0949068367  80001.9602849999  13749.8783540726
354        1472           0.0  0.4442948896           0.0  0.0963101068  80576.7225779999  13296.2134428024
355        1464           0.0  0.5915541041           0.0  0.0981059901  80383.4565780002  13124.9172654152
 
TOTAL WALKERS = 476576
TOTAL SAMPLING = 47.65760000000001 microseconds
TOTAL WALLTIME = 58.382518599692865 days
TOTAL CPUTIME = 338.31754055998846 days
