# Supplementary material for: Simulation-driven design of stabilized SARS-CoV-2 spike S2 immunogens
Source: Nat Commun. 2024 Aug 27;15:7370. doi: 10.1038/s41467-024-50976-9 (PMC11350062; doi:10.1038/s41467-024-50976-9)
Supplement: Supplementary file 6 — Supplementary Data 1 [file 41467_2024_50976_MOESM6_ESM.zip › WE_cfg_summary_files/HexaPro-SS-dstalk_WE_summary.txt]

    n_particles  min_bin_prob  max_bin_prob  min_seg_prob  max_seg_prob            cputime          walltime
1           328          0.02           0.1         0.002         0.016       21612.782024   1950.5324378014
2           736         0.002         0.222       0.00025         0.048       48145.632759   4051.6975641251
3           976       0.00025  0.3574166667    0.00003125         0.052       63724.404593   5353.7711851597
4          1056    0.00003125  0.3818559325  0.0000039063         0.052           68925.06   5752.5219841003
5          1056  0.0000039063  0.4241812868  0.0000004883  0.0819146825       68894.149352   5749.7791173458
6          1104  0.0000004883  0.5366008737   0.000000061         0.096   72143.2309350001   6107.5833406448
7           960   0.000000061  0.5783326772  0.0000000076         0.096   62711.6704710001   5260.4225230217
8          1176  0.0000000076  0.4779870044   0.000000001  0.0917318035   76745.2663490001   6428.1048665047
9          1096   0.000000001  0.5017926627  0.0000000001  0.0917318035   71523.7985569999   6016.5075058937
10         1200  0.0000000001  0.4533256119           0.0  0.0917318035       78447.862903   6548.2163107395
11         1280           0.0  0.4825422381           0.0  0.0917318035   83404.0169410001   7018.8030567169
12         1232           0.0  0.4488228317           0.0  0.0917318035   80581.1710150001   6727.2591145039
13         1208           0.0  0.5952174305           0.0  0.1009734178       78786.207014   6606.7740371227
14         1248           0.0  0.6350403616           0.0  0.1009734178   81339.8011330001   6818.9125313759
15         1184           0.0  0.5871910003           0.0  0.1009734178   77185.7877570001   6457.1984350681
16         1336           0.0  0.3554408074           0.0  0.0735203282   87170.0517910002    7290.001335144
17         1384           0.0  0.4507172501           0.0  0.0735203282   90342.8261589999   7559.6356062889
18         1440           0.0  0.3823725178           0.0  0.0735203282   93938.8718570001    7874.244692564
19         1288           0.0  0.5978365772           0.0  0.0983796434       84012.940474   7070.4466693401
20         1328           0.0  0.5229649114           0.0  0.0824094582   87192.7982150003   7838.6295728683
21         1216           0.0  0.5310917208           0.0  0.0824094582       79322.118983   7192.9740521908
22         1208           0.0  0.5373876837           0.0  0.0824094582       79074.571479    7464.764128685
23         1240           0.0  0.5594278105           0.0  0.0824094582   82139.1972659999   8512.0579974651
24         1256           0.0  0.4386719939           0.0  0.0721346814   83349.2233070002   7895.4326059818
25         1256           0.0  0.5276049166           0.0  0.0824094582        83274.11168  10477.6818215847
26         1160           0.0   0.527557844           0.0  0.0824094582   77173.1110649999   8058.3723561764
27         1152           0.0  0.5055499289           0.0  0.0824094582   75203.6788349999   6541.2524471283
28         1176           0.0    0.55071922           0.0  0.0902353095   76768.4897419999    6622.088694334
29         1184           0.0  0.2986189965           0.0  0.0619340265   77478.6933700001   7067.0930764675
30         1168           0.0   0.348278616           0.0  0.0653746729       76447.326367   6713.9893414974
31         1136           0.0  0.4773397454           0.0  0.0721346814   74802.7244039999   7024.8695397377
32         1224           0.0  0.5055731218           0.0  0.0721346814       80925.447206   7378.3077044487
33         1232           0.0  0.4169871616           0.0  0.0721346814   80761.5203640001   7039.2172276974
34         1200           0.0  0.4409278129           0.0  0.0721346814       78204.008342   6633.5558488369
35         1176           0.0  0.3860584126           0.0  0.0649469846       76494.227404   6526.6139383316
36         1216           0.0   0.428215279           0.0  0.0671981373        79629.14577   6733.7185406685
37         1168           0.0  0.4237091746           0.0  0.0671981373       76092.753966   6388.9560239315
38         1144           0.0  0.4194078506           0.0  0.0671981373       74552.801228   6233.5685074329
39         1208           0.0  0.3983304806           0.0  0.0671981373   78719.0596920001   6585.9500455856
40         1368           0.0   0.340824113           0.0  0.0649469846   89225.6013669999    7462.675110817
41         1352           0.0  0.3830109488           0.0  0.0656085009       88361.962643   7541.8876333237
42         1352           0.0  0.4915484493           0.0   0.086847775   88322.8781220001   7417.0935492516
43         1264           0.0  0.3482209879           0.0  0.0656085009   82546.0215329999   6921.7533004284
44         1368           0.0  0.4813113885           0.0  0.0834040498   89295.0676599999   7486.6029183865
45         1296           0.0  0.3885823552           0.0  0.0656085009   84555.1392069999   7111.4325706959
46         1248           0.0  0.4621112544           0.0  0.0773566917       81601.368792   6815.2661619186
47         1264           0.0  0.4712578348           0.0  0.0773566917   75843.4790740001   9048.2858383656
48         1240           0.0  0.3593956035           0.0  0.0773566917   74416.5403700001   8778.5769679546
49         1288           0.0  0.4255098643           0.0  0.0773566917       77370.239836   9105.0017955303
50         1416           0.0  0.2871531095           0.0  0.0481402951   84925.7832269999  10030.9320752621
51         1376           0.0  0.5470266756           0.0  0.0947379492   82560.4604620001   9747.1481223106
52         1200           0.0  0.4489196219           0.0  0.0795583026       72032.982728   8504.0558199883
53         1368           0.0  0.5048703357           0.0  0.0895381039   82051.9537409999   9673.2202646732
54         1376           0.0  0.5465416185           0.0  0.1026316212   82565.0203799999   9734.8104662895
55         1208           0.0  0.5723068665           0.0  0.1026316212       72512.538262   8545.6013588905
56         1216           0.0  0.4975394237           0.0  0.0895381039       72934.232013   8681.2953257561
57         1160           0.0  0.6261358207           0.0  0.1054566596       69620.250419   8225.9926772118
58         1128           0.0   0.542337202           0.0  0.0977779531   67656.0818879999   8018.0248522758
59         1264           0.0  0.4959576978           0.0  0.0895381039        75841.44573   8916.8034973145
60         1264           0.0  0.5459250026           0.0  0.0914719235   75832.7137279999   8924.4718270302
61         1176           0.0    0.55433322           0.0  0.0914719235   70521.8381200001   8337.5925819874
62         1216           0.0  0.4425152096           0.0  0.0895381039   72899.6896079999   8604.2710134983
63         1160           0.0  0.3731104469           0.0  0.0641466315   69675.3551769999    8264.191488266
64         1072           0.0  0.4921681156           0.0   0.084925812   64256.7823049999   7565.1840443611
65         1152           0.0  0.4525417432           0.0   0.084925812       69074.537142   8140.6661438942
66         1152           0.0  0.4361200687           0.0   0.084925812       69260.480077   6231.5279970169
67         1192           0.0  0.4586268216           0.0   0.084925812   71685.0063259999   6331.7045786381
68         1256           0.0  0.5865516698           0.0  0.0994136179       75576.325628   6720.8183484077
69         1296           0.0  0.6209957504           0.0  0.0994136179       77906.973995   6900.6381220818
70         1272           0.0  0.3788373766           0.0  0.0683438838   76524.3021740001   6753.5416874886
71         1328           0.0  0.4789881439           0.0   0.084925812        79816.01896   7051.2079093456
72         1200           0.0  0.4416511395           0.0  0.0683438838   72145.6235249999   6391.3598120213
73         1336           0.0  0.4660668172           0.0  0.0683438838   80226.2678259999   7092.0605146885
74         1296           0.0  0.3446115219           0.0  0.0652638878       77995.622756   6893.0156164169
75         1192           0.0  0.3694582959           0.0  0.0652638878   71647.9926850001   6351.4703214169
76         1320           0.0  0.4959641214           0.0  0.0845572276   79298.4581090001   7018.1231441498
77         1144           0.0  0.3892717168           0.0  0.0697701468   68763.3900939999   6082.6930150986
78         1200           0.0  0.3668493615           0.0  0.0597606037   72165.8462330001   6379.9648327827
79         1200           0.0  0.3967363469           0.0   0.066207142       72142.760369   6390.9823510647
80         1200           0.0  0.3590096028           0.0   0.066207142       72167.787031   6384.7621686459
81         1160           0.0  0.4614590915           0.0  0.0803340774       69705.099288   6193.2784862518
82         1072           0.0   0.329732875           0.0   0.066207142       64445.839524   5716.3413546085
83         1024           0.0  0.4018975487           0.0   0.066207142       61520.476498   5473.8545260429
84         1016           0.0  0.4384567172           0.0   0.074718624       61057.226839   5404.6267032623
85         1000           0.0  0.4462351781           0.0   0.074718624   60125.4874159999   5354.8280041218
86          976           0.0   0.498235391           0.0  0.0877344957   58668.8733030001    5209.317363739
87         1032           0.0  0.4520820042           0.0  0.0877344957       61980.205216    5512.774487257
88          984           0.0   0.443005441           0.0   0.066207142       59168.327869   5238.9532432556
89          976           0.0  0.5215809013           0.0  0.1060848891       58641.864221   5201.6877667904
90          984           0.0  0.3859657931           0.0  0.0584896638       59079.408196   5233.8541693687
91          960           0.0  0.4636486138           0.0  0.0767410934       57698.960244   5136.3878231049
92         1008           0.0   0.428360197           0.0  0.0767410934   60534.4978239999    5381.191642046
93         1016           0.0  0.5490848799           0.0  0.0821886165        61048.19809   5417.4093563557
94          968           0.0  0.6086723681           0.0   0.108400269   61736.1684790001   3665.5764985085
95          928           0.0   0.481238596           0.0   0.102231306   59098.4412539999   3406.6263298988
96          920           0.0  0.5135792686           0.0   0.102231306       58603.607786   3382.6840672493
97          888           0.0  0.4848786433           0.0  0.0735927342       56582.936383   3244.8052065372
98          864           0.0  0.5533125436           0.0  0.0835757253       55153.604443   3220.8617377281
99          816           0.0  0.6113004377           0.0  0.1053157875       52050.914636   3056.8759186268
100         856           0.0  0.7293377225           0.0  0.1180372848       54663.851285   3196.6305782795
101         880           0.0  0.7182476657           0.0  0.1180372848       56105.627946   3229.7518508434
102         888           0.0  0.6677126261           0.0  0.1180372848        56629.24191   3253.3880338669
103         896           0.0  0.7030016521           0.0  0.1180372848       57090.256596   3272.0540606976
104         952           0.0   0.664715157           0.0  0.1180372848   60777.4909009999   3516.9393548965
105         952           0.0  0.7035597069           0.0  0.1180372848       60706.479477    3514.256128788
106         928           0.0  0.7626286211           0.0  0.1180372848   59096.4088270001   3390.3783462048
107         992           0.0   0.542398492           0.0  0.1092598565   63155.2203859999   3642.7496635914
108        1008           0.0  0.6631053321           0.0  0.1092598565       64272.213742   3702.1953587532
109        1088           0.0  0.6775171737           0.0  0.1092598565   69475.3100399999   4008.1981015205
110        1112           0.0  0.5774222744           0.0  0.1005627241       70944.427725   4061.9586646557
111        1152           0.0  0.7503671626           0.0  0.1409499553       73575.837807   4208.7741315365
112        1200           0.0  0.6309923122           0.0  0.1005627241       76542.452591     4376.11120224
113        1232           0.0  0.5565704308           0.0  0.1005627241   78537.9458720001    4508.688421011
114        1272           0.0  0.6138144609           0.0  0.1005627241   80965.8553219999   4644.6313135624
115        1272           0.0  0.5921812569           0.0  0.1005627241   81345.4602609999   4684.1758236885
116        1320           0.0   0.518193167           0.0   0.074150789   84219.2335390001   4829.7811977863
117        1360           0.0  0.5523640624           0.0  0.0780273635   86614.2879720001   4945.6525108814
118        1424           0.0  0.6623060459           0.0  0.1124294458        90890.59277   5228.8090057373
119        1464           0.0  0.5754766034           0.0  0.1043972605   93412.9748790001   5346.1272120476
120        1456           0.0  0.5478204453           0.0  0.1043972605       92853.902153   5332.9103615284
121        1448           0.0  0.5830647572           0.0  0.1043972605       92342.983018   5299.5089335442
122        1448           0.0  0.5663258861           0.0  0.1043972605       92272.652977   5320.8242847919
123        1456           0.0  0.5334886529           0.0  0.1043972605       92776.940394   5313.0392582417
124        1424           0.0  0.4820433358           0.0  0.1005627241   90925.0012679998    5220.060737133
125        1424           0.0  0.5434499027           0.0  0.0890730102       90769.886249   5213.8370957375
126        1520           0.0  0.5474137903           0.0  0.1005627241       96823.662989   5540.8458740711
127        1528           0.0  0.5520765805           0.0  0.1005627241   97311.0773970001   5566.6495482922
128        1576           0.0   0.522424904           0.0  0.1005627241      100504.117304   5778.5307369232
129        1560           0.0  0.4617313477           0.0  0.1005627241   99474.7565059999   5840.8767647743
130        1584           0.0  0.5744274804           0.0  0.1042418176  101032.5631430001   5816.1973350048
131        1640           0.0  0.5123909619           0.0  0.1005627241  104552.2223339999   6033.8510594368
132        1640           0.0  0.6550125155           0.0  0.0920344381  104750.9412119999   6109.8190727234
133        1600           0.0     0.5046485           0.0  0.0820232607      102075.552658   5838.4230332375
134        1648           0.0  0.5966829381           0.0  0.1131289771      104912.828727   5985.7340209484
135        1552           0.0  0.5202367802           0.0  0.0920344381   99311.3099799999   5735.5923669338
136        1496           0.0  0.4762913247           0.0  0.0920344381       95560.100039   5493.2210025787
137        1552           0.0  0.5126253061           0.0  0.0926501574   99108.3269709999   5702.5840218067
138        1560           0.0  0.5157530033           0.0  0.0926501574   99418.4565770001   5685.7156949043
139        1544           0.0  0.5324283884           0.0  0.0926501574   98425.7439029999   5657.2506699562
140        1600           0.0  0.5301364972           0.0  0.0872426346  102016.5527700001   5844.2601935863
141        1640           0.0  0.5181802121           0.0  0.0872426346  104593.2187449999   5995.7318241596
142        1648           0.0  0.5972248317           0.0  0.1144169208  105041.9358139999   6039.0898694992
143        1616           0.0  0.4980954916           0.0  0.0920391724       103511.27388   6424.7542946339
144        1608           0.0  0.5114480496           0.0  0.0872426346  103324.4174480001   6513.8961203098
145        1584           0.0  0.5066923666           0.0  0.0872426346  101584.6008650001   6323.7519521713
146        1600           0.0  0.5074996882           0.0  0.0872426346  102925.1921190001   6458.5179941654
147        1616           0.0  0.6038514403           0.0  0.1117482209  103213.1617379999   5962.9951679707
148        1616           0.0  0.5965807754           0.0  0.0965669014  103472.8206439999   6099.5682458878
149        1632           0.0  0.5950561583           0.0  0.1143749593  104231.6559950001   6126.5260622501
150        1632           0.0  0.5471940911           0.0  0.1143749593      104077.869468   6007.9226083755
151        1680           0.0  0.6120459951           0.0  0.1143749593      106913.673391   6137.9155914783
152        1672           0.0  0.5032075531           0.0  0.0872426346  106760.6649199998   6132.9175951481
153        1616           0.0  0.4901117493           0.0  0.0872426346  102951.0928609999   5893.6339457035
154        1680           0.0  0.5613558197           0.0  0.0911523176      106979.876077   6090.0850725174
155        1648           0.0  0.5306226613           0.0  0.0872426346  105047.9210889999   6014.5356836319
156        1624           0.0  0.5680771297           0.0  0.0993368298      103379.324504   5918.0165920258
157        1616           0.0    0.56639108           0.0  0.0872426346  103037.0287899999   5903.6935822964
158        1616           0.0  0.5894954495           0.0  0.0872426346      103019.994151   5967.7721166611
159        1592           0.0  0.5430888121           0.0  0.0911523176  101236.1621320001    5823.462546587
160        1624           0.0  0.5977005616           0.0  0.0872426346   98529.1819890001   5945.1563806534
161        1648           0.0  0.5002910281           0.0  0.0904347668   99824.1035819999   5922.4975457191
162        1640           0.0  0.4928891416           0.0  0.0904347668   99491.5670349999   5945.1262037754
163        1640           0.0   0.421674838           0.0  0.0872426346   99686.8661949999    5903.323625803
164        1624           0.0  0.5018004545           0.0  0.0872426346   98418.7242060002   5887.0403885841
165        1616           0.0  0.7837227402           0.0  0.1094462018   97873.3838650002   5822.1664087772
166        1616           0.0  0.5383525841           0.0  0.0880683451   97993.6247140001   5866.1172792912
167        1616           0.0   0.572077116           0.0  0.0995064147   97917.5647209999   5868.0908610821
168        1648           0.0  0.5379586506           0.0  0.0995064147   99979.9618369998   6062.7583875656
169        1656           0.0  0.6039623866           0.0  0.0995064147  100263.6366920001   6037.3672869205
170        1656           0.0  0.6041104866           0.0  0.0995064147  100388.6410069999   5995.2623996735
171        1632           0.0  0.5961508989           0.0  0.0995064147       98912.700198   5937.9168360233
172        1656           0.0  0.5668370417           0.0  0.0995064147      100286.118985   6018.6358656883
173        1648           0.0   0.539175405           0.0  0.0924447007   99963.7602139997   6501.9297583103
174        1672           0.0   0.533556237           0.0  0.0924447007  101564.7410650001   6149.9693760872
175        1672           0.0   0.577176631           0.0  0.0924447007  101433.9049299999   6212.8770840168
176        1672           0.0  0.5095969596           0.0  0.0872426346  101380.3428020002   6286.7987318039
177        1640           0.0  0.6139766814           0.0  0.0971776903       99414.850613   5980.1277439594
178        1664           0.0  0.5294566699           0.0  0.0971776903      100831.405668   6067.2788417339
179        1664           0.0  0.5193906359           0.0  0.0889542749  100810.5254560001   6111.5277504921
180        1664           0.0  0.5546698125           0.0  0.0889542749  100900.5019020003   6285.9621372223
181        1672           0.0  0.6116105669           0.0  0.0872426346      101409.926546   6395.3803830147
182        1696           0.0  0.5583042231           0.0  0.0919270483  102728.1898449999   6406.6364822388
183        1680           0.0  0.6347609481           0.0  0.1010806442      102012.562728   6615.6573731899
184        1656           0.0  0.4522220312           0.0  0.0872426346  100732.5237849999   6476.5802288055
185        1648           0.0  0.5095558863           0.0  0.0872426346  100081.5710870001   6269.8903872967
186        1688           0.0  0.5287252434           0.0  0.0882398563  102217.5560649999   6500.2566173077
187        1696           0.0  0.5013618226           0.0  0.0882398563  102768.5529789998   6186.0645749569
188        1688           0.0  0.6430894909           0.0  0.1039329458      102263.001815   6185.7071828842
189        1696           0.0  0.5094204407           0.0  0.0882398563  102840.5265770001   6265.4451236725
190        1608           0.0  0.5139478909           0.0  0.0882398563   97582.3851340001   5942.6968486309
191        1696           0.0  0.5073795181           0.0   0.072553771  102750.2063320001   6311.7429904938
192        1704           0.0  0.4710787647           0.0  0.0727307469       103624.56037   6684.4925999641
193        1728           0.0  0.5289485743           0.0  0.0796569279      104904.443989   6386.9569721222
194        1744           0.0  0.4337818885           0.0  0.0796569279  105665.7865069999   6648.6293914318
195        1728           0.0  0.4101646408           0.0  0.0796569279      104764.948964    6402.551651001
196        1736           0.0  0.4352161391           0.0  0.0796569279  105284.9213570001   6486.1900787354
197        1744           0.0  0.4643055345           0.0  0.0796569279        105739.7496   6547.1386218071
198        1696           0.0   0.519105362           0.0  0.0931805209  103225.3310200001   6931.6977620125
199        1704           0.0  0.5202638018           0.0  0.0931805209  103170.6641860001   6263.8982913494
200        1680           0.0  0.5903661809           0.0  0.0948004612  101829.7667850001    6218.272983551
201        1696           0.0  0.4946594894           0.0  0.0948004612       95397.926971  17763.2664990425
202        1688           0.0  0.3433374511           0.0  0.0960716298   94892.0661180001  17667.1234543324
203        1688           0.0  0.5542848905           0.0  0.0942834594        94891.57158  17680.4329147339
204        1688           0.0  0.3720748909           0.0  0.0816941412   94491.8871960001  17604.1094181538
205        1696           0.0  0.4584866543           0.0  0.0816941412   95490.2479109998  17143.1418924332
206        1712           0.0  0.4035230208           0.0  0.0628556396   95990.5581069999  17855.7741057873
207        1720           0.0  0.4657156756           0.0  0.0850856935   96961.7286519996  17963.1660447121
208        1664           0.0  0.3308606145           0.0  0.0589848306       93225.448635  17400.2517702579
209        1696           0.0  0.2818803648           0.0  0.0490140236       95427.205914  17735.9737212658
210        1728           0.0  0.3468825036           0.0  0.0567237957   96851.0835189997  18069.3257718086
211        1680           0.0  0.2640494834           0.0  0.0554832492       94516.857711  17538.7669558525
212        1688           0.0   0.421121769           0.0  0.0487775459   94679.8032149999  17653.3235273361
213        1664           0.0   0.483872425           0.0  0.0910531298       93820.203843   17471.619717598
214        1664           0.0  0.3850688647           0.0   0.072170941        93170.67441  17393.7890381813
215        1656           0.0  0.3404072498           0.0  0.0603286891   93344.1192869998  17289.7332332134
216        1664           0.0  0.3695768228           0.0   0.062205506       93322.082886   17361.393692255
217        1624           0.0  0.3996529953           0.0   0.062205506   91572.6055050001   16999.510196209
218        1584           0.0   0.598942224           0.0  0.0949285512       88727.236012  16586.1849200726
219        1624           0.0   0.498941016           0.0  0.0949285512   91286.1006400001  16982.4543626308
220        1624           0.0  0.5016391111           0.0  0.0910458245   91015.2344010001  17019.6063318253
221        1600           0.0  0.4741558992           0.0  0.0910458245       89882.825606  16662.9545834064
222        1568           0.0  0.4953987523           0.0  0.0910458245   87737.7272780001  16434.9767370224
223        1624           0.0   0.453931305           0.0  0.0891159402       91325.892874  17031.3803060055
224        1600           0.0  0.5723444049           0.0  0.0949285512  109040.4998450001  41776.5710432529
225        1608           0.0  0.4591031517           0.0  0.0891159402  109767.1137750002  41980.6979880333
226        1648           0.0  0.5175649861           0.0  0.0891159402      112265.592775  42771.8225767612
227        1600           0.0  0.4037528217           0.0  0.0891159402      109005.172055  41676.1586380005
228        1632           0.0  0.4521031382           0.0  0.0891159402      111202.802779   42598.508046627
229        1624           0.0  0.4874822532           0.0  0.0891159402  110828.8920960002  42410.4732139111
230        1640           0.0  0.4522462359           0.0  0.0891159402       111514.35792  42720.5801637173
231        1656           0.0  0.4958195402           0.0  0.0891159402  103724.1363720001   8428.9208762646
232        1648           0.0   0.553052905           0.0  0.0970924301   92443.3473370002  17400.5324196815
233        1664           0.0  0.4226180565           0.0  0.0817610406        93541.23221  17546.7726097107
234        1696           0.0  0.5436513416           0.0  0.0863478882   95062.7863369998  17816.1289725304
235        1688           0.0  0.5677448741           0.0  0.0980701517   94829.3924419999  17707.2194647789
236        1672           0.0  0.5343216962           0.0  0.0980701517   93531.0737909999  17532.0622904301
237        1632           0.0  0.5245502383           0.0  0.0980701517   91833.6953339999  17124.7566008568
238        1680           0.0  0.4888032952           0.0  0.0980701517       94059.820744  17624.6034090519
239        1696           0.0   0.663608661           0.0  0.1014893985       95370.272647  17823.4487445354
240        1712           0.0  0.4316560905           0.0  0.0980701517       96008.983961  17991.8530814648
241        1704           0.0  0.4557032103           0.0  0.0980701517   95670.6271189999  17858.5105936527
242        1688           0.0  0.4407631169           0.0  0.0980701517       94547.776692    17696.54591465
243        1704           0.0  0.4877051283           0.0  0.0980701517       95663.643568  17835.5830447674
244        1696           0.0  0.4365810411           0.0  0.0980701517       95159.073823  17890.1354956627
245        1688           0.0  0.5098110679           0.0  0.0980701517   94831.7612150001  17700.3725485802
246        1704           0.0  0.4670345831           0.0  0.0803904053   95281.7532419999   17815.302287817
247        1712           0.0  0.4293922057           0.0  0.0803904053   95947.7376369999  17848.1837756634
248        1704           0.0  0.4836710847           0.0  0.0803904053   95136.6115269999  17839.3747441769
249        1664           0.0   0.465586704           0.0  0.0881588398   93599.9662910002  17408.1794874668
250        1632           0.0  0.4412699201           0.0  0.0881588398        91624.88404  17113.7570488453
251        1656           0.0  0.4226718274           0.0  0.0881588398       92950.009364  17428.5834927559
252        1680           0.0  0.4156334052           0.0  0.0812712358   94946.5428449998  40407.6751551628
253        1680           0.0  0.4599947786           0.0  0.0843283553   94892.2987220002  39995.9038980007
254        1680           0.0  0.6348919977           0.0  0.1066307606       94858.484963  40000.4749436378
255        1680           0.0  0.4850674088           0.0  0.0984040405   94677.0333030001  39978.9891252518
256        1688           0.0  0.4756751144           0.0  0.0984040405       95174.392339  40241.7004337311
257        1688           0.0  0.5961032741           0.0  0.0987886173   95240.6513899999  40299.1455807686
258        1680           0.0  0.5240011217           0.0  0.0987886173   94855.7789860001  40112.0795161724
259        1680           0.0  0.4727815963           0.0  0.0987886173   94851.8087749998  40069.2296574116
260        1680           0.0   0.502017926           0.0  0.0868946987   94722.8281359999  40242.6152501106
261        1664           0.0   0.474740391           0.0  0.0862699772   93823.3639880003  39923.7675750256
262        1680           0.0  0.4065158619           0.0  0.1424345025      101177.717682  47189.8919334412
263        1648           0.0  0.4066281235           0.0  0.0667249222       99195.941901  46066.2492320538
264        1664           0.0  0.4066351398           0.0  0.0667249222  100146.4705139999  47615.9092609882
265        1664           0.0  0.4066368939           0.0  0.0667249222  110259.0499339999  20630.3943431377
266        1624           0.0  0.4066368939           0.0  0.0667249222       114783.89159  34673.1146433353
267        1584           0.0  0.4066673319           0.0  0.0667249222      111184.787103  33087.6158154011
268        1616           0.0  0.4066787461           0.0  0.0667249222      123000.405638   15528.523567915
269        1624           0.0  0.4358686186           0.0  0.0667249222      145630.697323   2873.5828847885
270        1592           0.0  0.3787888525           0.0  0.0657190038  135043.2475799999  29699.3157122135
271        1584           0.0  0.3525613696           0.0  0.0616294082      120069.209302  25961.5067737103
272        1616           0.0  0.3454263914           0.0  0.0518676652  119151.5478940002  25015.7443454266
273        1624           0.0  0.4832290193           0.0  0.0820647668  124214.5507409999  19743.8971676826
274        1600           0.0  0.4627332815           0.0  0.0820647668  116845.7377860002  24121.1104431152
275        1584           0.0  0.5168287612           0.0  0.0820647668  108209.0515679998  19890.4940383434
276        1632           0.0  0.3827708936           0.0  0.0707069632  112275.9487599999  19852.2064614296
277        1624           0.0  0.4113318455           0.0  0.0707069632  111684.4703100001  19850.2741012573
278        1616           0.0   0.444536506           0.0  0.0584029513      124470.570237  28536.3150775433
279        1600           0.0  0.4396350821           0.0  0.0803664032  120512.8926630001  25633.0273180008
280        1608           0.0  0.5115604516           0.0  0.0858965785  122807.5203419999  22237.2376124859
281        1608           0.0  0.4494445149           0.0  0.0803664032  122460.3637129999  22218.1724324226
282        1592           0.0  0.3845255392           0.0  0.0798766618  120402.1167590002  22977.8481535912
283        1608           0.0  0.3451485679           0.0  0.0798766618  110663.6629310001  21605.7305927277
284        1616           0.0  0.3323337653           0.0  0.0547098445  110717.9200960001  21663.7488641739
285        1624           0.0  0.4240084357           0.0  0.0748591729      112514.849719  21891.2233295441
286        1608           0.0  0.2904061314           0.0   0.056921535  109889.3166089999   20819.472099781
287        1632           0.0  0.3273082558           0.0   0.056921535  111311.0712560001  22008.7860691547
288        1600           0.0  0.3520275366           0.0   0.056921535  110455.3984579999  21828.6122634411
289        1560           0.0  0.3069008132           0.0  0.0532511079  120038.6919719998  25933.6271696091
290        1560           0.0  0.3428166746           0.0  0.0532511079  107966.8270750001  20776.9573690891
291        1592           0.0  0.3156554944           0.0  0.0532511079  108104.4771179998  21487.1786668301
292        1592           0.0  0.3558321729           0.0  0.0532511079      108808.620175  21679.5200614929
293        1584           0.0  0.3170479867           0.0  0.0532511079  104647.9562220001  21432.8239824772
294        1568           0.0  0.3396490569           0.0  0.0570522505  101532.1291870002   19303.735329628
295        1584           0.0  0.3333769331           0.0  0.0570522505  102780.2918000001  20608.0349195004
296        1568           0.0  0.3453046013           0.0  0.0570522505      100361.383031  20589.7802600861
297        1560           0.0  0.3565084586           0.0  0.0653130779      101237.973963  19621.9293718338
298        1592           0.0  0.4112025165           0.0  0.0681555441  102858.8931089999   20201.920137167
299        1552           0.0  0.4004156968           0.0  0.0681555441       99631.975279  19039.5364353657
300        1592           0.0  0.3700335645           0.0  0.0681555441  102248.2688539998  19905.0574376583
301        1584           0.0   0.415017522           0.0  0.0694934633  101867.4316209999  19719.6814582348
302        1544           0.0  0.4205511332           0.0  0.0694934633  105041.7864869999  19345.5207092762
303        1496           0.0  0.4205511332           0.0  0.0694934633      102018.629217  18683.7890975475
304        1512           0.0  0.3757194454           0.0  0.0681555441      103228.351773   18742.749727726
305        1504           0.0  0.4124430571           0.0  0.0694934633  102803.2541569999  18738.3353059292
306        1496           0.0   0.367924165           0.0  0.0694934633  102248.5796500001  18689.0686655045
307        1536           0.0  0.4087466087           0.0  0.0694934633  104643.9532030001  19065.9274711609
308        1552           0.0  0.4662165556           0.0   0.085404881      105666.104471  19454.0725243092
309        1528           0.0  0.4807068577           0.0   0.085404881      104005.179162  19114.4504685402
310        1504           0.0  0.4213474116           0.0  0.0694934633      102891.818736  18741.1650872231
311        1488           0.0  0.4831931924           0.0  0.0924564606  102758.8152600001  18907.9856951237
312        1520           0.0  0.4831931924           0.0  0.0924564606  106606.1532360001  19559.4922909737
313        1552           0.0  0.4853665009           0.0  0.0924564606  109285.7162539999  20131.4859585762
314        1544           0.0  0.4876097063           0.0  0.0924564606      108677.953269  19978.1289315224
315        1520           0.0  0.4902726842           0.0  0.0924564606  106164.6112240001  19516.1697068214
 
TOTAL WALKERS = 457864
TOTAL SAMPLING = 45.7864 microseconds
TOTAL WALLTIME = 45.36334888082687 days
TOTAL CPUTIME = 331.69769602505784 days
