# Supplementary material for: Simulation-driven design of stabilized SARS-CoV-2 spike S2 immunogens
Source: Nat Commun. 2024 Aug 27;15:7370. doi: 10.1038/s41467-024-50976-9 (PMC11350062; doi:10.1038/s41467-024-50976-9)
Supplement: Supplementary file 6 — Supplementary Data 1 [file 41467_2024_50976_MOESM6_ESM.zip › WE_opening_pathways/opening_traces/HexaPro-SS-2W/HexaPro-SS-2W_opening_trace_141_77.txt]

# Trace of trajectory ending in n_iter:seg_id 141:77 (endpoint type SEG_ENDPOINT_MERGED)
# column  0: iteration (0 => initial state)
# column  1: seg_id (or initial state ID)
# column  2: weight
# column  3: wallclock time (s)
# column  4: CPU time (s)
# columns 5 -- 6: final progress coordinate value
     0       199    0.00000000000000000e+00             0             0           134.185            9.7221
     1        19    4.00000000000000008e-03       170.425       60.0743           133.946             9.755
     2       200    1.33333333333333329e-03       166.963       62.4488           120.194             9.922
     3       492    2.47619047619047645e-03       167.498       61.1064           107.362          9.914001
     4       570    2.47619047619047645e-03        169.14       58.0608           109.057            9.7291
     5       191    8.25396825396825483e-04       171.292       61.1817           112.961            9.8282
     6       447    3.62242063492063506e-03       170.466       59.3254           110.718            9.8133
     7       438    3.62242063492063506e-03       168.879       60.8442           114.721            9.7724
     8       413    1.20747354497354495e-03       170.931       59.5257           101.331            9.8517
     9       574    1.20747354497354495e-03       171.986       59.2272           108.421            9.7842
    10       536    2.42270155349466176e-03       171.147       60.0951           129.842            9.6753
    11       404    4.84540310698932340e-04       167.556       60.4792           114.033            9.6698
    12       359    4.84540310698932340e-04       166.663        60.767           120.264            9.6372
    13       317    8.42642886237973199e-04       169.862       59.1517           122.458            9.6168
    14       317    2.80880962079324418e-04       169.926       59.9936           116.247          9.613501
    15       354    4.68134936798874030e-05       167.885       58.9959           117.253            9.5134
    16       308    1.56044978932958010e-05       168.521        59.195           116.671            9.5072
    17       318    3.90112447332395025e-06       179.344       61.7785           104.966            9.6088
    18       371    3.90112447332395025e-06       168.247       60.2056           98.6524            9.5639
    19       388    1.24692460173653511e-05        166.71       60.3765           117.791              9.49
    20       301    1.78132085962362161e-06       167.684       61.2354           105.258          9.568399
    21       395    5.93773619874540502e-07       167.188        61.494           125.501          9.339499
    22       146    7.42217024843175628e-08       168.669       59.4061           140.343            9.3569
    23       180    3.71108512421587814e-08       167.641       58.8513           119.071             9.398
    24       208    1.23702837473862610e-08       168.511       59.9804           103.874            9.4496
    25       237    3.09257093684656525e-09       166.897       60.0558           119.624          9.323999
    26       260    7.73142734211641314e-10       167.014       60.8137           135.443            9.3384
    27       229    7.73142734211641314e-10       167.303       61.2551           154.418            9.1608
    28        81    9.66428417764551642e-11       168.015       58.0007           150.187          9.268101
    29       220    3.22142805921517236e-11       169.786        59.173           133.884          9.298401
    30       193    6.44285611843034503e-12       166.106       60.8281           133.977            9.0744
    31        58    2.14761870614344834e-12       169.331       58.2896           136.395            9.0276
    32      1335    2.68452338267931043e-13       169.465       60.3241           140.153            9.0325
    33      1304    3.35565422834913804e-14       166.237       60.0961           158.903             8.931
    34      1297    4.19456778543642255e-15       167.966       59.4796            152.77            8.9548
    35        24    5.24320973179552818e-16        171.27       58.4608           165.431          8.961699
    36        21    2.62160486589776409e-15       167.722       59.4716           165.045          8.998099
    37        75    5.24320973179552818e-16       168.918       60.6413           165.029            8.8825
    38        20    6.55401216474441023e-17       169.006       60.1507           148.533          9.044001
    39       149    5.48617833616073136e-16       168.224       61.3842           147.688            8.9738
    40       151    2.84764565861672356e-16        169.41       60.1408           163.688            9.0097
    41       145    1.89843043907781562e-16       168.484       61.8085           154.647            9.0457
    42       174    3.54184750091803332e-17       167.983       62.1067           166.355            8.8986
    43       182    1.77092375045901666e-17       167.946        58.635           172.654            8.8097
    44        81    2.21365468807377082e-18       167.452       61.1368           147.508          8.970699
    45       206    6.99913407008668335e-17       167.952       61.1186            143.68            8.9099
    46       234    8.74891758760835418e-18       167.505       60.5186           165.937            8.8348
    47       214    2.18722939690208855e-18       168.509       60.4802           156.545            8.8752
    48       209    2.18722939690208855e-18       168.806       60.2785           156.919            8.8954
    49       198    2.18722939690208855e-18       166.467       60.4884           133.033            8.8561
    50       184    3.64538232817014742e-19       167.974        60.289           135.735          8.971701
    51       283    4.07056650445758218e-17       166.903       60.7639           152.251            8.7784
    52       130    5.08820813057197773e-18       166.067       59.5693           152.979            8.7949
    53       249    1.27205203264299443e-18       168.416       61.0361           140.476            8.9073
    54       314    1.27205203264299443e-18       166.324        60.512           145.742          8.717999
    55       165    1.59006504080374304e-19       814.387       50.3503           129.672            8.9418
    56       315    3.56805845800357718e-19       170.071       60.1088           148.597          8.774401
    57       223    8.92014614500894296e-20       170.912       59.6973           126.705            8.8862
    58       278    8.92014614500894296e-20        169.39       60.9402           148.139            8.8335
    59       245    2.81942989828218350e-19       168.148        61.772           154.237            8.6373
    60       149    3.52428737285272938e-20       168.373       60.4142           157.425            8.6057
    61       164    5.03469624693247075e-21       1133.28       44.6156           164.938            8.5378
    62       163    8.39116041155411792e-22       170.308       59.6954           129.177            8.7814
    63       209    1.04889505144426474e-22       168.896       60.5645           127.621            8.7641
    64       257    2.62223762861066185e-23       169.594       61.3116           187.959            8.3728
    65      1508    3.27779703576332731e-24       166.892       61.0063           156.455            8.5646
    66       129    4.09724629470415914e-25       169.418       61.1465           120.479            8.7248
    67       237    5.12155786838019893e-26       168.556       60.4429           126.748          8.711599
    68       206    6.40194733547524866e-27       168.456       60.2052           139.022          8.650499
    69       195    2.13398244515841634e-27       572.477       57.9399           104.169          8.781099
    70       248    2.66747805644802042e-28       166.232        59.863           147.341             8.568
    71       124    6.66884655192584882e-29       168.108        60.124             125.7            8.4938
    72        90    2.22294885064194961e-29        166.22       62.5155           147.628            8.3453
    73        32    2.77868606330243701e-30       166.717       60.3174           172.318          8.133699
    74        22    3.47335757912804626e-31       170.107       60.5765           149.777          8.234799
    75        52    3.47335757912804626e-31       168.868       59.3346           152.328            8.1591
    76        23    4.34169697391005782e-32       170.056       58.6382           155.029            8.2046
    77        28    1.88143188179767009e-31       168.195       60.1379           171.566            8.0731
    78        53    2.68775983113952847e-32       171.174       61.6414           229.551            7.7404
    79        22    3.35969978892441058e-33       168.805       60.1536           195.839            7.7473
    80        21    1.11989992964147025e-33       169.864       57.6882           175.034            7.9023
    81        41    1.11989992964147025e-33       167.422       60.5632           190.729            7.7693
    82        65    1.11989992964147025e-33        166.94       60.3318           195.255            7.6751
    83        58    1.86649988273578375e-34       166.735       59.4105           190.676            7.5929
    84        62    6.22166627578594548e-35       168.699       60.8923           171.731            7.6424
    85        60    6.22166627578594548e-35       167.426       60.0537           212.487            7.2532
    86        23    7.77708284473243185e-36       170.574       58.7303           246.843            7.0976
    87        25    1.94427071118310796e-36       168.457       59.7952           221.427            7.2462
    88        63    4.86067677795776991e-37       166.788       60.5103           211.856            7.2552
    89        63    4.86067677795776991e-37       166.572       60.9564           249.963            6.7917
    90      1404    6.07584597244721239e-38       168.343       58.8611           235.711            6.9468
    91        20    2.02528199081573738e-38       169.098       60.4763           273.485            6.7706
    92        66    2.53160248851967172e-39       166.724       59.9041           293.232            6.5204
    93      1377    3.16450311064958965e-40        168.91       59.9021           269.311            6.6865
    94        23    3.16450311064958965e-40       169.853       60.5102           222.498            6.7889
    95        14    5.27417185108264975e-41       167.881       59.8134           279.653            6.4649
    96      1267    6.59271481385331219e-42       297.578       60.4395           280.046            6.5378
    97        34    1.64817870346332805e-42       166.013       61.0778           261.362            6.4388
    98        26    1.64817870346332805e-42       167.572       59.3808           267.895            6.0954
    99      1229    2.06022337932916006e-43       166.761       61.3088           280.291            5.9702
   100        23    6.86741126443053387e-44       172.074       60.0239           278.277            6.1478
   101        63    1.55661321993758758e-43       167.963       60.4137           295.555            5.9359
   102        45    1.55661321993758758e-43       169.288       59.1556           264.151            6.2864
   103       118    5.18871073312529228e-44       167.408       58.9995           300.292            6.0418
   104       140    5.18871073312529228e-44       364.286       58.0979           299.237            5.8685
   105        99    5.18871073312529228e-44       167.696       61.3194           303.642            5.7202
   106        48    1.03774214662505848e-44       169.097       61.0349           322.869            5.6434
   107       131    1.03774214662505848e-44       168.961       60.5529           337.023            5.5502
   108        87    3.45914048875019493e-45        170.31        60.221            361.28            5.2975
   109        84    1.15304682958339826e-45       363.971       59.9272           373.966            5.6902
   110       185    7.68697886388932225e-46       169.893       59.3593           371.348            5.6015
   111       147    1.92174471597233056e-46       178.676       59.7992           337.394            5.8122
   112       233    3.59660177179061865e-45       527.443       58.1712           367.071            5.3461
   113       159    4.49575221473827332e-46         168.7       61.1997           334.479            5.4736
   114       236    2.08480408124282981e-45       169.982       58.6472           382.403            5.1604
   115       163    2.60600510155353726e-46       177.168       61.3738           445.659            4.9245
   116       216    3.25750637694192157e-47       166.908       61.2235            401.72            4.5614
   117       102    4.65358053848845939e-48       168.638       59.3293           374.824            4.6829
   118       158    1.75266716932385762e-47       169.268       60.4988            353.28            4.9676
   119       165    1.75266716932385762e-47       169.202       59.8189           397.211             4.989
   120       159    5.84222389774619165e-48       168.117       60.1267           432.444            4.6343
   121       194    1.16844477954923827e-48       166.906       61.4902           457.162            4.6578
   122       178    1.16844477954923827e-48       168.405       60.9634           471.164            4.7205
   123       195    2.33688955909847646e-49       166.876       61.7912           465.149            4.7653
   124       243    1.77762838031719290e-48       169.931       59.7245           476.523            4.2589
   125       136    2.53946911473884689e-49       170.634       62.2094           407.884            4.2643
   126       198    5.65108195300929229e-48       167.375       60.6378           462.393            4.0484
   127       107    1.36837813811497374e-48       170.049        59.152           469.628            4.1002
   128       143    4.56126046038324604e-49        167.08       62.3575           412.871            4.0561
   129       140    9.12252092076649133e-50       171.142       61.2204           428.586            4.4039
   130       240    4.31925358273311418e-49       169.022        60.049           438.828            4.2435
   131       237    8.35574069202546615e-49       168.449       60.3932           444.891            4.1745
   132       240    2.78524689734182205e-49       169.479       61.5186            466.68            3.6165
   133       174    5.57049379468364372e-50       168.732       60.3752           489.402            3.4436
   134       186    1.10656158445232969e-49       795.084       58.5802           511.989            3.7207
   135       215    2.76640396113082423e-50        168.67       60.1304           561.784            3.3985
   136       212    3.45800495141353029e-51       169.712       58.7233           512.536            3.3802
   137       186    1.05296909164618208e-50       170.622       59.8747           565.006            3.4931
   138       208    7.01979394430788054e-51       170.446       59.8425           548.585            3.3927
   139       212    3.50989697215394027e-51       170.433        58.664           546.833             3.101
   140       135    7.01979394430788025e-52       170.692       60.9123           591.812            2.5436
   141        77    8.77474243038485031e-53       564.451       47.6229           582.967            1.9355
