# Supplementary material for: Simulation-driven design of stabilized SARS-CoV-2 spike S2 immunogens
Source: Nat Commun. 2024 Aug 27;15:7370. doi: 10.1038/s41467-024-50976-9 (PMC11350062; doi:10.1038/s41467-024-50976-9)
Supplement: Supplementary file 6 — Supplementary Data 1 [file 41467_2024_50976_MOESM6_ESM.zip › WE_opening_pathways/opening_traces/HexaPro-SS-2W/HexaPro-SS-2W_opening_trace_294_1541.txt]

# Trace of trajectory ending in n_iter:seg_id 294:1541 (endpoint type SEG_ENDPOINT_CONTINUES)
# column  0: iteration (0 => initial state)
# column  1: seg_id (or initial state ID)
# column  2: weight
# column  3: wallclock time (s)
# column  4: CPU time (s)
# columns 5 -- 6: final progress coordinate value
     0       199    0.00000000000000000e+00             0             0           134.185            9.7221
     1        19    4.00000000000000008e-03       170.425       60.0743           133.946             9.755
     2       200    1.33333333333333329e-03       166.963       62.4488           120.194             9.922
     3       492    2.47619047619047645e-03       167.498       61.1064           107.362          9.914001
     4       570    2.47619047619047645e-03        169.14       58.0608           109.057            9.7291
     5       191    8.25396825396825483e-04       171.292       61.1817           112.961            9.8282
     6       447    3.62242063492063506e-03       170.466       59.3254           110.718            9.8133
     7       438    3.62242063492063506e-03       168.879       60.8442           114.721            9.7724
     8       413    1.20747354497354495e-03       170.931       59.5257           101.331            9.8517
     9       574    1.20747354497354495e-03       171.986       59.2272           108.421            9.7842
    10       536    2.42270155349466176e-03       171.147       60.0951           129.842            9.6753
    11       404    4.84540310698932340e-04       167.556       60.4792           114.033            9.6698
    12       359    4.84540310698932340e-04       166.663        60.767           120.264            9.6372
    13       317    8.42642886237973199e-04       169.862       59.1517           122.458            9.6168
    14       317    2.80880962079324418e-04       169.926       59.9936           116.247          9.613501
    15       354    4.68134936798874030e-05       167.885       58.9959           117.253            9.5134
    16       308    1.56044978932958010e-05       168.521        59.195           116.671            9.5072
    17       318    3.90112447332395025e-06       179.344       61.7785           104.966            9.6088
    18       371    3.90112447332395025e-06       168.247       60.2056           98.6524            9.5639
    19       388    1.24692460173653511e-05        166.71       60.3765           117.791              9.49
    20       301    1.78132085962362161e-06       167.684       61.2354           105.258          9.568399
    21       395    5.93773619874540502e-07       167.188        61.494           125.501          9.339499
    22       146    7.42217024843175628e-08       168.669       59.4061           140.343            9.3569
    23       180    3.71108512421587814e-08       167.641       58.8513           119.071             9.398
    24       208    1.23702837473862610e-08       168.511       59.9804           103.874            9.4496
    25       237    3.09257093684656525e-09       166.897       60.0558           119.624          9.323999
    26       260    7.73142734211641314e-10       167.014       60.8137           135.443            9.3384
    27       229    7.73142734211641314e-10       167.303       61.2551           154.418            9.1608
    28        81    9.66428417764551642e-11       168.015       58.0007           150.187          9.268101
    29       220    3.22142805921517236e-11       169.786        59.173           133.884          9.298401
    30       193    6.44285611843034503e-12       166.106       60.8281           133.977            9.0744
    31        58    2.14761870614344834e-12       169.331       58.2896           136.395            9.0276
    32      1335    2.68452338267931043e-13       169.465       60.3241           140.153            9.0325
    33      1304    3.35565422834913804e-14       166.237       60.0961           158.903             8.931
    34      1297    4.19456778543642255e-15       167.966       59.4796            152.77            8.9548
    35        24    5.24320973179552818e-16        171.27       58.4608           165.431          8.961699
    36        21    2.62160486589776409e-15       167.722       59.4716           165.045          8.998099
    37        75    5.24320973179552818e-16       168.918       60.6413           165.029            8.8825
    38        20    6.55401216474441023e-17       169.006       60.1507           148.533          9.044001
    39       149    5.48617833616073136e-16       168.224       61.3842           147.688            8.9738
    40       151    2.84764565861672356e-16        169.41       60.1408           163.688            9.0097
    41       145    1.89843043907781562e-16       168.484       61.8085           154.647            9.0457
    42       174    3.54184750091803332e-17       167.983       62.1067           166.355            8.8986
    43       182    1.77092375045901666e-17       167.946        58.635           172.654            8.8097
    44        81    2.21365468807377082e-18       167.452       61.1368           147.508          8.970699
    45       206    6.99913407008668335e-17       167.952       61.1186            143.68            8.9099
    46       234    8.74891758760835418e-18       167.505       60.5186           165.937            8.8348
    47       214    2.18722939690208855e-18       168.509       60.4802           156.545            8.8752
    48       209    2.18722939690208855e-18       168.806       60.2785           156.919            8.8954
    49       198    2.18722939690208855e-18       166.467       60.4884           133.033            8.8561
    50       184    3.64538232817014742e-19       167.974        60.289           135.735          8.971701
    51       283    4.07056650445758218e-17       166.903       60.7639           152.251            8.7784
    52       134    5.08820813057197773e-18       167.152       60.8405           149.887            8.8082
    53       244    5.08820813057197773e-18       167.006        60.944           158.763            8.7886
    54       210    1.27205203264299443e-18       166.341       59.6331           152.568            8.7786
    55       259    1.27205203264299443e-18       169.455       58.8796           152.409             8.865
    56       325    2.54410406528598887e-18       935.425       46.0126           151.628            8.9587
    57       332    6.36026016321497216e-19       170.348       58.8434           124.218            9.0826
    58       471    4.38743997071117691e-18        167.89       59.9668           119.997            9.1115
    59       387    1.46247999023705903e-18        168.77       60.4601           117.844             9.069
    60       411    2.43746665039509823e-19       169.159       60.1854           123.456            9.1247
    61       512    1.91446779783045943e-18       169.154       58.9965           121.994          9.114799
    62       571    1.91446779783045943e-18       362.542       55.8857            146.41             8.901
    63       308    1.27631186522030635e-18       166.765        60.614           114.966            8.9828
    64       369    1.77801989121385446e-19       167.215       62.0613           129.323            9.0609
    65       559    8.08051084863796121e-19       171.376       61.9854           131.614            9.0149
    66       450    8.08051084863796121e-19       168.202        60.115           119.848          9.118999
    67       572    8.08051084863796121e-19       362.937       57.8843           112.659            9.1298
    68       479    1.61610216972759229e-19       166.333       60.6572           135.288            9.1177
    69       488    1.61610216972759229e-19        169.28       58.9751           123.078            9.1336
    70       443    1.61610216972759229e-19       168.637       60.4264           154.169            8.9113
    71       385    4.04025542431898072e-20       169.463       61.2392           115.236             9.155
    72       448    5.31321993191065506e-20       167.341       61.7951           131.598          9.096399
    73       479    1.50603100698343233e-19       167.829       63.2589           136.536            9.1163
    74       465    1.50603100698343233e-19        167.37       60.5301           113.323          9.254499
    75       624    3.76507751745858083e-20       168.066       62.1877           125.432          9.146299
    76       471    7.97838704834633622e-20       170.435       60.2782            118.08            9.2391
    77       530    7.97838704834633622e-20       167.717       59.8094           131.949             8.903
    78       480    7.97838704834633622e-20       363.155       59.0844           133.252            8.9458
    79       446    7.97838704834633622e-20       362.476       48.9665           136.652            8.8259
    80       440    7.97838704834633622e-20       364.207       61.1826           139.617              8.89
    81       474    2.65946234944877864e-20       169.356       61.0222           119.437             8.924
    82       625    2.65946234944877864e-20       362.882       58.6886           135.914            8.9412
    83       555    2.65946234944877864e-20       304.174       58.2883           127.445          8.911901
    84       548    5.31892469889755713e-21        168.28       60.5576           113.332          8.938601
    85       586    5.31892469889755713e-21       166.793       60.8867           111.674            9.0335
    86       642    1.32973117472438928e-21        168.15       57.7847           107.037          8.951099
    87       625    2.65946234945001199e-21       166.449       61.0225           112.952            8.9914
    88       650    3.32432793681251499e-22       169.105       59.6169           116.066            8.9312
    89       652    1.78273107605323463e-21       168.979       59.5635           115.309            8.8456
    90       674    1.78273107605323463e-21       169.129       59.4455           111.978            8.7284
    91       593    2.22841384506654329e-22        167.36       60.0211           132.221             8.555
    92       493    2.78551730633317911e-23       169.308       59.1864           134.469            8.6017
    93       508    3.48189663291647389e-24       167.123        60.384           143.579            8.5508
    94       499    1.16063221097215802e-24       170.143       59.5579           125.961            8.5433
    95       520    2.90158053907224453e-25       169.327       61.5405           137.695          8.506701
    96       474    9.67193513024081549e-26       166.887       60.0235           134.171            8.4723
    97       459    1.61198918837346915e-26       168.158       59.8829            135.13            8.3777
    98       480    4.02997297093367288e-27        167.59       61.2762           153.261            8.3109
    99       464    4.02997297093367288e-27        165.78       60.3497           162.838          8.279699
   100       502    5.03746621366709110e-28       1039.03       43.0624            123.62            8.5445
   101       509    6.29683276708386388e-29       371.546       57.9296           167.075            8.2299
   102       549    1.57442309601283675e-29       357.654       60.6043           174.026             7.968
   103       418    1.96802887001604594e-30       167.565       61.9108           196.054            7.7197
   104       481    6.56009623338681951e-31       167.581       60.1014           160.304            7.8209
   105       410    8.20012029173352439e-32       169.348       62.3202           209.353            7.6049
   106       460    1.36668671528892073e-32       168.167       58.7172           210.925            7.6107
   107       454    4.79161504493366763e-32       170.701       60.5219           217.234            7.5426
   108       399    3.19441002995577842e-32       171.673       61.6733           217.091            7.5638
   109       376    1.06480334331859285e-32       354.285       53.5896           252.402            7.4019
   110       436    1.37117948530544613e-33       362.856       58.6517           236.979            7.4215
   111       427    6.85589742652723063e-34       167.887       59.8732           223.358            7.3743
   112       465    5.32115910939277239e-33       168.519       60.6199           234.906            7.3891
   113       458    7.60165587056110317e-34       169.095        58.648           215.376            7.2866
   114       456    1.73787802719015914e-33       169.082       60.8851           242.473            7.1344
   115       428    1.15858535146010615e-33       169.506       59.1354           252.753            7.0184
   116       434    1.44823168932513269e-34       169.392       60.9454           272.813            6.8333
   117       403    7.24115844662566343e-35       167.474       60.2743           252.637            7.1189
   118       487    1.50980083865200453e-34       169.266       60.1182           274.592            6.8681
   119       420    3.77450209663001133e-35       168.199       59.3012           246.789            6.9258
   120       411    1.25816736554333702e-35       169.686       59.0879           293.472            6.9397
   121       513    2.01279530436452652e-35       169.328       61.3872           333.297            6.6846
   122       415    4.02559060872905291e-36       167.921       60.6837           285.605            6.8253
   123       432    4.02559060872905291e-36       169.751       60.7792           366.307            6.4415
   124       452    1.00639765218226323e-36       167.024       61.2846           326.406            6.5478
   125       501    2.26954333846586326e-36       167.479       60.4239           324.758             6.384
   126       496    2.26954333846586326e-36       166.665       61.2219           331.862            6.0717
   127       384    2.83692917308232907e-37       169.639       62.3195           411.025            5.8283
   128       454    1.33876714057784090e-37       168.868       59.8478           374.317            5.7438
   129       378    1.67345892572230113e-38       468.901       59.9137            443.11            5.4839
   130       426    2.09182365715287641e-39       170.185       61.2036           402.813            5.4785
   131       382    2.09182365715287641e-39       379.175       59.4748           409.184            5.3451
   132       380    6.97274552384292165e-40       168.481       59.7743           408.958            5.3352
   133       370    6.97274552384292165e-40        168.96       61.1772           468.847            5.0969
   134       392    8.71593190480365206e-41       168.978       59.4096           421.056            5.1818
   135       418    1.74318638096073041e-40       952.569        47.983           466.354            4.5998
   136       372    2.17898297620091302e-41       167.592       61.3249           376.166            5.1882
   137       424    5.20534848964641595e-41        168.12       61.9035           420.214            4.8933
   138       370    5.20534848964641595e-41       167.765       61.0163           362.308            4.8262
   139       350    6.50668561205801993e-42       167.052       60.9527           446.096            4.3674
   140       297    4.33779040803867995e-42       774.783       44.7373           463.935            4.6301
   141       393    9.16353718086828052e-42       168.365       60.7177           471.506             4.384
   142       307    1.83270743617365623e-42       167.636       59.9395           483.406            4.5965
   143       316    3.39610026816889775e-42       168.005       61.8454          527.1291            3.9122
   144       234    6.79220053633779550e-43       169.528       61.3897           446.153            4.2266
   145       313    4.40168149036265929e-42       166.758       62.0426            494.56             4.254
   146       327    2.20084074518132965e-42       167.734       60.6596            494.43            4.2135
   147       232    4.40168149036265929e-43       167.727       60.6536           517.548            4.0197
   148       244    1.46722716345421976e-43       166.877       59.7281           493.601            4.0425
   149       253    1.46722716345421976e-43       168.034       61.8702           542.935            3.6021
   150       253    1.46722716345421976e-43       168.175       58.7522           506.278            4.0638
   151       269    6.68225412351786917e-43       167.437       62.0428           550.362            3.6924
   152       177    8.35281765439733646e-44       167.412       60.6422           506.999            3.9503
   153       279    8.35281765439733646e-44       171.108       62.2204           493.953            3.7218
   154       171    1.19325966491390514e-44       168.726       58.6269           650.331            3.3154
   155       173    1.98876610818984190e-45       167.512       61.0119          573.6421            3.7856
   156       181    4.11474165155291135e-45       168.315       60.5712           532.075            3.6864
   157       199    8.09227386793259576e-45       362.139       57.7274           542.555            3.8284
   158       182    1.56369955586476725e-44       168.408        59.917           524.631            4.1579
   159       284    2.16826031777243259e-44       165.469       58.0333           515.367            4.0157
   160       287    2.16826031777243259e-44       166.546       59.2207           492.383            4.2745
   161       271    2.16826031777243259e-44       169.645       59.4684           487.196            4.1708
   162       272    2.16826031777243259e-44       170.658       59.7265           521.981            4.1982
   163       283    2.16826031777243259e-44       191.343        93.137           507.602            4.4059
   164       294    5.42065079443108147e-45       166.905       59.7127           501.826            4.0727
   165       199    1.07877407708664865e-44       167.661       60.3758           566.021            3.8378
   166       202    3.59591359028882905e-45       167.451       60.4167           623.535            3.4612
   167       213    7.19182718057765810e-46       171.363       60.0758           629.953            3.4529
   168       126    1.43836543611553154e-46       186.946       90.4024           553.944            3.7611
   169       185    2.08978814973124203e-45       172.571       59.9466            628.91            3.4539
   170       207    3.48298024955206992e-46       168.554       58.5857          539.6031            3.4781
   171       199    1.68335197814379470e-45       167.079       60.7578            623.37            3.2564
   172       118    2.10418997267974338e-46       172.011       60.3511           555.133            3.1619
   173       114    2.10418997267974338e-46       170.536       60.9119           542.897            3.5358
   174       179    1.78774927735997227e-45       174.475       59.9511           578.522            3.0993
   175       108    3.57549855471994438e-46        171.25       59.6372           537.011            3.5085
   176        90    3.57549855471994438e-46       174.365       64.4527           530.628            2.9214
   177        83    5.10785507817134953e-47       170.411       60.2207           614.018            2.9459
   178        77    1.02857523670652810e-46        168.39       60.1445          594.3011            3.1111
   179       106    1.02857523670652810e-46       171.329       59.8686           592.762            3.2777
   180       184    2.02604443960087335e-46       170.917       59.5481           590.711            3.0776
   181        97    6.75348146533624419e-47       166.841       60.2143           592.265            2.7133
   182       108    1.35069629306724884e-46       168.298       59.5105           547.779            3.1817
   183        99    3.37674073266812209e-47       166.536       61.4358           607.375            3.1242
   184       108    6.80252153526604143e-47       168.303       60.5395          650.2021            2.9574
   185       115    6.80252153526604143e-47       173.719       64.5617           617.582            3.0279
   186       112    6.80252153526604143e-47       169.332       60.6076           666.725            2.5655
   187       118    6.80252153526604143e-47       170.814       59.3728           703.872             2.549
   188        49    9.71788790752291650e-48       169.679        58.459           644.139            2.9192
   189       104    1.94357758150458330e-47       167.243       59.0085           562.494            3.5183
   190        96    4.37233939492514731e-47       165.795       59.5794           580.179            3.3291
   191       104    4.37233939492514731e-47       167.747       58.5347           536.397              3.88
   192       202    4.37233939492514731e-47       167.048       58.6433           554.674            3.7098
   193       109    4.37233939492514731e-47       168.257       59.4676           595.867            3.5894
   194       105    4.37233939492514731e-47       166.676       59.9463          574.8061            3.6546
   195       114    4.37233939492514731e-47       170.235       59.7208           631.022            3.1453
   196       114    1.45744646497504910e-47        171.54       59.9895           555.345            3.2324
   197       107    2.72221169173429032e-47       167.779       59.1353          569.0171            2.8989
   198       108    2.72221169173429032e-47       167.765        58.873           619.126            2.9085
   199       106    2.72221169173429032e-47       167.407       60.2643           573.197            3.5223
   200       102    9.07403897244763440e-48       166.336       60.1553           572.257            3.1903
   201       115    9.07403897244763440e-48       170.836       59.0143            626.11            3.1975
   202       115    3.02467965748254480e-48       170.874       58.9064           573.906            3.4584
   203       111    2.02758395619087221e-47       168.742       61.0954           526.217            3.2977
   204        90    2.02758395619087221e-47       169.511       60.4768           496.558            3.6193
   205       104    2.02758395619087221e-47       167.663       60.3834           493.236            3.4653
   206        88    2.02758395619087221e-47        170.81       59.4007           511.341            3.4819
   207        98    4.27158595285683963e-47       165.691       60.0641           523.575             3.518
   208        91    4.27158595285683963e-47       168.793       59.3466          515.3401            3.5429
   209       100    1.42386198428561321e-47       167.001       60.7359           532.016            3.2593
   210        98    1.42386198428561321e-47       165.666       58.7623           630.097            3.5815
   211       110    2.37310330714268868e-48       167.869       60.0239           566.708            3.8467
   212       103    2.37310330714268868e-48       167.668       57.9377          609.1899            3.6213
   213       104    2.37310330714268868e-48       167.948       58.7017           549.472            4.0044
   214        89    1.03399077039217055e-47       173.935       65.7112          567.6541            3.8151
   215       105    2.06798154078434122e-48       167.914       58.8559           692.011            3.9047
   216       116    2.58497692598042653e-49       172.405       59.7189           607.135            3.2173
   217       105    4.37888780792803163e-48       167.812       59.4842           591.515            3.3795
   218       105    4.37888780792803163e-48       167.545       61.0415           641.104            3.1366
   219       115    1.45962926930934398e-48       170.435       60.4176           663.521            2.9281
   220        44    1.45962926930934398e-48        168.94       59.5885             726.5            3.0505
   221       121    4.86543089769781352e-49       171.193       61.3885           707.102            2.9925
   222       117    4.86543089769781352e-49       171.125       59.3916           650.409            3.0855
   223       109    1.01739940900372141e-48       167.567       59.9116          630.8911            3.2522
   224       109    1.01739940900372141e-48       169.014       60.1443          612.3791            3.2263
   225       106    1.01739940900372141e-48       168.608        59.585           618.602            3.4591
   226       117    2.49627315992438481e-48       170.288       58.7014           571.935            3.6711
   227       109    2.49627315992438481e-48       167.963       59.0885          550.0301            3.6119
   228       101    2.49627315992438481e-48       167.097       59.8362           565.266            3.4595
   229       109    2.49627315992438481e-48       168.564       59.2584           515.727            4.1869
   230        83    4.11104654847022888e-48       172.299        60.039           550.862            3.9046
   231        91    4.11104654847022888e-48       173.673       64.0037           580.185            3.7694
   232        99    4.11104654847022888e-48       166.763         58.02           587.496            3.4129
   233       112    2.01574522190519370e-48       169.569       60.5057          668.0641            3.2256
   234       123    2.01574522190519370e-48       174.098       64.8573             630.4            3.6435
   235       124    6.71915073968397900e-49       192.173       94.8098           657.716            3.5853
   236       127    6.71915073968397900e-49       202.321       104.811           669.822            3.6014
   237       135    6.71915073968397900e-49       167.962       60.3637          593.1681            3.6951
   238       117    6.71915073968397900e-49       171.979       59.9546           714.707            3.2455
   239       132    4.47943382645598625e-49       167.971       58.9159            645.41            3.4553
   240       130    4.47943382645598625e-49        165.72       59.0173           628.976            2.9673
   241        43    8.13192888511413755e-49       166.503       59.8389           654.222            3.4878
   242       133    8.13192888511413755e-49       166.275       59.8359           662.945            2.8911
   243        51    2.71064296170471239e-49       171.167       59.7008           714.719            2.7252
   244        51    2.71064296170471239e-49       170.562        59.232           571.488            3.2303
   245        38    2.71064296170471239e-49        167.01       58.7047           648.373            2.5881
   246        45    2.71064296170471239e-49        168.52        60.741           694.488            2.5789
   247        50    2.71064296170471239e-49       171.139       59.7417           662.817            2.2278
   248        49    5.15873670857178465e-49       168.969       59.0836           705.286            2.0762
   249        62    1.71957890285726142e-49       194.639        95.808          712.8849            2.1948
   250        56    1.71957890285726142e-49       171.983       58.7272           685.925            2.4437
   251        54    1.71957890285726142e-49       171.815       59.7646            628.58            2.9058
   252        48    1.71957890285726142e-49       299.707       97.9249           636.119            3.0259
   253        41    1.71957890285726142e-49       167.185        59.557          583.5301            2.7849
   254        43    1.71957890285726142e-49       168.712       61.1085           702.867            2.9912
   255        48    5.73192967619087141e-50       169.421       58.8662            674.33            3.1926
   256        38    1.17716802059219849e-49       166.115        60.122           705.044            2.8383
   257        48    5.88584010296099246e-50        166.47       60.5179          755.7931            2.9647
   258        52    1.96194670098699741e-50       170.067       59.2525           796.569             3.126
   259        49    2.71054850304905738e-50       169.123       59.9656           750.744             2.825
   260        43    8.72580479849832241e-50       168.016        58.758           722.399            3.0539
   261        40    4.36290239924916120e-50       168.627       59.0473           648.781            2.6931
   262        43    9.34596256820939883e-50       168.136       58.5382           697.257            2.7903
   263        53    9.34596256820939883e-50       171.511       64.5461           719.836            3.0469
   264        52    3.11532085606979961e-50       170.826       58.5317           618.502            3.1836
   265        33    2.07022374554008057e-49       167.453       60.1567          626.5431            3.5745
   266       136    2.07022374554008057e-49       168.056       58.6317           595.832            3.1092
   267        38    5.17555936385020142e-50       166.647       58.6507           552.237            2.7876
   268        26    6.46944920481275177e-51       199.408       99.7277           524.559            3.1831
   269        29    2.15648306827091736e-51       167.704       59.6722           488.701            3.1388
   270        27    2.69560383533864670e-52       165.278       57.2555           488.873            3.4344
   271        27    6.17381756752548226e-07        164.96       56.0844           510.018            3.3444
   272        35    6.17381756752548226e-07       165.904       55.6318           505.096            3.3681
   273        38    6.17381756752548226e-07       165.671       56.9561           509.138            3.1973
   274        36    2.05793918917516084e-07       167.101       56.4403           572.909            2.7699
   275        45    2.05793918917516084e-07       165.474       57.4765           551.592            2.9038
   276        32    2.05793918917516084e-07       162.267       54.2835           552.072            3.1704
   277        35    2.05793918917516084e-07       164.563       54.3757           579.411            2.8629
   278        41    6.85979729725053614e-08       166.507       59.1927           633.372            3.0954
   279        46    6.85979729725053614e-08       167.476       58.4256          698.1161            3.1752
   280        59    6.85979729725053614e-08       165.414        54.823           683.328             3.068
   281        48    6.85979729725053614e-08       169.656        61.289            661.38            2.7775
   282        54    6.85979729725053614e-08       172.619       60.9523           726.986            3.1227
   283        60    1.71494932431263403e-08       171.964       62.3927           698.041            3.4026
   284        58    1.71494932431263403e-08       170.112       61.4399           698.459            3.2089
   285        61    1.71494932431263403e-08       170.938       60.9045           690.138            3.1963
   286        56    1.71494932431263403e-08       164.768       55.2978          710.5822            2.7285
   287        60    1.71494932431263403e-08       167.897        54.916           805.214            2.8639
   288        70    8.52089380034676791e-08       167.181       55.3214           900.282            2.5112
   289        79    2.13022345008669198e-08       169.691       57.4651           838.339             2.673
   290        79    4.22749579549863857e-08       171.629       60.1937          823.5041            2.5274
   291        73    9.16780696430326795e-08       167.197       55.4241            804.25            2.2782
   292        65    2.29195174107581699e-08       165.673       57.6541           703.438            2.4433
   293        62    2.29401526919480019e-08       166.786       56.1046          651.9311             2.114
   294      1541    2.86751908649350024e-09       169.374       57.7629           720.497            1.9301
