# Supplementary material for: Simulation-driven design of stabilized SARS-CoV-2 spike S2 immunogens
Source: Nat Commun. 2024 Aug 27;15:7370. doi: 10.1038/s41467-024-50976-9 (PMC11350062; doi:10.1038/s41467-024-50976-9)
Supplement: Supplementary file 6 — Supplementary Data 1 [file 41467_2024_50976_MOESM6_ESM.zip › WE_opening_pathways/opening_traces/HexaPro-SS-2W/HexaPro-SS-2W_opening_trace_130_22.txt]

# Trace of trajectory ending in n_iter:seg_id 130:22 (endpoint type SEG_ENDPOINT_CONTINUES)
# column  0: iteration (0 => initial state)
# column  1: seg_id (or initial state ID)
# column  2: weight
# column  3: wallclock time (s)
# column  4: CPU time (s)
# columns 5 -- 6: final progress coordinate value
     0       199    0.00000000000000000e+00             0             0           134.185            9.7221
     1        19    4.00000000000000008e-03       170.425       60.0743           133.946             9.755
     2       200    1.33333333333333329e-03       166.963       62.4488           120.194             9.922
     3       492    2.47619047619047645e-03       167.498       61.1064           107.362          9.914001
     4       570    2.47619047619047645e-03        169.14       58.0608           109.057            9.7291
     5       191    8.25396825396825483e-04       171.292       61.1817           112.961            9.8282
     6       447    3.62242063492063506e-03       170.466       59.3254           110.718            9.8133
     7       438    3.62242063492063506e-03       168.879       60.8442           114.721            9.7724
     8       413    1.20747354497354495e-03       170.931       59.5257           101.331            9.8517
     9       574    1.20747354497354495e-03       171.986       59.2272           108.421            9.7842
    10       536    2.42270155349466176e-03       171.147       60.0951           129.842            9.6753
    11       404    4.84540310698932340e-04       167.556       60.4792           114.033            9.6698
    12       359    4.84540310698932340e-04       166.663        60.767           120.264            9.6372
    13       317    8.42642886237973199e-04       169.862       59.1517           122.458            9.6168
    14       317    2.80880962079324418e-04       169.926       59.9936           116.247          9.613501
    15       354    4.68134936798874030e-05       167.885       58.9959           117.253            9.5134
    16       308    1.56044978932958010e-05       168.521        59.195           116.671            9.5072
    17       318    3.90112447332395025e-06       179.344       61.7785           104.966            9.6088
    18       371    3.90112447332395025e-06       168.247       60.2056           98.6524            9.5639
    19       388    1.24692460173653511e-05        166.71       60.3765           117.791              9.49
    20       301    1.78132085962362161e-06       167.684       61.2354           105.258          9.568399
    21       395    5.93773619874540502e-07       167.188        61.494           125.501          9.339499
    22       146    7.42217024843175628e-08       168.669       59.4061           140.343            9.3569
    23       180    3.71108512421587814e-08       167.641       58.8513           119.071             9.398
    24       208    1.23702837473862610e-08       168.511       59.9804           103.874            9.4496
    25       237    3.09257093684656525e-09       166.897       60.0558           119.624          9.323999
    26       260    7.73142734211641314e-10       167.014       60.8137           135.443            9.3384
    27       229    7.73142734211641314e-10       167.303       61.2551           154.418            9.1608
    28        81    9.66428417764551642e-11       168.015       58.0007           150.187          9.268101
    29       220    3.22142805921517236e-11       169.786        59.173           133.884          9.298401
    30       193    6.44285611843034503e-12       166.106       60.8281           133.977            9.0744
    31        58    2.14761870614344834e-12       169.331       58.2896           136.395            9.0276
    32      1335    2.68452338267931043e-13       169.465       60.3241           140.153            9.0325
    33      1304    3.35565422834913804e-14       166.237       60.0961           158.903             8.931
    34      1297    4.19456778543642255e-15       167.966       59.4796            152.77            8.9548
    35        24    5.24320973179552818e-16        171.27       58.4608           165.431          8.961699
    36        21    2.62160486589776409e-15       167.722       59.4716           165.045          8.998099
    37        75    5.24320973179552818e-16       168.918       60.6413           165.029            8.8825
    38        20    6.55401216474441023e-17       169.006       60.1507           148.533          9.044001
    39       149    5.48617833616073136e-16       168.224       61.3842           147.688            8.9738
    40       151    2.84764565861672356e-16        169.41       60.1408           163.688            9.0097
    41       145    1.89843043907781562e-16       168.484       61.8085           154.647            9.0457
    42       174    3.54184750091803332e-17       167.983       62.1067           166.355            8.8986
    43       182    1.77092375045901666e-17       167.946        58.635           172.654            8.8097
    44        81    2.21365468807377082e-18       167.452       61.1368           147.508          8.970699
    45       206    6.99913407008668335e-17       167.952       61.1186            143.68            8.9099
    46       234    8.74891758760835418e-18       167.505       60.5186           165.937            8.8348
    47       214    2.18722939690208855e-18       168.509       60.4802           156.545            8.8752
    48       209    2.18722939690208855e-18       168.806       60.2785           156.919            8.8954
    49       198    2.18722939690208855e-18       166.467       60.4884           133.033            8.8561
    50       184    3.64538232817014742e-19       167.974        60.289           135.735          8.971701
    51       283    4.07056650445758218e-17       166.903       60.7639           152.251            8.7784
    52       130    5.08820813057197773e-18       166.067       59.5693           152.979            8.7949
    53       249    1.27205203264299443e-18       168.416       61.0361           140.476            8.9073
    54       314    1.27205203264299443e-18       166.324        60.512           145.742          8.717999
    55       165    1.59006504080374304e-19       814.387       50.3503           129.672            8.9418
    56       315    3.56805845800357718e-19       170.071       60.1088           148.597          8.774401
    57       223    8.92014614500894296e-20       170.912       59.6973           126.705            8.8862
    58       278    8.92014614500894296e-20        169.39       60.9402           148.139            8.8335
    59       245    2.81942989828218350e-19       168.148        61.772           154.237            8.6373
    60       149    3.52428737285272938e-20       168.373       60.4142           157.425            8.6057
    61       164    5.03469624693247075e-21       1133.28       44.6156           164.938            8.5378
    62       163    8.39116041155411792e-22       170.308       59.6954           129.177            8.7814
    63       209    1.04889505144426474e-22       168.896       60.5645           127.621            8.7641
    64       257    2.62223762861066185e-23       169.594       61.3116           187.959            8.3728
    65      1508    3.27779703576332731e-24       166.892       61.0063           156.455            8.5646
    66       129    4.09724629470415914e-25       169.418       61.1465           120.479            8.7248
    67       237    5.12155786838019893e-26       168.556       60.4429           126.748          8.711599
    68       206    6.40194733547524866e-27       168.456       60.2052           139.022          8.650499
    69       195    2.13398244515841634e-27       572.477       57.9399           104.169          8.781099
    70       248    2.66747805644802042e-28       166.232        59.863           147.341             8.568
    71       124    6.66884655192584882e-29       168.108        60.124             125.7            8.4938
    72        90    2.22294885064194961e-29        166.22       62.5155           147.628            8.3453
    73        32    2.77868606330243701e-30       166.717       60.3174           172.318          8.133699
    74        22    3.47335757912804626e-31       170.107       60.5765           149.777          8.234799
    75        52    3.47335757912804626e-31       168.868       59.3346           152.328            8.1591
    76        23    4.34169697391005782e-32       170.056       58.6382           155.029            8.2046
    77        28    1.88143188179767009e-31       168.195       60.1379           171.566            8.0731
    78        53    2.68775983113952847e-32       171.174       61.6414           229.551            7.7404
    79        22    3.35969978892441058e-33       168.805       60.1536           195.839            7.7473
    80        21    1.11989992964147025e-33       169.864       57.6882           175.034            7.9023
    81        41    1.11989992964147025e-33       167.422       60.5632           190.729            7.7693
    82        65    1.11989992964147025e-33        166.94       60.3318           195.255            7.6751
    83        58    1.86649988273578375e-34       166.735       59.4105           190.676            7.5929
    84        62    6.22166627578594548e-35       168.699       60.8923           171.731            7.6424
    85        60    6.22166627578594548e-35       167.426       60.0537           212.487            7.2532
    86        23    7.77708284473243185e-36       170.574       58.7303           246.843            7.0976
    87        25    1.94427071118310796e-36       168.457       59.7952           221.427            7.2462
    88        63    4.86067677795776991e-37       166.788       60.5103           211.856            7.2552
    89        63    4.86067677795776991e-37       166.572       60.9564           249.963            6.7917
    90      1404    6.07584597244721239e-38       168.343       58.8611           235.711            6.9468
    91        20    2.02528199081573738e-38       169.098       60.4763           273.485            6.7706
    92        66    2.53160248851967172e-39       166.724       59.9041           293.232            6.5204
    93      1377    3.16450311064958965e-40        168.91       59.9021           269.311            6.6865
    94        23    3.16450311064958965e-40       169.853       60.5102           222.498            6.7889
    95        14    5.27417185108264975e-41       167.881       59.8134           279.653            6.4649
    96      1267    6.59271481385331219e-42       297.578       60.4395           280.046            6.5378
    97        34    1.64817870346332805e-42       166.013       61.0778           261.362            6.4388
    98        26    1.64817870346332805e-42       167.572       59.3808           267.895            6.0954
    99      1226    2.06022337932916006e-43       169.283       60.6036           281.749             6.466
   100        94    4.69988458409464588e-43       167.808       58.5634           299.884             6.212
   101        75    1.17497114602366147e-43       170.057       59.9802           336.645            5.7287
   102        14    1.46871393252957684e-44       169.681       61.2153           305.208            5.8314
   103        69    1.46871393252957684e-44       167.495       60.8373           317.089            5.4955
   104        13    4.89571310843192279e-45       169.944       57.9486           299.375            5.6128
   105        33    1.22392827710798070e-45       166.314       61.1737           367.384            5.1836
   106        17    3.05982069276995174e-46       168.589        58.947           370.402            4.8013
   107      1037    3.82477586596243968e-47       170.584       59.3957           404.369            4.4468
   108       961    4.78096983245304960e-48        165.77        61.448           424.675            4.3595
   109       942    5.97621229056631200e-49       166.122       61.0822           438.156            4.5238
   110        35    2.98810614528315600e-49       166.535        60.625           382.063             4.924
   111        99    1.09891628169482405e-47       170.632       61.3753           428.584             4.888
   112       129    3.66305427231608015e-48       168.715       61.4846           484.485            4.3073
   113        59    4.57881784039510019e-49       167.034       62.4755           493.023            4.1893
   114        81    6.54116834342157170e-50       169.622       60.9787           513.337            4.0881
   115        50    3.27058417171078585e-50       169.682       57.7498           535.108             3.839
   116        26    4.08823021463848231e-51       168.294       60.8615           494.237            3.6692
   117        19    5.11028776829810289e-52       170.645        59.717           468.376            3.7232
   118        52    1.74275182574412628e-52       168.553       61.1579           417.257            3.7228
   119        13    2.17843978218015786e-53       169.824       61.3358           455.549              3.62
   120        23    2.17843978218015786e-53       172.934       61.0714           459.576            3.9734
   121        68    7.26146594060052580e-54       166.717        62.063           470.863            3.4013
   122        12    1.21024432343342101e-54       169.888       60.1924            506.84            3.3549
   123        13    3.02561080858355254e-55       167.178       59.9892           422.507            3.5961
   124        14    3.78201351072944067e-56       172.548       61.9222            483.86            3.0893
   125         8    4.72751688841180084e-57       168.706       59.5603           458.082            3.0592
   126        11    1.18187922210295021e-57       167.872       58.1126           559.568            2.4994
   127       853    1.47734902762868776e-58       169.937       58.6328           508.372            2.6361
   128        28    9.84899351752458449e-59       170.188       59.8415           509.556             2.665
   129        39    2.46224837938114612e-59       167.154       59.9029           603.582            2.1199
   130        22    6.15562094845286531e-60       169.373       60.5172           620.973            1.6554
