# Supplementary material for: Simulation-driven design of stabilized SARS-CoV-2 spike S2 immunogens
Source: Nat Commun. 2024 Aug 27;15:7370. doi: 10.1038/s41467-024-50976-9 (PMC11350062; doi:10.1038/s41467-024-50976-9)
Supplement: Supplementary file 6 — Supplementary Data 1 [file 41467_2024_50976_MOESM6_ESM.zip › WE_opening_pathways/opening_traces/HexaPro-SS-2W/HexaPro-SS-2W_opening_trace_339_1570.txt]

# Trace of trajectory ending in n_iter:seg_id 339:1570 (endpoint type SEG_ENDPOINT_CONTINUES)
# column  0: iteration (0 => initial state)
# column  1: seg_id (or initial state ID)
# column  2: weight
# column  3: wallclock time (s)
# column  4: CPU time (s)
# columns 5 -- 6: final progress coordinate value
     0       199    0.00000000000000000e+00             0             0           134.185            9.7221
     1        19    4.00000000000000008e-03       170.425       60.0743           133.946             9.755
     2       200    1.33333333333333329e-03       166.963       62.4488           120.194             9.922
     3       492    2.47619047619047645e-03       167.498       61.1064           107.362          9.914001
     4       570    2.47619047619047645e-03        169.14       58.0608           109.057            9.7291
     5       191    8.25396825396825483e-04       171.292       61.1817           112.961            9.8282
     6       447    3.62242063492063506e-03       170.466       59.3254           110.718            9.8133
     7       438    3.62242063492063506e-03       168.879       60.8442           114.721            9.7724
     8       413    1.20747354497354495e-03       170.931       59.5257           101.331            9.8517
     9       574    1.20747354497354495e-03       171.986       59.2272           108.421            9.7842
    10       536    2.42270155349466176e-03       171.147       60.0951           129.842            9.6753
    11       404    4.84540310698932340e-04       167.556       60.4792           114.033            9.6698
    12       359    4.84540310698932340e-04       166.663        60.767           120.264            9.6372
    13       317    8.42642886237973199e-04       169.862       59.1517           122.458            9.6168
    14       317    2.80880962079324418e-04       169.926       59.9936           116.247          9.613501
    15       354    4.68134936798874030e-05       167.885       58.9959           117.253            9.5134
    16       308    1.56044978932958010e-05       168.521        59.195           116.671            9.5072
    17       318    3.90112447332395025e-06       179.344       61.7785           104.966            9.6088
    18       371    3.90112447332395025e-06       168.247       60.2056           98.6524            9.5639
    19       388    1.24692460173653511e-05        166.71       60.3765           117.791              9.49
    20       301    1.78132085962362161e-06       167.684       61.2354           105.258          9.568399
    21       395    5.93773619874540502e-07       167.188        61.494           125.501          9.339499
    22       146    7.42217024843175628e-08       168.669       59.4061           140.343            9.3569
    23       180    3.71108512421587814e-08       167.641       58.8513           119.071             9.398
    24       208    1.23702837473862610e-08       168.511       59.9804           103.874            9.4496
    25       237    3.09257093684656525e-09       166.897       60.0558           119.624          9.323999
    26       260    7.73142734211641314e-10       167.014       60.8137           135.443            9.3384
    27       229    7.73142734211641314e-10       167.303       61.2551           154.418            9.1608
    28        81    9.66428417764551642e-11       168.015       58.0007           150.187          9.268101
    29       220    3.22142805921517236e-11       169.786        59.173           133.884          9.298401
    30       193    6.44285611843034503e-12       166.106       60.8281           133.977            9.0744
    31        58    2.14761870614344834e-12       169.331       58.2896           136.395            9.0276
    32      1335    2.68452338267931043e-13       169.465       60.3241           140.153            9.0325
    33      1304    3.35565422834913804e-14       166.237       60.0961           158.903             8.931
    34      1297    4.19456778543642255e-15       167.966       59.4796            152.77            8.9548
    35        24    5.24320973179552818e-16        171.27       58.4608           165.431          8.961699
    36        21    2.62160486589776409e-15       167.722       59.4716           165.045          8.998099
    37        75    5.24320973179552818e-16       168.918       60.6413           165.029            8.8825
    38        20    6.55401216474441023e-17       169.006       60.1507           148.533          9.044001
    39       149    5.48617833616073136e-16       168.224       61.3842           147.688            8.9738
    40       151    2.84764565861672356e-16        169.41       60.1408           163.688            9.0097
    41       145    1.89843043907781562e-16       168.484       61.8085           154.647            9.0457
    42       174    3.54184750091803332e-17       167.983       62.1067           166.355            8.8986
    43       182    1.77092375045901666e-17       167.946        58.635           172.654            8.8097
    44        81    2.21365468807377082e-18       167.452       61.1368           147.508          8.970699
    45       206    6.99913407008668335e-17       167.952       61.1186            143.68            8.9099
    46       234    8.74891758760835418e-18       167.505       60.5186           165.937            8.8348
    47       214    2.18722939690208855e-18       168.509       60.4802           156.545            8.8752
    48       209    2.18722939690208855e-18       168.806       60.2785           156.919            8.8954
    49       198    2.18722939690208855e-18       166.467       60.4884           133.033            8.8561
    50       184    3.64538232817014742e-19       167.974        60.289           135.735          8.971701
    51       283    4.07056650445758218e-17       166.903       60.7639           152.251            8.7784
    52       134    5.08820813057197773e-18       167.152       60.8405           149.887            8.8082
    53       244    5.08820813057197773e-18       167.006        60.944           158.763            8.7886
    54       210    1.27205203264299443e-18       166.341       59.6331           152.568            8.7786
    55       259    1.27205203264299443e-18       169.455       58.8796           152.409             8.865
    56       325    2.54410406528598887e-18       935.425       46.0126           151.628            8.9587
    57       332    6.36026016321497216e-19       170.348       58.8434           124.218            9.0826
    58       471    4.38743997071117691e-18        167.89       59.9668           119.997            9.1115
    59       387    1.46247999023705903e-18        168.77       60.4601           117.844             9.069
    60       411    2.43746665039509823e-19       169.159       60.1854           123.456            9.1247
    61       512    1.91446779783045943e-18       169.154       58.9965           121.994          9.114799
    62       571    1.91446779783045943e-18       362.542       55.8857            146.41             8.901
    63       308    1.27631186522030635e-18       166.765        60.614           114.966            8.9828
    64       369    1.77801989121385446e-19       167.215       62.0613           129.323            9.0609
    65       559    8.08051084863796121e-19       171.376       61.9854           131.614            9.0149
    66       450    8.08051084863796121e-19       168.202        60.115           119.848          9.118999
    67       572    8.08051084863796121e-19       362.937       57.8843           112.659            9.1298
    68       479    1.61610216972759229e-19       166.333       60.6572           135.288            9.1177
    69       488    1.61610216972759229e-19        169.28       58.9751           123.078            9.1336
    70       443    1.61610216972759229e-19       168.637       60.4264           154.169            8.9113
    71       385    4.04025542431898072e-20       169.463       61.2392           115.236             9.155
    72       448    5.31321993191065506e-20       167.341       61.7951           131.598          9.096399
    73       479    1.50603100698343233e-19       167.829       63.2589           136.536            9.1163
    74       465    1.50603100698343233e-19        167.37       60.5301           113.323          9.254499
    75       624    3.76507751745858083e-20       168.066       62.1877           125.432          9.146299
    76       471    7.97838704834633622e-20       170.435       60.2782            118.08            9.2391
    77       530    7.97838704834633622e-20       167.717       59.8094           131.949             8.903
    78       480    7.97838704834633622e-20       363.155       59.0844           133.252            8.9458
    79       446    7.97838704834633622e-20       362.476       48.9665           136.652            8.8259
    80       440    7.97838704834633622e-20       364.207       61.1826           139.617              8.89
    81       474    2.65946234944877864e-20       169.356       61.0222           119.437             8.924
    82       625    2.65946234944877864e-20       362.882       58.6886           135.914            8.9412
    83       555    2.65946234944877864e-20       304.174       58.2883           127.445          8.911901
    84       548    5.31892469889755713e-21        168.28       60.5576           113.332          8.938601
    85       586    5.31892469889755713e-21       166.793       60.8867           111.674            9.0335
    86       642    1.32973117472438928e-21        168.15       57.7847           107.037          8.951099
    87       625    2.65946234945001199e-21       166.449       61.0225           112.952            8.9914
    88       650    3.32432793681251499e-22       169.105       59.6169           116.066            8.9312
    89       652    1.78273107605323463e-21       168.979       59.5635           115.309            8.8456
    90       674    1.78273107605323463e-21       169.129       59.4455           111.978            8.7284
    91       593    2.22841384506654329e-22        167.36       60.0211           132.221             8.555
    92       493    2.78551730633317911e-23       169.308       59.1864           134.469            8.6017
    93       508    3.48189663291647389e-24       167.123        60.384           143.579            8.5508
    94       499    1.16063221097215802e-24       170.143       59.5579           125.961            8.5433
    95       520    2.90158053907224453e-25       169.327       61.5405           137.695          8.506701
    96       474    9.67193513024081549e-26       166.887       60.0235           134.171            8.4723
    97       459    1.61198918837346915e-26       168.158       59.8829            135.13            8.3777
    98       480    4.02997297093367288e-27        167.59       61.2762           153.261            8.3109
    99       464    4.02997297093367288e-27        165.78       60.3497           162.838          8.279699
   100       502    5.03746621366709110e-28       1039.03       43.0624            123.62            8.5445
   101       509    6.29683276708386388e-29       371.546       57.9296           167.075            8.2299
   102       549    1.57442309601283675e-29       357.654       60.6043           174.026             7.968
   103       418    1.96802887001604594e-30       167.565       61.9108           196.054            7.7197
   104       481    6.56009623338681951e-31       167.581       60.1014           160.304            7.8209
   105       410    8.20012029173352439e-32       169.348       62.3202           209.353            7.6049
   106       460    1.36668671528892073e-32       168.167       58.7172           210.925            7.6107
   107       454    4.79161504493366763e-32       170.701       60.5219           217.234            7.5426
   108       399    3.19441002995577842e-32       171.673       61.6733           217.091            7.5638
   109       376    1.06480334331859285e-32       354.285       53.5896           252.402            7.4019
   110       436    1.37117948530544613e-33       362.856       58.6517           236.979            7.4215
   111       427    6.85589742652723063e-34       167.887       59.8732           223.358            7.3743
   112       465    5.32115910939277239e-33       168.519       60.6199           234.906            7.3891
   113       458    7.60165587056110317e-34       169.095        58.648           215.376            7.2866
   114       456    1.73787802719015914e-33       169.082       60.8851           242.473            7.1344
   115       428    1.15858535146010615e-33       169.506       59.1354           252.753            7.0184
   116       434    1.44823168932513269e-34       169.392       60.9454           272.813            6.8333
   117       403    7.24115844662566343e-35       167.474       60.2743           252.637            7.1189
   118       487    1.50980083865200453e-34       169.266       60.1182           274.592            6.8681
   119       420    3.77450209663001133e-35       168.199       59.3012           246.789            6.9258
   120       411    1.25816736554333702e-35       169.686       59.0879           293.472            6.9397
   121       513    2.01279530436452652e-35       169.328       61.3872           333.297            6.6846
   122       415    4.02559060872905291e-36       167.921       60.6837           285.605            6.8253
   123       432    4.02559060872905291e-36       169.751       60.7792           366.307            6.4415
   124       452    1.00639765218226323e-36       167.024       61.2846           326.406            6.5478
   125       501    2.26954333846586326e-36       167.479       60.4239           324.758             6.384
   126       496    2.26954333846586326e-36       166.665       61.2219           331.862            6.0717
   127       384    2.83692917308232907e-37       169.639       62.3195           411.025            5.8283
   128       454    1.33876714057784090e-37       168.868       59.8478           374.317            5.7438
   129       378    1.67345892572230113e-38       468.901       59.9137            443.11            5.4839
   130       426    2.09182365715287641e-39       170.185       61.2036           402.813            5.4785
   131       382    2.09182365715287641e-39       379.175       59.4748           409.184            5.3451
   132       380    6.97274552384292165e-40       168.481       59.7743           408.958            5.3352
   133       370    6.97274552384292165e-40        168.96       61.1772           468.847            5.0969
   134       392    8.71593190480365206e-41       168.978       59.4096           421.056            5.1818
   135       418    1.74318638096073041e-40       952.569        47.983           466.354            4.5998
   136       372    2.17898297620091302e-41       167.592       61.3249           376.166            5.1882
   137       424    5.20534848964641595e-41        168.12       61.9035           420.214            4.8933
   138       370    5.20534848964641595e-41       167.765       61.0163           362.308            4.8262
   139       350    6.50668561205801993e-42       167.052       60.9527           446.096            4.3674
   140       297    4.33779040803867995e-42       774.783       44.7373           463.935            4.6301
   141       393    9.16353718086828052e-42       168.365       60.7177           471.506             4.384
   142       307    1.83270743617365623e-42       167.636       59.9395           483.406            4.5965
   143       316    3.39610026816889775e-42       168.005       61.8454          527.1291            3.9122
   144       234    6.79220053633779550e-43       169.528       61.3897           446.153            4.2266
   145       313    4.40168149036265929e-42       166.758       62.0426            494.56             4.254
   146       327    2.20084074518132965e-42       167.734       60.6596            494.43            4.2135
   147       232    4.40168149036265929e-43       167.727       60.6536           517.548            4.0197
   148       244    1.46722716345421976e-43       166.877       59.7281           493.601            4.0425
   149       253    1.46722716345421976e-43       168.034       61.8702           542.935            3.6021
   150       253    1.46722716345421976e-43       168.175       58.7522           506.278            4.0638
   151       269    6.68225412351786917e-43       167.437       62.0428           550.362            3.6924
   152       180    8.35281765439733646e-44       168.508       60.9517           464.257            4.0677
   153       271    4.47023053372388712e-43       168.337       60.3479           465.486             4.074
   154       262    2.23511526686194356e-43       167.316       60.4618           488.373            3.9721
   155       243    5.58778816715485890e-44       166.186       59.7427           486.832            3.6195
   156       167    6.98473520894357362e-45       170.488       61.2269          576.8051            3.2848
   157       207    2.09542056268307209e-44       167.076       59.3176           577.706            3.2217
   158       187    8.22292704260929792e-45       168.574       58.3189           540.772            3.1956
   159       182    1.90951911638628049e-44       172.768        60.042           541.285            3.6315
   160       180    9.54759558193140245e-45       171.255       59.3083           502.984            3.7606
   161       161    3.18253186064380102e-45       165.595       59.6197           536.515            3.8542
   162       173    9.62917677567200149e-45       168.476        61.731           525.901            3.7521
   163       181    9.62917677567200149e-45        170.35       59.8477           561.733            3.4604
   164       194    9.62917677567200149e-45       165.947        59.899           549.805            3.8417
   165       193    9.62917677567200149e-45       166.938       61.2183          584.8061            3.7967
   166       200    5.44418767089178725e-45       166.465       58.7719           605.774            3.4963
   167       207    1.36104691772294681e-45       168.642       59.9916           600.845            3.1061
   168       115    3.40261729430736703e-46       170.882       59.0876           609.955            3.0422
   169        97    3.40261729430736703e-46       166.057       60.1199            658.66            2.5947
   170       108    1.13420576476912241e-46       167.603       59.8316           667.742            2.1902
   171        38    1.41775720596140301e-47       167.709       58.9335           624.445            2.2252
   172        39    7.08878602980701505e-48       166.769       59.0739           642.226            2.5939
   173       126    2.35341827969481328e-46       192.615       93.4364           622.787            2.4647
   174        96    7.84472759898271062e-47       168.638       59.0398           697.708            2.0864
   175        43    1.12067537128324434e-47       168.603       58.8079           667.041            2.5737
   176       106    1.29248301099158157e-46       167.849       60.9148          612.8141            2.7322
   177        92    2.51085158040563050e-46        193.69       95.2808          653.2921             2.807
   178        87    6.27712895101407626e-47       173.206       65.9069           624.322            3.2066
   179       112    6.27712895101407626e-47        169.56       58.3265           544.748            3.0466
   180        90    2.09237631700469200e-47       173.766       64.2554           567.788            3.1229
   181        99    1.18994996212861216e-46       166.607       59.9352           607.771            2.6886
   182       105    1.18994996212861216e-46       167.752       58.6038           540.199            2.9315
   183        96    3.96649987376204068e-47       166.853       60.3239           586.863            2.5512
   184       109    3.96649987376204068e-47       168.288       58.5532           592.038             2.439
   185       108    3.96649987376204068e-47       168.145       59.9886           587.485            2.5384
   186       107    3.96649987376204068e-47       167.175       58.9739           564.634             2.409
   187        34    9.90011794259592336e-48       165.587       59.0975            645.79            2.2538
   188        43    9.90011794259592336e-48       167.322       58.4953          626.7281             2.375
   189        41    2.47502948564898084e-48       167.853        61.413           559.447            2.7672
   190       101    4.59668145432071346e-47       166.841       60.6389           569.989            2.6887
   191       111    4.59668145432071346e-47       168.721       59.9114           636.368            2.2511
   192        43    5.74585181790089183e-48        167.75       58.9674           619.411            2.2357
   193        31    7.18231477237611479e-49       193.766       93.8542           625.582            2.4424
   194       113    5.02033891234290262e-48       170.757       59.5344           563.375            2.8843
   195       113    2.13417471730394569e-47       170.807       59.7485           484.868            3.3399
   196        88    3.04882102471992259e-48       175.055        66.265           506.157            3.6176
   197       106    1.73982522212760741e-47       167.398       60.1023           531.411            3.5187
   198       103    1.73982522212760741e-47       167.539       58.6788          513.8061            3.5339
   199       103    1.73982522212760741e-47       167.169       61.3603           478.114            3.5194
   200        87    5.79941740709202429e-48       170.279       60.9559           468.082            3.5823
   201        96    5.80556115633686737e-48       165.811       59.3437           500.815            3.5086
   202       100    4.26202431454984833e-47        167.19       58.5022           507.988            3.5573
   203       102    4.26202431454984833e-47        166.61       60.5463           504.749            3.1693
   204        91    4.26202431454984833e-47       171.039        60.487           515.263            2.8473
   205        19    5.32753039318731042e-48       169.715        59.839           636.818            3.2135
   206       107    1.33188259829682760e-48       168.455       57.9134           603.943            2.9427
   207       105    6.18599323115418853e-48       167.318       59.1016             645.2            3.6469
   208       107    8.83713318736312647e-49       167.513       59.3672           610.255            3.8049
   209       106    1.59141988584055761e-48       167.736       57.9728           564.255            4.1103
   210       215    3.18283977168111514e-49       171.659       59.6377           571.851             4.765
   211       204    1.06094659056037165e-49       169.393       59.7128            601.38            4.2261
   212       205    7.07297727040247766e-50       168.882       59.6659           638.597            3.7035
   213       118    6.59095265778376081e-49       172.292       60.6016           645.255            3.6435
   214       105    1.38142730890662413e-48       167.916       61.1433           652.012            3.4787
   215       119    1.38142730890662413e-48       171.132       59.1956           629.291             3.102
   216       110    1.38142730890662413e-48       169.017       58.7134           632.289            2.9356
   217       118    1.38142730890662413e-48       171.505       59.2731          604.5562            3.0027
   218       109    2.82423001438857410e-48       172.613       65.3217           640.725            3.3057
   219       112    2.82423001438857410e-48       169.072       60.0472           687.538            2.7891
   220        50    4.70705002398095658e-49       171.076       60.0565           679.146            3.1389
   221       119    4.70705002398095658e-49       171.043       60.2646            708.94            3.5637
   222       115    4.70705002398095658e-49       170.358       58.9596          721.4041            3.8379
   223       117    1.56901667466031886e-49       170.009       59.9956           842.284            3.5163
   224       134    1.96127084332539858e-50       166.008       58.2585            819.49            4.2165
   225       141    1.96127084332539858e-50       167.745       59.7698          738.7209            4.4642
   226       132    3.79387226991709741e-49       166.704       58.5807           844.902            4.4039
   227       137    5.41981752845299644e-50       168.312       59.4639           802.998            4.6298
   228       238    3.61321168563533112e-50       168.322       60.2424           770.785            3.9036
   229       129    8.06709811099069321e-50       166.297       59.4353           730.808            4.2384
   230       108    4.85078837091877997e-49       168.917       61.4263           689.199            5.0982
   231       213    8.08464728486463328e-50       170.263       59.8354           744.948            4.5885
   232       119    6.42379681342874057e-49        170.83       58.9002           812.893            4.9072
   233       241    8.02974601678592571e-50       170.349       59.4789          787.2151            4.6377
   234       136    2.00743650419648143e-50       167.038       60.1213           761.178            4.4203
   235       136    8.80475626139241738e-50       168.444       60.2754           743.156            3.7553
   236       135    4.98025926578804858e-49       166.866       59.1707           726.888            4.4047
   237       138    4.98025926578804858e-49       167.975       59.4407           645.834            4.3292
   238       126    9.96963957157087140e-49       197.513       99.1097           624.443            4.0146
   239       126    9.96963957157087140e-49       196.783       97.0752           706.425            4.1339
   240       141    2.49240989289271785e-49       167.862       58.2676           653.789            4.6504
   241       143    2.49240989289271785e-49       169.157       60.8214           665.288            4.3092
   242       134    4.98481978578543570e-49        167.06       58.3335            670.32            4.7026
   243       133    4.98481978578543570e-49       166.809       61.2036          580.9521            5.2873
   244       230    6.23102473223179462e-50       191.985       93.9929           635.707            5.4838
   245       236    8.90146390318827752e-51        167.09       58.6271           755.876            4.8038
   246       144    1.12809311464143251e-49       169.288       60.8837           723.298            4.8078
   247       148    2.82023278660358127e-50       170.966        59.243           691.823            5.0818
   248       157    2.82023278660358127e-50       194.406       95.9757           780.539            5.4384
   249       279    4.36773297067516122e-51       176.977       67.0908          796.7599            5.2146
   250       275    1.09193324266879031e-51       174.101       64.7534           788.396            5.7388
   251       273    1.09193324266879031e-51       171.126       59.7514           737.697            4.8714
   252       152    1.61827109463288079e-50       174.572       65.6664           757.152            5.2007
   253       256    2.02283886829110098e-51       166.926        58.397           800.065            5.0118
   254       163    7.86283421162095344e-51       167.163        61.157           735.596            5.0359
   255       147    5.62049919597585119e-50       171.847       59.6913           686.477            5.6983
   256       235    7.02562399496981399e-51       167.881        58.754           680.292            5.0735
   257       137    6.33071289251395736e-50       166.738       60.6174           698.673            5.0078
   258       139    2.11023763083798586e-50        167.67       59.0669           652.567            5.2512
   259       132    5.38213691801861839e-50       181.538        60.334           661.367            5.2916
   260       139    5.38213691801861839e-50        167.52       58.8314           642.922            5.2572
   261       230    6.72767114752327299e-51        167.05       59.5694           591.999            5.6057
   262       244    1.12127852458721212e-51       170.469       59.7567           643.985            5.4487
   263       244    2.24255704917442423e-51       169.505       58.9506           647.388            5.9288
   264       227    7.47519016391474744e-52       166.242       59.0555            682.24            5.5144
   265       240    7.47519016391474744e-52       169.008       60.2086           698.347            5.8211
   266       263    3.89413403845296221e-52       166.543       59.6239           709.161            6.2687
   267       261    3.89413403845296221e-52       167.765       59.4234           598.628            6.6136
   268       246    7.99477914013440612e-52       172.055       60.0423           596.153            6.7868
   269       237    3.99738957006720306e-52       167.756       59.0597           573.982            6.2582
   270       255    3.99738957006720306e-52       168.245       57.2208           493.643            6.2065
   271       247    9.75473704228771384e-05        163.73        53.238           473.623            6.4884
   272       236    4.87736852114385692e-05       165.624       55.8115           511.045            6.1126
   273       240    4.87736852114385692e-05       164.102       55.5315           565.747            5.8932
   274       240    4.87736852114385692e-05       163.793        55.176           555.473            5.6796
   275       245    1.62578950704795231e-05       163.427       54.7748           531.639            5.6996
   276       240    4.00554704701322009e-05       164.687       55.9124           544.833            5.6447
   277       225    4.00554704701322009e-05       165.454       55.9293          587.0432            5.7343
   278       241    4.00554704701322009e-05       163.989       53.5464           613.605            5.5429
   279       242    1.00138676175330502e-05       167.245       59.6244           576.413            5.9269
   280       253    1.00138676175330502e-05       167.454       57.2871           522.766             6.543
   281       241    1.00138676175330502e-05       170.217       63.1776           553.419            6.7119
   282       247    2.06165430804327977e-05        173.04       62.1545           577.498            6.3469
   283       254    5.15413577010819943e-06       173.013       62.5465           551.115            6.7978
   284       243    1.06767141131270342e-05       170.559       61.2524           583.468            6.1554
   285       251    5.33835705656351712e-06       170.769       61.2881          577.1461             6.024
   286       245    9.81402389450921761e-06        166.47       55.5073          614.8972            5.8435
   287       252    9.81402389450921761e-06       167.515       57.6758           591.307            6.2841
   288       254    9.81402389450921761e-06       168.103        57.187            568.55            6.8424
   289       226    1.67032536875644205e-05       162.556       55.1227            634.68            6.1054
   290       259    5.56775122918813987e-06       165.777       57.2638           605.707            6.0496
   291       262    1.14416437667077049e-05       166.337       58.2375           532.669            6.2157
   292       249    1.14416437667077049e-05        166.41        56.582           520.101            5.9993
   293       237    1.14416437667077049e-05       166.919       56.9833           568.398            5.9211
   294       261    5.72082188335385247e-06       165.893       57.7841           627.498            4.9719
   295       151    5.72082188335385247e-06       165.682       55.7823          605.7541            5.4539
   296       139    1.11281699368977201e-05       166.394       56.3791          617.2581            5.3988
   297       143    1.11281699368977201e-05       171.717       57.2829           560.627            5.5586
   298       143    1.11281699368977201e-05       170.801       58.0409           604.897            5.0108
   299       141    2.45068930378056300e-05       168.025       57.8287           654.454            4.0457
   300       139    8.16896434593521055e-06       166.583       55.1548           665.058            3.4482
   301      1533    1.02112054324190132e-06       164.416       56.4635           610.355            3.5694
   302       123    7.57873163902274544e-06       168.565       56.6465          589.5771            3.5877
   303       127    1.44655893678104751e-05       171.062       58.5809           600.579            3.6124
   304       116    2.86461539617172358e-05       167.102       56.8797           581.237            4.1848
   305       127    2.86461539617172358e-05       171.723       57.9546           638.595            3.8269
   306       136    1.43230769808586179e-05       165.864       54.2331             628.9            4.1634
   307       146    9.54871798723907915e-06       165.529       57.8212           581.933            4.3484
   308       143    1.79454088895477954e-05       171.686       60.8432           550.058            3.4274
   309       121    1.79540122863143791e-05       166.703       59.5967           566.466             3.836
   310       136    1.79540122863143791e-05       166.115       59.0247           614.354            4.0995
   311       138    1.79540122863143791e-05       167.176       60.3937           613.625            3.5735
   312       138    1.79540122863143791e-05       166.405       60.7008           644.232            3.5513
   313        49    2.56485889804491136e-06       166.125       59.3016           619.451             3.805
   314       140    9.40692162974310464e-06       167.976       60.0347           657.877            3.3851
   315        43    6.27128108649540309e-06       168.156       60.0081          646.8061            3.2633
   316        45    2.09042702883180089e-06       169.214       61.2682           593.315             3.166
   317        43    2.09042702883180089e-06        167.98       60.2577           639.718            3.0015
   318        48    2.09042702883180089e-06       167.901       61.0123           668.499             3.273
   319        55    3.58635584397915579e-06       172.291       61.6681           691.163            3.2076
   320        57    3.58635584397915579e-06       167.491       60.7471           662.957            3.2565
   321        48    1.79317792198957789e-06       348.474       59.3807           713.648            2.8222
   322        61    1.79317792198957789e-06       168.178       60.5248          634.4261            3.4053
   323        54    1.79317792198957789e-06       168.311       61.1889           605.706             3.563
   324        46    1.79317792198957789e-06       168.886       60.9163           571.252            3.6062
   325        42    1.79317792198957789e-06       166.842       60.3496           617.313            3.6307
   326        45    1.79317792198957789e-06        168.73       59.7305           643.807            3.3004
   327        51    1.79317792198957789e-06        167.85       60.5904           587.903            3.7943
   328        53    1.79317792198957789e-06       168.387       60.6195          697.6161            3.7154
   329        63    5.97725973996526000e-07       171.055       61.7588           611.444            3.6903
   330        40    3.39664183656129141e-06       166.786       60.6063           628.313            3.6638
   331        48    3.19576061933769275e-05       181.221       54.3142           625.996              3.53
   332        41    3.19576061933769275e-05       167.813       57.5423           725.863            2.9947
   333        50    1.06525353977923092e-05       166.929       58.5149           667.027            2.6487
   334        47    1.06525353977923092e-05       175.605       57.8642           743.497            2.2098
   335        59    1.06525353977923092e-05       176.061       56.7282          722.5511             2.238
   336        57    3.55084513259743625e-06       167.672       58.0846           783.701            2.1533
   337        66    3.55084513259743625e-06       165.448       56.4879           795.915            2.1216
   338        68    1.77542256629871812e-06       163.405        54.616            695.76             2.033
   339      1570    2.21927820787339765e-07       162.963       55.9045           758.904            1.9267
