# Supplementary material for: Simulation-driven design of stabilized SARS-CoV-2 spike S2 immunogens
Source: Nat Commun. 2024 Aug 27;15:7370. doi: 10.1038/s41467-024-50976-9 (PMC11350062; doi:10.1038/s41467-024-50976-9)
Supplement: Supplementary file 6 — Supplementary Data 1 [file 41467_2024_50976_MOESM6_ESM.zip › WE_opening_pathways/opening_traces/HexaPro-SS-2W/HexaPro-SS-2W_opening_trace_298_1546.txt]

# Trace of trajectory ending in n_iter:seg_id 298:1546 (endpoint type SEG_ENDPOINT_CONTINUES)
# column  0: iteration (0 => initial state)
# column  1: seg_id (or initial state ID)
# column  2: weight
# column  3: wallclock time (s)
# column  4: CPU time (s)
# columns 5 -- 6: final progress coordinate value
     0       199    0.00000000000000000e+00             0             0           134.185            9.7221
     1        19    4.00000000000000008e-03       170.425       60.0743           133.946             9.755
     2       200    1.33333333333333329e-03       166.963       62.4488           120.194             9.922
     3       492    2.47619047619047645e-03       167.498       61.1064           107.362          9.914001
     4       570    2.47619047619047645e-03        169.14       58.0608           109.057            9.7291
     5       191    8.25396825396825483e-04       171.292       61.1817           112.961            9.8282
     6       447    3.62242063492063506e-03       170.466       59.3254           110.718            9.8133
     7       438    3.62242063492063506e-03       168.879       60.8442           114.721            9.7724
     8       413    1.20747354497354495e-03       170.931       59.5257           101.331            9.8517
     9       574    1.20747354497354495e-03       171.986       59.2272           108.421            9.7842
    10       536    2.42270155349466176e-03       171.147       60.0951           129.842            9.6753
    11       404    4.84540310698932340e-04       167.556       60.4792           114.033            9.6698
    12       359    4.84540310698932340e-04       166.663        60.767           120.264            9.6372
    13       317    8.42642886237973199e-04       169.862       59.1517           122.458            9.6168
    14       317    2.80880962079324418e-04       169.926       59.9936           116.247          9.613501
    15       354    4.68134936798874030e-05       167.885       58.9959           117.253            9.5134
    16       308    1.56044978932958010e-05       168.521        59.195           116.671            9.5072
    17       318    3.90112447332395025e-06       179.344       61.7785           104.966            9.6088
    18       371    3.90112447332395025e-06       168.247       60.2056           98.6524            9.5639
    19       388    1.24692460173653511e-05        166.71       60.3765           117.791              9.49
    20       301    1.78132085962362161e-06       167.684       61.2354           105.258          9.568399
    21       395    5.93773619874540502e-07       167.188        61.494           125.501          9.339499
    22       146    7.42217024843175628e-08       168.669       59.4061           140.343            9.3569
    23       180    3.71108512421587814e-08       167.641       58.8513           119.071             9.398
    24       208    1.23702837473862610e-08       168.511       59.9804           103.874            9.4496
    25       237    3.09257093684656525e-09       166.897       60.0558           119.624          9.323999
    26       260    7.73142734211641314e-10       167.014       60.8137           135.443            9.3384
    27       229    7.73142734211641314e-10       167.303       61.2551           154.418            9.1608
    28        81    9.66428417764551642e-11       168.015       58.0007           150.187          9.268101
    29       220    3.22142805921517236e-11       169.786        59.173           133.884          9.298401
    30       193    6.44285611843034503e-12       166.106       60.8281           133.977            9.0744
    31        58    2.14761870614344834e-12       169.331       58.2896           136.395            9.0276
    32      1335    2.68452338267931043e-13       169.465       60.3241           140.153            9.0325
    33      1304    3.35565422834913804e-14       166.237       60.0961           158.903             8.931
    34      1297    4.19456778543642255e-15       167.966       59.4796            152.77            8.9548
    35        24    5.24320973179552818e-16        171.27       58.4608           165.431          8.961699
    36        21    2.62160486589776409e-15       167.722       59.4716           165.045          8.998099
    37        75    5.24320973179552818e-16       168.918       60.6413           165.029            8.8825
    38        20    6.55401216474441023e-17       169.006       60.1507           148.533          9.044001
    39       149    5.48617833616073136e-16       168.224       61.3842           147.688            8.9738
    40       151    2.84764565861672356e-16        169.41       60.1408           163.688            9.0097
    41       145    1.89843043907781562e-16       168.484       61.8085           154.647            9.0457
    42       174    3.54184750091803332e-17       167.983       62.1067           166.355            8.8986
    43       182    1.77092375045901666e-17       167.946        58.635           172.654            8.8097
    44        81    2.21365468807377082e-18       167.452       61.1368           147.508          8.970699
    45       206    6.99913407008668335e-17       167.952       61.1186            143.68            8.9099
    46       234    8.74891758760835418e-18       167.505       60.5186           165.937            8.8348
    47       214    2.18722939690208855e-18       168.509       60.4802           156.545            8.8752
    48       209    2.18722939690208855e-18       168.806       60.2785           156.919            8.8954
    49       198    2.18722939690208855e-18       166.467       60.4884           133.033            8.8561
    50       184    3.64538232817014742e-19       167.974        60.289           135.735          8.971701
    51       283    4.07056650445758218e-17       166.903       60.7639           152.251            8.7784
    52       134    5.08820813057197773e-18       167.152       60.8405           149.887            8.8082
    53       244    5.08820813057197773e-18       167.006        60.944           158.763            8.7886
    54       210    1.27205203264299443e-18       166.341       59.6331           152.568            8.7786
    55       259    1.27205203264299443e-18       169.455       58.8796           152.409             8.865
    56       325    2.54410406528598887e-18       935.425       46.0126           151.628            8.9587
    57       332    6.36026016321497216e-19       170.348       58.8434           124.218            9.0826
    58       471    4.38743997071117691e-18        167.89       59.9668           119.997            9.1115
    59       387    1.46247999023705903e-18        168.77       60.4601           117.844             9.069
    60       411    2.43746665039509823e-19       169.159       60.1854           123.456            9.1247
    61       512    1.91446779783045943e-18       169.154       58.9965           121.994          9.114799
    62       571    1.91446779783045943e-18       362.542       55.8857            146.41             8.901
    63       308    1.27631186522030635e-18       166.765        60.614           114.966            8.9828
    64       369    1.77801989121385446e-19       167.215       62.0613           129.323            9.0609
    65       559    8.08051084863796121e-19       171.376       61.9854           131.614            9.0149
    66       450    8.08051084863796121e-19       168.202        60.115           119.848          9.118999
    67       572    8.08051084863796121e-19       362.937       57.8843           112.659            9.1298
    68       479    1.61610216972759229e-19       166.333       60.6572           135.288            9.1177
    69       488    1.61610216972759229e-19        169.28       58.9751           123.078            9.1336
    70       443    1.61610216972759229e-19       168.637       60.4264           154.169            8.9113
    71       385    4.04025542431898072e-20       169.463       61.2392           115.236             9.155
    72       448    5.31321993191065506e-20       167.341       61.7951           131.598          9.096399
    73       479    1.50603100698343233e-19       167.829       63.2589           136.536            9.1163
    74       465    1.50603100698343233e-19        167.37       60.5301           113.323          9.254499
    75       624    3.76507751745858083e-20       168.066       62.1877           125.432          9.146299
    76       471    7.97838704834633622e-20       170.435       60.2782            118.08            9.2391
    77       530    7.97838704834633622e-20       167.717       59.8094           131.949             8.903
    78       480    7.97838704834633622e-20       363.155       59.0844           133.252            8.9458
    79       446    7.97838704834633622e-20       362.476       48.9665           136.652            8.8259
    80       440    7.97838704834633622e-20       364.207       61.1826           139.617              8.89
    81       474    2.65946234944877864e-20       169.356       61.0222           119.437             8.924
    82       625    2.65946234944877864e-20       362.882       58.6886           135.914            8.9412
    83       555    2.65946234944877864e-20       304.174       58.2883           127.445          8.911901
    84       548    5.31892469889755713e-21        168.28       60.5576           113.332          8.938601
    85       586    5.31892469889755713e-21       166.793       60.8867           111.674            9.0335
    86       642    1.32973117472438928e-21        168.15       57.7847           107.037          8.951099
    87       625    2.65946234945001199e-21       166.449       61.0225           112.952            8.9914
    88       650    3.32432793681251499e-22       169.105       59.6169           116.066            8.9312
    89       652    1.78273107605323463e-21       168.979       59.5635           115.309            8.8456
    90       674    1.78273107605323463e-21       169.129       59.4455           111.978            8.7284
    91       593    2.22841384506654329e-22        167.36       60.0211           132.221             8.555
    92       493    2.78551730633317911e-23       169.308       59.1864           134.469            8.6017
    93       508    3.48189663291647389e-24       167.123        60.384           143.579            8.5508
    94       499    1.16063221097215802e-24       170.143       59.5579           125.961            8.5433
    95       520    2.90158053907224453e-25       169.327       61.5405           137.695          8.506701
    96       474    9.67193513024081549e-26       166.887       60.0235           134.171            8.4723
    97       459    1.61198918837346915e-26       168.158       59.8829            135.13            8.3777
    98       480    4.02997297093367288e-27        167.59       61.2762           153.261            8.3109
    99       464    4.02997297093367288e-27        165.78       60.3497           162.838          8.279699
   100       502    5.03746621366709110e-28       1039.03       43.0624            123.62            8.5445
   101       509    6.29683276708386388e-29       371.546       57.9296           167.075            8.2299
   102       549    1.57442309601283675e-29       357.654       60.6043           174.026             7.968
   103       418    1.96802887001604594e-30       167.565       61.9108           196.054            7.7197
   104       481    6.56009623338681951e-31       167.581       60.1014           160.304            7.8209
   105       410    8.20012029173352439e-32       169.348       62.3202           209.353            7.6049
   106       460    1.36668671528892073e-32       168.167       58.7172           210.925            7.6107
   107       454    4.79161504493366763e-32       170.701       60.5219           217.234            7.5426
   108       399    3.19441002995577842e-32       171.673       61.6733           217.091            7.5638
   109       376    1.06480334331859285e-32       354.285       53.5896           252.402            7.4019
   110       436    1.37117948530544613e-33       362.856       58.6517           236.979            7.4215
   111       427    6.85589742652723063e-34       167.887       59.8732           223.358            7.3743
   112       465    5.32115910939277239e-33       168.519       60.6199           234.906            7.3891
   113       458    7.60165587056110317e-34       169.095        58.648           215.376            7.2866
   114       456    1.73787802719015914e-33       169.082       60.8851           242.473            7.1344
   115       428    1.15858535146010615e-33       169.506       59.1354           252.753            7.0184
   116       434    1.44823168932513269e-34       169.392       60.9454           272.813            6.8333
   117       403    7.24115844662566343e-35       167.474       60.2743           252.637            7.1189
   118       487    1.50980083865200453e-34       169.266       60.1182           274.592            6.8681
   119       420    3.77450209663001133e-35       168.199       59.3012           246.789            6.9258
   120       411    1.25816736554333702e-35       169.686       59.0879           293.472            6.9397
   121       513    2.01279530436452652e-35       169.328       61.3872           333.297            6.6846
   122       415    4.02559060872905291e-36       167.921       60.6837           285.605            6.8253
   123       432    4.02559060872905291e-36       169.751       60.7792           366.307            6.4415
   124       452    1.00639765218226323e-36       167.024       61.2846           326.406            6.5478
   125       501    2.26954333846586326e-36       167.479       60.4239           324.758             6.384
   126       496    2.26954333846586326e-36       166.665       61.2219           331.862            6.0717
   127       384    2.83692917308232907e-37       169.639       62.3195           411.025            5.8283
   128       454    1.33876714057784090e-37       168.868       59.8478           374.317            5.7438
   129       378    1.67345892572230113e-38       468.901       59.9137            443.11            5.4839
   130       426    2.09182365715287641e-39       170.185       61.2036           402.813            5.4785
   131       382    2.09182365715287641e-39       379.175       59.4748           409.184            5.3451
   132       380    6.97274552384292165e-40       168.481       59.7743           408.958            5.3352
   133       370    6.97274552384292165e-40        168.96       61.1772           468.847            5.0969
   134       392    8.71593190480365206e-41       168.978       59.4096           421.056            5.1818
   135       418    1.74318638096073041e-40       952.569        47.983           466.354            4.5998
   136       372    2.17898297620091302e-41       167.592       61.3249           376.166            5.1882
   137       424    5.20534848964641595e-41        168.12       61.9035           420.214            4.8933
   138       370    5.20534848964641595e-41       167.765       61.0163           362.308            4.8262
   139       350    6.50668561205801993e-42       167.052       60.9527           446.096            4.3674
   140       297    4.33779040803867995e-42       774.783       44.7373           463.935            4.6301
   141       393    9.16353718086828052e-42       168.365       60.7177           471.506             4.384
   142       307    1.83270743617365623e-42       167.636       59.9395           483.406            4.5965
   143       316    3.39610026816889775e-42       168.005       61.8454          527.1291            3.9122
   144       234    6.79220053633779550e-43       169.528       61.3897           446.153            4.2266
   145       313    4.40168149036265929e-42       166.758       62.0426            494.56             4.254
   146       327    2.20084074518132965e-42       167.734       60.6596            494.43            4.2135
   147       232    4.40168149036265929e-43       167.727       60.6536           517.548            4.0197
   148       244    1.46722716345421976e-43       166.877       59.7281           493.601            4.0425
   149       253    1.46722716345421976e-43       168.034       61.8702           542.935            3.6021
   150       253    1.46722716345421976e-43       168.175       58.7522           506.278            4.0638
   151       269    6.68225412351786917e-43       167.437       62.0428           550.362            3.6924
   152       180    8.35281765439733646e-44       168.508       60.9517           464.257            4.0677
   153       271    4.47023053372388712e-43       168.337       60.3479           465.486             4.074
   154       262    2.23511526686194356e-43       167.316       60.4618           488.373            3.9721
   155       243    5.58778816715485890e-44       166.186       59.7427           486.832            3.6195
   156       167    6.98473520894357362e-45       170.488       61.2269          576.8051            3.2848
   157       207    2.09542056268307209e-44       167.076       59.3176           577.706            3.2217
   158       187    8.22292704260929792e-45       168.574       58.3189           540.772            3.1956
   159       182    1.90951911638628049e-44       172.768        60.042           541.285            3.6315
   160       180    9.54759558193140245e-45       171.255       59.3083           502.984            3.7606
   161       161    3.18253186064380102e-45       165.595       59.6197           536.515            3.8542
   162       173    9.62917677567200149e-45       168.476        61.731           525.901            3.7521
   163       181    9.62917677567200149e-45        170.35       59.8477           561.733            3.4604
   164       194    9.62917677567200149e-45       165.947        59.899           549.805            3.8417
   165       193    9.62917677567200149e-45       166.938       61.2183          584.8061            3.7967
   166       200    5.44418767089178725e-45       166.465       58.7719           605.774            3.4963
   167       207    1.36104691772294681e-45       168.642       59.9916           600.845            3.1061
   168       115    3.40261729430736703e-46       170.882       59.0876           609.955            3.0422
   169        97    3.40261729430736703e-46       166.057       60.1199            658.66            2.5947
   170       108    1.13420576476912241e-46       167.603       59.8316           667.742            2.1902
   171        38    1.41775720596140301e-47       167.709       58.9335           624.445            2.2252
   172        39    7.08878602980701505e-48       166.769       59.0739           642.226            2.5939
   173       126    2.35341827969481328e-46       192.615       93.4364           622.787            2.4647
   174        96    7.84472759898271062e-47       168.638       59.0398           697.708            2.0864
   175        43    1.12067537128324434e-47       168.603       58.8079           667.041            2.5737
   176       106    1.29248301099158157e-46       167.849       60.9148          612.8141            2.7322
   177        92    2.51085158040563050e-46        193.69       95.2808          653.2921             2.807
   178        87    6.27712895101407626e-47       173.206       65.9069           624.322            3.2066
   179       112    6.27712895101407626e-47        169.56       58.3265           544.748            3.0466
   180        90    2.09237631700469200e-47       173.766       64.2554           567.788            3.1229
   181        99    1.18994996212861216e-46       166.607       59.9352           607.771            2.6886
   182       105    1.18994996212861216e-46       167.752       58.6038           540.199            2.9315
   183        96    3.96649987376204068e-47       166.853       60.3239           586.863            2.5512
   184       109    3.96649987376204068e-47       168.288       58.5532           592.038             2.439
   185       108    3.96649987376204068e-47       168.145       59.9886           587.485            2.5384
   186       107    3.96649987376204068e-47       167.175       58.9739           564.634             2.409
   187        34    9.90011794259592336e-48       165.587       59.0975            645.79            2.2538
   188        43    9.90011794259592336e-48       167.322       58.4953          626.7281             2.375
   189        41    2.47502948564898084e-48       167.853        61.413           559.447            2.7672
   190       101    4.59668145432071346e-47       166.841       60.6389           569.989            2.6887
   191       111    4.59668145432071346e-47       168.721       59.9114           636.368            2.2511
   192        43    5.74585181790089183e-48        167.75       58.9674           619.411            2.2357
   193        31    7.18231477237611479e-49       193.766       93.8542           625.582            2.4424
   194       113    5.02033891234290262e-48       170.757       59.5344           563.375            2.8843
   195       113    2.13417471730394569e-47       170.807       59.7485           484.868            3.3399
   196        88    3.04882102471992259e-48       175.055        66.265           506.157            3.6176
   197       106    1.73982522212760741e-47       167.398       60.1023           531.411            3.5187
   198       103    1.73982522212760741e-47       167.539       58.6788          513.8061            3.5339
   199       103    1.73982522212760741e-47       167.169       61.3603           478.114            3.5194
   200        87    5.79941740709202429e-48       170.279       60.9559           468.082            3.5823
   201        96    5.80556115633686737e-48       165.811       59.3437           500.815            3.5086
   202       100    4.26202431454984833e-47        167.19       58.5022           507.988            3.5573
   203       102    4.26202431454984833e-47        166.61       60.5463           504.749            3.1693
   204        91    4.26202431454984833e-47       171.039        60.487           515.263            2.8473
   205        18    5.32753039318731042e-48       169.784       59.2032           498.525            3.5563
   206        93    3.04927797477967306e-47       198.645       100.671           489.721             3.567
   207        92    7.62319493694918265e-48       191.214       93.3615           521.324            3.2191
   208        93    2.57120491425167645e-47       195.814       97.5438           547.604            2.8209
   209        99    2.57120491425167645e-47       166.312          58.1           531.132            2.9309
   210       100    2.57120491425167645e-47        166.45       60.5929            594.33            2.2978
   211        28    3.21400614281459556e-48       167.364       57.8737          581.2802            2.7821
   212       102    3.21400614281459556e-48       167.117        60.556          570.5511            2.7026
   213        25    3.21400614281459556e-48       168.546       60.2428           577.779            2.7362
   214        24    3.21400614281459556e-48       196.601       97.0708           578.195              2.65
   215        24    3.21400614281459556e-48       167.996       60.4493            595.05            2.9612
   216       101    3.21400614281459556e-48       167.154       58.2678           606.807             3.203
   217       110    5.58710944995728425e-48       168.156       63.0227           618.351             3.012
   218       111    5.58710944995728425e-48       169.767       60.5984           576.538            2.8904
   219        39    2.79355472497864212e-48       166.435       59.8002           593.859            2.5805
   220        33    6.98388681244660531e-49       166.005       60.2264           603.451            2.2353
   221        32    1.39677736248932106e-48       166.596       59.4364          565.7931             2.507
   222        26    6.98388681244660531e-49       171.706       60.0805           573.813            2.9075
   223        26    6.98388681244660531e-49       171.447       60.1911           524.318            2.8458
   224        20    2.32796227081553523e-49       168.171       58.8086           561.974            3.0327
   225        31    9.40791719278615474e-49       172.147       61.4709           491.517            3.1146
   226       102    3.99213470053481731e-48       166.532       58.9682           479.811            2.7295
   227        20    4.99016837566852163e-49       167.687       58.3718           519.275            2.5996
   228        17    2.49508418783426082e-49       171.415       59.2204           596.748            2.6089
   229        30    4.99016837566852163e-49       194.782       94.9279          606.5041            2.2282
   230        17    4.99016837566852163e-49       167.356       59.3384           670.149            2.3741
   231        38    4.99016837566852163e-49       165.007       58.9914           637.108             2.265
   232        37    4.99016837566852163e-49       168.987       59.2086          603.3061            2.8264
   233        35    1.61862118750772934e-48       167.373       58.4273           553.572            2.7219
   234        27    1.61862118750772934e-48       200.141       100.547            517.18            2.7871
   235        29    1.61862118750772934e-48       203.306       103.759           607.519            2.7078
   236        37    5.39540395835909779e-49       167.514        59.684           584.033            2.9953
   237        33    5.39540395835909779e-49       166.809       60.2283           606.658            2.7039
   238        32    1.79846798611969939e-49       166.301       58.7269           652.088            2.3919
   239        47    4.71317874199790564e-49       166.458       60.2963           639.617             2.558
   240        44    4.71317874199790564e-49       167.079       60.1654           593.538            2.7739
   241        37    4.71317874199790564e-49       166.595       61.7284           534.559            2.9211
   242        30    1.17829468549947641e-49       194.759       94.9173           577.207            2.9014
   243        43    2.35658937099895282e-49       167.355       59.4926          577.8781            2.9571
   244        34    4.90582496578634323e-49       165.975        59.297           537.795            2.5436
   245        27    4.90582496578634323e-49       196.536       96.2262            568.19            2.3171
   246        37    1.63527498859544774e-49       167.088       58.7723           544.425            2.4365
   247        25    1.63527498859544774e-49       171.308       61.3249           614.765            2.1045
   248        47    1.63527498859544774e-49       171.058       58.5506           560.018            2.5119
   249        46    1.63527498859544774e-49        167.48       57.8802           520.646            2.6949
   250        35    1.09018332573029850e-49         165.1       57.1867           575.921            2.7801
   251        42    2.20866157390904497e-49       166.755       60.1303           558.315            2.7955
   252        41    2.20866157390904497e-49        168.23       59.7657           592.669            2.7276
   253        35    7.36220524636348356e-50       167.343       60.8478           567.785            3.0827
   254        42    1.47244104927269671e-49       167.165       60.6133           531.595            3.1248
   255        31    9.81627366181797808e-50       167.282       59.1851           564.885            2.9311
   256        31    9.81627366181797808e-50       176.798       66.2275           603.357            2.9145
   257        37    9.81627366181797808e-50       166.852       58.4317           599.258            3.0069
   258        30    9.81627366181797808e-50       175.407       65.3073           521.235             3.439
   259        23    3.27209122060599269e-50       168.216        59.773          573.0161            3.0245
   260        26    3.27209122060599269e-50       169.414       58.5185           515.266            2.6149
   261        19    3.27209122060599269e-50       169.884       60.1434           516.501            2.9079
   262        25    3.27209122060599269e-50       167.778       56.9558           464.666            2.9315
   263        18    8.18022805151498173e-51       169.267       58.6402           480.445            3.0907
   264        21    8.18022805151498173e-51       167.223       59.2506           489.807            2.8851
   265        23    2.72674268383832705e-51       170.986       60.3512           438.873             3.092
   266        16    2.72674268383832705e-51       169.882       60.8281           434.405            3.2275
   267        23    9.08914227946109065e-52       191.744       90.8142           472.988            2.8561
   268        18    2.27228556986527266e-52       166.691       58.4606           444.889            3.0566
   269        21    5.68071392466318166e-53       171.842       59.8835           388.552            3.3583
   270        17    1.42017848116579541e-53       163.597       54.4629           440.267            3.2072
   271        25    1.58223288665540311e-06       168.355       59.1622           438.533             3.167
   272        31    3.16446577331080644e-07       169.019       58.9745           454.259             3.071
   273        27    3.16446577331080644e-07       164.069       54.5224           491.961            2.9757
   274        25    1.58223288665540322e-07       166.496       56.8819          521.6291            2.4233
   275        35    1.58223288665540322e-07       163.853       54.0674           607.899            2.1529
   276        41    1.58223288665540322e-07       166.536       57.9208           554.236            2.3428
   277        38    1.58223288665540322e-07       167.193       56.7185           562.178            2.0272
   278        42    1.58223288665540322e-07       163.849       53.3487           600.843            2.3791
   279        39    1.58223288665540322e-07       167.815       58.1238           511.649             2.533
   280        32    5.27410962218467762e-08       162.658       55.6887           476.381            2.8622
   281        31    5.27410962218467762e-08       171.828       61.8785           472.455            3.0202
   282        31    5.27410962218467762e-08        172.78         60.96           536.566            2.1106
   283        32    5.27410962218467762e-08       170.532       61.7222           546.863            2.3887
   284        37    5.27410962218467762e-08       172.191       63.0727           588.497            2.0647
   285        42    1.05498809811921902e-07       169.652       61.8447           578.216            2.2145
   286        43    1.05498809811921902e-07       165.924       55.3079          572.1521            2.5229
   287        42    1.05498809811921902e-07       165.418       53.4834          581.1551            2.7769
   288        44    5.27494049059609511e-08       168.495       57.5745           650.503            2.0836
   289        42    5.27494049059609511e-08       164.439       54.1158          657.7801            3.0201
   290        50    5.27494049059609511e-08        163.56       54.8306           618.135            2.8415
   291        45    2.88639398579507764e-07       166.027        54.942           610.117            2.8649
   292        41    7.21598496448769411e-08       165.739       55.5353           572.944            2.8471
   293        45    7.21598496448769411e-08       167.028       57.2252           614.807            2.7697
   294        45    7.21598496448769411e-08       166.978       58.1659           620.119            2.2157
   295        46    7.21598496448769411e-08       166.583       53.5921           662.983            2.1333
   296        51    7.21598496448769411e-08       163.671       54.4801           606.757            2.2046
   297        40    7.21598496448769411e-08       168.366       58.2154           666.466            2.0753
   298      1546    9.01998120560961764e-09        167.81       56.0241          684.1681            1.9824
