# Supplementary material for: Simulation-driven design of stabilized SARS-CoV-2 spike S2 immunogens
Source: Nat Commun. 2024 Aug 27;15:7370. doi: 10.1038/s41467-024-50976-9 (PMC11350062; doi:10.1038/s41467-024-50976-9)
Supplement: Supplementary file 8 — Source Data [file 41467_2024_50976_MOESM8_ESM.zip]

Archive with 32 entries (31 files):
- Source_Data/
- __MACOSX/._Source_Data
- Source_Data/~$figure_5a.pptx
- __MACOSX/Source_Data/._~$figure_5a.pptx
- Source_Data/figure_5a.pptx
- __MACOSX/Source_Data/._figure_5a.pptx
- Source_Data/.DS_Store
- __MACOSX/Source_Data/._.DS_Store
- Source_Data/figure_6c.xlsx
- __MACOSX/Source_Data/._figure_6c.xlsx
- Source_Data/figure_S18.csv
- __MACOSX/Source_Data/._figure_S18.csv
- Source_Data/figure_4a.csv
- __MACOSX/Source_Data/._figure_4a.csv
- Source_Data/figure_S2_S4_S11A_S12A_S13_S14A_S15.h5
- Source_Data/figure_6b_S24.xlsx
- __MACOSX/Source_Data/._figure_6b_S24.xlsx
- Source_Data/figure_5c.csv
- __MACOSX/Source_Data/._figure_5c.csv
- Source_Data/figure_S9_S11C_S12C_S13_S14C_S15.h5
- Source_Data/figure_5b.csv
- __MACOSX/Source_Data/._figure_5b.csv
- Source_Data/figure_2b.csv
- __MACOSX/Source_Data/._figure_2b.csv
- Source_Data/figure_3e.csv
- __MACOSX/Source_Data/._figure_3e.csv
- Source_Data/figure_3d.csv
- __MACOSX/Source_Data/._figure_3d.csv
- Source_Data/figure_S10_S11D_S12D_S13_S14D_S15.h5
- Source_Data/figure_4b-c_S19_S20_S21.csv
- __MACOSX/Source_Data/._figure_4b-c_S19_S20_S21.csv
- Source_Data/figure_S8_S11B_S12B_S13_S14B_S15.h5
