# Supplementary material for: Simulation-driven design of stabilized SARS-CoV-2 spike S2 immunogens
Source: Nat Commun. 2024 Aug 27;15:7370. doi: 10.1038/s41467-024-50976-9 (PMC11350062; doi:10.1038/s41467-024-50976-9)
Supplement: Supplementary file 8 — Source Data [file 41467_2024_50976_MOESM8_ESM.zip › Source_Data/figure_6c.xlsx]

## Sheet: Hexapro-SS
Time	Data (CoV44-79)	Data (B3-1)	Data (CC40.8)	Data (CoV91-27)	Data (IgG22)	Data (N3-1)	Data (S2P6)	Fit (CoV44-79)	Fit (B3-1)	Fit (CC40.8)	Fit (CoV91-27)	Fit (IgG22)	Fit (N3-1)	Fit (S2P6)
138	-0.0011368	-0.0035039	-0.0093419	-0.0034527	-0.0081133	-0.011007	-0.0079942	0	0	0	0	0	0	0
138.2	-0.0007285	-0.0005267	-0.0095355	-0.0032164	-0.0068758	-0.0109318	-0.007045	0.00053266	0.00416301	0.00068396	0.00046956	0.00175408	7.513e-05	0.00141375
138.4	0.00056271	0.00336557	-0.0089614	-0.002201	-0.0050726	-0.0104132	-0.00561	0.00106479	0.0083008	0.00136696	0.0009386	0.00350365	0.00015013	0.00282433
138.6	0.00137962	0.00759147	-0.008841	-0.0017299	-0.0034579	-0.0104065	-0.0043529	0.00159637	0.0124135	0.00204899	0.00140711	0.00524871	0.00022501	0.00423174
138.8	0.00214128	0.0125791	-0.0082873	-0.0012633	-0.0015268	-0.0096916	-0.0030227	0.00212743	0.0165013	0.00273007	0.00187509	0.00698929	0.00029975	0.005636
139	0.00360767	0.0181969	-0.0075895	-0.0003531	0.00061378	-0.0087316	-0.0012266	0.00265794	0.0205644	0.0034102	0.00234255	0.00872538	0.00037437	0.0070371
139.2	0.00440541	0.0241388	-0.0071108	0.00021333	0.00279986	-0.0084386	0.00044748	0.00318792	0.0246028	0.00408937	0.00280948	0.010457	0.00044886	0.00843506
139.4	0.00502983	0.0304929	-0.0062885	0.00058598	0.00506284	-0.0078996	0.00232661	0.00371737	0.0286168	0.00476758	0.00327589	0.0121842	0.00052322	0.00982988
139.6	0.00585641	0.0369044	-0.0055456	0.00128496	0.00731104	-0.0073472	0.00413833	0.00424628	0.0326065	0.00544484	0.00374177	0.0139069	0.00059745	0.0112216
139.8	0.00635871	0.0437818	-0.0041829	0.00213053	0.00973315	-0.0072609	0.00591074	0.00477466	0.036572	0.00612115	0.00420713	0.0156252	0.00067156	0.0126101
140	0.00714556	0.051221	-0.0024422	0.00322643	0.0122943	-0.0068013	0.00772336	0.00530251	0.0405135	0.00679651	0.00467196	0.0173391	0.00074554	0.0139956
140.2	0.00724369	0.0575524	-0.0014816	0.00373142	0.0144598	-0.0064595	0.00901854	0.00582982	0.0444311	0.00747092	0.00513627	0.0190485	0.00081939	0.0153779
140.4	0.00765109	0.0641706	2.542e-05	0.00461081	0.0167399	-0.006684	0.0104605	0.00635661	0.048325	0.00814438	0.00560007	0.0207536	0.00089311	0.0167572
140.6	0.00826569	0.0701488	0.00061123	0.00529537	0.0185443	-0.0062781	0.011455	0.00688286	0.0521953	0.0088169	0.00606333	0.0224543	0.00096671	0.0181333
140.8	0.00863079	0.0758854	0.00154361	0.00632739	0.0202935	-0.0057527	0.0135806	0.00740858	0.0560422	0.00948847	0.00652608	0.0241506	0.00104018	0.0195064
141	0.00891331	0.0820535	0.00245585	0.00689126	0.0225406	-0.0058773	0.0154583	0.00793377	0.0598657	0.0101591	0.00698831	0.0258425	0.00111353	0.0208763
141.2	0.00950769	0.0882869	0.00415238	0.00754638	0.0251895	-0.0054106	0.0173329	0.00845843	0.0636661	0.0108288	0.00745002	0.0275301	0.00118675	0.0222432
141.4	0.00984683	0.0939182	0.00506078	0.0079158	0.0273113	-0.0057493	0.0191232	0.00898257	0.0674435	0.0114975	0.00791121	0.0292133	0.00125985	0.0236071
141.6	0.0103924	0.0996403	0.00591531	0.00817025	0.0298666	-0.0058473	0.0209947	0.00950617	0.071198	0.0121654	0.00837188	0.0308923	0.00133282	0.0249679
141.8	0.0106299	0.105467	0.00670324	0.008333	0.0321744	-0.0055864	0.0222592	0.0100292	0.0749298	0.0128322	0.00883203	0.0325669	0.00140566	0.0263256
142	0.0114312	0.111401	0.00739016	0.00854962	0.0345707	-0.0054774	0.023697	0.0105518	0.0786389	0.0134982	0.00929167	0.0342371	0.00147838	0.0276802
142.2	0.0118161	0.116615	0.00850157	0.00871307	0.0364141	-0.0054892	0.0247365	0.0110738	0.0823256	0.0141631	0.00975078	0.0359031	0.00155097	0.0290319
142.4	0.0128805	0.122453	0.00987405	0.00947086	0.0390664	-0.0052126	0.0263874	0.0115953	0.08599	0.0148272	0.0102094	0.0375648	0.00162344	0.0303805
142.6	0.0130015	0.127678	0.0103192	0.00958777	0.0409132	-0.0052807	0.0272852	0.0121163	0.0896321	0.0154903	0.0106675	0.0392222	0.00169579	0.031726
142.8	0.0133815	0.132579	0.0108603	0.00990973	0.043108	-0.0048323	0.0287922	0.0126367	0.0932522	0.0161525	0.011125	0.0408754	0.00176801	0.0330686
143	0.0143497	0.137968	0.0117275	0.01102	0.0456907	-0.0041178	0.0312512	0.0131566	0.0968504	0.0168138	0.0115821	0.0425243	0.00184011	0.0344081
143.2	0.0147364	0.142556	0.0122343	0.0113946	0.0477261	-0.0043504	0.0330543	0.013676	0.100427	0.0174741	0.0120386	0.0441689	0.00191208	0.0357447
143.4	0.0153615	0.147651	0.0132752	0.012005	0.0495771	-0.0037296	0.0350383	0.0141949	0.103982	0.0181335	0.0124947	0.0458094	0.00198393	0.0370782
143.6	0.0157592	0.152454	0.0138873	0.0124742	0.0517728	-0.0034778	0.0368259	0.0147133	0.107515	0.018792	0.0129502	0.0474456	0.00205566	0.0384088
143.8	0.0161401	0.157441	0.0149745	0.0130589	0.0541258	-0.0035668	0.0386943	0.0152311	0.111027	0.0194496	0.0134052	0.0490776	0.00212726	0.0397363
144	0.017143	0.162601	0.0157076	0.0138039	0.056487	-0.0032514	0.0405308	0.0157484	0.114517	0.0201062	0.0138597	0.0507054	0.00219875	0.0410609
144.2	0.0171155	0.16666	0.0158402	0.0139417	0.0584765	-0.0031522	0.0414186	0.0162652	0.117986	0.020762	0.0143137	0.052329	0.0022701	0.0423825
144.4	0.0176404	0.171122	0.0166717	0.0146104	0.0604813	-0.0032299	0.0427698	0.0167814	0.121435	0.0214167	0.0147671	0.0539484	0.00234134	0.0437011
144.6	0.0188675	0.175251	0.0169171	0.0150843	0.0622895	-0.0025132	0.0443879	0.0172972	0.124862	0.0220706	0.0152201	0.0555637	0.00241245	0.0450168
144.8	0.01972	0.179333	0.017243	0.0157636	0.0638161	-0.0022359	0.0459256	0.0178124	0.128269	0.0227236	0.0156726	0.0571748	0.00248345	0.0463295
145	0.020575	0.183634	0.0179645	0.0163102	0.0658843	-0.0019586	0.0482907	0.0183271	0.131655	0.0233756	0.0161245	0.0587817	0.00255432	0.0476393
145.2	0.0213688	0.187615	0.0190518	0.0167866	0.0679562	-0.0013836	0.0502129	0.0188413	0.135021	0.0240267	0.0165759	0.0603846	0.00262506	0.0489462
145.4	0.0214644	0.191463	0.0193671	0.0170317	0.0692813	-0.0018012	0.0521853	0.0193549	0.138366	0.0246769	0.0170269	0.0619833	0.00269569	0.0502501
145.6	0.0221584	0.195417	0.0197938	0.0172851	0.071077	-0.0016898	0.0537319	0.0198681	0.141691	0.0253262	0.0174773	0.0635779	0.0027662	0.0515511
145.8	0.0220271	0.199175	0.0204286	0.0177249	0.0726423	-0.0015188	0.0548641	0.0203807	0.144996	0.0259746	0.0179272	0.0651683	0.00283658	0.0528491
146	0.0225914	0.203055	0.0210647	0.0180073	0.0750131	-0.001816	0.0560604	0.0208928	0.14828	0.0266221	0.0183766	0.0667547	0.00290685	0.0541443
146.2	0.0232312	0.207238	0.022591	0.0186747	0.0771131	-0.0015185	0.0577512	0.0214044	0.151545	0.0272686	0.0188255	0.068337	0.00297699	0.0554365
146.4	0.0232127	0.211343	0.0233604	0.0196608	0.0793453	-0.001698	0.0593272	0.0219155	0.15479	0.0279143	0.0192739	0.0699153	0.00304701	0.0567259
146.6	0.0232601	0.214629	0.0238325	0.0202516	0.081503	-0.0017787	0.0608002	0.022426	0.158016	0.028559	0.0197218	0.0714895	0.00311692	0.0580123
146.8	0.0240126	0.217772	0.0249076	0.0208823	0.0837038	-0.0016832	0.0626567	0.0229361	0.161222	0.0292029	0.0201692	0.0730596	0.0031867	0.0592959
147	0.0249626	0.221899	0.0263236	0.0221236	0.0859904	-0.0008851	0.0645617	0.0234456	0.164408	0.0298458	0.0206161	0.0746257	0.00325636	0.0605766
147.2	0.0255005	0.225069	0.0269602	0.0218869	0.0880638	-0.0010572	0.0656314	0.0239547	0.167575	0.0304878	0.0210625	0.0761877	0.00332591	0.0618544
147.4	0.0261615	0.229087	0.0276906	0.0221252	0.0903757	-0.000858	0.0675536	0.0244631	0.170723	0.031129	0.0215084	0.0777458	0.00339533	0.0631293
147.6	0.0264484	0.232762	0.0282655	0.0221422	0.092626	-0.0009529	0.0692102	0.0249712	0.173852	0.0317692	0.0219538	0.0792998	0.00346464	0.0644014
147.8	0.0271888	0.236306	0.0290438	0.0225559	0.0947087	-0.0010801	0.0704602	0.0254786	0.176962	0.0324085	0.0223986	0.0808498	0.00353382	0.0656706
148	0.0279719	0.240281	0.029689	0.0226657	0.0966732	-0.0005404	0.0715757	0.0259856	0.180053	0.033047	0.022843	0.0823959	0.00360289	0.066937
148.2	0.0285603	0.243837	0.0302356	0.0230384	0.0984843	-9.286e-05	0.072488	0.0264921	0.183126	0.0336845	0.0232869	0.0839379	0.00367184	0.0682005
148.4	0.0292252	0.247388	0.0306938	0.0229257	0.0997655	-0.0002998	0.0733018	0.026998	0.18618	0.0343211	0.0237303	0.085476	0.00374067	0.0694612
148.6	0.0303738	0.250944	0.0312851	0.02329	0.101168	9.7e-06	0.0741273	0.0275034	0.189215	0.0349569	0.0241732	0.0870102	0.00380938	0.0707191
148.8	0.0310171	0.254108	0.0319341	0.0238625	0.102987	-2.677e-05	0.075436	0.0280084	0.192232	0.0355917	0.0246156	0.0885404	0.00387798	0.0719741
149	0.0320019	0.257971	0.0332211	0.0246418	0.105327	0.00086335	0.0774885	0.0285128	0.195231	0.0362257	0.0250575	0.0900666	0.00394646	0.0732264
149.2	0.0330246	0.261594	0.0340716	0.0249565	0.107615	0.00084633	0.0786064	0.0290167	0.198211	0.0368588	0.0254989	0.0915889	0.00401482	0.0744758
149.4	0.0334738	0.264677	0.0343156	0.0251343	0.108767	0.00033037	0.0798495	0.0295201	0.201173	0.0374909	0.0259398	0.0931073	0.00408306	0.0757224
149.6	0.034026	0.26772	0.0350103	0.0255229	0.110737	0.00064023	0.0814596	0.030023	0.204118	0.0381222	0.0263802	0.0946218	0.00415118	0.0769662
149.8	0.03385	0.271503	0.0358808	0.0260444	0.112125	0.00079135	0.0828626	0.0305254	0.207045	0.0387526	0.0268201	0.0961324	0.00421919	0.0782073
150	0.0346309	0.274531	0.0365059	0.0263129	0.114103	0.0004204	0.0843538	0.0310273	0.209954	0.0393822	0.0272595	0.0976392	0.00428709	0.0794455
150.2	0.0349597	0.277645	0.037526	0.0268746	0.115681	0.00069052	0.0862837	0.0315286	0.212845	0.0400108	0.0276984	0.099142	0.00435486	0.080681
150.4	0.0345628	0.280337	0.0381957	0.0266995	0.117212	0.00016472	0.0875791	0.0320295	0.215719	0.0406386	0.0281368	0.100641	0.00442252	0.0819137
150.6	0.0351252	0.283357	0.0395429	0.0270621	0.119462	0.00037351	0.0896437	0.0325299	0.218575	0.0412654	0.0285748	0.102136	0.00449006	0.0831436
150.8	0.0357635	0.286229	0.0406209	0.027869	0.121279	0.00057046	0.0910326	0.0330297	0.221414	0.0418914	0.0290122	0.103627	0.00455749	0.0843707
151	0.0361797	0.28944	0.0410329	0.0286189	0.123001	0.0010201	0.0928531	0.0335291	0.224236	0.0425165	0.0294492	0.105115	0.0046248	0.0855952
151.2	0.0364461	0.292424	0.0419245	0.0286703	0.124983	0.00079837	0.0942266	0.0340279	0.227041	0.0431407	0.0298856	0.106598	0.004692	0.0868168
151.4	0.0373377	0.295796	0.0424873	0.0291596	0.127105	0.00032474	0.0960322	0.0345263	0.229829	0.0437641	0.0303216	0.108078	0.00475908	0.0880357
151.6	0.0373112	0.298583	0.0431195	0.029602	0.128503	-0.0002379	0.0973409	0.0350241	0.2326	0.0443866	0.0307571	0.109554	0.00482604	0.0892519
151.8	0.0377256	0.300852	0.0432804	0.029618	0.130366	-0.000329	0.0981067	0.0355215	0.235354	0.0450082	0.031192	0.111026	0.00489289	0.0904654
152	0.0378518	0.303895	0.043976	0.0298045	0.132095	-0.0001506	0.0992806	0.0360183	0.238091	0.0456289	0.0316265	0.112495	0.00495963	0.0916761
152.2	0.038657	0.306647	0.0444043	0.030258	0.133911	-0.0002037	0.100258	0.0365147	0.240812	0.0462488	0.0320605	0.113959	0.00502625	0.0928841
152.4	0.0388322	0.309734	0.04505	0.0308992	0.135629	1.713e-05	0.101113	0.0370105	0.243517	0.0468678	0.0324941	0.11542	0.00509276	0.0940895
152.6	0.0397361	0.312705	0.0458396	0.0323172	0.137733	0.00060945	0.10241	0.0375058	0.246205	0.0474859	0.0329271	0.116877	0.00515915	0.0952921
152.8	0.0408429	0.315138	0.0468031	0.0333378	0.14015	0.00118338	0.104184	0.0380007	0.248876	0.0481031	0.0333596	0.118331	0.00522543	0.096492
153	0.0416523	0.317841	0.04714	0.0341298	0.142191	0.00210976	0.10532	0.038495	0.251532	0.0487195	0.0337917	0.11978	0.0052916	0.0976892
153.2	0.0427971	0.32004	0.047506	0.0343138	0.143959	0.00134822	0.106283	0.0389889	0.254171	0.049335	0.0342233	0.121226	0.00535765	0.0988837
153.4	0.0435289	0.322566	0.0483649	0.0348487	0.145099	0.00193108	0.107778	0.0394822	0.256795	0.0499497	0.0346544	0.122668	0.00542359	0.100076
153.6	0.0442743	0.325084	0.0492871	0.035397	0.146676	0.00243799	0.109714	0.0399751	0.259402	0.0505635	0.035085	0.124107	0.00548941	0.101265
153.8	0.0453451	0.327748	0.0500204	0.0362085	0.147895	0.00272933	0.111149	0.0404674	0.261994	0.0511764	0.0355151	0.125541	0.00555512	0.102451
154	0.0457174	0.329389	0.0506305	0.036362	0.149501	0.00255918	0.11278	0.0409593	0.26457	0.0517885	0.0359447	0.126972	0.00562072	0.103635
154.2	0.0461053	0.331949	0.0511572	0.0363846	0.151558	0.00234163	0.114584	0.0414506	0.267131	0.0523997	0.0363739	0.1284	0.00568621	0.104816
154.4	0.0464026	0.334893	0.0523326	0.0368918	0.153407	0.00254953	0.11633	0.0419415	0.269676	0.05301	0.0368026	0.129824	0.00575159	0.105995
154.6	0.0471761	0.337292	0.0533975	0.0371748	0.154841	0.00236614	0.118094	0.0424319	0.272205	0.0536195	0.0372307	0.131244	0.00581685	0.107171
154.8	0.0474146	0.339132	0.053933	0.0377745	0.156169	0.00193808	0.119103	0.0429217	0.27472	0.0542282	0.0376585	0.13266	0.005882	0.108344
155	0.048268	0.341866	0.0548171	0.0381765	0.157595	0.00224012	0.120633	0.0434111	0.277219	0.054836	0.0380857	0.134073	0.00594704	0.109514
155.2	0.0483552	0.343975	0.0556365	0.03797	0.159192	0.00134627	0.121091	0.0439	0.279703	0.0554429	0.0385124	0.135482	0.00601197	0.110682
155.4	0.0482664	0.345988	0.0565304	0.038073	0.161261	0.00085443	0.122253	0.0443884	0.282172	0.056049	0.0389387	0.136887	0.00607678	0.111848
155.6	0.0476273	0.347932	0.0571434	0.038215	0.162577	0.0002678	0.123289	0.0448763	0.284625	0.0566542	0.0393645	0.138289	0.00614149	0.113011
155.8	0.0475739	0.350006	0.0574711	0.0383956	0.16452	0.00060661	0.123943	0.0453637	0.287064	0.0572585	0.0397898	0.139687	0.00620608	0.114171
156	0.0471743	0.352548	0.0583617	0.0390979	0.166279	0.00097907	0.125534	0.0458506	0.289489	0.0578621	0.0402146	0.141082	0.00627056	0.115328
156.2	0.0477565	0.354713	0.0587912	0.0396117	0.168222	0.0016289	0.127343	0.0463371	0.291898	0.0584647	0.040639	0.142473	0.00633493	0.116483
156.4	0.047991	0.357215	0.059869	0.0409298	0.170175	0.00192639	0.129186	0.046823	0.294293	0.0590666	0.0410629	0.14386	0.0063992	0.117636
156.6	0.0484803	0.359016	0.0607964	0.0421336	0.171375	0.00220356	0.130642	0.0473084	0.296674	0.0596676	0.0414863	0.145244	0.00646335	0.118785
156.8	0.0491806	0.360813	0.0613194	0.0431666	0.173002	0.00266214	0.132533	0.0477934	0.29904	0.0602677	0.0419092	0.146625	0.00652739	0.119932
157	0.0499412	0.362659	0.0612185	0.0435374	0.174149	0.00260332	0.132966	0.0482779	0.301392	0.060867	0.0423316	0.148002	0.00659132	0.121077
157.2	0.0505519	0.364208	0.061755	0.0440652	0.175233	0.00214506	0.133992	0.0487619	0.303729	0.0614654	0.0427536	0.149375	0.00665514	0.122219
157.4	0.0513148	0.366493	0.0623862	0.0446444	0.176464	0.00301401	0.135289	0.0492453	0.306052	0.0620631	0.0431751	0.150744	0.00671885	0.123359
157.6	0.0528454	0.368213	0.0628912	0.0454198	0.178197	0.0034861	0.136956	0.0497283	0.308362	0.0626598	0.0435961	0.152111	0.00678246	0.124496
157.8	0.0538973	0.370352	0.0634085	0.0463973	0.179703	0.00417461	0.138631	0.0502109	0.310657	0.0632558	0.0440167	0.153473	0.00684595	0.12563
158	0.054407	0.372193	0.0636366	0.046538	0.181507	0.00441556	0.139794	0.0506929	0.312938	0.0638509	0.0444368	0.154833	0.00690934	0.126762
158.2	0.0552901	0.374804	0.0638765	0.0467902	0.183269	0.00456351	0.141209	0.0511744	0.315206	0.0644451	0.0448564	0.156188	0.00697261	0.127891
158.4	0.0560615	0.376958	0.0646954	0.0472566	0.18468	0.00451073	0.142632	0.0516555	0.31746	0.0650386	0.0452755	0.15754	0.00703578	0.129018
158.6	0.0569373	0.379013	0.0654194	0.0474203	0.186189	0.00430907	0.143915	0.0521361	0.3197	0.0656311	0.0456942	0.158889	0.00709884	0.130142
158.8	0.0576163	0.381012	0.066592	0.048085	0.187632	0.00476629	0.145055	0.0526162	0.321926	0.0662229	0.0461124	0.160234	0.00716179	0.131264
159	0.0581952	0.383126	0.0670549	0.0484144	0.18956	0.00502281	0.146486	0.0530958	0.324139	0.0668138	0.0465301	0.161576	0.00722463	0.132383
159.2	0.0579821	0.385038	0.0676156	0.0486811	0.191582	0.00479846	0.147456	0.0535749	0.326339	0.0674039	0.0469473	0.162914	0.00728737	0.133499
159.4	0.0579402	0.387259	0.0685277	0.0495837	0.19361	0.00539921	0.149011	0.0540535	0.328526	0.0679932	0.0473641	0.164249	0.00735	0.134614
159.6	0.0581139	0.389161	0.0687813	0.0498432	0.195342	0.00548725	0.150045	0.0545317	0.330699	0.0685817	0.0477804	0.165581	0.00741252	0.135725
159.8	0.0585751	0.390634	0.0691991	0.0504506	0.197085	0.00560893	0.151572	0.0550093	0.332859	0.0691693	0.0481963	0.166909	0.00747493	0.136834
160	0.0585409	0.39221	0.070155	0.0509789	0.198566	0.00582174	0.15344	0.0554865	0.335005	0.0697561	0.0486117	0.168233	0.00753724	0.137941
160.2	0.0591356	0.394241	0.0713174	0.0514923	0.200015	0.00552119	0.154819	0.0559632	0.337139	0.070342	0.0490266	0.169555	0.00759943	0.139045
160.4	0.0597922	0.39593	0.0726557	0.0524858	0.201586	0.00532682	0.156318	0.0564395	0.33926	0.0709272	0.049441	0.170872	0.00766153	0.140147
160.6	0.0598615	0.397355	0.0733439	0.0532531	0.202323	0.00546782	0.157043	0.0569152	0.341368	0.0715115	0.049855	0.172187	0.00772351	0.141246
160.8	0.0600282	0.398593	0.0735764	0.0533187	0.203526	0.00514561	0.157909	0.0573905	0.343464	0.072095	0.0502685	0.173498	0.00778539	0.142343
161	0.060427	0.399982	0.0740973	0.053232	0.204299	0.00449776	0.158072	0.0578653	0.345546	0.0726777	0.0506816	0.174805	0.00784716	0.143437
161.2	0.0603947	0.400968	0.0749822	0.0533764	0.206089	0.0049462	0.158993	0.0583396	0.347616	0.0732595	0.0510942	0.17611	0.00790883	0.144529
161.4	0.06114	0.402472	0.0754898	0.0539714	0.208005	0.00533209	0.159993	0.0588134	0.349674	0.0738406	0.0515063	0.177411	0.00797039	0.145619
161.6	0.0619804	0.403826	0.076613	0.0545586	0.209869	0.00600279	0.161109	0.0592868	0.351719	0.0744208	0.0519179	0.178708	0.00803185	0.146706
161.8	0.0625152	0.405653	0.0776938	0.0552294	0.21126	0.00656463	0.162064	0.0597597	0.353752	0.0750002	0.0523291	0.180002	0.0080932	0.14779
162	0.0628853	0.407255	0.0787743	0.0554168	0.212779	0.00672076	0.163251	0.0602321	0.355772	0.0755788	0.0527399	0.181293	0.00815444	0.148872
162.2	0.0633655	0.409396	0.0797525	0.0554741	0.214162	0.00665	0.165138	0.060704	0.35778	0.0761566	0.0531502	0.182581	0.00821558	0.149952
162.4	0.0639864	0.410706	0.0805219	0.0558784	0.215611	0.00617887	0.166616	0.0611754	0.359776	0.0767336	0.05356	0.183865	0.00827662	0.151029
162.6	0.0647	0.412516	0.0815888	0.0566203	0.217048	0.00663668	0.167974	0.0616464	0.36176	0.0773098	0.0539693	0.185146	0.00833755	0.152104
162.8	0.0653457	0.413673	0.082714	0.0571937	0.217968	0.00672019	0.169678	0.0621169	0.363732	0.0778851	0.0543782	0.186424	0.00839837	0.153176
163	0.0654576	0.415101	0.0831038	0.0578205	0.219949	0.00637712	0.170992	0.0625869	0.365692	0.0784597	0.0547866	0.187698	0.0084591	0.154246
163.2	0.0659548	0.41674	0.0836754	0.0580243	0.221129	0.00676164	0.171996	0.0630565	0.36764	0.0790334	0.0551946	0.188969	0.00851971	0.155314
163.4	0.0666246	0.418017	0.0843976	0.0584457	0.221945	0.00682779	0.172854	0.0635256	0.369576	0.0796063	0.0556021	0.190237	0.00858023	0.156379
163.6	0.0669829	0.419152	0.0851226	0.057941	0.223088	0.00695369	0.173775	0.0639942	0.3715	0.0801785	0.0560092	0.191502	0.00864063	0.157442
163.8	0.0673435	0.420476	0.0856852	0.0584823	0.224026	0.00696283	0.175271	0.0644623	0.373413	0.0807498	0.0564158	0.192763	0.00870094	0.158502
164	0.067573	0.421975	0.0863539	0.0587394	0.224882	0.00717012	0.176565	0.06493	0.375314	0.0813203	0.0568219	0.194021	0.00876114	0.15956
164.2	0.0678446	0.423537	0.0869052	0.0589328	0.225763	0.00712209	0.1773	0.0653972	0.377204	0.08189	0.0572276	0.195276	0.00882124	0.160616
164.4	0.0684652	0.424416	0.0873548	0.0593851	0.227135	0.00716858	0.178472	0.0658639	0.379082	0.082459	0.0576328	0.196528	0.00888124	0.161669
164.6	0.068245	0.425933	0.0877231	0.0597857	0.228326	0.00750897	0.179331	0.0663301	0.380949	0.0830271	0.0580376	0.197776	0.00894113	0.16272
164.8	0.068602	0.427375	0.0879622	0.0601311	0.229527	0.00733377	0.180405	0.0667959	0.382805	0.0835944	0.0584419	0.199021	0.00900092	0.163769
165	0.0688723	0.42897	0.0880226	0.0604781	0.230899	0.00721386	0.181102	0.0672612	0.384649	0.0841609	0.0588458	0.200263	0.00906061	0.164815
165.2	0.0691676	0.430221	0.0885441	0.0607908	0.232898	0.00708605	0.18163	0.067726	0.386482	0.0847267	0.0592492	0.201502	0.00912019	0.165859
165.4	0.0693875	0.431563	0.0890188	0.0610474	0.233992	0.0069061	0.182514	0.0681904	0.388305	0.0852916	0.0596521	0.202737	0.00917968	0.166901
165.6	0.0704474	0.433556	0.0902529	0.0615404	0.235399	0.00699714	0.183672	0.0686543	0.390116	0.0858557	0.0600546	0.20397	0.00923906	0.16794
165.8	0.0712651	0.435299	0.090759	0.0619726	0.237161	0.0069731	0.185263	0.0691177	0.391916	0.0864191	0.0604567	0.205199	0.00929833	0.168977
166	0.0718584	0.436606	0.0914099	0.0623162	0.238283	0.00668436	0.187091	0.0695807	0.393705	0.0869817	0.0608583	0.206425	0.00935751	0.170011
166.2	0.0727347	0.437743	0.0914577	0.0629375	0.239727	0.00661505	0.188626	0.0700432	0.395483	0.0875434	0.0612594	0.207648	0.00941659	0.171043
166.4	0.0735615	0.438541	0.0919732	0.0637937	0.240923	0.00627788	0.189632	0.0705052	0.397251	0.0881044	0.0616601	0.208868	0.00947556	0.172073
166.6	0.0744808	0.439945	0.0926956	0.0646558	0.242544	0.00641694	0.191013	0.0709668	0.399008	0.0886646	0.0620604	0.210084	0.00953444	0.173101
166.8	0.0752936	0.44132	0.0936018	0.0653176	0.244297	0.00645155	0.192671	0.0714279	0.400754	0.089224	0.0624602	0.211298	0.00959321	0.174126
167	0.0757181	0.442751	0.0940584	0.065409	0.246089	0.00638894	0.192826	0.0718885	0.40249	0.0897826	0.0628595	0.212508	0.00965188	0.175149
167.2	0.0764697	0.443817	0.0948336	0.0658832	0.247565	0.00656512	0.193811	0.0723487	0.404215	0.0903405	0.0632584	0.213716	0.00971045	0.17617
167.4	0.0765115	0.445023	0.0957037	0.0667153	0.248858	0.00690141	0.19493	0.0728084	0.405929	0.0908975	0.0636569	0.21492	0.00976892	0.177188
167.6	0.0765286	0.445876	0.0959423	0.0670431	0.250142	0.0075137	0.196236	0.0732677	0.407634	0.0914538	0.0640548	0.216121	0.00982729	0.178204
167.8	0.0767158	0.446469	0.0963837	0.0681265	0.251622	0.00739735	0.197763	0.0737264	0.409328	0.0920093	0.0644524	0.217319	0.00988556	0.179218
168	0.0767171	0.447025	0.0972873	0.0678512	0.252437	0.00733091	0.199018	0.0741848	0.411011	0.092564	0.0648495	0.218514	0.00994373	0.18023
168.2	0.0763882	0.447582	0.0976924	0.0676161	0.253168	0.00704289	0.199698	0.0746426	0.412685	0.0931179	0.0652462	0.219705	0.0100018	0.181239
168.4	0.0766679	0.44863	0.0982806	0.0678828	0.254543	0.00736721	0.201077	0.0751	0.414348	0.093671	0.0656424	0.220894	0.0100598	0.182246
168.6	0.0764818	0.449862	0.0987511	0.0678427	0.255535	0.00793415	0.201821	0.0755569	0.416002	0.0942234	0.0660381	0.22208	0.0101176	0.183251
168.8	0.0767957	0.450809	0.0995507	0.0685734	0.256419	0.00794838	0.202565	0.0760134	0.417645	0.094775	0.0664335	0.223263	0.0101754	0.184253
169	0.0771353	0.451926	0.100411	0.0688978	0.25774	0.0081584	0.203625	0.0764694	0.419278	0.0953258	0.0668283	0.224442	0.0102331	0.185254
169.2	0.0775284	0.452782	0.101295	0.0692466	0.25892	0.00784194	0.204538	0.076925	0.420902	0.0958759	0.0672228	0.225619	0.0102907	0.186252
169.4	0.0786754	0.453821	0.10218	0.069261	0.259337	0.00812647	0.205761	0.0773801	0.422515	0.0964252	0.0676168	0.226792	0.0103481	0.187248
169.6	0.0798646	0.455309	0.102538	0.0696884	0.260746	0.00818431	0.206884	0.0778347	0.424119	0.0969737	0.0680103	0.227963	0.0104055	0.188241
169.8	0.080631	0.456187	0.103017	0.0697218	0.262083	0.00823565	0.208182	0.0782889	0.425713	0.0975214	0.0684034	0.22913	0.0104628	0.189232
170	0.0812699	0.457301	0.103234	0.0704265	0.262853	0.00819635	0.208704	0.0787426	0.427298	0.0980683	0.0687961	0.230295	0.01052	0.190221
170.2	0.0820168	0.458262	0.103931	0.0709901	0.264136	0.00842844	0.20943	0.0791958	0.428872	0.0986145	0.0691883	0.231456	0.010577	0.191208
170.4	0.0828744	0.45967	0.104649	0.0715054	0.265205	0.00855689	0.210385	0.0796487	0.430438	0.09916	0.0695801	0.232615	0.010634	0.192193
170.6	0.0835851	0.461436	0.104717	0.072118	0.26702	0.00876793	0.211626	0.080101	0.431994	0.0997046	0.0699714	0.23377	0.0106909	0.193175
170.8	0.0836245	0.462736	0.105232	0.0726624	0.268543	0.00916009	0.212176	0.0805529	0.43354	0.100249	0.0703623	0.234923	0.0107477	0.194156
171	0.0839807	0.464182	0.105787	0.0734707	0.26991	0.00912933	0.212824	0.0810043	0.435077	0.100792	0.0707528	0.236072	0.0108044	0.195134
171.2	0.0840364	0.465774	0.106122	0.0739147	0.270864	0.00914663	0.21411	0.0814553	0.436605	0.101334	0.0711428	0.237219	0.010861	0.19611
171.4	0.0838463	0.467105	0.106413	0.0744785	0.271798	0.00971749	0.214968	0.0819058	0.438123	0.101876	0.0715324	0.238363	0.0109175	0.197083
171.6	0.0844521	0.468308	0.106591	0.0750912	0.272927	0.00934922	0.216305	0.0823559	0.439633	0.102416	0.0719215	0.239503	0.0109739	0.198055
171.8	0.0843551	0.469227	0.107154	0.0751617	0.274	0.00879855	0.218109	0.0828055	0.441133	0.102957	0.0723102	0.240641	0.0110302	0.199024
172	0.0843161	0.470112	0.107762	0.0744794	0.27434	0.00859979	0.219601	0.0832547	0.442624	0.103496	0.0726985	0.241776	0.0110864	0.199991
172.2	0.0841672	0.471311	0.108011	0.0742217	0.275111	0.00878526	0.220654	0.0837034	0.444106	0.104034	0.0730863	0.242908	0.0111425	0.200956
172.4	0.0844548	0.472503	0.108798	0.0742134	0.276577	0.00938016	0.221899	0.0841516	0.445579	0.104572	0.0734738	0.244037	0.0111985	0.201919
172.6	0.0848327	0.473166	0.109618	0.0742314	0.277712	0.00935797	0.223076	0.0845995	0.447043	0.105109	0.0738607	0.245163	0.0112544	0.202879
172.8	0.0853968	0.473867	0.110675	0.0750987	0.278688	0.00929196	0.224568	0.0850468	0.448498	0.105646	0.0742472	0.246287	0.0113103	0.203838
173	0.0861692	0.474285	0.111226	0.0748405	0.279243	0.00897044	0.226181	0.0854937	0.449945	0.106181	0.0746333	0.247407	0.011366	0.204794
173.2	0.0864441	0.474753	0.111969	0.0750042	0.279994	0.00886566	0.227093	0.0859402	0.451383	0.106716	0.075019	0.248524	0.0114216	0.205748
173.4	0.0876449	0.475586	0.113027	0.0751951	0.280946	0.00913706	0.228273	0.0863862	0.452812	0.10725	0.0754042	0.249639	0.0114771	0.2067
173.6	0.0880549	0.476145	0.113155	0.0754274	0.282462	0.00924834	0.228968	0.0868317	0.454232	0.107783	0.075789	0.250751	0.0115326	0.20765
173.8	0.0889006	0.477031	0.114111	0.0759812	0.283496	0.00912393	0.230095	0.0872768	0.455644	0.108316	0.0761734	0.25186	0.0115879	0.208598
174	0.0896866	0.477847	0.114464	0.0769233	0.284636	0.00935327	0.230918	0.0877215	0.457047	0.108848	0.0765573	0.252966	0.0116432	0.209544
174.2	0.0902643	0.478648	0.115696	0.0771322	0.285441	0.00957104	0.231471	0.0881657	0.458442	0.109379	0.0769408	0.254069	0.0116983	0.210487
174.4	0.090899	0.479676	0.116463	0.0781289	0.286685	0.0102652	0.232502	0.0886094	0.459828	0.109909	0.0773239	0.255169	0.0117534	0.211429
174.6	0.0912691	0.480603	0.11691	0.0791631	0.288183	0.0109164	0.233383	0.0890527	0.461206	0.110439	0.0777065	0.256267	0.0118084	0.212368
174.8	0.0913963	0.481187	0.117282	0.0796146	0.289447	0.0109386	0.233912	0.0894956	0.462575	0.110967	0.0780887	0.257361	0.0118632	0.213305
175	0.0919715	0.482699	0.118231	0.0803749	0.290925	0.0111462	0.235054	0.089938	0.463936	0.111495	0.0784705	0.258453	0.011918	0.21424
175.2	0.0924031	0.484029	0.118864	0.0807504	0.29171	0.0111794	0.235506	0.09038	0.465289	0.112023	0.0788518	0.259542	0.0119727	0.215173
175.4	0.092573	0.484689	0.119388	0.0819385	0.293052	0.0115613	0.236236	0.0908215	0.466634	0.112549	0.0792327	0.260628	0.0120273	0.216104
175.6	0.0929498	0.48561	0.119964	0.0824126	0.294229	0.0113055	0.237925	0.0912626	0.467971	0.113075	0.0796132	0.261712	0.0120818	0.217033
175.8	0.0930191	0.486469	0.120671	0.0824179	0.294998	0.0112672	0.239321	0.0917032	0.469299	0.1136	0.0799933	0.262792	0.0121362	0.217959
176	0.0931747	0.487391	0.120854	0.0820215	0.295755	0.0111551	0.240304	0.0921434	0.47062	0.114125	0.0803729	0.26387	0.0121905	0.218884
176.2	0.0935375	0.488712	0.121448	0.0819624	0.297142	0.0113269	0.241349	0.0925832	0.471932	0.114648	0.0807521	0.264945	0.0122447	0.219807
176.4	0.0941071	0.489526	0.121972	0.081891	0.298202	0.011219	0.242704	0.0930225	0.473237	0.115171	0.0811309	0.266018	0.0122988	0.220727
176.6	0.0944391	0.490008	0.122163	0.0820806	0.299206	0.0114088	0.243845	0.0934613	0.474533	0.115693	0.0815093	0.267087	0.0123528	0.221645
176.8	0.0950416	0.490518	0.122694	0.0822953	0.300412	0.0119153	0.245214	0.0938998	0.475822	0.116215	0.0818872	0.268154	0.0124068	0.222562
177	0.0957915	0.491286	0.123171	0.0823571	0.301753	0.0124931	0.246351	0.0943377	0.477103	0.116736	0.0822647	0.269218	0.0124606	0.223476
177.2	0.0959656	0.492329	0.123988	0.0832239	0.303772	0.0129821	0.246933	0.0947753	0.478376	0.117256	0.0826418	0.27028	0.0125144	0.224388
177.4	0.0963384	0.493257	0.124234	0.0834056	0.304718	0.0126381	0.247879	0.0952124	0.479642	0.117775	0.0830184	0.271338	0.012568	0.225299
177.6	0.0972335	0.494483	0.124526	0.0838627	0.30576	0.0126526	0.248282	0.095649	0.480899	0.118293	0.0833947	0.272394	0.0126216	0.226207
177.8	0.0980843	0.495958	0.124929	0.0841611	0.30658	0.0127253	0.249307	0.0960852	0.48215	0.118811	0.0837705	0.273447	0.0126751	0.227113
178	0.0987321	0.496746	0.125333	0.0848297	0.307255	0.0130562	0.249889	0.096521	0.483392	0.119328	0.0841458	0.274498	0.0127285	0.228017
178.2	0.0987385	0.497427	0.125678	0.084971	0.307818	0.0127837	0.250231	0.0969563	0.484627	0.119845	0.0845208	0.275545	0.0127817	0.228919
178.4	0.0990665	0.498371	0.12632	0.0858755	0.309115	0.0129948	0.250593	0.0973912	0.485855	0.12036	0.0848954	0.276591	0.0128349	0.229819
178.6	0.0995672	0.49932	0.126236	0.0864362	0.310324	0.0128359	0.251268	0.0978257	0.487075	0.120875	0.0852695	0.277633	0.012888	0.230717
178.8	0.0995744	0.499995	0.126291	0.0862454	0.311343	0.0120179	0.251461	0.0982597	0.488288	0.121389	0.0856432	0.278673	0.0129411	0.231613
179	0.0999423	0.500968	0.127083	0.0869299	0.311854	0.0123457	0.251785	0.0986933	0.489493	0.121903	0.0860165	0.27971	0.012994	0.232507
179.2	0.10029	0.501168	0.12754	0.0876447	0.31239	0.0118654	0.252087	0.0991264	0.490692	0.122415	0.0863893	0.280744	0.0130468	0.233399
179.4	0.100483	0.501815	0.127941	0.0884886	0.313593	0.0117357	0.25318	0.0995591	0.491882	0.122927	0.0867618	0.281776	0.0130996	0.234289
179.6	0.101036	0.503013	0.128857	0.088965	0.314729	0.0116922	0.254308	0.0999914	0.493066	0.123439	0.0871338	0.282805	0.0131522	0.235177
179.8	0.101608	0.503791	0.129363	0.0893651	0.315068	0.0113262	0.254812	0.100423	0.494243	0.123949	0.0875054	0.283831	0.0132048	0.236063
180	0.10168	0.504261	0.129284	0.0893906	0.315687	0.0113145	0.255877	0.100855	0.495412	0.124459	0.0878766	0.284855	0.0132573	0.236947
180.2	0.10225	0.505269	0.129962	0.0897813	0.316482	0.0118021	0.256563	0.101286	0.496574	0.124968	0.0882474	0.285876	0.0133097	0.237829
180.4	0.102362	0.505796	0.130747	0.0895947	0.317234	0.0126142	0.257516	0.101716	0.49773	0.125476	0.0886177	0.286894	0.0133619	0.238709
180.6	0.102881	0.506488	0.131233	0.0898547	0.318543	0.0131693	0.258787	0.102146	0.498878	0.125984	0.0889877	0.28791	0.0134142	0.239587
180.8	0.103675	0.507137	0.132199	0.090161	0.320045	0.0139586	0.260323	0.102576	0.500019	0.126491	0.0893572	0.288923	0.0134663	0.240463
181	0.103942	0.508119	0.132601	0.0902401	0.320666	0.0142925	0.261003	0.103005	0.501154	0.126997	0.0897263	0.289934	0.0135183	0.241337
181.2	0.104271	0.508873	0.133163	0.0904975	0.321533	0.0140872	0.261913	0.103434	0.502281	0.127503	0.090095	0.290942	0.0135702	0.242209
181.4	0.104888	0.509501	0.133422	0.0901134	0.321826	0.0137833	0.262935	0.103862	0.503402	0.128008	0.0904632	0.291948	0.0136221	0.24308
181.6	0.10567	0.510215	0.134178	0.0901033	0.322884	0.0143075	0.263938	0.10429	0.504516	0.128512	0.0908311	0.29295	0.0136738	0.243948
181.8	0.105988	0.510956	0.134228	0.0899204	0.323894	0.0140934	0.265226	0.104718	0.505623	0.129015	0.0911986	0.293951	0.0137255	0.244814
182	0.10606	0.511185	0.134513	0.0905023	0.324624	0.0142995	0.266062	0.105145	0.506723	0.129518	0.0915656	0.294948	0.0137771	0.245678
182.2	0.105999	0.511462	0.134705	0.0903978	0.325426	0.0135806	0.26712	0.105571	0.507817	0.13002	0.0919322	0.295944	0.0138286	0.246541
182.4	0.106817	0.512631	0.135337	0.0906946	0.326651	0.0133042	0.26759	0.105998	0.508904	0.130521	0.0922984	0.296936	0.01388	0.247401
182.6	0.107364	0.513234	0.135465	0.0906076	0.327521	0.0130312	0.268619	0.106423	0.509985	0.131022	0.0926642	0.297926	0.0139313	0.24826
182.8	0.107572	0.51381	0.135978	0.0910392	0.328473	0.0130002	0.269683	0.106849	0.511059	0.131522	0.0930296	0.298914	0.0139825	0.249116
183	0.108269	0.514541	0.136567	0.0921442	0.329483	0.0128291	0.270305	0.107274	0.512126	0.132021	0.0933946	0.299899	0.0140337	0.249971
183.2	0.108674	0.515154	0.137311	0.0928683	0.330968	0.0123076	0.271259	0.107698	0.513187	0.13252	0.0937592	0.300881	0.0140847	0.250824
183.4	0.108993	0.516268	0.137846	0.0934494	0.332414	0.0115193	0.272406	0.108122	0.514242	0.133017	0.0941233	0.301861	0.0141357	0.251675
183.6	0.109502	0.516904	0.138518	0.0940063	0.333209	0.0111145	0.272664	0.108546	0.51529	0.133515	0.0944871	0.302838	0.0141866	0.252524
183.8	0.109856	0.516962	0.138462	0.09426	0.333646	0.0105893	0.273138	0.108969	0.516332	0.134011	0.0948504	0.303813	0.0142374	0.253371
184	0.11011	0.517319	0.13925	0.0945985	0.333992	0.0107077	0.273904	0.109392	0.517368	0.134507	0.0952133	0.304785	0.0142881	0.254216
184.2	0.110686	0.517925	0.140031	0.0949325	0.334258	0.0106715	0.273988	0.109814	0.518397	0.135002	0.0955759	0.305755	0.0143387	0.255059
184.4	0.111146	0.518415	0.140701	0.0952825	0.33506	0.0107626	0.274974	0.110236	0.51942	0.135496	0.095938	0.306722	0.0143892	0.255901
184.6	0.112341	0.519269	0.141444	0.0966397	0.33625	0.0111934	0.276471	0.110658	0.520437	0.13599	0.0962997	0.307687	0.0144397	0.25674
184.8	0.112511	0.519433	0.142075	0.0972198	0.337355	0.01164	0.276839	0.111079	0.521448	0.136483	0.096661	0.30865	0.01449	0.257578
185	0.11305	0.519895	0.142252	0.0970866	0.33774	0.0117322	0.277183	0.111499	0.522452	0.136975	0.0970219	0.30961	0.0145403	0.258413
185.2	0.113899	0.5207	0.142689	0.0977901	0.339018	0.0118006	0.277858	0.11192	0.523451	0.137466	0.0973824	0.310567	0.0145904	0.259247
185.4	0.113997	0.521193	0.143021	0.0980968	0.339986	0.0119392	0.278301	0.112339	0.524443	0.137957	0.0977424	0.311522	0.0146406	0.260079
185.6	0.11433	0.522169	0.143971	0.0985086	0.341274	0.0125442	0.279118	0.112759	0.52543	0.138447	0.0981021	0.312474	0.0146906	0.260909
185.8	0.114655	0.52283	0.144377	0.0993659	0.342243	0.012698	0.279949	0.113178	0.52641	0.138937	0.0984614	0.313424	0.0147405	0.261738
186	0.114829	0.523112	0.145054	0.100144	0.342655	0.0134	0.280947	0.113596	0.527385	0.139426	0.0988203	0.314372	0.0147903	0.262564
186.2	0.115404	0.523869	0.145883	0.100329	0.343231	0.0134732	0.281806	0.114014	0.528354	0.139914	0.0991787	0.315317	0.0148401	0.263388
186.4	0.116749	0.525028	0.146781	0.100544	0.344396	0.0142907	0.28255	0.114432	0.529316	0.140401	0.0995368	0.31626	0.0148898	0.264211
186.6	0.117079	0.526034	0.147642	0.100732	0.345398	0.0148071	0.283598	0.114849	0.530273	0.140888	0.0998945	0.3172	0.0149393	0.265032
186.8	0.11761	0.527065	0.148645	0.101491	0.346672	0.0153379	0.284896	0.115266	0.531224	0.141374	0.100252	0.318138	0.0149888	0.265851
187	0.118171	0.528128	0.149615	0.102215	0.348014	0.0151547	0.285997	0.115683	0.53217	0.141859	0.100609	0.319074	0.0150382	0.266668
187.2	0.118282	0.528794	0.150655	0.102416	0.349168	0.0157174	0.287149	0.116099	0.53311	0.142344	0.100965	0.320007	0.0150876	0.267483
187.4	0.118288	0.529123	0.151017	0.102838	0.350292	0.0153261	0.287722	0.116514	0.534043	0.142828	0.101321	0.320937	0.0151368	0.268297
187.6	0.118961	0.529481	0.15168	0.103229	0.351006	0.0152045	0.288719	0.116929	0.534972	0.143311	0.101677	0.321866	0.015186	0.269109
187.8	0.118946	0.529687	0.15156	0.103056	0.351425	0.0149851	0.289704	0.117344	0.535894	0.143794	0.102032	0.322791	0.015235	0.269918
188	0.119497	0.529983	0.15245	0.103537	0.352135	0.015172	0.29111	0.117758	0.536812	0.144276	0.102387	0.323715	0.015284	0.270726
188.2	0.120035	0.530271	0.152273	0.103609	0.352805	0.0153149	0.292146	0.118172	0.537723	0.144757	0.102741	0.324636	0.0153329	0.271533
188.4	0.120394	0.531042	0.152841	0.104269	0.353766	0.0156046	0.293286	0.118586	0.538629	0.145238	0.103095	0.325555	0.0153818	0.272337
188.6	0.12058	0.53157	0.153211	0.10469	0.354916	0.0153746	0.293998	0.118999	0.53953	0.145718	0.103449	0.326471	0.0154305	0.27314
188.8	0.120212	0.532207	0.153361	0.104887	0.355987	0.0150738	0.295018	0.119412	0.540425	0.146197	0.103802	0.327385	0.0154792	0.27394
189	0.121295	0.533184	0.15379	0.105151	0.356599	0.014815	0.296143	0.119824	0.541314	0.146675	0.104155	0.328297	0.0155277	0.274739
189.2	0.12162	0.534139	0.154265	0.105729	0.357698	0.014814	0.296989	0.120236	0.542199	0.147153	0.104508	0.329206	0.0155762	0.275537
189.4	0.121409	0.534708	0.154848	0.106108	0.357851	0.0143421	0.297354	0.120647	0.543078	0.147631	0.10486	0.330113	0.0156246	0.276332
189.6	0.121775	0.535571	0.155489	0.106757	0.358417	0.0144731	0.298221	0.121058	0.543951	0.148107	0.105211	0.331018	0.015673	0.277126
189.8	0.121962	0.535751	0.156214	0.107367	0.358596	0.0144036	0.299033	0.121469	0.54482	0.148583	0.105563	0.33192	0.0157212	0.277917
190	0.122458	0.536352	0.156737	0.107456	0.358905	0.0145529	0.299418	0.121879	0.545683	0.149058	0.105914	0.33282	0.0157694	0.278708
190.2	0.123208	0.537215	0.157573	0.108035	0.359862	0.0150805	0.299911	0.122289	0.54654	0.149533	0.106264	0.333718	0.0158174	0.279496
190.4	0.123784	0.537947	0.158508	0.108231	0.360953	0.0155485	0.300143	0.122698	0.547393	0.150007	0.106614	0.334613	0.0158654	0.280282
190.6	0.123876	0.538925	0.159281	0.108505	0.361955	0.0156133	0.300795	0.123107	0.54824	0.15048	0.106964	0.335506	0.0159133	0.281067
190.8	0.124397	0.539132	0.160301	0.10904	0.362794	0.015839	0.301412	0.123515	0.549083	0.150953	0.107313	0.336397	0.0159612	0.28185
191	0.124639	0.539929	0.161089	0.10931	0.36356	0.0156517	0.30211	0.123924	0.54992	0.151424	0.107662	0.337285	0.0160089	0.282631
191.2	0.124802	0.539951	0.161264	0.109419	0.363987	0.0159451	0.302104	0.124331	0.550752	0.151896	0.108011	0.338172	0.0160566	0.283411
191.4	0.12509	0.539965	0.161587	0.109302	0.36504	0.0153582	0.302431	0.124739	0.551579	0.152366	0.108359	0.339056	0.0161042	0.284189
191.6	0.125503	0.540136	0.160829	0.108879	0.365232	0.0151515	0.303141	0.125145	0.552401	0.152836	0.108706	0.339937	0.0161517	0.284965
191.8	0.125842	0.540279	0.160611	0.108959	0.366033	0.0155747	0.303948	0.125552	0.553218	0.153305	0.109054	0.340817	0.0161991	0.285739
192	0.126252	0.540682	0.160868	0.109627	0.367057	0.0159211	0.305035	0.125958	0.554031	0.153774	0.109401	0.341694	0.0162464	0.286511
192.2	0.126798	0.54125	0.16127	0.110029	0.367973	0.0165589	0.305662	0.126364	0.554838	0.154242	0.109747	0.342569	0.0162937	0.287282
192.4	0.127046	0.542067	0.161722	0.110549	0.368615	0.0164176	0.306263	0.126769	0.55564	0.154709	0.110094	0.343441	0.0163408	0.288051
192.6	0.127173	0.542465	0.161775	0.110877	0.369275	0.0162128	0.307188	0.127174	0.556438	0.155176	0.110439	0.344312	0.0163879	0.288818
192.8	0.127928	0.542918	0.162233	0.11139	0.369936	0.016617	0.308818	0.127578	0.55723	0.155642	0.110785	0.34518	0.0164349	0.289584
193	0.129264	0.543881	0.162899	0.112202	0.370862	0.0171065	0.309738	0.127982	0.558018	0.156107	0.11113	0.346046	0.0164819	0.290348
193.2	0.129326	0.544283	0.163662	0.112713	0.371318	0.0171913	0.310479	0.128386	0.558801	0.156572	0.111474	0.346909	0.0165287	0.29111
193.4	0.129154	0.544722	0.164464	0.113161	0.371803	0.0168286	0.311243	0.128789	0.55958	0.157036	0.111819	0.347771	0.0165755	0.291871
193.6	0.12954	0.545247	0.165175	0.113829	0.37271	0.0170449	0.312058	0.129192	0.560353	0.157499	0.112163	0.34863	0.0166222	0.292629
193.8	0.130102	0.545624	0.166429	0.114422	0.373305	0.0171419	0.312785	0.129594	0.561122	0.157962	0.112506	0.349487	0.0166688	0.293386
194	0.131229	0.546932	0.167525	0.115021	0.374743	0.0175538	0.313811	0.129996	0.561887	0.158424	0.112849	0.350342	0.0167153	0.294142
194.2	0.131772	0.547402	0.168674	0.115552	0.375857	0.0176484	0.315024	0.130398	0.562646	0.158885	0.113192	0.351194	0.0167618	0.294895
194.4	0.131729	0.548117	0.169375	0.115714	0.37712	0.0176705	0.315772	0.130799	0.563401	0.159346	0.113534	0.352045	0.0168082	0.295647
194.6	0.132295	0.548537	0.169762	0.115521	0.377742	0.0175169	0.316709	0.1312	0.564152	0.159806	0.113876	0.352893	0.0168544	0.296398
194.8	0.132661	0.548988	0.16986	0.115017	0.378155	0.0169973	0.317646	0.1316	0.564898	0.160266	0.114218	0.353739	0.0169007	0.297146
195	0.133065	0.549849	0.169778	0.115097	0.378986	0.0165847	0.318209	0.132	0.565639	0.160725	0.114559	0.354583	0.0169468	0.297893
195.2	0.133513	0.549967	0.169724	0.115482	0.37969	0.0164818	0.31823	0.1324	0.566376	0.161183	0.114899	0.355424	0.0169928	0.298638
195.4	0.134015	0.550383	0.169957	0.115154	0.380986	0.0161055	0.318633	0.132799	0.567109	0.16164	0.11524	0.356264	0.0170388	0.299382
195.6	0.134255	0.550961	0.169459	0.115698	0.381369	0.01658	0.319032	0.133197	0.567837	0.162097	0.11558	0.357101	0.0170847	0.300124
195.8	0.134949	0.551565	0.169844	0.116376	0.382318	0.0169005	0.31994	0.133596	0.56856	0.162553	0.115919	0.357937	0.0171305	0.300864
196	0.1351	0.552071	0.170085	0.116543	0.38255	0.0167643	0.320026	0.133994	0.56928	0.163009	0.116259	0.35877	0.0171763	0.301603
196.2	0.135745	0.552633	0.170521	0.116727	0.383075	0.0170156	0.320285	0.134391	0.569994	0.163464	0.116598	0.3596	0.0172219	0.30234
196.4	0.135674	0.55253	0.170308	0.116676	0.383115	0.0167496	0.320429	0.134788	0.570705	0.163918	0.116936	0.360429	0.0172675	0.303075
196.6	0.135631	0.55219	0.170527	0.11679	0.383074	0.0165048	0.320307	0.135185	0.571411	0.164372	0.117274	0.361256	0.017313	0.303808
196.8	0.135773	0.552298	0.170888	0.117133	0.383626	0.0165522	0.320587	0.135581	0.572113	0.164825	0.117612	0.36208	0.0173584	0.30454
197	0.136325	0.552974	0.171747	0.117686	0.384582	0.0168963	0.321544	0.135977	0.572811	0.165277	0.117949	0.362903	0.0174038	0.305271
197.2	0.136523	0.552928	0.172861	0.117858	0.384709	0.0166449	0.322225	0.136373	0.573504	0.165729	0.118286	0.363723	0.0174491	0.305999
197.4	0.136551	0.55338	0.173452	0.118119	0.385708	0.0167052	0.323099	0.136768	0.574194	0.16618	0.118623	0.364541	0.0174942	0.306727
197.6	0.137057	0.553929	0.174307	0.118913	0.386356	0.0168485	0.323951	0.137163	0.574879	0.166631	0.118959	0.365357	0.0175394	0.307452
197.8	0.137441	0.55452	0.175118	0.119623	0.387137	0.0170998	0.325329	0.137557	0.57556	0.167081	0.119295	0.366171	0.0175844	0.308176
198	0.138124	0.555118	0.175854	0.12008	0.387909	0.0172514	0.326711	0.137951	0.576237	0.16753	0.11963	0.366983	0.0176294	0.308898
198.2	0.138099	0.55537	0.176572	0.120629	0.38856	0.0171271	0.32743	0.138345	0.576909	0.167979	0.119965	0.367793	0.0176742	0.309618
198.4	0.138478	0.556312	0.177067	0.121336	0.389843	0.0174846	0.32885	0.138738	0.577578	0.168427	0.1203	0.368601	0.0177191	0.310337
198.6	0.139646	0.557228	0.177644	0.121398	0.390736	0.0179068	0.329937	0.139131	0.578243	0.168874	0.120634	0.369406	0.0177638	0.311055
198.8	0.140394	0.558678	0.17805	0.121811	0.391939	0.018203	0.331288	0.139523	0.578903	0.169321	0.120968	0.37021	0.0178084	0.31177
199	0.140918	0.559387	0.178623	0.12297	0.392592	0.0182342	0.332151	0.139915	0.57956	0.169767	0.121302	0.371011	0.017853	0.312484
199.2	0.141793	0.55961	0.179288	0.123199	0.39344	0.0182674	0.332779	0.140307	0.580213	0.170212	0.121635	0.371811	0.0178975	0.313197
199.4	0.142103	0.560408	0.179789	0.123394	0.394751	0.0182303	0.333474	0.140698	0.580861	0.170657	0.121968	0.372608	0.0179419	0.313908
199.6	0.142615	0.561133	0.180081	0.124432	0.395407	0.0188052	0.334505	0.141089	0.581506	0.171101	0.1223	0.373403	0.0179863	0.314617
199.8	0.14329	0.56173	0.179991	0.124732	0.395916	0.0185341	0.335389	0.141479	0.582147	0.171545	0.122632	0.374197	0.0180305	0.315325
200	0.143798	0.56207	0.180346	0.124611	0.396357	0.01834	0.33602	0.141869	0.582784	0.171988	0.122964	0.374988	0.0180747	0.316031
200.2	0.144271	0.562062	0.180796	0.124683	0.397714	0.0185626	0.336555	0.142259	0.583417	0.17243	0.123295	0.375777	0.0181189	0.316736
200.4	0.144621	0.561893	0.180903	0.124817	0.398434	0.0185331	0.336891	0.142648	0.584046	0.172872	0.123626	0.376564	0.0181629	0.317438
200.6	0.145055	0.562144	0.181139	0.125208	0.398693	0.0180632	0.337033	0.143037	0.584672	0.173313	0.123957	0.377349	0.0182069	0.31814
200.8	0.145427	0.562461	0.181312	0.125202	0.399342	0.0183215	0.337901	0.143425	0.585293	0.173754	0.124287	0.378132	0.0182508	0.31884
201	0.146203	0.562895	0.181624	0.125636	0.399979	0.0185426	0.338655	0.143813	0.585911	0.174194	0.124617	0.378913	0.0182946	0.319538
201.2	0.146416	0.563538	0.182806	0.12625	0.400545	0.0188343	0.339614	0.144201	0.586525	0.174633	0.124946	0.379693	0.0183383	0.320235
201.4	0.146066	0.564149	0.182687	0.12649	0.400905	0.0191793	0.340469	0.144588	0.587136	0.175071	0.125276	0.38047	0.018382	0.32093
201.6	0.146009	0.564183	0.183279	0.127123	0.401409	0.0194554	0.34123	0.144975	0.587742	0.175509	0.125604	0.381245	0.0184256	0.321623
201.8	0.146094	0.564835	0.18362	0.127512	0.401642	0.0196439	0.341866	0.145361	0.588345	0.175947	0.125933	0.382018	0.0184691	0.322315
202	0.146204	0.565486	0.184294	0.127967	0.401727	0.0198777	0.342345	0.145747	0.588945	0.176384	0.126261	0.382789	0.0185125	0.323006
202.2	0.146589	0.566229	0.18534	0.128646	0.402849	0.0200828	0.342956	0.146133	0.589541	0.17682	0.126588	0.383558	0.0185559	0.323694
202.4	0.147147	0.56681	0.185881	0.129088	0.403844	0.0201024	0.344204	0.146518	0.590133	0.177255	0.126915	0.384325	0.0185992	0.324382
202.6	0.147221	0.567263	0.186325	0.128858	0.403938	0.0198459	0.344255	0.146903	0.590721	0.17769	0.127242	0.38509	0.0186424	0.325068
202.8	0.147445	0.567641	0.187072	0.128986	0.404857	0.0200311	0.344652	0.147288	0.591306	0.178125	0.127569	0.385853	0.0186856	0.325752
203	0.14727	0.567468	0.187236	0.128999	0.405051	0.0198555	0.344885	0.147672	0.591888	0.178558	0.127895	0.386615	0.0187286	0.326435
203.2	0.147627	0.567824	0.187934	0.128952	0.406189	0.0196934	0.344866	0.148056	0.592466	0.178992	0.128221	0.387374	0.0187716	0.327116
203.4	0.147929	0.56814	0.188299	0.128954	0.407138	0.0192159	0.344997	0.148439	0.59304	0.179424	0.128546	0.388131	0.0188146	0.327795
203.6	0.148292	0.568551	0.188441	0.129228	0.407494	0.0189067	0.345561	0.148822	0.593611	0.179856	0.128871	0.388887	0.0188574	0.328474
203.8	0.149077	0.56895	0.188283	0.128936	0.407613	0.0185398	0.34554	0.149205	0.594179	0.180287	0.129196	0.38964	0.0189002	0.32915
204	0.149816	0.568963	0.18822	0.128782	0.408363	0.0181763	0.345762	0.149587	0.594743	0.180718	0.12952	0.390392	0.0189429	0.329825
204.2	0.150486	0.568937	0.188369	0.128848	0.409282	0.01798	0.345701	0.149969	0.595303	0.181148	0.129844	0.391141	0.0189855	0.330499
204.4	0.151092	0.56899	0.188123	0.129111	0.409207	0.0176057	0.345934	0.15035	0.595861	0.181578	0.130168	0.391889	0.0190281	0.331171
204.6	0.151163	0.56937	0.188443	0.129637	0.409582	0.0175651	0.346311	0.150731	0.596415	0.182006	0.130491	0.392634	0.0190705	0.331842
204.8	0.151398	0.569695	0.188587	0.129461	0.409761	0.0177749	0.346201	0.151112	0.596965	0.182435	0.130814	0.393378	0.019113	0.332511
205	0.151886	0.570098	0.188981	0.130302	0.410154	0.0182519	0.346742	0.151492	0.597512	0.182862	0.131136	0.39412	0.0191553	0.333178
205.2	0.152406	0.570776	0.189925	0.130889	0.410535	0.0187389	0.34785	0.151872	0.598056	0.183289	0.131459	0.39486	0.0191976	0.333844
205.4	0.152609	0.571274	0.189716	0.131423	0.410758	0.0191168	0.348273	0.152252	0.598597	0.183716	0.13178	0.395598	0.0192398	0.334509
205.6	0.152961	0.571668	0.19062	0.132053	0.411799	0.0192591	0.348873	0.152631	0.599134	0.184142	0.132102	0.396334	0.0192819	0.335172
205.8	0.153464	0.572634	0.19086	0.132189	0.412104	0.0193691	0.349522	0.153009	0.599668	0.184567	0.132423	0.397068	0.0193239	0.335833
206	0.153673	0.572884	0.191595	0.132606	0.41271	0.0199569	0.350518	0.153388	0.600199	0.184992	0.132743	0.397801	0.0193659	0.336493
206.2	0.154209	0.572916	0.192117	0.133383	0.413817	0.0201467	0.351211	0.153766	0.600727	0.185416	0.133064	0.398531	0.0194078	0.337152
206.4	0.154273	0.57303	0.192472	0.1332	0.414418	0.0202592	0.351801	0.154143	0.601251	0.185839	0.133384	0.39926	0.0194496	0.337809
206.6	0.154319	0.572908	0.19262	0.133353	0.414656	0.0201871	0.352359	0.154521	0.601772	0.186262	0.133703	0.399987	0.0194914	0.338465
206.8	0.15486	0.573186	0.193008	0.133711	0.415944	0.0209916	0.353603	0.154897	0.60229	0.186685	0.134023	0.400711	0.0195331	0.339119
207	0.155184	0.572878	0.193509	0.133917	0.41664	0.0212233	0.354627	0.155274	0.602805	0.187106	0.134342	0.401434	0.0195747	0.339772
207.2	0.155538	0.572728	0.194006	0.133792	0.417454	0.0206525	0.355096	0.15565	0.603317	0.187527	0.13466	0.402156	0.0196162	0.340423
207.4	0.155781	0.572875	0.194303	0.134005	0.418211	0.0202257	0.35598	0.156026	0.603826	0.187948	0.134978	0.402875	0.0196577	0.341073
207.6	0.155914	0.573136	0.194377	0.133919	0.418492	0.0196211	0.356563	0.156401	0.604331	0.188368	0.135296	0.403592	0.0196991	0.341721
207.8	0.156415	0.573424	0.194557	0.134627	0.41909	0.0198453	0.35716	0.156776	0.604834	0.188787	0.135613	0.404308	0.0197404	0.342368
208	0.156474	0.573517	0.194511	0.135118	0.419636	0.0194576	0.358009	0.157151	0.605334	0.189206	0.135931	0.405022	0.0197817	0.343014
208.2	0.156983	0.573904	0.195323	0.135412	0.420148	0.0192751	0.358724	0.157525	0.60583	0.189624	0.136247	0.405733	0.0198229	0.343657
208.4	0.157484	0.574405	0.19581	0.135867	0.420869	0.0193159	0.359585	0.157899	0.606324	0.190042	0.136564	0.406444	0.019864	0.3443
208.6	0.157957	0.575191	0.196216	0.136263	0.42199	0.0190432	0.360022	0.158272	0.606814	0.190459	0.13688	0.407152	0.0199051	0.344941
208.8	0.1585	0.575602	0.196349	0.13657	0.421693	0.0187957	0.360123	0.158645	0.607302	0.190875	0.137195	0.407858	0.019946	0.345581
209	0.15936	0.576508	0.19705	0.137349	0.422595	0.0190525	0.361389	0.159018	0.607786	0.191291	0.137511	0.408563	0.019987	0.346219
209.2	0.160179	0.577758	0.197887	0.138349	0.42353	0.0189914	0.362184	0.15939	0.608268	0.191706	0.137826	0.409266	0.0200278	0.346856
209.4	0.160647	0.578669	0.198587	0.138984	0.423996	0.0191849	0.36221	0.159762	0.608747	0.192121	0.13814	0.409967	0.0200686	0.347491
209.6	0.161173	0.579352	0.199251	0.139702	0.424795	0.0197203	0.362508	0.160134	0.609222	0.192535	0.138455	0.410666	0.0201093	0.348125
209.8	0.161489	0.580259	0.199881	0.140225	0.425206	0.0200085	0.362855	0.160505	0.609695	0.192948	0.138769	0.411363	0.0201499	0.348758
210	0.161812	0.580438	0.200413	0.140884	0.425923	0.0203957	0.363478	0.160876	0.610166	0.193361	0.139082	0.412059	0.0201904	0.349389
210.2	0.1618	0.580365	0.200494	0.141419	0.426289	0.0206096	0.363844	0.161246	0.610633	0.193774	0.139395	0.412753	0.0202309	0.350018
210.4	0.16195	0.580617	0.200778	0.141622	0.426519	0.0204803	0.364711	0.161616	0.611097	0.194185	0.139708	0.413445	0.0202714	0.350647
210.6	0.161879	0.580675	0.200332	0.141838	0.426956	0.0200288	0.365367	0.161986	0.611559	0.194597	0.140021	0.414135	0.0203117	0.351273
210.8	0.161642	0.580654	0.20048	0.141557	0.427664	0.0201721	0.366404	0.162355	0.612018	0.195007	0.140333	0.414823	0.020352	0.351899
211	0.161734	0.58014	0.201027	0.141833	0.428344	0.0203962	0.367334	0.162724	0.612474	0.195417	0.140645	0.41551	0.0203922	0.352523
211.2	0.161407	0.580162	0.200827	0.141702	0.428363	0.0200032	0.367874	0.163093	0.612927	0.195827	0.140956	0.416195	0.0204323	0.353146
211.4	0.161373	0.580726	0.201579	0.142108	0.428768	0.0196051	0.368857	0.163461	0.613377	0.196235	0.141267	0.416878	0.0204724	0.353767
211.6	0.161938	0.580712	0.201631	0.142165	0.428954	0.0194057	0.369267	0.163829	0.613825	0.196644	0.141578	0.417559	0.0205124	0.354387
211.8	0.162077	0.581262	0.201919	0.142392	0.429322	0.0195853	0.370009	0.164196	0.61427	0.197051	0.141888	0.418239	0.0205524	0.355005
212	0.162609	0.581273	0.201916	0.142388	0.429781	0.0191139	0.370317	0.164563	0.614713	0.197459	0.142198	0.418917	0.0205922	0.355622
212.2	0.163121	0.581464	0.202738	0.142584	0.430417	0.0189284	0.370654	0.16493	0.615152	0.197865	0.142508	0.419593	0.020632	0.356238
212.4	0.163706	0.581723	0.202659	0.142642	0.431372	0.0188918	0.37084	0.165296	0.615589	0.198271	0.142817	0.420267	0.0206717	0.356852
212.6	0.164052	0.582166	0.203555	0.143367	0.432256	0.0189562	0.371189	0.165662	0.616024	0.198677	0.143126	0.42094	0.0207114	0.357465
212.8	0.16392	0.582745	0.204243	0.144	0.432152	0.019094	0.371709	0.166028	0.616456	0.199081	0.143435	0.421611	0.020751	0.358077
213	0.164896	0.583612	0.205261	0.144516	0.433605	0.0193492	0.372463	0.166393	0.616885	0.199486	0.143743	0.42228	0.0207905	0.358687
213.2	0.16548	0.584227	0.206228	0.14525	0.434342	0.0199031	0.372899	0.166758	0.617311	0.19989	0.144051	0.422948	0.02083	0.359296
213.4	0.165909	0.584817	0.207277	0.145693	0.434775	0.0203984	0.372986	0.167122	0.617735	0.200293	0.144359	0.423614	0.0208694	0.359903
213.6	0.166282	0.585448	0.208359	0.146411	0.43545	0.0208722	0.373383	0.167487	0.618157	0.200695	0.144666	0.424278	0.0209087	0.360509
213.8	0.166507	0.586264	0.209309	0.146271	0.43623	0.0205187	0.374206	0.16785	0.618575	0.201097	0.144973	0.42494	0.020948	0.361114
214	0.16681	0.586469	0.209623	0.146564	0.437062	0.0207543	0.374638	0.168214	0.618992	0.201499	0.14528	0.425601	0.0209871	0.361717
214.2	0.167389	0.58693	0.210255	0.146663	0.437142	0.0208971	0.37488	0.168577	0.619405	0.2019	0.145586	0.42626	0.0210263	0.362319
214.4	0.167602	0.587584	0.21038	0.146499	0.437411	0.0205935	0.375112	0.16894	0.619817	0.2023	0.145892	0.426917	0.0210653	0.36292
214.6	0.16774	0.588154	0.210441	0.14616	0.438288	0.0205664	0.375316	0.169302	0.620226	0.2027	0.146197	0.427572	0.0211043	0.363519
214.8	0.168235	0.587934	0.210758	0.146248	0.438862	0.0210565	0.376366	0.169664	0.620632	0.203099	0.146503	0.428226	0.0211432	0.364117
215	0.169176	0.587561	0.21102	0.146688	0.439526	0.0217817	0.37693	0.170025	0.621036	0.203498	0.146807	0.428878	0.0211821	0.364714
215.2	0.169573	0.587413	0.211177	0.146524	0.439493	0.0216133	0.37713	0.170387	0.621437	0.203896	0.147112	0.429529	0.0212209	0.365309
215.4	0.170072	0.58755	0.21181	0.146687	0.44019	0.0214945	0.377607	0.170747	0.621836	0.204293	0.147416	0.430178	0.0212596	0.365903
215.6	0.170819	0.588038	0.211882	0.146709	0.440803	0.021374	0.37813	0.171108	0.622233	0.20469	0.14772	0.430825	0.0212983	0.366496
215.8	0.171456	0.58782	0.212142	0.146718	0.441173	0.0213736	0.37838	0.171468	0.622627	0.205087	0.148023	0.43147	0.0213368	0.367087
216	0.171799	0.58757	0.212456	0.147276	0.441769	0.0216079	0.378566	0.171828	0.623019	0.205482	0.148327	0.432114	0.0213754	0.367677
216.2	0.172113	0.588117	0.213569	0.147405	0.442583	0.0219312	0.378867	0.172187	0.623408	0.205878	0.148629	0.432756	0.0214138	0.368266
216.4	0.17242	0.588707	0.214058	0.148113	0.443833	0.0222859	0.379359	0.172546	0.623795	0.206273	0.148932	0.433397	0.0214522	0.368853
216.6	0.172525	0.588579	0.214624	0.148748	0.443915	0.0222258	0.379776	0.172905	0.62418	0.206667	0.149234	0.434036	0.0214905	0.369439
216.8	0.172618	0.589128	0.214541	0.14853	0.444031	0.0218452	0.380552	0.173263	0.624562	0.20706	0.149536	0.434673	0.0215288	0.370024
217	0.173305	0.589788	0.215465	0.149192	0.445007	0.0221624	0.381265	0.173621	0.624942	0.207453	0.149837	0.435309	0.021567	0.370607
217.2	0.173649	0.590465	0.216168	0.150104	0.445587	0.0223675	0.382506	0.173979	0.62532	0.207846	0.150138	0.435943	0.0216051	0.371189
217.4	0.173965	0.590844	0.216461	0.150189	0.445856	0.0220787	0.382847	0.174336	0.625695	0.208238	0.150439	0.436575	0.0216432	0.37177
217.6	0.174401	0.59101	0.216976	0.150713	0.446465	0.0219026	0.383544	0.174693	0.626068	0.208629	0.15074	0.437206	0.0216812	0.372349
217.8	0.17484	0.591565	0.217221	0.151023	0.447173	0.0217728	0.384556	0.175049	0.626439	0.20902	0.15104	0.437835	0.0217191	0.372927
218	0.175452	0.591784	0.217572	0.151769	0.447983	0.0220135	0.384976	0.175405	0.626808	0.209411	0.151339	0.438462	0.021757	0.373504
218.2	0.17603	0.592035	0.217577	0.15199	0.448138	0.0218271	0.385371	0.175761	0.627174	0.2098	0.151639	0.439088	0.0217948	0.37408
218.4	0.176124	0.592308	0.217428	0.15259	0.448948	0.0218636	0.385296	0.176117	0.627539	0.21019	0.151938	0.439712	0.0218325	0.374654
218.6	0.176741	0.592479	0.217555	0.153376	0.449909	0.0222079	0.386317	0.176472	0.627901	0.210578	0.152237	0.440335	0.0218702	0.375227
218.8	0.177319	0.591762	0.217245	0.153484	0.450154	0.0226448	0.386595	0.176826	0.62826	0.210966	0.152535	0.440956	0.0219078	0.375799
219	0.177709	0.591656	0.217199	0.153908	0.450373	0.0225946	0.386984	0.177181	0.628618	0.211354	0.152833	0.441575	0.0219453	0.376369
219.2	0.177561	0.591435	0.216985	0.153572	0.450186	0.0220445	0.387256	0.177535	0.628974	0.211741	0.153131	0.442193	0.0219828	0.376938
219.4	0.178302	0.591708	0.217564	0.153486	0.450812	0.0219271	0.387955	0.177888	0.629327	0.212128	0.153428	0.44281	0.0220202	0.377506
219.6	0.178857	0.591991	0.218074	0.153681	0.451307	0.0221037	0.388279	0.178242	0.629678	0.212514	0.153725	0.443424	0.0220576	0.378073
219.8	0.178524	0.591688	0.217565	0.153232	0.450848	0.0217016	0.387726	0.178595	0.630027	0.212899	0.154022	0.444037	0.0220948	0.378638
220	0.178159	0.591791	0.217577	0.152642	0.450917	0.021141	0.38774	0.178947	0.630374	0.213284	0.154319	0.444649	0.0221321	0.379202
220.2	0.177736	0.59193	0.217603	0.152449	0.451553	0.0206928	0.387904	0.179299	0.630719	0.213668	0.154615	0.445259	0.0221692	0.379765
220.4	0.177569	0.591553	0.21752	0.15271	0.451903	0.0202331	0.388125	0.179651	0.631062	0.214052	0.15491	0.445867	0.0222063	0.380326
220.6	0.177696	0.591712	0.217898	0.152768	0.451858	0.0195714	0.388161	0.180003	0.631402	0.214435	0.155206	0.446474	0.0222433	0.380887
220.8	0.178144	0.592579	0.218277	0.153011	0.452498	0.0196218	0.38871	0.180354	0.631741	0.214818	0.155501	0.447079	0.0222803	0.381446
221	0.178376	0.592744	0.218557	0.153549	0.453097	0.0197649	0.389011	0.180705	0.632078	0.2152	0.155796	0.447683	0.0223172	0.382003
221.2	0.178868	0.59298	0.218675	0.153524	0.4536	0.0194321	0.389867	0.181055	0.632412	0.215582	0.15609	0.448285	0.0223541	0.38256
221.4	0.179271	0.593267	0.21883	0.153495	0.453837	0.0197307	0.390008	0.181405	0.632745	0.215963	0.156384	0.448886	0.0223908	0.383115
221.6	0.179641	0.593925	0.219808	0.154293	0.45487	0.020229	0.390693	0.181755	0.633075	0.216344	0.156678	0.449485	0.0224276	0.383669
221.8	0.18	0.594549	0.220755	0.154819	0.455556	0.020631	0.391485	0.182104	0.633404	0.216724	0.156971	0.450082	0.0224642	0.384222
222	0.180691	0.595116	0.221121	0.155036	0.456097	0.0207773	0.392069	0.182453	0.63373	0.217103	0.157264	0.450678	0.0225008	0.384773
222.2	0.180874	0.595754	0.221222	0.155682	0.456211	0.0212154	0.392164	0.182802	0.634055	0.217482	0.157557	0.451272	0.0225373	0.385324
222.4	0.181066	0.596249	0.221649	0.156479	0.456974	0.0213793	0.392249	0.18315	0.634377	0.217861	0.15785	0.451865	0.0225738	0.385873
222.6	0.181243	0.596317	0.222375	0.156738	0.456941	0.0217374	0.392831	0.183498	0.634698	0.218238	0.158142	0.452457	0.0226102	0.38642
222.8	0.181593	0.596801	0.222414	0.156532	0.456883	0.0218737	0.392914	0.183846	0.635016	0.218616	0.158433	0.453047	0.0226465	0.386967
223	0.182127	0.597541	0.223003	0.156932	0.457018	0.0217893	0.393942	0.184193	0.635333	0.218993	0.158725	0.453635	0.0226828	0.387512
223.2	0.182647	0.597605	0.223631	0.156837	0.457477	0.0220366	0.394967	0.18454	0.635648	0.219369	0.159016	0.454222	0.022719	0.388056
223.4	0.183376	0.598183	0.224289	0.157375	0.457628	0.0222197	0.395562	0.184887	0.635961	0.219745	0.159307	0.454807	0.0227551	0.388599
223.6	0.182974	0.598147	0.224661	0.157828	0.458033	0.0230706	0.396298	0.185233	0.636272	0.22012	0.159597	0.455391	0.0227912	0.389141
223.8	0.182775	0.598199	0.224139	0.157665	0.45739	0.0226127	0.396872	0.185579	0.636581	0.220495	0.159887	0.455973	0.0228273	0.389681
224	0.183329	0.598221	0.224171	0.157852	0.457569	0.022481	0.397548	0.185924	0.636888	0.220869	0.160177	0.456554	0.0228632	0.390221
224.2	0.183141	0.598301	0.224658	0.158807	0.458326	0.0228295	0.398177	0.18627	0.637193	0.221243	0.160467	0.457133	0.0228991	0.390759
224.4	0.184023	0.598305	0.225627	0.159766	0.458989	0.02285	0.398413	0.186614	0.637497	0.221616	0.160756	0.457711	0.022935	0.391296
224.6	0.184288	0.599204	0.226072	0.160765	0.459352	0.0229346	0.398709	0.186959	0.637799	0.221989	0.161045	0.458287	0.0229708	0.391831
224.8	0.184778	0.599127	0.226005	0.161374	0.459879	0.023328	0.399214	0.187303	0.638099	0.222361	0.161333	0.458862	0.0230065	0.392366
225	0.185128	0.599288	0.226407	0.162229	0.460579	0.0234399	0.399825	0.187647	0.638397	0.222732	0.161621	0.459436	0.0230421	0.392899
225.2	0.185741	0.599813	0.226893	0.162863	0.461615	0.023483	0.40024	0.18799	0.638693	0.223103	0.161909	0.460007	0.0230777	0.393431
225.4	0.1867	0.600418	0.227463	0.163916	0.462282	0.0240469	0.400394	0.188333	0.638987	0.223474	0.162197	0.460578	0.0231132	0.393962
225.6	0.187275	0.600748	0.228124	0.164456	0.463019	0.0239807	0.400366	0.188676	0.63928	0.223844	0.162484	0.461147	0.0231487	0.394491
225.8	0.188106	0.600687	0.228455	0.165153	0.464117	0.0238697	0.401233	0.189019	0.639571	0.224213	0.162771	0.461714	0.0231841	0.39502
226	0.188878	0.601158	0.228197	0.165149	0.464916	0.0236596	0.401865	0.189361	0.63986	0.224582	0.163058	0.46228	0.0232195	0.395547
226.2	0.189025	0.601711	0.229048	0.16568	0.465984	0.0239965	0.402062	0.189702	0.640147	0.224951	0.163344	0.462845	0.0232548	0.396073
226.4	0.18965	0.601932	0.229923	0.166048	0.467252	0.0235875	0.402904	0.190044	0.640433	0.225319	0.16363	0.463408	0.02329	0.396598
226.6	0.190105	0.602256	0.230759	0.166083	0.467804	0.0240085	0.403322	0.190385	0.640717	0.225686	0.163915	0.46397	0.0233252	0.397122
226.8	0.190831	0.603185	0.231227	0.166109	0.468484	0.0239428	0.404221	0.190725	0.640999	0.226053	0.164201	0.46453	0.0233603	0.397644
227	0.191748	0.603667	0.232343	0.166743	0.469003	0.0238154	0.405232	0.191066	0.64128	0.22642	0.164486	0.465089	0.0233953	0.398166
227.2	0.191506	0.603729	0.23272	0.166485	0.469013	0.0235601	0.405765	0.191406	0.641558	0.226785	0.16477	0.465646	0.0234303	0.398686
227.4	0.191814	0.604125	0.233106	0.166455	0.469058	0.0235883	0.405706	0.191745	0.641836	0.227151	0.165055	0.466202	0.0234653	0.399205
227.6	0.1916	0.604038	0.233636	0.165761	0.469176	0.0235342	0.406219	0.192085	0.642111	0.227516	0.165339	0.466756	0.0235001	0.399723
227.8	0.192101	0.60431	0.233192	0.165438	0.469055	0.0229826	0.406289	0.192424	0.642385	0.22788	0.165622	0.467309	0.0235349	0.40024
228	0.192035	0.604747	0.233372	0.165341	0.469408	0.0227353	0.406009	0.192762	0.642657	0.228244	0.165906	0.467861	0.0235697	0.400755
228.2	0.191854	0.604687	0.234147	0.166052	0.469561	0.0226993	0.406115	0.193101	0.642927	0.228607	0.166189	0.468411	0.0236044	0.40127
228.4	0.192608	0.604996	0.234769	0.166321	0.469782	0.0226772	0.406349	0.193439	0.643196	0.22897	0.166471	0.46896	0.023639	0.401783
228.6	0.192756	0.605407	0.234932	0.166486	0.470128	0.0227883	0.406738	0.193776	0.643463	0.229332	0.166754	0.469507	0.0236736	0.402295
228.8	0.193079	0.605343	0.235595	0.166813	0.470811	0.0230995	0.407007	0.194113	0.643729	0.229694	0.167036	0.470053	0.0237081	0.402806
229	0.193472	0.606079	0.235982	0.167332	0.471403	0.0230152	0.407228	0.19445	0.643993	0.230055	0.167318	0.470598	0.0237426	0.403316
229.2	0.194349	0.60653	0.236359	0.167437	0.47209	0.023199	0.407919	0.194787	0.644255	0.230416	0.167599	0.471141	0.023777	0.403824
229.4	0.195636	0.606589	0.237473	0.168287	0.472549	0.0235512	0.409059	0.195123	0.644516	0.230776	0.16788	0.471683	0.0238113	0.404332
229.6	0.19547	0.606472	0.237553	0.168221	0.472738	0.0235318	0.409817	0.195459	0.644775	0.231136	0.168161	0.472223	0.0238456	0.404838
229.8	0.196032	0.606948	0.237789	0.168398	0.473522	0.0236203	0.410842	0.195795	0.645033	0.231496	0.168442	0.472762	0.0238798	0.405344
230	0.196304	0.607455	0.238388	0.168279	0.474299	0.0240784	0.411649	0.19613	0.645289	0.231854	0.168722	0.4733	0.0239139	0.405848
230.2	0.197014	0.607854	0.239449	0.168942	0.475046	0.0247867	0.412425	0.196465	0.645543	0.232213	0.169002	0.473836	0.023948	0.406351
230.4	0.197635	0.608025	0.239866	0.169153	0.475575	0.0254441	0.413525	0.196799	0.645796	0.23257	0.169281	0.474371	0.0239821	0.406852
230.6	0.197302	0.608003	0.239354	0.168893	0.475641	0.0255707	0.413796	0.197134	0.646048	0.232928	0.16956	0.474904	0.0240161	0.407353
230.8	0.197471	0.608398	0.239337	0.168944	0.475841	0.0250639	0.413814	0.197467	0.646297	0.233284	0.169839	0.475436	0.02405	0.407853
231	0.197582	0.608919	0.239455	0.169567	0.475933	0.0248662	0.41403	0.197801	0.646546	0.233641	0.170118	0.475967	0.0240839	0.408351
231.2	0.19752	0.609043	0.239506	0.169668	0.475944	0.0245701	0.413864	0.198134	0.646793	0.233996	0.170396	0.476496	0.0241177	0.408849
231.4	0.197928	0.609151	0.239237	0.170033	0.476432	0.0245923	0.413931	0.198467	0.647038	0.234352	0.170674	0.477024	0.0241514	0.409345
231.6	0.197623	0.60923	0.239417	0.169957	0.476616	0.0243123	0.414491	0.1988	0.647282	0.234706	0.170952	0.477551	0.0241851	0.40984
231.8	0.198047	0.609792	0.239204	0.170486	0.477563	0.0246816	0.415	0.199132	0.647524	0.235061	0.171229	0.478076	0.0242187	0.410334
232	0.19825	0.609959	0.239824	0.171022	0.477925	0.0244932	0.41567	0.199464	0.647765	0.235414	0.171506	0.4786	0.0242523	0.410827
232.2	0.199162	0.610052	0.24027	0.171922	0.477956	0.0245755	0.416321	0.199795	0.648005	0.235768	0.171783	0.479123	0.0242858	0.411319
232.4	0.200335	0.611075	0.240828	0.172275	0.478844	0.0248168	0.4168	0.200126	0.648243	0.23612	0.17206	0.479644	0.0243193	0.411809
232.6	0.20057	0.611065	0.240469	0.172615	0.479219	0.0248567	0.416977	0.200457	0.64848	0.236473	0.172336	0.480164	0.0243527	0.412299
232.8	0.201142	0.611446	0.240719	0.173013	0.47956	0.0247539	0.4172	0.200788	0.648715	0.236824	0.172612	0.480682	0.024386	0.412788
233	0.201896	0.611595	0.24097	0.17359	0.479724	0.024679	0.417759	0.201118	0.648949	0.237176	0.172887	0.4812	0.0244193	0.413275
233.2	0.202632	0.611357	0.241542	0.173775	0.47996	0.0246536	0.418665	0.201448	0.649181	0.237526	0.173162	0.481716	0.0244526	0.413761
233.4	0.202589	0.610988	0.242205	0.173928	0.480387	0.0247212	0.419025	0.201777	0.649412	0.237877	0.173437	0.48223	0.0244857	0.414246
233.6	0.202479	0.6112	0.242514	0.173438	0.480295	0.0245665	0.419304	0.202107	0.649641	0.238226	0.173712	0.482743	0.0245189	0.414731
233.8	0.202603	0.611404	0.242828	0.173117	0.480667	0.0245402	0.419298	0.202435	0.649869	0.238576	0.173986	0.483255	0.0245519	0.415214
234	0.202484	0.610855	0.243072	0.172839	0.481205	0.0248399	0.419398	0.202764	0.650096	0.238925	0.17426	0.483766	0.0245849	0.415696
234.2	0.202985	0.611009	0.243316	0.172414	0.481132	0.0248776	0.419553	0.203092	0.650322	0.239273	0.174534	0.484275	0.0246179	0.416176
234.4	0.202993	0.611367	0.243254	0.17261	0.481506	0.0250348	0.420161	0.20342	0.650546	0.239621	0.174807	0.484783	0.0246508	0.416656
234.6	0.202913	0.611487	0.242933	0.172615	0.481868	0.0245337	0.42057	0.203748	0.650768	0.239968	0.17508	0.48529	0.0246836	0.417135
234.8	0.203179	0.611821	0.243319	0.172968	0.482939	0.0246945	0.420427	0.204075	0.65099	0.240315	0.175353	0.485795	0.0247164	0.417613
235	0.20353	0.612482	0.24389	0.173722	0.483279	0.0251317	0.420824	0.204402	0.65121	0.240661	0.175625	0.486299	0.0247491	0.418089
235.2	0.203706	0.612695	0.244329	0.174261	0.483798	0.0256068	0.421375	0.204728	0.651428	0.241007	0.175897	0.486802	0.0247818	0.418565
235.4	0.20364	0.612772	0.244571	0.174827	0.484298	0.0258269	0.421842	0.205054	0.651645	0.241353	0.176169	0.487303	0.0248144	0.419039
235.6	0.203853	0.613368	0.245723	0.175504	0.48495	0.0265521	0.422719	0.20538	0.651861	0.241698	0.176441	0.487804	0.0248469	0.419513
235.8	0.204266	0.614101	0.246359	0.176436	0.486133	0.0265657	0.423481	0.205706	0.652076	0.242042	0.176712	0.488302	0.0248794	0.419985
236	0.204967	0.614368	0.24715	0.177683	0.487272	0.0263373	0.424266	0.206031	0.65229	0.242386	0.176983	0.4888	0.0249119	0.420456
236.2	0.206021	0.614941	0.247647	0.17889	0.487737	0.0265376	0.424201	0.206356	0.652502	0.242729	0.177253	0.489296	0.0249443	0.420926
236.4	0.206387	0.615424	0.247503	0.179456	0.488418	0.02641	0.42439	0.206681	0.652712	0.243072	0.177524	0.489791	0.0249766	0.421395
236.6	0.206726	0.615279	0.247521	0.180343	0.488553	0.0266653	0.425115	0.207005	0.652922	0.243415	0.177794	0.490285	0.0250089	0.421863
236.8	0.207154	0.615512	0.248054	0.180517	0.488359	0.0266058	0.425372	0.207329	0.65313	0.243757	0.178063	0.490778	0.0250411	0.422331
237	0.207115	0.61503	0.248067	0.181289	0.48844	0.0266904	0.425645	0.207652	0.653337	0.244098	0.178333	0.491269	0.0250733	0.422796
237.2	0.20709	0.614804	0.248177	0.181261	0.488709	0.026129	0.426098	0.207976	0.653543	0.244439	0.178602	0.491759	0.0251054	0.423261
237.4	0.20715	0.614597	0.248354	0.181057	0.488944	0.026467	0.426319	0.208299	0.653748	0.24478	0.178871	0.492248	0.0251374	0.423725
237.6	0.207413	0.614825	0.248961	0.181356	0.48893	0.0263558	0.426693	0.208621	0.653951	0.24512	0.179139	0.492735	0.0251694	0.424188
237.8	0.207294	0.614799	0.248615	0.18154	0.489287	0.0264497	0.426583	0.208943	0.654153	0.24546	0.179407	0.493221	0.0252014	0.42465
238	0.207974	0.614867	0.248604	0.181589	0.489209	0.026345	0.426773	0.209265	0.654354	0.245799	0.179675	0.493706	0.0252333	0.425111
238.2	0.208763	0.615314	0.249026	0.181837	0.489598	0.0262256	0.427365	0.209587	0.654553	0.246138	0.179943	0.49419	0.0252651	0.425571
238.4	0.209189	0.615199	0.24913	0.182346	0.490215	0.0261236	0.427945	0.209908	0.654752	0.246476	0.18021	0.494672	0.0252969	0.426029
238.6	0.20908	0.615101	0.249393	0.182081	0.490434	0.0255881	0.427835	0.210229	0.654949	0.246813	0.180477	0.495154	0.0253286	0.426487
238.8	0.209133	0.615334	0.249556	0.182165	0.490523	0.0252853	0.427635	0.21055	0.655145	0.247151	0.180744	0.495634	0.0253603	0.426944
239	0.209844	0.61614	0.250039	0.182282	0.490659	0.0255491	0.427761	0.21087	0.65534	0.247487	0.18101	0.496112	0.0253919	0.427399
239.2	0.210108	0.616605	0.250667	0.182295	0.491562	0.0256253	0.428409	0.21119	0.655533	0.247824	0.181276	0.49659	0.0254235	0.427854
239.4	0.210264	0.616686	0.251151	0.182486	0.491938	0.0253878	0.428791	0.21151	0.655726	0.24816	0.181542	0.497066	0.025455	0.428307
239.6	0.210744	0.617071	0.251953	0.182793	0.49278	0.0253202	0.42951	0.21183	0.655917	0.248495	0.181807	0.497541	0.0254864	0.42876
239.8	0.210591	0.61751	0.252404	0.182565	0.493883	0.024715	0.430095	0.212149	0.656107	0.24883	0.182072	0.498015	0.0255178	0.429212
240	0.211237	0.618016	0.252841	0.183162	0.494366	0.0246954	0.43059	0.212467	0.656296	0.249164	0.182337	0.498488	0.0255492	0.429662
240.2	0.2116	0.618682	0.253444	0.183083	0.494307	0.0248582	0.430412	0.212786	0.656484	0.249498	0.182602	0.498959	0.0255805	0.430112
240.4	0.212206	0.619321	0.253788	0.183484	0.494979	0.0250712	0.431318	0.213104	0.656671	0.249832	0.182866	0.499429	0.0256117	0.43056
240.6	0.212911	0.619892	0.25474	0.183572	0.495157	0.0256305	0.432415	0.213422	0.656856	0.250165	0.18313	0.499898	0.0256429	0.431008
240.8	0.213097	0.620118	0.254914	0.183127	0.494695	0.026069	0.43253	0.213739	0.657041	0.250497	0.183394	0.500366	0.025674	0.431454
241	0.21332	0.619502	0.254054	0.183185	0.49461	0.0258896	0.433119	0.214056	0.657224	0.250829	0.183657	0.500833	0.0257051	0.4319
241.2	0.213635	0.619468	0.254248	0.18294	0.495179	0.0260048	0.433676	0.214373	0.657406	0.251161	0.18392	0.501298	0.0257361	0.432344
241.4	0.214279	0.61946	0.254853	0.182983	0.495681	0.0266019	0.433705	0.214689	0.657587	0.251492	0.184183	0.501762	0.0257671	0.432788
241.6	0.214512	0.619353	0.255375	0.183597	0.496128	0.0265715	0.433855	0.215006	0.657767	0.251823	0.184446	0.502225	0.025798	0.43323
241.8	0.215024	0.619156	0.255402	0.184176	0.496671	0.0266415	0.434346	0.215322	0.657946	0.252153	0.184708	0.502687	0.0258289	0.433672
242	0.215299	0.618862	0.255085	0.183967	0.496433	0.0262979	0.4349	0.215637	0.658124	0.252483	0.18497	0.503147	0.0258597	0.434112
242.2	0.215273	0.618544	0.255397	0.184092	0.496779	0.0257499	0.435764	0.215952	0.658301	0.252812	0.185231	0.503607	0.0258905	0.434552
242.4	0.21519	0.618218	0.255402	0.184674	0.496688	0.0254239	0.435991	0.216267	0.658476	0.253141	0.185493	0.504065	0.0259212	0.43499
242.6	0.215374	0.618052	0.255894	0.185051	0.496638	0.0248576	0.436226	0.216582	0.658651	0.253469	0.185754	0.504522	0.0259518	0.435428
242.8	0.215825	0.618266	0.255675	0.185882	0.497071	0.0252247	0.436666	0.216896	0.658825	0.253797	0.186014	0.504978	0.0259825	0.435865
243	0.216463	0.618742	0.256054	0.18641	0.497503	0.0252031	0.436955	0.21721	0.658997	0.254124	0.186275	0.505433	0.026013	0.4363
243.2	0.216372	0.618614	0.256245	0.186434	0.497931	0.0248648	0.437569	0.217524	0.659169	0.254451	0.186535	0.505886	0.0260435	0.436735
243.4	0.215974	0.618463	0.256429	0.18703	0.498361	0.0249221	0.437765	0.217837	0.659339	0.254778	0.186795	0.506339	0.0260739	0.437168
243.6	0.216327	0.618915	0.256712	0.187495	0.498843	0.0254234	0.437988	0.21815	0.659508	0.255104	0.187054	0.50679	0.0261043	0.437601
243.8	0.216444	0.619492	0.256926	0.18732	0.49909	0.0257566	0.438333	0.218463	0.659677	0.255429	0.187314	0.50724	0.0261347	0.438033
244	0.216893	0.62001	0.257347	0.187794	0.49908	0.025742	0.438097	0.218775	0.659844	0.255755	0.187573	0.507689	0.026165	0.438464
244.2	0.217269	0.620642	0.258114	0.187659	0.499649	0.0260913	0.437951	0.219087	0.660011	0.256079	0.187831	0.508136	0.0261952	0.438893
244.4	0.217647	0.621058	0.258569	0.187865	0.500203	0.0263144	0.438506	0.219399	0.660176	0.256404	0.18809	0.508583	0.0262254	0.439322
244.6	0.217823	0.621666	0.258936	0.187585	0.500329	0.026806	0.438669	0.21971	0.66034	0.256727	0.188348	0.509028	0.0262555	0.43975
244.8	0.217915	0.621544	0.258458	0.187736	0.500604	0.0272982	0.438959	0.220021	0.660504	0.257051	0.188606	0.509473	0.0262856	0.440177
245	0.217998	0.620881	0.25796	0.187343	0.50074	0.0269162	0.439123	0.220332	0.660666	0.257373	0.188863	0.509916	0.0263156	0.440603
245.2	0.218155	0.620628	0.258491	0.18707	0.501506	0.0269553	0.438783	0.220643	0.660827	0.257696	0.18912	0.510358	0.0263456	0.441028
245.4	0.217848	0.620202	0.259087	0.18714	0.501869	0.0267094	0.438757	0.220953	0.660988	0.258018	0.189377	0.510799	0.0263756	0.441452
245.6	0.217872	0.620093	0.259385	0.187341	0.502582	0.0267563	0.439397	0.221263	0.661147	0.258339	0.189634	0.511238	0.0264054	0.441875
245.8	0.218098	0.62031	0.259738	0.187245	0.503176	0.0264526	0.439729	0.221572	0.661305	0.25866	0.18989	0.511677	0.0264353	0.442297
246	0.218423	0.620284	0.259742	0.187199	0.503182	0.0263357	0.440663	0.221881	0.661463	0.258981	0.190146	0.512114	0.026465	0.442718
246.2	0.21892	0.620493	0.260048	0.187651	0.503599	0.0262657	0.441212	0.22219	0.661619	0.259301	0.190402	0.512551	0.0264948	0.443139
246.4	0.21954	0.620453	0.260433	0.188275	0.504301	0.0262997	0.441387	0.222499	0.661775	0.259621	0.190658	0.512986	0.0265244	0.443558
246.6	0.220093	0.620501	0.26078	0.189083	0.504866	0.0255711	0.441997	0.222807	0.66193	0.25994	0.190913	0.51342	0.026554	0.443976
246.8	0.220455	0.621168	0.260854	0.190135	0.505352	0.0258763	0.44289	0.223115	0.662083	0.260259	0.191168	0.513853	0.0265836	0.444394
247	0.221161	0.621713	0.261519	0.190679	0.505297	0.0254614	0.44349	0.223423	0.662236	0.260577	0.191423	0.514285	0.0266131	0.44481
247.2	0.221796	0.622502	0.262051	0.190984	0.506319	0.0258951	0.444054	0.22373	0.662388	0.260895	0.191677	0.514716	0.0266426	0.445226
247.4	0.222233	0.623599	0.2623	0.191522	0.506734	0.0263633	0.444119	0.224037	0.662539	0.261213	0.191931	0.515145	0.026672	0.44564
247.6	0.222739	0.623939	0.262382	0.19131	0.506571	0.0259646	0.44445	0.224344	0.662689	0.26153	0.192185	0.515574	0.0267014	0.446054
247.8	0.222912	0.624543	0.263218	0.191244	0.506792	0.025885	0.444606	0.224651	0.662838	0.261846	0.192438	0.516001	0.0267307	0.446467
248	0.223084	0.625574	0.263637	0.191564	0.507035	0.0256514	0.444879	0.224957	0.662986	0.262162	0.192691	0.516428	0.02676	0.446878
248.2	0.223858	0.626546	0.263921	0.19181	0.507719	0.0260347	0.445836	0.225262	0.663134	0.262478	0.192944	0.516853	0.0267892	0.447289
248.4	0.224179	0.626869	0.263938	0.192144	0.508354	0.0258779	0.446581	0.225568	0.66328	0.262793	0.193197	0.517277	0.0268184	0.447699
248.6	0.224733	0.627073	0.263474	0.19239	0.507786	0.0256267	0.44654	0.225873	0.663426	0.263108	0.193449	0.5177	0.0268475	0.448108
248.8	0.224653	0.626558	0.263109	0.192278	0.507715	0.0256242	0.446845	0.226178	0.66357	0.263422	0.193702	0.518122	0.0268765	0.448517
249	0.224488	0.626412	0.263205	0.191772	0.507553	0.0253511	0.447088	0.226483	0.663714	0.263736	0.193953	0.518543	0.0269056	0.448924
249.2	0.224244	0.626368	0.26357	0.191758	0.508007	0.0251278	0.446946	0.226787	0.663857	0.26405	0.194205	0.518963	0.0269345	0.44933
249.4	0.224178	0.626126	0.264173	0.192212	0.508557	0.0252613	0.447468	0.227091	0.663999	0.264363	0.194456	0.519381	0.0269634	0.449735
249.6	0.225171	0.626079	0.265024	0.192423	0.508919	0.0254956	0.447779	0.227395	0.66414	0.264675	0.194707	0.519799	0.0269923	0.45014
249.8	0.225563	0.62611	0.265154	0.193128	0.509029	0.0255465	0.447393	0.227698	0.66428	0.264987	0.194958	0.520216	0.0270211	0.450543
250	0.226029	0.625786	0.264976	0.193884	0.508997	0.0257731	0.448029	0.228001	0.66442	0.265299	0.195208	0.520631	0.0270499	0.450946
250.2	0.226054	0.625958	0.264935	0.194336	0.50989	0.0257317	0.448272	0.228304	0.664559	0.26561	0.195458	0.521045	0.0270786	0.451348
250.4	0.22628	0.626055	0.265665	0.194862	0.510647	0.0257648	0.449138	0.228606	0.664696	0.265921	0.195708	0.521459	0.0271073	0.451749
250.6	0.226854	0.626305	0.266547	0.195445	0.510881	0.0257411	0.45023	0.228908	0.664833	0.266232	0.195958	0.521871	0.0271359	0.452149
250.8	0.227242	0.626739	0.26705	0.195995	0.511418	0.0261923	0.450999	0.22921	0.664969	0.266542	0.196207	0.522282	0.0271645	0.452548
251	0.227928	0.6273	0.267954	0.196973	0.512094	0.0265467	0.450862	0.229512	0.665105	0.266851	0.196456	0.522693	0.027193	0.452946
251.2	0.228484	0.627924	0.268537	0.197602	0.513462	0.0274045	0.450944	0.229813	0.665239	0.26716	0.196704	0.523102	0.0272215	0.453343
251.4	0.228565	0.628284	0.268645	0.197507	0.513966	0.0272602	0.450477	0.230114	0.665373	0.267469	0.196953	0.52351	0.0272499	0.45374
251.6	0.228637	0.628087	0.269047	0.197691	0.514553	0.0272981	0.450687	0.230415	0.665506	0.267777	0.197201	0.523917	0.0272783	0.454135
251.8	0.22959	0.628924	0.269657	0.197943	0.515325	0.0281034	0.451201	0.230715	0.665638	0.268085	0.197449	0.524323	0.0273066	0.45453
252	0.230352	0.629253	0.269468	0.198444	0.515807	0.0281606	0.452072	0.231015	0.665769	0.268392	0.197696	0.524728	0.0273349	0.454924
252.2	0.23128	0.62961	0.269733	0.1986	0.516213	0.0280649	0.452676	0.231315	0.665899	0.268699	0.197944	0.525131	0.0273631	0.455316
252.4	0.231607	0.629494	0.27033	0.19872	0.516333	0.0277766	0.452827	0.231614	0.666029	0.269006	0.198191	0.525534	0.0273913	0.455708
252.6	0.231562	0.629492	0.270265	0.199103	0.51545	0.0276846	0.452145	0.231913	0.666158	0.269312	0.198438	0.525936	0.0274194	0.456099
252.8	0.231538	0.629258	0.270353	0.198757	0.51591	0.0276993	0.452303	0.232212	0.666286	0.269617	0.198684	0.526337	0.0274475	0.45649
253	0.232065	0.629404	0.27078	0.199219	0.516615	0.0277485	0.452493	0.23251	0.666413	0.269923	0.19893	0.526737	0.0274756	0.456879
253.2	0.232308	0.629351	0.271023	0.199092	0.516624	0.0278957	0.452602	0.232809	0.66654	0.270227	0.199176	0.527135	0.0275035	0.457267
253.4	0.232776	0.62945	0.271353	0.199772	0.516603	0.027894	0.453293	0.233106	0.666666	0.270532	0.199422	0.527533	0.0275315	0.457655
253.6	0.233263	0.629414	0.271848	0.200316	0.516356	0.0278773	0.453434	0.233404	0.666791	0.270836	0.199667	0.52793	0.0275594	0.458042
253.8	0.23314	0.629758	0.27179	0.200667	0.516171	0.0276793	0.45357	0.233701	0.666915	0.271139	0.199912	0.528325	0.0275872	0.458428
254	0.233416	0.630192	0.271966	0.2001	0.515906	0.0272996	0.453719	0.233998	0.667038	0.271442	0.200157	0.52872	0.027615	0.458813
254.2	0.233602	0.63036	0.272448	0.200235	0.516444	0.0275177	0.45414	0.234295	0.667161	0.271745	0.200402	0.529114	0.0276428	0.459197
254.4	0.233657	0.630283	0.272678	0.200119	0.516642	0.0274592	0.45461	0.234592	0.667283	0.272047	0.200646	0.529506	0.0276705	0.45958
254.6	0.234094	0.630803	0.273045	0.20047	0.516922	0.0277864	0.455149	0.234888	0.667405	0.272349	0.20089	0.529898	0.0276981	0.459962
254.8	0.234253	0.631246	0.272891	0.200693	0.517458	0.0277014	0.455346	0.235183	0.667525	0.27265	0.201134	0.530288	0.0277257	0.460344
255	0.234663	0.631837	0.273594	0.201168	0.517981	0.0276457	0.455671	0.235479	0.667645	0.272951	0.201377	0.530678	0.0277533	0.460724
255.2	0.234923	0.631776	0.273599	0.200872	0.518962	0.0275922	0.455948	0.235774	0.667764	0.273252	0.20162	0.531066	0.0277808	0.461104
255.4	0.235199	0.632263	0.274137	0.200712	0.519224	0.0274371	0.456318	0.236069	0.667882	0.273552	0.201863	0.531454	0.0278083	0.461483
255.6	0.235748	0.632327	0.274365	0.201139	0.519533	0.0277358	0.457073	0.236364	0.668	0.273852	0.202106	0.531841	0.0278357	0.461861
255.8	0.236346	0.632522	0.274829	0.201152	0.519969	0.0274851	0.457496	0.236658	0.668117	0.274151	0.202348	0.532226	0.0278631	0.462239
256	0.236678	0.632831	0.275094	0.202007	0.520475	0.0275589	0.458151	0.236952	0.668233	0.27445	0.20259	0.532611	0.0278904	0.462615
256.2	0.237007	0.633559	0.275852	0.202586	0.521186	0.0276465	0.459323	0.237246	0.668349	0.274748	0.202832	0.532994	0.0279176	0.462991
256.4	0.236446	0.632945	0.275775	0.202889	0.521625	0.0277167	0.45945	0.237539	0.668464	0.275046	0.203073	0.533377	0.0279449	0.463365
256.6	0.236302	0.633112	0.275644	0.203593	0.521623	0.0278451	0.459503	0.237832	0.668578	0.275344	0.203315	0.533759	0.0279721	0.463739
256.8	0.236707	0.633126	0.275783	0.203332	0.521906	0.0278242	0.459898	0.238125	0.668691	0.275641	0.203556	0.534139	0.0279992	0.464112
257	0.236873	0.633127	0.276315	0.203812	0.522316	0.0284711	0.460349	0.238418	0.668804	0.275938	0.203796	0.534519	0.0280263	0.464485
257.2	0.237213	0.632916	0.277005	0.203887	0.52221	0.0288464	0.461193	0.23871	0.668916	0.276234	0.204037	0.534898	0.0280533	0.464856
257.4	0.237446	0.633061	0.277576	0.204215	0.522052	0.028349	0.461558	0.239002	0.669027	0.27653	0.204277	0.535275	0.0280803	0.465227
257.6	0.237806	0.633336	0.2783	0.20428	0.521982	0.0287231	0.461176	0.239294	0.669138	0.276825	0.204517	0.535652	0.0281073	0.465596
257.8	0.237688	0.633797	0.27883	0.204267	0.522203	0.0286947	0.461135	0.239585	0.669248	0.27712	0.204757	0.536028	0.0281342	0.465965
258	0.238067	0.633678	0.279232	0.203839	0.522591	0.0286956	0.460685	0.239876	0.669357	0.277415	0.204996	0.536403	0.028161	0.466333
258.2	0.237887	0.633194	0.279095	0.204066	0.523244	0.0288938	0.460865	0.240167	0.669466	0.277709	0.205235	0.536776	0.0281879	0.4667
258.4	0.237441	0.633256	0.278766	0.204252	0.523556	0.0286013	0.461258	0.240457	0.669574	0.278003	0.205474	0.537149	0.0282146	0.467067
258.6	0.238285	0.633714	0.279037	0.204541	0.524094	0.0291256	0.461849	0.240747	0.669682	0.278297	0.205713	0.537521	0.0282413	0.467432
258.8	0.238893	0.633477	0.279277	0.204302	0.524474	0.0287191	0.462176	0.241037	0.669788	0.27859	0.205951	0.537892	0.028268	0.467797
259	0.239105	0.633371	0.279144	0.20422	0.524828	0.0283026	0.462504	0.241327	0.669895	0.278882	0.206189	0.538262	0.0282947	0.468161
259.2	0.239643	0.633312	0.279052	0.203881	0.525331	0.0283112	0.46267	0.241616	0.67	0.279174	0.206427	0.538631	0.0283212	0.468524
259.4	0.240374	0.633593	0.279276	0.203943	0.525605	0.028445	0.463141	0.241905	0.670105	0.279466	0.206664	0.538999	0.0283478	0.468887
259.6	0.240898	0.633827	0.279104	0.204017	0.52625	0.0281899	0.463368	0.242194	0.670209	0.279758	0.206901	0.539366	0.0283743	0.469248
259.8	0.240968	0.633765	0.278887	0.204361	0.526797	0.0278267	0.46355	0.242482	0.670313	0.280048	0.207138	0.539733	0.0284007	0.469609
260	0.241357	0.633945	0.278365	0.205062	0.527507	0.0276604	0.464219	0.242771	0.670415	0.280339	0.207375	0.540098	0.0284271	0.469969
260.2	0.241141	0.633591	0.278329	0.205034	0.527625	0.0274166	0.464535	0.243058	0.670518	0.280629	0.207611	0.540462	0.0284535	0.470328
260.4	0.240979	0.633177	0.277973	0.204847	0.527205	0.0267568	0.463935	0.243346	0.670619	0.280919	0.207848	0.540826	0.0284798	0.470686
260.6	0.24168	0.633767	0.278624	0.205327	0.527182	0.0268123	0.464433	0.243633	0.670721	0.281208	0.208083	0.541188	0.0285061	0.471044
260.8	0.242112	0.633481	0.279146	0.205405	0.52752	0.0271302	0.464801	0.24392	0.670821	0.281497	0.208319	0.54155	0.0285323	0.4714
261	0.242199	0.633507	0.279624	0.205414	0.527508	0.0271806	0.464844	0.244207	0.670921	0.281786	0.208554	0.54191	0.0285584	0.471756
261.2	0.243158	0.633884	0.280381	0.205873	0.52765	0.0270845	0.465087	0.244493	0.67102	0.282074	0.20879	0.54227	0.0285846	0.472111
261.4	0.24306	0.634679	0.281268	0.205818	0.526985	0.0269593	0.465172	0.24478	0.671119	0.282362	0.209024	0.542629	0.0286107	0.472465
261.6	0.243442	0.635506	0.282208	0.206153	0.527168	0.027382	0.465021	0.245065	0.671217	0.282649	0.209259	0.542986	0.0286367	0.472819
261.8	0.243495	0.635461	0.282781	0.206183	0.526971	0.0269985	0.46531	0.245351	0.671314	0.282936	0.209493	0.543343	0.0286627	0.473172
262	0.243577	0.635379	0.283185	0.206137	0.526917	0.0267848	0.465385	0.245636	0.671411	0.283222	0.209727	0.543699	0.0286887	0.473523
262.2	0.243394	0.635492	0.283153	0.206653	0.526984	0.0271189	0.465797	0.245921	0.671507	0.283508	0.209961	0.544054	0.0287146	0.473875
262.4	0.243392	0.63608	0.284083	0.207289	0.527659	0.0275757	0.466955	0.246206	0.671603	0.283794	0.210195	0.544409	0.0287404	0.474225
262.6	0.243855	0.636395	0.28478	0.207856	0.528351	0.0278563	0.46739	0.24649	0.671698	0.284079	0.210428	0.544762	0.0287663	0.474574
262.8	0.243979	0.636378	0.285021	0.208115	0.52865	0.0277608	0.467776	0.246774	0.671793	0.284364	0.210661	0.545114	0.028792	0.474923
263	0.244201	0.636468	0.284536	0.208145	0.529209	0.0277731	0.468432	0.247058	0.671887	0.284649	0.210894	0.545466	0.0288177	0.475271
263.2	0.244694	0.636819	0.284594	0.208363	0.529532	0.0274702	0.468381	0.247342	0.67198	0.284933	0.211126	0.545816	0.0288434	0.475618
263.4	0.245249	0.637516	0.284769	0.208672	0.530205	0.0275346	0.468645	0.247625	0.672073	0.285216	0.211358	0.546166	0.0288691	0.475965
263.6	0.245354	0.638051	0.284374	0.209404	0.531115	0.0275536	0.468885	0.247908	0.672165	0.2855	0.21159	0.546514	0.0288947	0.47631
263.8	0.244985	0.637876	0.284164	0.20994	0.531603	0.027184	0.469019	0.248191	0.672257	0.285783	0.211822	0.546862	0.0289202	0.476655
264	0.245063	0.638022	0.28409	0.210166	0.532352	0.0269754	0.468716	0.248473	0.672348	0.286065	0.212053	0.547209	0.0289457	0.476999
264.2	0.245298	0.638143	0.284262	0.210347	0.532488	0.0271447	0.468918	0.248755	0.672439	0.286347	0.212284	0.547555	0.0289712	0.477343
264.4	0.245824	0.638737	0.284797	0.210751	0.532721	0.0276041	0.469559	0.249037	0.672529	0.286629	0.212515	0.5479	0.0289966	0.477685
264.6	0.246173	0.638944	0.285009	0.211602	0.533244	0.027785	0.470606	0.249318	0.672618	0.28691	0.212746	0.548245	0.029022	0.478027
264.8	0.246367	0.638691	0.284701	0.211815	0.533734	0.0280886	0.470658	0.2496	0.672707	0.287191	0.212976	0.548588	0.0290473	0.478368
265	0.246779	0.639154	0.284795	0.211975	0.533616	0.0280906	0.470937	0.249881	0.672796	0.287472	0.213207	0.54893	0.0290726	0.478708
265.2	0.247135	0.639126	0.284658	0.212105	0.533488	0.0279761	0.47127	0.250161	0.672884	0.287752	0.213436	0.549272	0.0290979	0.479048
265.4	0.247314	0.639312	0.285209	0.211998	0.533397	0.0281542	0.471307	0.250442	0.672971	0.288032	0.213666	0.549613	0.0291231	0.479386
265.6	0.248274	0.639649	0.285663	0.212279	0.533523	0.0284315	0.472056	0.250722	0.673058	0.288311	0.213895	0.549953	0.0291483	0.479724
265.8	0.249073	0.639155	0.286003	0.212387	0.533331	0.0287697	0.472663	0.251002	0.673144	0.28859	0.214124	0.550292	0.0291734	0.480061
266	0.249252	0.639264	0.286464	0.213187	0.534164	0.0295157	0.473447	0.251281	0.67323	0.288868	0.214353	0.55063	0.0291985	0.480398
266.2	0.249403	0.639363	0.287048	0.214211	0.535026	0.0304239	0.474251	0.251561	0.673315	0.289147	0.214582	0.550967	0.0292235	0.480733
266.4	0.249758	0.639988	0.288097	0.214664	0.535789	0.0309887	0.475116	0.25184	0.6734	0.289424	0.21481	0.551303	0.0292485	0.481068
266.6	0.250099	0.639916	0.288541	0.215344	0.5358	0.0309435	0.474795	0.252118	0.673484	0.289702	0.215038	0.551639	0.0292734	0.481403
266.8	0.250699	0.640116	0.288689	0.215655	0.536264	0.0308832	0.474714	0.252397	0.673568	0.289979	0.215266	0.551973	0.0292983	0.481736
267	0.251078	0.640169	0.288432	0.215822	0.536349	0.0304564	0.47471	0.252675	0.673651	0.290255	0.215494	0.552307	0.0293232	0.482069
267.2	0.251358	0.640506	0.289114	0.215695	0.536072	0.030099	0.474167	0.252953	0.673734	0.290532	0.215721	0.55264	0.029348	0.482401
267.4	0.251392	0.640869	0.289696	0.216177	0.536472	0.030103	0.474374	0.25323	0.673816	0.290807	0.215948	0.552972	0.0293728	0.482732
267.6	0.251368	0.641403	0.289917	0.216482	0.537007	0.0299811	0.474668	0.253508	0.673898	0.291083	0.216175	0.553303	0.0293975	0.483062
267.8	0.250955	0.64141	0.290267	0.216202	0.536716	0.029756	0.4748	0.253785	0.673979	0.291358	0.216401	0.553634	0.0294222	0.483392
268	0.250799	0.641508	0.290444	0.216334	0.536618	0.0296993	0.474346	0.254061	0.67406	0.291633	0.216628	0.553963	0.0294469	0.483721
268.2	0.250749	0.641225	0.29055	0.216135	0.536264	0.0297489	0.474447	0.254338	0.67414	0.291907	0.216854	0.554292	0.0294715	0.484049
268.4	0.25073	0.641058	0.290757	0.215915	0.535742	0.0294115	0.474982	0.254614	0.67422	0.292181	0.217079	0.55462	0.029496	0.484377
268.6	0.250424	0.640872	0.290517	0.216252	0.536001	0.0285704	0.475487	0.25489	0.674299	0.292454	0.217305	0.554947	0.0295205	0.484703
268.8	0.250664	0.640419	0.290481	0.215918	0.536583	0.0287216	0.475271	0.255166	0.674378	0.292727	0.21753	0.555273	0.029545	0.485029
269	0.251371	0.640766	0.290974	0.216126	0.537347	0.028626	0.475858	0.255441	0.674456	0.293	0.217755	0.555598	0.0295695	0.485355
269.2	0.251614	0.640792	0.290931	0.215951	0.537774	0.0284792	0.476211	0.255716	0.674534	0.293272	0.21798	0.555922	0.0295939	0.485679
269.4	0.252418	0.640883	0.291539	0.216406	0.538385	0.0291524	0.476413	0.255991	0.674611	0.293544	0.218204	0.556246	0.0296182	0.486003
269.6	0.253317	0.640963	0.29212	0.216423	0.538818	0.0295141	0.477306	0.256265	0.674688	0.293816	0.218429	0.556569	0.0296425	0.486326
269.8	0.253589	0.640591	0.292461	0.216778	0.539981	0.0302941	0.477936	0.25654	0.674764	0.294087	0.218653	0.556891	0.0296668	0.486648
270	0.253714	0.640954	0.292907	0.21751	0.540847	0.0306966	0.478539	0.256814	0.67484	0.294358	0.218876	0.557212	0.029691	0.48697
270.2	0.254643	0.640925	0.293002	0.217884	0.540953	0.0312209	0.478751	0.257087	0.674916	0.294629	0.2191	0.557532	0.0297152	0.487291
270.4	0.255814	0.641716	0.293891	0.217441	0.541259	0.0314428	0.479177	0.257361	0.674991	0.294899	0.219323	0.557852	0.0297394	0.487611
270.6	0.256348	0.641681	0.294221	0.217316	0.54103	0.0315012	0.478708	0.257634	0.675066	0.295168	0.219546	0.55817	0.0297635	0.487931
270.8	0.257333	0.642486	0.294431	0.217557	0.5413	0.0310703	0.479099	0.257907	0.67514	0.295438	0.219769	0.558488	0.0297875	0.48825
271	0.257689	0.642513	0.294635	0.217774	0.540835	0.0309743	0.479301	0.258179	0.675213	0.295707	0.219991	0.558805	0.0298115	0.488568
271.2	0.258347	0.64304	0.294924	0.217913	0.540905	0.031039	0.479808	0.258452	0.675287	0.295975	0.220214	0.559121	0.0298355	0.488885
271.4	0.258713	0.643769	0.295291	0.218007	0.541308	0.0310291	0.480232	0.258724	0.675359	0.296243	0.220436	0.559437	0.0298595	0.489202
271.6	0.259363	0.644474	0.295274	0.21832	0.541215	0.0310512	0.480723	0.258995	0.675432	0.296511	0.220657	0.559751	0.0298834	0.489517
271.8	0.258896	0.644458	0.295372	0.21835	0.540408	0.0306614	0.480986	0.259267	0.675504	0.296779	0.220879	0.560065	0.0299072	0.489833
272	0.258752	0.644397	0.29603	0.218881	0.540317	0.030205	0.481399	0.259538	0.675575	0.297046	0.2211	0.560378	0.0299311	0.490147
272.2	0.258947	0.64445	0.296503	0.21851	0.540526	0.0300825	0.481632	0.259809	0.675646	0.297312	0.221321	0.56069	0.0299548	0.490461
272.4	0.259224	0.644661	0.296855	0.218859	0.540558	0.0296757	0.482399	0.26008	0.675717	0.297579	0.221542	0.561001	0.0299786	0.490774
272.6	0.259252	0.644374	0.297346	0.219088	0.541297	0.0298289	0.482417	0.26035	0.675787	0.297844	0.221762	0.561312	0.0300023	0.491086
272.8	0.259823	0.644012	0.297197	0.219437	0.541986	0.0300234	0.482576	0.26062	0.675857	0.29811	0.221983	0.561622	0.0300259	0.491398
273	0.260222	0.644666	0.297821	0.22003	0.542905	0.0298112	0.483082	0.26089	0.675926	0.298375	0.222203	0.561931	0.0300495	0.491709
273.2	0.259966	0.644341	0.298388	0.22039	0.543465	0.0297349	0.483519	0.26116	0.675995	0.29864	0.222422	0.562239	0.0300731	0.492019
273.4	0.259644	0.644025	0.298591	0.220884	0.543591	0.0300673	0.483256	0.261429	0.676064	0.298904	0.222642	0.562546	0.0300966	0.492329
273.6	0.259751	0.643611	0.299102	0.221125	0.544445	0.0300569	0.483318	0.261698	0.676132	0.299169	0.222861	0.562853	0.0301201	0.492638
273.8	0.259453	0.643154	0.29944	0.221485	0.544726	0.0303029	0.483816	0.261967	0.676199	0.299432	0.22308	0.563159	0.0301436	0.492946
274	0.259797	0.642873	0.299072	0.221665	0.54428	0.0302804	0.48358	0.262235	0.676267	0.299696	0.223299	0.563464	0.030167	0.493254
274.2	0.260373	0.642494	0.298795	0.221834	0.544387	0.0303143	0.483752	0.262504	0.676334	0.299958	0.223517	0.563768	0.0301904	0.49356
274.4	0.26049	0.642849	0.298915	0.221442	0.545012	0.0303789	0.483775	0.262772	0.6764	0.300221	0.223736	0.564071	0.0302137	0.493867
274.6	0.260365	0.643051	0.298299	0.221699	0.544855	0.030343	0.482982	0.263039	0.676466	0.300483	0.223954	0.564374	0.030237	0.494172
274.8	0.261566	0.644204	0.298607	0.222748	0.545288	0.0306388	0.483478	0.263307	0.676532	0.300745	0.224172	0.564676	0.0302602	0.494477
275	0.26159	0.644038	0.298138	0.222879	0.544986	0.030697	0.483101	0.263574	0.676597	0.301007	0.224389	0.564977	0.0302834	0.494781
275.2	0.262411	0.644625	0.297571	0.223057	0.545595	0.0306099	0.483602	0.263841	0.676662	0.301268	0.224606	0.565277	0.0303066	0.495084
275.4	0.262689	0.645424	0.297879	0.22317	0.545809	0.0305418	0.483636	0.264107	0.676726	0.301528	0.224823	0.565577	0.0303297	0.495387
275.6	0.262697	0.645655	0.297596	0.22387	0.545589	0.0306686	0.483451	0.264374	0.67679	0.301789	0.22504	0.565875	0.0303528	0.495689
275.8	0.26309	0.64625	0.298162	0.224559	0.545749	0.0310767	0.484062	0.26464	0.676854	0.302049	0.225257	0.566173	0.0303759	0.49599
276	0.263396	0.64669	0.298497	0.225076	0.546348	0.0313675	0.484255	0.264906	0.676917	0.302309	0.225473	0.566471	0.0303989	0.496291
276.2	0.263801	0.646997	0.29861	0.224818	0.546824	0.031318	0.484072	0.265171	0.67698	0.302568	0.225689	0.566767	0.0304219	0.496591
276.4	0.26401	0.646942	0.298672	0.225383	0.547338	0.031389	0.48487	0.265436	0.677043	0.302827	0.225905	0.567063	0.0304448	0.49689
276.6	0.264418	0.646467	0.299045	0.225219	0.54741	0.0312271	0.484867	0.265701	0.677105	0.303085	0.226121	0.567358	0.0304677	0.497189
276.8	0.264532	0.646677	0.299221	0.22565	0.547954	0.0309207	0.485048	0.265966	0.677167	0.303343	0.226336	0.567652	0.0304906	0.497487
277	0.264814	0.646997	0.299973	0.226014	0.548484	0.0305424	0.485453	0.266231	0.677228	0.303601	0.226551	0.567945	0.0305134	0.497784
277.2	0.264668	0.646342	0.300293	0.225765	0.54864	0.0304378	0.485746	0.266495	0.677289	0.303859	0.226766	0.568238	0.0305361	0.498081
277.4	0.264766	0.646261	0.300525	0.225686	0.548614	0.0305985	0.485599	0.266759	0.67735	0.304116	0.226981	0.56853	0.0305589	0.498377
277.6	0.265258	0.646338	0.301356	0.225808	0.549245	0.0307693	0.48614	0.267022	0.67741	0.304373	0.227195	0.568821	0.0305816	0.498672
277.8	0.26501	0.646118	0.301367	0.225613	0.548794	0.030264	0.487135	0.267286	0.67747	0.304629	0.227409	0.569112	0.0306042	0.498967
278	0.26489	0.645892	0.301524	0.225702	0.549282	0.0298389	0.487846	0.267549	0.67753	0.304885	0.227623	0.569401	0.0306269	0.499261
278.2	0.264965	0.645654	0.30148	0.225946	0.55005	0.0297436	0.488499	0.267812	0.677589	0.305141	0.227837	0.56969	0.0306494	0.499554
278.4	0.264687	0.645791	0.301743	0.225802	0.550537	0.0297384	0.488823	0.268074	0.677648	0.305396	0.22805	0.569978	0.030672	0.499847
278.6	0.264596	0.646052	0.30198	0.226109	0.550383	0.0298115	0.489069	0.268337	0.677706	0.305651	0.228263	0.570266	0.0306945	0.500139
278.8	0.265323	0.646338	0.302661	0.226642	0.550827	0.0301661	0.489748	0.268599	0.677765	0.305906	0.228476	0.570552	0.0307169	0.50043
279	0.265652	0.646165	0.302601	0.226479	0.55087	0.0300984	0.489999	0.268861	0.677822	0.30616	0.228689	0.570838	0.0307394	0.500721
279.2	0.266112	0.646567	0.30317	0.226837	0.55178	0.030131	0.490832	0.269122	0.67788	0.306414	0.228901	0.571124	0.0307618	0.501011
279.4	0.266181	0.646966	0.303924	0.227538	0.552015	0.0301638	0.490945	0.269384	0.677937	0.306667	0.229114	0.571408	0.0307841	0.501301
279.6	0.266443	0.647284	0.303874	0.228018	0.552096	0.0303922	0.491042	0.269645	0.677994	0.30692	0.229326	0.571692	0.0308064	0.501589
279.8	0.267228	0.647645	0.304474	0.228942	0.552599	0.0306195	0.491829	0.269905	0.67805	0.307173	0.229537	0.571975	0.0308287	0.501878
280	0.266788	0.647796	0.30452	0.228841	0.552659	0.0301607	0.491665	0.270166	0.678106	0.307426	0.229749	0.572257	0.0308509	0.502165
280.2	0.267169	0.647417	0.304992	0.22926	0.553359	0.029993	0.492035	0.270426	0.678162	0.307678	0.22996	0.572539	0.0308731	0.502452
280.4	0.267405	0.647301	0.305481	0.229587	0.553771	0.0299984	0.492152	0.270686	0.678217	0.307929	0.230171	0.57282	0.0308953	0.502738
280.6	0.267765	0.647141	0.305819	0.229744	0.553685	0.0296175	0.491369	0.270946	0.678272	0.308181	0.230382	0.5731	0.0309174	0.503024
280.8	0.268215	0.647227	0.305802	0.230314	0.554136	0.0294906	0.491351	0.271205	0.678327	0.308432	0.230593	0.573379	0.0309395	0.503308
281	0.269277	0.647416	0.305884	0.230659	0.554077	0.0291693	0.491334	0.271464	0.678381	0.308683	0.230803	0.573658	0.0309616	0.503593
281.2	0.26963	0.647347	0.306007	0.230893	0.554737	0.0291791	0.491275	0.271723	0.678436	0.308933	0.231013	0.573936	0.0309836	0.503876
281.4	0.269893	0.647633	0.306594	0.230912	0.555014	0.0290019	0.49151	0.271982	0.678489	0.309183	0.231223	0.574213	0.0310055	0.504159
281.6	0.270136	0.648405	0.306702	0.231474	0.555518	0.0294765	0.492602	0.27224	0.678543	0.309432	0.231432	0.57449	0.0310275	0.504442
281.8	0.269714	0.648027	0.306216	0.231499	0.555604	0.0291306	0.492903	0.272498	0.678596	0.309682	0.231642	0.574766	0.0310493	0.504723
282	0.269719	0.647832	0.306638	0.23183	0.556415	0.0297061	0.493079	0.272756	0.678648	0.309931	0.231851	0.575041	0.0310712	0.505004
282.2	0.270377	0.647906	0.306346	0.231632	0.557109	0.0303254	0.493168	0.273014	0.678701	0.310179	0.23206	0.575315	0.031093	0.505285
282.4	0.270725	0.648078	0.306274	0.231443	0.557295	0.0306065	0.493597	0.273271	0.678753	0.310427	0.232269	0.575589	0.0311148	0.505565
282.6	0.271222	0.648534	0.306305	0.231384	0.557089	0.0313189	0.493821	0.273528	0.678805	0.310675	0.232477	0.575862	0.0311366	0.505844
282.8	0.27194	0.648792	0.3066	0.231293	0.557358	0.0315994	0.494215	0.273785	0.678856	0.310923	0.232685	0.576134	0.0311583	0.506123
283	0.272775	0.649375	0.306749	0.231233	0.557595	0.0318019	0.494899	0.274042	0.678908	0.31117	0.232893	0.576406	0.0311799	0.5064
283.2	0.272452	0.649632	0.30727	0.231531	0.557565	0.031381	0.495342	0.274298	0.678958	0.311417	0.233101	0.576677	0.0312016	0.506678
283.4	0.272469	0.649915	0.307627	0.231634	0.557382	0.0312534	0.495482	0.274554	0.679009	0.311663	0.233308	0.576947	0.0312232	0.506955
283.6	0.27255	0.650076	0.30747	0.23121	0.55743	0.0307635	0.495931	0.27481	0.679059	0.31191	0.233516	0.577216	0.0312447	0.507231
283.8	0.271985	0.649819	0.307794	0.230962	0.557662	0.0305516	0.49615	0.275066	0.679109	0.312155	0.233723	0.577485	0.0312663	0.507506
284	0.271837	0.649819	0.307996	0.230887	0.557978	0.0305785	0.495889	0.275321	0.679159	0.312401	0.23393	0.577753	0.0312877	0.507781
284.2	0.271819	0.649554	0.308233	0.231228	0.55823	0.0308019	0.496246	0.275576	0.679208	0.312646	0.234136	0.578021	0.0313092	0.508055
284.4	0.27219	0.649356	0.308437	0.231237	0.557972	0.0304073	0.49603	0.275831	0.679257	0.312891	0.234342	0.578287	0.0313306	0.508329
284.6	0.272409	0.649394	0.308245	0.231822	0.55774	0.0297945	0.496205	0.276085	0.679306	0.313135	0.234549	0.578554	0.031352	0.508602
284.8	0.272676	0.649447	0.308467	0.232444	0.557519	0.0295401	0.496611	0.27634	0.679354	0.313379	0.234754	0.578819	0.0313733	0.508874
285	0.272718	0.649309	0.308599	0.232651	0.557498	0.0294818	0.496633	0.276594	0.679403	0.313623	0.23496	0.579084	0.0313946	0.509146
285.2	0.27314	0.649586	0.309558	0.233114	0.558583	0.0296615	0.497092	0.276847	0.679451	0.313866	0.235165	0.579348	0.0314159	0.509417
285.4	0.273304	0.649592	0.309832	0.233015	0.558595	0.0299802	0.497291	0.277101	0.679498	0.314109	0.235371	0.579611	0.0314371	0.509688
285.6	0.273405	0.650162	0.309854	0.233884	0.559151	0.0305119	0.497673	0.277354	0.679545	0.314352	0.235576	0.579874	0.0314583	0.509958
285.8	0.273643	0.649766	0.310076	0.234086	0.5595	0.0308938	0.497189	0.277607	0.679592	0.314594	0.23578	0.580136	0.0314794	0.510227
286	0.273937	0.649855	0.310518	0.234504	0.559898	0.031663	0.496838	0.27786	0.679639	0.314836	0.235985	0.580397	0.0315006	0.510496
286.2	0.274628	0.650122	0.310046	0.234053	0.560174	0.0318997	0.49688	0.278112	0.679686	0.315078	0.236189	0.580658	0.0315216	0.510764
286.4	0.275072	0.650528	0.310032	0.234629	0.560395	0.0322137	0.497195	0.278364	0.679732	0.315319	0.236393	0.580918	0.0315427	0.511031
286.6	0.274972	0.65077	0.310717	0.235153	0.560809	0.032402	0.497233	0.278616	0.679778	0.31556	0.236597	0.581177	0.0315637	0.511298
286.8	0.275283	0.650757	0.310718	0.235035	0.560932	0.0324091	0.496844	0.278868	0.679823	0.315801	0.236801	0.581435	0.0315847	0.511565
287	0.276212	0.651698	0.311478	0.235394	0.561733	0.0326231	0.497008	0.27912	0.679869	0.316041	0.237004	0.581693	0.0316056	0.51183
287.2	0.275754	0.651768	0.312156	0.235153	0.562139	0.0324411	0.496867	0.279371	0.679914	0.316281	0.237207	0.581951	0.0316265	0.512095
287.4	0.276552	0.651787	0.313054	0.234988	0.562171	0.0324064	0.497252	0.279622	0.679958	0.316521	0.23741	0.582207	0.0316474	0.51236
287.6	0.276771	0.651923	0.313352	0.235117	0.562296	0.0325218	0.49755	0.279872	0.680003	0.31676	0.237613	0.582463	0.0316682	0.512624
287.8	0.27679	0.651999	0.313502	0.235037	0.561986	0.0323129	0.497781	0.280123	0.680047	0.316999	0.237815	0.582719	0.031689	0.512887
288	0.27725	0.65214	0.313556	0.235241	0.56222	0.0327042	0.497658	0.280373	0.680091	0.317238	0.238017	0.582973	0.0317098	0.51315
288.2	0.278049	0.652235	0.313756	0.23525	0.562015	0.032568	0.498369	0.280623	0.680135	0.317476	0.238219	0.583227	0.0317305	0.513412
288.4	0.278711	0.652563	0.313725	0.235783	0.562109	0.0322877	0.498859	0.280873	0.680178	0.317714	0.238421	0.583481	0.0317512	0.513674
288.6	0.278569	0.652959	0.313535	0.235929	0.562092	0.0319093	0.499436	0.281122	0.680221	0.317952	0.238622	0.583733	0.0317718	0.513935
288.8	0.278953	0.6531	0.314107	0.236459	0.562244	0.0321469	0.500232	0.281371	0.680264	0.318189	0.238824	0.583985	0.0317924	0.514195
289	0.279647	0.652704	0.314594	0.236936	0.562539	0.0323948	0.501094	0.28162	0.680307	0.318426	0.239025	0.584237	0.031813	0.514455
289.2	0.280073	0.6527	0.314988	0.237759	0.562736	0.0321096	0.501213	0.281869	0.680349	0.318663	0.239226	0.584488	0.0318336	0.514714
289.4	0.280113	0.652109	0.314342	0.237988	0.562498	0.0317291	0.501415	0.282117	0.680392	0.318899	0.239426	0.584738	0.0318541	0.514973
289.6	0.280043	0.651859	0.31433	0.238583	0.562619	0.0313242	0.501829	0.282366	0.680433	0.319135	0.239627	0.584987	0.0318746	0.515231
289.8	0.280328	0.651807	0.314472	0.239247	0.562986	0.031499	0.502087	0.282614	0.680475	0.319371	0.239827	0.585236	0.031895	0.515489
290	0.280307	0.652058	0.314603	0.239904	0.563323	0.0314951	0.50196	0.282861	0.680516	0.319606	0.240027	0.585484	0.0319154	0.515745
290.2	0.280886	0.651891	0.31482	0.240152	0.563752	0.0312251	0.50231	0.283109	0.680558	0.319841	0.240226	0.585732	0.0319358	0.516002
290.4	0.280979	0.651924	0.315206	0.240713	0.564283	0.0311509	0.502504	0.283356	0.680598	0.320076	0.240426	0.585979	0.0319561	0.516258
290.6	0.28072	0.651525	0.315383	0.240729	0.564898	0.0308863	0.501815	0.283603	0.680639	0.32031	0.240625	0.586225	0.0319764	0.516513
290.8	0.28135	0.652267	0.315632	0.240746	0.565361	0.0314312	0.501859	0.283849	0.680679	0.320544	0.240824	0.58647	0.0319967	0.516767
291	0.281802	0.65268	0.315692	0.240765	0.565574	0.0311073	0.502068	0.284096	0.68072	0.320778	0.241023	0.586715	0.0320169	0.517021
291.2	0.281521	0.65302	0.316054	0.240622	0.565462	0.0308568	0.502094	0.284342	0.680759	0.321011	0.241222	0.58696	0.0320371	0.517275
291.4	0.282717	0.653322	0.316552	0.241351	0.564791	0.0310271	0.503023	0.284588	0.680799	0.321244	0.24142	0.587204	0.0320573	0.517528
291.6	0.282751	0.654061	0.316565	0.2414	0.565422	0.0312418	0.503054	0.284834	0.680839	0.321477	0.241618	0.587447	0.0320774	0.51778
291.8	0.283087	0.654645	0.316276	0.241341	0.565672	0.0306179	0.503063	0.285079	0.680878	0.321709	0.241816	0.587689	0.0320975	0.518032
292	0.283837	0.655478	0.316518	0.241435	0.566474	0.0310465	0.503393	0.285324	0.680917	0.321941	0.242014	0.587931	0.0321176	0.518283
292.2	0.284404	0.65592	0.316675	0.241295	0.566381	0.0309662	0.503876	0.285569	0.680955	0.322173	0.242211	0.588172	0.0321376	0.518534
292.4	0.284306	0.656041	0.31627	0.241564	0.566034	0.0307288	0.50445	0.285814	0.680994	0.322404	0.242409	0.588413	0.0321576	0.518784
292.6	0.284391	0.656002	0.316706	0.241215	0.56598	0.0307102	0.504744	0.286058	0.681032	0.322635	0.242606	0.588653	0.0321775	0.519033
292.8	0.284435	0.655742	0.317097	0.241394	0.565911	0.030604	0.504934	0.286303	0.68107	0.322866	0.242802	0.588892	0.0321975	0.519282
293	0.284957	0.655445	0.317375	0.241786	0.565678	0.0308169	0.505206	0.286547	0.681108	0.323096	0.242999	0.589131	0.0322173	0.519531
293.2	0.284903	0.655197	0.317436	0.241703	0.565196	0.0305403	0.505363	0.28679	0.681145	0.323326	0.243195	0.589369	0.0322372	0.519779
293.4	0.285086	0.654954	0.317859	0.241622	0.565265	0.0309603	0.506144	0.287034	0.681183	0.323556	0.243392	0.589607	0.032257	0.520026
293.6	0.28535	0.654403	0.318233	0.242093	0.565537	0.0314584	0.506681	0.287277	0.68122	0.323786	0.243588	0.589844	0.0322768	0.520273
293.8	0.285324	0.654452	0.318513	0.242251	0.565683	0.0315202	0.506944	0.28752	0.681257	0.324015	0.243783	0.59008	0.0322966	0.520519
294	0.285365	0.653951	0.318933	0.242566	0.565803	0.0315657	0.506917	0.287763	0.681293	0.324244	0.243979	0.590316	0.0323163	0.520765
294.2	0.28553	0.653517	0.319415	0.242725	0.566003	0.0318133	0.506989	0.288005	0.68133	0.324472	0.244174	0.590551	0.032336	0.52101
294.4	0.285726	0.653802	0.319434	0.243036	0.566854	0.0320624	0.507229	0.288247	0.681366	0.3247	0.244369	0.590785	0.0323556	0.521254
294.6	0.285597	0.653882	0.319732	0.243332	0.567831	0.0320671	0.507022	0.288489	0.681402	0.324928	0.244564	0.591019	0.0323752	0.521498
294.8	0.286191	0.654673	0.320039	0.243825	0.56875	0.032602	0.5077	0.288731	0.681438	0.325156	0.244758	0.591253	0.0323948	0.521742
295	0.286265	0.654462	0.319992	0.243661	0.568753	0.0321372	0.507592	0.288973	0.681473	0.325383	0.244953	0.591485	0.0324144	0.521985
295.2	0.286838	0.655267	0.320831	0.243891	0.56978	0.0326138	0.507736	0.289214	0.681509	0.32561	0.245147	0.591717	0.0324339	0.522227
295.4	0.287666	0.655732	0.320757	0.244441	0.570479	0.0325619	0.508528	0.289455	0.681544	0.325836	0.245341	0.591949	0.0324533	0.522469
295.6	0.287792	0.656037	0.320774	0.244286	0.571383	0.0321675	0.508124	0.289696	0.681579	0.326062	0.245535	0.59218	0.0324728	0.52271
295.8	0.287965	0.656389	0.320969	0.244494	0.571471	0.0316997	0.508067	0.289936	0.681613	0.326288	0.245728	0.59241	0.0324922	0.522951
296	0.288311	0.656998	0.321063	0.244035	0.571492	0.0316861	0.508107	0.290177	0.681648	0.326514	0.245922	0.59264	0.0325116	0.523191
296.2	0.288398	0.657334	0.320935	0.244362	0.571379	0.0314594	0.50838	0.290417	0.681682	0.326739	0.246115	0.592869	0.0325309	0.523431
296.4	0.288451	0.657515	0.32109	0.244623	0.571255	0.0313342	0.508817	0.290657	0.681716	0.326964	0.246308	0.593098	0.0325503	0.52367
296.6	0.289087	0.657701	0.321568	0.244709	0.571385	0.0316812	0.50897	0.290896	0.68175	0.327189	0.2465	0.593326	0.0325695	0.523908
296.8	0.289332	0.657916	0.321508	0.244855	0.571714	0.0315625	0.509104	0.291135	0.681784	0.327413	0.246693	0.593553	0.0325888	0.524146
297	0.290095	0.658232	0.321814	0.245389	0.571706	0.0319637	0.509838	0.291374	0.681817	0.327637	0.246885	0.59378	0.032608	0.524384
297.2	0.290251	0.658131	0.321687	0.245096	0.571133	0.0320229	0.5104	0.291613	0.68185	0.327861	0.247077	0.594006	0.0326272	0.524621
297.4	0.290366	0.658038	0.321695	0.245568	0.57124	0.0323312	0.511037	0.291852	0.681883	0.328084	0.247269	0.594231	0.0326463	0.524857
297.6	0.290764	0.657785	0.32199	0.246153	0.571315	0.0326369	0.511306	0.29209	0.681916	0.328307	0.24746	0.594457	0.0326654	0.525093
297.8	0.290579	0.657724	0.322354	0.246256	0.571065	0.0325734	0.511478	0.292328	0.681949	0.32853	0.247652	0.594681	0.0326845	0.525328
298	0.291031	0.657749	0.322886	0.246975	0.571477	0.0328705	0.511339	0.292566	0.681981	0.328753	0.247843	0.594905	0.0327036	0.525563
298.2	0.291336	0.657574	0.32301	0.247719	0.571766	0.0329016	0.511062	0.292804	0.682014	0.328975	0.248034	0.595128	0.0327226	0.525798
298.4	0.291979	0.657941	0.323422	0.248335	0.572459	0.0331735	0.510924	0.293041	0.682046	0.329196	0.248224	0.595351	0.0327416	0.526031
298.6	0.291924	0.658271	0.323705	0.248567	0.573095	0.0338887	0.511192	0.293279	0.682077	0.329418	0.248415	0.595573	0.0327605	0.526265
298.8	0.29247	0.658692	0.323989	0.248945	0.573859	0.0343757	0.511345	0.293515	0.682109	0.329639	0.248605	0.595795	0.0327795	0.526497
299	0.292354	0.658291	0.324252	0.249006	0.573469	0.033817	0.511189	0.293752	0.682141	0.32986	0.248795	0.596016	0.0327983	0.52673
299.2	0.292733	0.658325	0.324602	0.249108	0.573728	0.0339286	0.511227	0.293989	0.682172	0.330081	0.248985	0.596236	0.0328172	0.526961
299.4	0.292428	0.658137	0.324489	0.24878	0.573387	0.0337581	0.511162	0.294225	0.682203	0.330301	0.249175	0.596456	0.032836	0.527192
299.6	0.292314	0.657716	0.324999	0.248709	0.573331	0.0339273	0.511206	0.294461	0.682234	0.330521	0.249364	0.596675	0.0328548	0.527423
299.8	0.292124	0.658018	0.324982	0.248761	0.573416	0.033963	0.511339	0.294697	0.682265	0.330741	0.249553	0.596894	0.0328736	0.527653
300	0.292078	0.658413	0.325093	0.248409	0.573333	0.0342039	0.511622	0.294932	0.682295	0.33096	0.249742	0.597112	0.0328923	0.527883
300.2	0.292457	0.658485	0.325646	0.24892	0.573775	0.034582	0.512237	0.295167	0.682326	0.331179	0.249931	0.59733	0.032911	0.528112
300.4	0.292613	0.657921	0.325934	0.248886	0.573715	0.0343053	0.512328	0.295402	0.682356	0.331398	0.25012	0.597547	0.0329297	0.528341
300.6	0.293469	0.65811	0.326213	0.248835	0.574556	0.0344149	0.513064	0.295637	0.682386	0.331616	0.250308	0.597763	0.0329483	0.528569
300.8	0.29377	0.658658	0.326182	0.24866	0.575342	0.034331	0.5132	0.295872	0.682416	0.331834	0.250496	0.597979	0.0329669	0.528796
301	0.293933	0.658457	0.326249	0.248648	0.575352	0.0344694	0.513982	0.296106	0.682445	0.332052	0.250684	0.598195	0.0329855	0.529023
301.2	0.294579	0.658698	0.326695	0.248539	0.575382	0.0344339	0.514179	0.29634	0.682475	0.332269	0.250872	0.59841	0.033004	0.52925
301.4	0.294694	0.658972	0.327651	0.248956	0.575917	0.0342586	0.514376	0.296574	0.682504	0.332487	0.25106	0.598624	0.0330225	0.529476
301.6	0.295203	0.658751	0.32805	0.249023	0.576374	0.0344512	0.514427	0.296807	0.682533	0.332704	0.251247	0.598838	0.033041	0.529701
301.8	0.295296	0.65846	0.327907	0.248847	0.576699	0.0340958	0.514415	0.297041	0.682562	0.33292	0.251434	0.599051	0.0330594	0.529926
302	0.295939	0.658252	0.327844	0.249268	0.577224	0.0339292	0.514201	0.297274	0.682591	0.333136	0.251621	0.599263	0.0330778	0.530151
302.2	0.296183	0.658471	0.327961	0.24996	0.577628	0.0336224	0.514189	0.297507	0.682619	0.333352	0.251808	0.599476	0.0330962	0.530375
302.4	0.296953	0.658944	0.328167	0.250451	0.578237	0.0338065	0.514266	0.29774	0.682648	0.333568	0.251994	0.599687	0.0331145	0.530599
302.6	0.297106	0.658949	0.327785	0.250709	0.578498	0.0338646	0.51451	0.297972	0.682676	0.333783	0.25218	0.599898	0.0331329	0.530822
302.8	0.297449	0.659063	0.328047	0.250849	0.578576	0.0331939	0.514176	0.298204	0.682704	0.333999	0.252366	0.600109	0.0331511	0.531044
303	0.297835	0.65922	0.328422	0.251238	0.578561	0.0331101	0.514712	0.298436	0.682732	0.334213	0.252552	0.600318	0.0331694	0.531266
303.2	0.297825	0.659622	0.328538	0.251203	0.578281	0.0340619	0.514869	0.298668	0.682759	0.334428	0.252738	0.600528	0.0331876	0.531488
303.4	0.297535	0.66004	0.328603	0.251089	0.578013	0.034181	0.515007	0.298899	0.682787	0.334642	0.252923	0.600737	0.0332058	0.531709
303.6	0.297826	0.660451	0.329116	0.251674	0.577954	0.0345799	0.51557	0.299131	0.682814	0.334856	0.253108	0.600945	0.033224	0.531929
303.8	0.297577	0.660659	0.328469	0.251355	0.577794	0.0342074	0.515464	0.299362	0.682842	0.335069	0.253294	0.601153	0.0332421	0.532149
304	0.297993	0.661376	0.329238	0.251378	0.577821	0.0343534	0.515807	0.299592	0.682869	0.335283	0.253478	0.60136	0.0332602	0.532369
304.2	0.298064	0.66117	0.329147	0.251234	0.578102	0.034223	0.515563	0.299823	0.682895	0.335496	0.253663	0.601567	0.0332782	0.532588
304.4	0.298224	0.661471	0.329118	0.251042	0.578166	0.0338088	0.515635	0.300053	0.682922	0.335708	0.253847	0.601773	0.0332963	0.532806
304.6	0.298401	0.662099	0.329334	0.250897	0.579245	0.0346038	0.516486	0.300283	0.682949	0.335921	0.254031	0.601978	0.0333143	0.533024
304.8	0.298766	0.662675	0.329759	0.251143	0.579835	0.0345204	0.516597	0.300513	0.682975	0.336133	0.254215	0.602183	0.0333323	0.533242
305	0.298856	0.662745	0.330275	0.251521	0.579922	0.0342927	0.517262	0.300743	0.683001	0.336344	0.254399	0.602388	0.0333502	0.533459
305.2	0.298988	0.663055	0.331076	0.252057	0.579906	0.0338167	0.51696	0.300972	0.683027	0.336556	0.254583	0.602592	0.0333681	0.533676
305.4	0.299161	0.662833	0.331065	0.252401	0.580219	0.0335934	0.517384	0.301201	0.683053	0.336767	0.254766	0.602796	0.033386	0.533892
305.6	0.299333	0.662188	0.33075	0.252907	0.580519	0.0334167	0.51811	0.30143	0.683079	0.336978	0.254949	0.602999	0.0334038	0.534107
305.8	0.299609	0.661897	0.330621	0.252983	0.580665	0.0335657	0.518631	0.301659	0.683105	0.337189	0.255132	0.603201	0.0334216	0.534323
306	0.29972	0.661717	0.33122	0.253285	0.580851	0.0334897	0.518451	0.301888	0.68313	0.337399	0.255315	0.603403	0.0334394	0.534537
306.2	0.299842	0.661679	0.331391	0.253715	0.581108	0.0333107	0.518508	0.302116	0.683155	0.337609	0.255497	0.603605	0.0334572	0.534751
306.4	0.300242	0.661652	0.331952	0.25451	0.580957	0.0334416	0.519051	0.302344	0.683181	0.337819	0.25568	0.603805	0.0334749	0.534965
306.6	0.300436	0.661869	0.332346	0.254695	0.580883	0.0333856	0.519117	0.302572	0.683206	0.338028	0.255862	0.604006	0.0334926	0.535178
306.8	0.300843	0.662649	0.332533	0.255023	0.581531	0.0339479	0.519344	0.302799	0.68323	0.338237	0.256044	0.604206	0.0335103	0.535391
307	0.301533	0.662781	0.332911	0.255693	0.58168	0.0345567	0.520067	0.303027	0.683255	0.338446	0.256226	0.604405	0.0335279	0.535603
307.2	0.300698	0.662512	0.333089	0.255755	0.580828	0.0345144	0.519961	0.303254	0.68328	0.338654	0.256407	0.604604	0.0335455	0.535815
307.4	0.300942	0.662821	0.333484	0.25573	0.581371	0.0345987	0.520148	0.303481	0.683304	0.338863	0.256588	0.604802	0.0335631	0.536026
307.6	0.301455	0.662949	0.333698	0.255741	0.581682	0.0347955	0.520053	0.303707	0.683328	0.33907	0.256769	0.605	0.0335806	0.536237
307.8	0.301397	0.662712	0.333857	0.255488	0.582027	0.0344514	0.520178	0.303934	0.683352	0.339278	0.25695	0.605197	0.0335981	0.536448
308	0.301612	0.66225	0.33393	0.255545	0.582415	0.034793	0.520293	0.30416	0.683376	0.339485	0.257131	0.605394	0.0336156	0.536658
308.2	0.301898	0.661755	0.334094	0.255294	0.582915	0.0347012	0.520296	0.304386	0.6834	0.339693	0.257312	0.605591	0.0336331	0.536867
308.4	0.302722	0.661943	0.334303	0.255822	0.583864	0.035119	0.520722	0.304611	0.683424	0.339899	0.257492	0.605786	0.0336505	0.537076
308.6	0.302999	0.662194	0.335124	0.256394	0.584464	0.0355691	0.521495	0.304837	0.683447	0.340106	0.257672	0.605982	0.0336679	0.537284
308.8	0.303626	0.662723	0.335362	0.256802	0.585161	0.0352121	0.522135	0.305062	0.683471	0.340312	0.257852	0.606176	0.0336853	0.537492
309	0.303677	0.662925	0.335244	0.257455	0.585356	0.0350121	0.522921	0.305287	0.683494	0.340518	0.258031	0.606371	0.0337026	0.5377
309.2	0.304161	0.663275	0.335271	0.258301	0.585269	0.034919	0.523432	0.305512	0.683517	0.340723	0.258211	0.606565	0.0337199	0.537907
309.4	0.304749	0.663563	0.335197	0.258681	0.585594	0.0348642	0.524436	0.305737	0.68354	0.340929	0.25839	0.606758	0.0337372	0.538114
309.6	0.305152	0.663805	0.335274	0.259222	0.585992	0.0351634	0.525233	0.305961	0.683563	0.341134	0.258569	0.606951	0.0337544	0.53832
309.8	0.305626	0.664427	0.335623	0.259301	0.586188	0.0357732	0.525696	0.306185	0.683585	0.341339	0.258748	0.607143	0.0337716	0.538525
310	0.305581	0.664518	0.335884	0.25881	0.585837	0.035383	0.525621	0.306409	0.683608	0.341543	0.258927	0.607335	0.0337888	0.538731
310.2	0.306344	0.664482	0.335846	0.258524	0.585521	0.0352563	0.525861	0.306633	0.68363	0.341747	0.259105	0.607526	0.033806	0.538935
310.4	0.306479	0.665224	0.335872	0.25874	0.585098	0.0352764	0.526239	0.306856	0.683653	0.341951	0.259284	0.607717	0.0338231	0.53914
310.6	0.306633	0.664889	0.335688	0.258587	0.584985	0.03537	0.525432	0.307079	0.683675	0.342155	0.259462	0.607907	0.0338402	0.539344
310.8	0.30676	0.664982	0.335434	0.258336	0.585192	0.0359565	0.525142	0.307302	0.683697	0.342358	0.25964	0.608097	0.0338573	0.539547
311	0.30671	0.664951	0.335797	0.258278	0.585303	0.0356301	0.525336	0.307525	0.683719	0.342561	0.259817	0.608286	0.0338743	0.53975
311.2	0.306315	0.664813	0.336479	0.258086	0.585299	0.0361002	0.52475	0.307748	0.68374	0.342764	0.259995	0.608475	0.0338913	0.539952
311.4	0.306418	0.664893	0.336478	0.257563	0.585582	0.03634	0.524208	0.30797	0.683762	0.342966	0.260172	0.608664	0.0339083	0.540154
311.6	0.306496	0.664471	0.336636	0.257732	0.585305	0.0355085	0.523526	0.308192	0.683783	0.343168	0.260349	0.608852	0.0339253	0.540356
311.8	0.306435	0.663899	0.337025	0.257817	0.585153	0.0354218	0.523154	0.308414	0.683805	0.34337	0.260526	0.609039	0.0339422	0.540557
312	0.306564	0.66325	0.336696	0.25813	0.585314	0.035526	0.522944	0.308636	0.683826	0.343572	0.260703	0.609226	0.0339591	0.540758
312.2	0.307041	0.663319	0.33734	0.258467	0.585477	0.0352814	0.52285	0.308857	0.683847	0.343773	0.260879	0.609412	0.0339759	0.540958
312.4	0.307213	0.663289	0.337349	0.259383	0.586025	0.0352264	0.522553	0.309078	0.683868	0.343974	0.261055	0.609598	0.0339928	0.541158
312.6	0.307234	0.663704	0.337616	0.259705	0.585615	0.0347233	0.522669	0.309299	0.683889	0.344175	0.261231	0.609784	0.0340096	0.541357
312.8	0.307617	0.664117	0.337721	0.260281	0.58642	0.0339988	0.52305	0.30952	0.68391	0.344375	0.261407	0.609969	0.0340264	0.541556
313	0.307619	0.664605	0.338118	0.261301	0.586893	0.0337321	0.523093	0.309741	0.68393	0.344576	0.261583	0.610153	0.0340431	0.541754
313.2	0.308442	0.664921	0.338156	0.26206	0.586847	0.0336727	0.52351	0.309961	0.683951	0.344776	0.261758	0.610338	0.0340598	0.541952
313.4	0.309068	0.665036	0.33852	0.262513	0.587369	0.0338429	0.524158	0.310181	0.683971	0.344975	0.261934	0.610521	0.0340765	0.54215
313.6	0.309614	0.665049	0.339053	0.263004	0.587396	0.0337521	0.524586	0.310401	0.683991	0.345174	0.262109	0.610704	0.0340932	0.542347
313.8	0.309672	0.665212	0.339517	0.262777	0.587238	0.0332322	0.524982	0.310621	0.684011	0.345374	0.262284	0.610887	0.0341098	0.542544
314	0.309722	0.665116	0.339344	0.262262	0.587153	0.0329701	0.525516	0.31084	0.684031	0.345572	0.262458	0.611069	0.0341264	0.54274
314.2	0.309921	0.665607	0.339787	0.262479	0.587489	0.0332975	0.52586	0.311059	0.684051	0.345771	0.262633	0.611251	0.034143	0.542936
314.4	0.309792	0.665686	0.339846	0.263001	0.587731	0.0338556	0.526194	0.311278	0.684071	0.345969	0.262807	0.611432	0.0341595	0.543131
314.6	0.310149	0.665824	0.340572	0.263239	0.588616	0.034734	0.526427	0.311497	0.68409	0.346167	0.262981	0.611613	0.0341761	0.543326
314.8	0.310504	0.666525	0.341222	0.263457	0.58928	0.0353685	0.527401	0.311716	0.68411	0.346365	0.263155	0.611793	0.0341926	0.54352
315	0.310456	0.666538	0.341429	0.263606	0.589478	0.0354975	0.527735	0.311934	0.684129	0.346562	0.263329	0.611973	0.034209	0.543714
315.2	0.310866	0.666136	0.34199	0.263611	0.589498	0.0364278	0.528163	0.312152	0.684148	0.346759	0.263502	0.612152	0.0342255	0.543908
315.4	0.310615	0.666144	0.341657	0.263603	0.589687	0.0362528	0.528454	0.31237	0.684168	0.346956	0.263676	0.612331	0.0342419	0.544101
315.6	0.311114	0.666345	0.341583	0.263763	0.589641	0.0358519	0.528672	0.312588	0.684187	0.347153	0.263849	0.61251	0.0342582	0.544294
315.8	0.310999	0.66639	0.341722	0.263705	0.589729	0.0361444	0.528835	0.312805	0.684205	0.347349	0.264022	0.612688	0.0342746	0.544486
316	0.31147	0.666428	0.341509	0.264068	0.590214	0.0364329	0.52904	0.313022	0.684224	0.347545	0.264195	0.612865	0.0342909	0.544678
316.2	0.311634	0.666297	0.341454	0.264185	0.590202	0.0362666	0.528944	0.31324	0.684243	0.347741	0.264367	0.613042	0.0343072	0.544869
316.4	0.311765	0.66633	0.341235	0.264742	0.589984	0.0358829	0.528905	0.313456	0.684261	0.347936	0.264539	0.613219	0.0343235	0.54506
316.6	0.312036	0.666152	0.341276	0.264837	0.589661	0.0356332	0.528642	0.313673	0.68428	0.348131	0.264712	0.613395	0.0343397	0.545251
316.8	0.312238	0.666163	0.341424	0.265195	0.590327	0.0352794	0.52863	0.313889	0.684298	0.348326	0.264884	0.613571	0.0343559	0.545441
317	0.312282	0.666189	0.341453	0.265044	0.590264	0.0355834	0.528576	0.314105	0.684316	0.348521	0.265055	0.613746	0.0343721	0.545631
317.2	0.312636	0.665688	0.341079	0.264753	0.589892	0.0355969	0.528541	0.314321	0.684335	0.348715	0.265227	0.613921	0.0343883	0.54582
317.4	0.313026	0.666039	0.341685	0.264804	0.590169	0.035185	0.528725	0.314537	0.684353	0.348909	0.265398	0.614095	0.0344044	0.546009
317.6	0.312571	0.665938	0.341403	0.264596	0.589829	0.0346157	0.528685	0.314753	0.68437	0.349103	0.26557	0.614269	0.0344205	0.546197
317.8	0.31239	0.666343	0.341675	0.264063	0.590179	0.034659	0.528802	0.314968	0.684388	0.349297	0.265741	0.614443	0.0344366	0.546385
318	0.312804	0.666455	0.34228	0.264352	0.59059	0.034769	0.529024	0.315183	0.684406	0.34949	0.265911	0.614616	0.0344526	0.546573
318.2	0.31367	0.666412	0.343177	0.264314	0.59081	0.0349822	0.52912	0.315398	0.684424	0.349683	0.266082	0.614788	0.0344686	0.54676
318.4	0.314044	0.666201	0.343444	0.264845	0.591245	0.0350949	0.528857	0.315612	0.684441	0.349876	0.266252	0.614961	0.0344846	0.546947
318.6	0.314431	0.666553	0.344132	0.264972	0.591933	0.0353124	0.528973	0.315827	0.684458	0.350068	0.266423	0.615132	0.0345006	0.547133
318.8	0.314698	0.666724	0.344714	0.264913	0.592082	0.0354277	0.529126	0.316041	0.684476	0.35026	0.266593	0.615303	0.0345165	0.547319
319	0.31505	0.666787	0.344576	0.264789	0.592498	0.0359886	0.529547	0.316255	0.684493	0.350452	0.266762	0.615474	0.0345324	0.547505
319.2	0.315532	0.66692	0.344688	0.264802	0.593065	0.0360864	0.530367	0.316469	0.68451	0.350644	0.266932	0.615645	0.0345483	0.54769
319.4	0.31598	0.667255	0.344366	0.264911	0.593473	0.0361945	0.530107	0.316682	0.684527	0.350835	0.267102	0.615815	0.0345642	0.547874
319.6	0.316217	0.667394	0.34453	0.264995	0.59333	0.0361089	0.530024	0.316896	0.684544	0.351026	0.267271	0.615984	0.03458	0.548059
319.8	0.316501	0.667039	0.345141	0.265338	0.593823	0.0363499	0.530148	0.317109	0.68456	0.351217	0.26744	0.616153	0.0345958	0.548242
320	0.316897	0.666888	0.345356	0.266004	0.59419	0.0366361	0.530689	0.317322	0.684577	0.351408	0.267609	0.616322	0.0346116	0.548426
320.2	0.31689	0.666703	0.345354	0.266244	0.594287	0.0364261	0.53092	0.317534	0.684593	0.351598	0.267778	0.61649	0.0346273	0.548609
320.4	0.316813	0.666353	0.34517	0.26628	0.594262	0.0362178	0.531062	0.317747	0.68461	0.351788	0.267946	0.616658	0.034643	0.548792
320.6	0.31729	0.666217	0.34563	0.266933	0.594732	0.0363624	0.531288	0.317959	0.684626	0.351978	0.268114	0.616825	0.0346587	0.548974
320.8	0.317125	0.666326	0.345373	0.267146	0.594824	0.0364374	0.531169	0.318171	0.684642	0.352167	0.268283	0.616992	0.0346744	0.549155
321	0.317117	0.66607	0.345756	0.26675	0.594545	0.0361354	0.531334	0.318383	0.684659	0.352357	0.268451	0.617158	0.03469	0.549337
321.2	0.317462	0.665768	0.345738	0.267661	0.594756	0.0361071	0.531339	0.318594	0.684675	0.352546	0.268618	0.617325	0.0347056	0.549518
321.4	0.317764	0.666222	0.345838	0.267932	0.594505	0.0356472	0.531793	0.318806	0.684691	0.352734	0.268786	0.61749	0.0347212	0.549698
321.6	0.317614	0.666211	0.345738	0.268284	0.59412	0.0358288	0.532266	0.319017	0.684706	0.352923	0.268953	0.617655	0.0347368	0.549879
321.8	0.317797	0.666002	0.346583	0.268645	0.594004	0.0358916	0.532715	0.319228	0.684722	0.353111	0.26912	0.61782	0.0347523	0.550058
322	0.31784	0.666006	0.346694	0.268766	0.594008	0.0355954	0.532925	0.319439	0.684738	0.353299	0.269287	0.617984	0.0347678	0.550238
322.2	0.31826	0.666561	0.346903	0.269037	0.593918	0.0353958	0.532911	0.319649	0.684753	0.353487	0.269454	0.618148	0.0347833	0.550417
322.4	0.318036	0.667445	0.346608	0.269953	0.594091	0.0351323	0.53267	0.31986	0.684769	0.353674	0.269621	0.618312	0.0347987	0.550595
322.6	0.318466	0.66814	0.347238	0.270175	0.594853	0.0356701	0.532983	0.32007	0.684784	0.353861	0.269787	0.618475	0.0348142	0.550773
322.8	0.318965	0.669077	0.347393	0.270231	0.595046	0.0360318	0.533324	0.32028	0.6848	0.354048	0.269954	0.618638	0.0348296	0.550951
323	0.319489	0.669256	0.347356	0.270754	0.595245	0.0360884	0.533907	0.320489	0.684815	0.354235	0.27012	0.6188	0.0348449	0.551128
323.2	0.320119	0.669834	0.347494	0.270764	0.595275	0.0358215	0.534032	0.320699	0.68483	0.354421	0.270286	0.618962	0.0348603	0.551305
323.4	0.320541	0.670069	0.347644	0.270656	0.595486	0.0360581	0.533502	0.320908	0.684845	0.354607	0.270451	0.619123	0.0348756	0.551482
323.6	0.320345	0.670038	0.347921	0.270474	0.59589	0.0358779	0.53362	0.321117	0.68486	0.354793	0.270617	0.619284	0.0348909	0.551658
323.8	0.32086	0.670349	0.347844	0.270372	0.596253	0.0359165	0.534135	0.321326	0.684875	0.354978	0.270782	0.619445	0.0349061	0.551834
324	0.321072	0.670416	0.34766	0.270399	0.596358	0.0360295	0.534409	0.321535	0.684889	0.355164	0.270947	0.619605	0.0349214	0.552009
324.2	0.321605	0.670102	0.347382	0.270245	0.596601	0.0354981	0.534023	0.321743	0.684904	0.355349	0.271112	0.619764	0.0349366	0.552184
324.4	0.321607	0.669906	0.34754	0.270538	0.597276	0.0357304	0.534302	0.321951	0.684918	0.355533	0.271277	0.619924	0.0349518	0.552359
324.6	0.32224	0.669733	0.347621	0.270704	0.597271	0.0355615	0.534327	0.322159	0.684933	0.355718	0.271442	0.620083	0.0349669	0.552533
324.8	0.322311	0.669232	0.34728	0.27044	0.597397	0.0353728	0.533948	0.322367	0.684947	0.355902	0.271606	0.620241	0.0349821	0.552707
325	0.322869	0.668697	0.347698	0.270634	0.597497	0.0349372	0.534367	0.322575	0.684962	0.356086	0.27177	0.620399	0.0349972	0.55288
325.2	0.32345	0.668837	0.34789	0.2711	0.597744	0.0350343	0.53481	0.322782	0.684976	0.35627	0.271934	0.620557	0.0350123	0.553053
325.4	0.323243	0.668834	0.347541	0.270905	0.597021	0.0342829	0.535461	0.322989	0.68499	0.356453	0.272098	0.620714	0.0350273	0.553226
325.6	0.323318	0.668786	0.347685	0.270984	0.59738	0.0345962	0.535814	0.323196	0.685004	0.356637	0.272262	0.620871	0.0350424	0.553398
325.8	0.322902	0.668462	0.347841	0.270952	0.597718	0.0341838	0.535608	0.323403	0.685018	0.35682	0.272425	0.621028	0.0350574	0.55357
326	0.323044	0.668903	0.348164	0.270778	0.597875	0.0338369	0.535298	0.32361	0.685032	0.357002	0.272589	0.621184	0.0350724	0.553741
326.2	0.324445	0.669466	0.348797	0.271534	0.598302	0.0339657	0.535019	0.323816	0.685046	0.357185	0.272752	0.62134	0.0350873	0.553912
326.4	0.324046	0.669889	0.348861	0.27194	0.598733	0.0338995	0.53522	0.324022	0.685059	0.357367	0.272915	0.621495	0.0351022	0.554083
326.6	0.324059	0.670294	0.350127	0.272264	0.599325	0.0342808	0.535782	0.324228	0.685073	0.357549	0.273077	0.62165	0.0351171	0.554253
326.8	0.324058	0.670508	0.350283	0.272186	0.599215	0.034393	0.535764	0.324434	0.685086	0.357731	0.27324	0.621804	0.035132	0.554423
327	0.324084	0.669811	0.350938	0.272325	0.599582	0.0343254	0.535509	0.324639	0.6851	0.357912	0.273402	0.621958	0.0351469	0.554593
327.2	0.324207	0.670039	0.351166	0.271542	0.599704	0.0342874	0.535351	0.324845	0.685113	0.358093	0.273564	0.622112	0.0351617	0.554762
327.4	0.323911	0.669589	0.351288	0.271418	0.600128	0.0343965	0.53512	0.32505	0.685126	0.358274	0.273726	0.622265	0.0351765	0.554931
327.6	0.323944	0.669488	0.351335	0.271472	0.600242	0.0347225	0.535655	0.325255	0.68514	0.358455	0.273888	0.622418	0.0351913	0.555099
327.8	0.324187	0.669817	0.351279	0.271794	0.600018	0.0352798	0.535729	0.325459	0.685153	0.358635	0.27405	0.622571	0.035206	0.555267
328	0.324365	0.669353	0.351393	0.272221	0.600021	0.0355077	0.535521	0.325664	0.685166	0.358815	0.274211	0.622723	0.0352208	0.555435
328.2	0.324621	0.669174	0.351373	0.272326	0.600303	0.0354329	0.535728	0.325868	0.685179	0.358995	0.274373	0.622874	0.0352355	0.555602
328.4	0.324291	0.669283	0.351656	0.272651	0.600497	0.0360764	0.536221	0.326072	0.685192	0.359175	0.274534	0.623026	0.0352501	0.555769
328.6	0.324899	0.669184	0.351806	0.27232	0.600546	0.0360847	0.536335	0.326276	0.685204	0.359354	0.274695	0.623177	0.0352648	0.555936
328.8	0.325043	0.669506	0.351724	0.273039	0.601131	0.0362622	0.537045	0.32648	0.685217	0.359533	0.274855	0.623327	0.0352794	0.556102
329	0.325142	0.670049	0.352196	0.273007	0.601321	0.0360104	0.537469	0.326683	0.68523	0.359712	0.275016	0.623477	0.035294	0.556268
329.2	0.325543	0.670753	0.352068	0.273019	0.601573	0.0357301	0.538151	0.326886	0.685242	0.359891	0.275176	0.623627	0.0353086	0.556433
329.4	0.325532	0.670524	0.352078	0.273383	0.601363	0.0354486	0.538459	0.327089	0.685255	0.360069	0.275337	0.623777	0.0353231	0.556598
329.6	0.326053	0.670849	0.352451	0.273409	0.601719	0.0358504	0.538064	0.327292	0.685267	0.360248	0.275497	0.623926	0.0353376	0.556763
329.8	0.3261	0.67079	0.352732	0.274022	0.601929	0.0354761	0.53805	0.327495	0.68528	0.360425	0.275656	0.624074	0.0353521	0.556927
330	0.327088	0.671259	0.352794	0.274346	0.601798	0.0356689	0.538279	0.327697	0.685292	0.360603	0.275816	0.624223	0.0353666	0.557091
330.2	0.32752	0.67146	0.352736	0.274916	0.601845	0.0354699	0.538253	0.327899	0.685304	0.36078	0.275976	0.62437	0.0353811	0.557255
330.4	0.327021	0.671768	0.352726	0.275493	0.601479	0.0354629	0.538667	0.328101	0.685316	0.360958	0.276135	0.624518	0.0353955	0.557418
330.6	0.32739	0.671882	0.353362	0.276156	0.601298	0.0358377	0.539123	0.328303	0.685328	0.361135	0.276294	0.624665	0.0354099	0.557581
330.8	0.327946	0.671447	0.353244	0.276053	0.600997	0.0359063	0.538571	0.328505	0.68534	0.361311	0.276453	0.624812	0.0354243	0.557743
331	0.327806	0.670739	0.353174	0.276356	0.600894	0.0352901	0.538191	0.328706	0.685352	0.361488	0.276612	0.624958	0.0354386	0.557905
331.2	0.327913	0.671019	0.353006	0.276649	0.600405	0.0351242	0.538394	0.328907	0.685364	0.361664	0.27677	0.625104	0.0354529	0.558067
331.4	0.328396	0.67074	0.35298	0.277219	0.599963	0.0350456	0.538442	0.329108	0.685376	0.36184	0.276929	0.62525	0.0354672	0.558228
331.6	0.328767	0.670681	0.35298	0.277505	0.599941	0.0353623	0.538658	0.329309	0.685388	0.362015	0.277087	0.625395	0.0354815	0.558389
331.8	0.329169	0.670958	0.353097	0.278379	0.599872	0.0355628	0.538302	0.32951	0.685399	0.362191	0.277245	0.62554	0.0354958	0.55855
332	0.32963	0.670886	0.35292	0.278737	0.599984	0.0352442	0.53861	0.32971	0.685411	0.362366	0.277403	0.625684	0.03551	0.55871
332.2	0.32979	0.670793	0.353224	0.279054	0.600069	0.0349995	0.539078	0.32991	0.685422	0.362541	0.277561	0.625828	0.0355242	0.55887
332.4	0.329564	0.670707	0.353397	0.279585	0.599875	0.0351112	0.539029	0.33011	0.685434	0.362715	0.277718	0.625972	0.0355384	0.55903
332.6	0.330254	0.670837	0.353789	0.279526	0.600787	0.0344946	0.539575	0.33031	0.685445	0.36289	0.277875	0.626115	0.0355526	0.559189
332.8	0.330474	0.671505	0.353442	0.27998	0.601431	0.0343995	0.540657	0.33051	0.685456	0.363064	0.278033	0.626258	0.0355667	0.559348
333	0.330907	0.671928	0.353963	0.279581	0.601798	0.0342182	0.540962	0.330709	0.685467	0.363238	0.27819	0.626401	0.0355808	0.559506
333.2	0.331319	0.671708	0.353863	0.279592	0.602073	0.0345437	0.541562	0.330908	0.685479	0.363412	0.278346	0.626543	0.0355949	0.559664
333.4	0.331726	0.671862	0.3542	0.279235	0.602567	0.0345853	0.541683	0.331107	0.68549	0.363585	0.278503	0.626685	0.0356089	0.559822
333.6	0.331912	0.671626	0.354158	0.279057	0.602681	0.0348177	0.541735	0.331306	0.685501	0.363758	0.27866	0.626827	0.035623	0.55998
333.8	0.332291	0.671443	0.354169	0.278824	0.603013	0.0347898	0.542271	0.331505	0.685512	0.363931	0.278816	0.626968	0.035637	0.560137
334	0.332701	0.67156	0.354345	0.278555	0.603348	0.0351402	0.542785	0.331703	0.685523	0.364104	0.278972	0.627109	0.035651	0.560293
334.2	0.33236	0.671258	0.354236	0.278099	0.602723	0.0348033	0.542564	0.331901	0.685533	0.364276	0.279128	0.627249	0.0356649	0.56045
334.4	0.33294	0.671975	0.354696	0.277935	0.602927	0.0357416	0.542878	0.332099	0.685544	0.364449	0.279284	0.627389	0.0356788	0.560606
334.6	0.332989	0.671963	0.355057	0.27763	0.60292	0.0357925	0.542926	0.332297	0.685555	0.364621	0.279439	0.627529	0.0356928	0.560762
334.8	0.333016	0.671908	0.355153	0.2772	0.602851	0.0355488	0.542962	0.332495	0.685565	0.364792	0.279595	0.627668	0.0357067	0.560917
335	0.332944	0.671567	0.355063	0.277575	0.602878	0.0355755	0.543406	0.332692	0.685576	0.364964	0.27975	0.627807	0.0357205	0.561072
335.2	0.333681	0.671795	0.355154	0.277771	0.602903	0.0356776	0.543482	0.332889	0.685586	0.365135	0.279905	0.627946	0.0357344	0.561226
335.4	0.334315	0.672071	0.355316	0.278028	0.603124	0.0357979	0.543429	0.333086	0.685597	0.365306	0.28006	0.628084	0.0357482	0.561381
335.6	0.334306	0.672485	0.355711	0.278134	0.604103	0.0361448	0.54377	0.333283	0.685607	0.365477	0.280214	0.628222	0.035762	0.561535
335.8	0.334447	0.672949	0.355648	0.278592	0.604249	0.0358688	0.543998	0.33348	0.685617	0.365648	0.280369	0.62836	0.0357758	0.561688
336	0.334283	0.672951	0.355458	0.27891	0.604802	0.0355219	0.544287	0.333676	0.685628	0.365818	0.280523	0.628497	0.0357895	0.561842
336.2	0.334294	0.673216	0.355966	0.279401	0.605091	0.0355566	0.544272	0.333872	0.685638	0.365988	0.280678	0.628634	0.0358032	0.561994
336.4	0.334312	0.673603	0.356131	0.279829	0.6053	0.0354904	0.544057	0.334068	0.685648	0.366158	0.280832	0.62877	0.0358169	0.562147
336.6	0.334731	0.674226	0.356612	0.280271	0.605997	0.0351685	0.544371	0.334264	0.685658	0.366327	0.280985	0.628906	0.0358306	0.562299
336.8	0.334625	0.674419	0.35655	0.280784	0.606225	0.0355206	0.544398	0.33446	0.685668	0.366497	0.281139	0.629042	0.0358443	0.562451
337	0.334677	0.674257	0.356654	0.280862	0.606101	0.0355759	0.544171	0.334655	0.685678	0.366666	0.281293	0.629178	0.0358579	0.562603
337.2	0.334783	0.673999	0.356888	0.281161	0.606456	0.0355328	0.54431	0.33485	0.685688	0.366835	0.281446	0.629313	0.0358715	0.562754
337.4	0.335158	0.674239	0.35689	0.28132	0.607135	0.0350406	0.544124	0.335045	0.685698	0.367003	0.281599	0.629448	0.0358851	0.562905
337.6	0.335326	0.674005	0.356718	0.281631	0.60712	0.0354019	0.544759	0.33524	0.685707	0.367172	0.281752	0.629582	0.0358986	0.563055
337.8	0.336078	0.67423	0.35701	0.281503	0.607623	0.0356386	0.544794	0.335435	0.685717	0.36734	0.281905	0.629716	0.0359122	0.563205
338	0.335765	0.67395	0.357097	0.281476	0.607186	0.0359909	0.544693	0.335629	0.685727	0.367508	0.282058	0.62985	0.0359257	0.563355
338.2	0.335759	0.674171	0.357076	0.281635	0.606499	0.0355853	0.54441	0.335823	0.685736	0.367676	0.28221	0.629983	0.0359392	0.563505
338.4	0.33613	0.674769	0.357893	0.281851	0.607091	0.0363391	0.545086	0.336017	0.685746	0.367843	0.282362	0.630116	0.0359526	0.563654
338.6	0.33617	0.674446	0.358281	0.281863	0.6069	0.0360778	0.545337	0.336211	0.685755	0.36801	0.282514	0.630249	0.0359661	0.563803
338.8	0.336649	0.67458	0.358786	0.282323	0.607162	0.0362299	0.545707	0.336405	0.685765	0.368177	0.282666	0.630381	0.0359795	0.563951
339	0.337424	0.67439	0.359154	0.282808	0.607473	0.0367706	0.5464	0.336598	0.685774	0.368344	0.282818	0.630513	0.0359929	0.564099
339.2	0.337855	0.675075	0.359549	0.282734	0.608148	0.0371814	0.546545	0.336791	0.685783	0.36851	0.28297	0.630645	0.0360063	0.564247
339.4	0.337982	0.675961	0.360193	0.283109	0.608744	0.0378526	0.546677	0.336984	0.685792	0.368677	0.283121	0.630776	0.0360196	0.564395
339.6	0.338124	0.675675	0.36008	0.282673	0.608749	0.0379034	0.547035	0.337177	0.685802	0.368843	0.283272	0.630907	0.036033	0.564542
339.8	0.338623	0.67593	0.359895	0.283051	0.608974	0.0381575	0.547306	0.33737	0.685811	0.369009	0.283424	0.631038	0.0360463	0.564689
340	0.338104	0.675923	0.360393	0.283714	0.609377	0.0382342	0.547374	0.337562	0.68582	0.369174	0.283574	0.631168	0.0360596	0.564835
340.2	0.337874	0.676164	0.361005	0.284071	0.609216	0.0383394	0.546971	0.337755	0.685829	0.36934	0.283725	0.631298	0.0360728	0.564982
340.4	0.337621	0.675973	0.36157	0.284734	0.609179	0.0382226	0.546901	0.337947	0.685838	0.369505	0.283876	0.631428	0.0360861	0.565127
340.6	0.337114	0.675704	0.361561	0.284919	0.609028	0.0382713	0.546172	0.338139	0.685847	0.36967	0.284026	0.631557	0.0360993	0.565273
340.8	0.336941	0.675332	0.361543	0.285118	0.609155	0.0382591	0.545949	0.33833	0.685855	0.369834	0.284177	0.631686	0.0361125	0.565418
341	0.337017	0.674938	0.361746	0.285774	0.60895	0.0379299	0.545954	0.338522	0.685864	0.369999	0.284327	0.631815	0.0361256	0.565563
341.2	0.337566	0.675133	0.362246	0.28609	0.609388	0.0375158	0.545635	0.338713	0.685873	0.370163	0.284477	0.631943	0.0361388	0.565708
341.4	0.337847	0.675097	0.362034	0.286667	0.609614	0.0373669	0.545683	0.338904	0.685882	0.370327	0.284626	0.632071	0.0361519	0.565852
341.6	0.338163	0.67524	0.361804	0.286715	0.609767	0.0374843	0.545981	0.339095	0.68589	0.370491	0.284776	0.632199	0.036165	0.565996
341.8	0.338671	0.674842	0.361869	0.286796	0.609897	0.0372253	0.545622	0.339286	0.685899	0.370654	0.284925	0.632326	0.0361781	0.566139
342	0.338462	0.674819	0.361744	0.286697	0.609257	0.0370548	0.545521	0.339476	0.685907	0.370817	0.285074	0.632453	0.0361911	0.566283
342.2	0.338439	0.67518	0.361738	0.286736	0.609259	0.0364663	0.545428	0.339667	0.685916	0.37098	0.285224	0.63258	0.0362042	0.566425
342.4	0.338653	0.675228	0.361604	0.286268	0.609639	0.0365165	0.545969	0.339857	0.685924	0.371143	0.285372	0.632706	0.0362172	0.566568
342.6	0.339138	0.674885	0.361593	0.285952	0.609794	0.0361824	0.546086	0.340047	0.685933	0.371306	0.285521	0.632832	0.0362302	0.56671
342.8	0.33956	0.674967	0.361294	0.286017	0.610196	0.0362423	0.546533	0.340237	0.685941	0.371468	0.28567	0.632958	0.0362431	0.566852
343	0.34017	0.674625	0.361307	0.285793	0.610682	0.0360231	0.547136	0.340426	0.685949	0.37163	0.285818	0.633083	0.0362561	0.566994
343.2	0.340448	0.675104	0.361222	0.285458	0.611112	0.0359438	0.547226	0.340616	0.685957	0.371792	0.285966	0.633209	0.036269	0.567135
343.4	0.340811	0.675179	0.360443	0.28638	0.611348	0.0362015	0.547353	0.340805	0.685966	0.371954	0.286114	0.633333	0.0362819	0.567276
343.6	0.341261	0.674893	0.359989	0.286145	0.610867	0.0358745	0.547358	0.340994	0.685974	0.372115	0.286262	0.633458	0.0362948	0.567417
343.8	0.341638	0.674897	0.36063	0.2867	0.61077	0.0357696	0.547387	0.341183	0.685982	0.372277	0.28641	0.633582	0.0363076	0.567557
344	0.341243	0.674561	0.361147	0.286751	0.61097	0.0353228	0.547074	0.341371	0.68599	0.372438	0.286558	0.633706	0.0363205	0.567698
344.2	0.341408	0.674434	0.361647	0.286489	0.611017	0.0351152	0.546853	0.34156	0.685998	0.372598	0.286705	0.633829	0.0363333	0.567837
344.4	0.341845	0.674928	0.362343	0.286789	0.611454	0.0355095	0.547088	0.341748	0.686006	0.372759	0.286852	0.633952	0.0363461	0.567977
344.6	0.341865	0.675353	0.362248	0.286736	0.612189	0.035965	0.547047	0.341936	0.686014	0.372919	0.286999	0.634075	0.0363589	0.568116
344.8	0.342911	0.675834	0.362622	0.287414	0.61282	0.0355696	0.547894	0.342124	0.686021	0.373079	0.287146	0.634197	0.0363716	0.568255
345	0.343007	0.67578	0.36322	0.287514	0.612547	0.0352604	0.547895	0.342312	0.686029	0.373239	0.287293	0.63432	0.0363843	0.568393
345.2	0.343196	0.67628	0.363607	0.287948	0.612664	0.0352013	0.547743	0.342499	0.686037	0.373399	0.28744	0.634442	0.036397	0.568531
345.4	0.343649	0.676619	0.363641	0.288526	0.613186	0.0354317	0.54861	0.342686	0.686045	0.373558	0.287586	0.634563	0.0364097	0.568669
345.6	0.344101	0.676688	0.363448	0.288192	0.61312	0.0349689	0.548695	0.342873	0.686052	0.373717	0.287732	0.634684	0.0364224	0.568807
345.8	0.344748	0.677131	0.363746	0.288333	0.613062	0.0352991	0.548701	0.34306	0.68606	0.373876	0.287878	0.634805	0.036435	0.568944
346	0.344585	0.677611	0.363726	0.288045	0.612616	0.0357863	0.548642	0.343247	0.686067	0.374035	0.288024	0.634926	0.0364476	0.569081
346.2	0.344822	0.677883	0.363459	0.287728	0.612642	0.035788	0.549263	0.343434	0.686075	0.374194	0.28817	0.635046	0.0364602	0.569218
346.4	0.345125	0.677757	0.363192	0.287138	0.61255	0.0360421	0.549807	0.34362	0.686082	0.374352	0.288316	0.635166	0.0364728	0.569354
346.6	0.345414	0.677841	0.3635	0.287041	0.612647	0.0364284	0.55041	0.343806	0.68609	0.37451	0.288461	0.635286	0.0364853	0.56949
346.8	0.345709	0.67796	0.363585	0.287287	0.612766	0.0364143	0.551146	0.343992	0.686097	0.374668	0.288606	0.635405	0.0364979	0.569626
347	0.345873	0.677896	0.363575	0.287571	0.612753	0.0370657	0.551455	0.344178	0.686105	0.374825	0.288751	0.635525	0.0365104	0.569761
347.2	0.345602	0.678182	0.363416	0.28769	0.612775	0.0374919	0.551758	0.344363	0.686112	0.374983	0.288896	0.635643	0.0365229	0.569897
347.4	0.346062	0.678026	0.363611	0.288201	0.612754	0.0378433	0.551614	0.344549	0.686119	0.37514	0.289041	0.635762	0.0365353	0.570031
347.6	0.346392	0.678078	0.364632	0.287804	0.612458	0.038173	0.551476	0.344734	0.686126	0.375297	0.289186	0.63588	0.0365478	0.570166
347.8	0.346865	0.677775	0.365561	0.288283	0.612673	0.0383197	0.551773	0.344919	0.686133	0.375454	0.28933	0.635998	0.0365602	0.5703
348	0.347318	0.677462	0.366119	0.288005	0.613324	0.0384047	0.552049	0.345104	0.686141	0.37561	0.289475	0.636115	0.0365726	0.570434
348.2	0.347894	0.677657	0.366635	0.288495	0.613874	0.0389516	0.553023	0.345289	0.686148	0.375767	0.289619	0.636233	0.036585	0.570568
348.4	0.348513	0.678282	0.366802	0.289272	0.614789	0.0397054	0.553662	0.345473	0.686155	0.375923	0.289763	0.63635	0.0365974	0.570701
348.6	0.348951	0.678206	0.366267	0.289668	0.615509	0.0397894	0.554063	0.345657	0.686162	0.376079	0.289906	0.636466	0.0366097	0.570834
348.8	0.349686	0.677775	0.366723	0.289816	0.615377	0.0393815	0.554063	0.345842	0.686169	0.376234	0.29005	0.636583	0.036622	0.570967
349	0.349196	0.677548	0.366989	0.289797	0.61533	0.0390525	0.553931	0.346026	0.686175	0.37639	0.290194	0.636699	0.0366343	0.571099
349.2	0.349202	0.677676	0.367368	0.290491	0.615946	0.0385328	0.553911	0.346209	0.686182	0.376545	0.290337	0.636814	0.0366466	0.571231
349.4	0.349489	0.677628	0.367044	0.29005	0.616177	0.0383846	0.553851	0.346393	0.686189	0.3767	0.29048	0.63693	0.0366588	0.571363
349.6	0.34885	0.676884	0.366367	0.289783	0.615782	0.037867	0.553203	0.346576	0.686196	0.376855	0.290623	0.637045	0.0366711	0.571495
349.8	0.348462	0.67706	0.366158	0.290008	0.616025	0.0379564	0.553093	0.346759	0.686203	0.377009	0.290766	0.63716	0.0366833	0.571626
350	0.348516	0.677003	0.366202	0.290419	0.616552	0.0382785	0.553483	0.346942	0.686209	0.377164	0.290909	0.637275	0.0366955	0.571757
350.2	0.348294	0.676825	0.366249	0.290391	0.616729	0.0381128	0.553525	0.347125	0.686216	0.377318	0.291051	0.637389	0.0367076	0.571887
350.4	0.347936	0.676921	0.366212	0.290883	0.617017	0.0382099	0.553736	0.347308	0.686223	0.377472	0.291193	0.637503	0.0367198	0.572018
350.6	0.34792	0.677028	0.365963	0.29132	0.617332	0.0382022	0.554086	0.34749	0.686229	0.377625	0.291336	0.637616	0.0367319	0.572148
350.8	0.347953	0.676777	0.365887	0.29155	0.617244	0.0378633	0.554065	0.347672	0.686236	0.377779	0.291478	0.63773	0.036744	0.572278
351	0.347595	0.676676	0.365518	0.291767	0.616899	0.0381289	0.553418	0.347855	0.686242	0.377932	0.29162	0.637843	0.0367561	0.572407
351.2	0.348048	0.676995	0.366105	0.2919	0.616799	0.0377454	0.553563	0.348036	0.686249	0.378085	0.291761	0.637956	0.0367682	0.572536
351.4	0.348853	0.677173	0.36659	0.292255	0.616573	0.0379688	0.553646	0.348218	0.686255	0.378238	0.291903	0.638068	0.0367802	0.572665
351.6	0.34906	0.67753	0.367233	0.292467	0.616499	0.0382747	0.554216	0.3484	0.686261	0.378391	0.292044	0.638181	0.0367922	0.572794
351.8	0.34962	0.677541	0.367488	0.292777	0.616359	0.0380512	0.554641	0.348581	0.686268	0.378543	0.292185	0.638293	0.0368042	0.572922
352	0.350239	0.677608	0.367844	0.292918	0.616147	0.0381733	0.554711	0.348762	0.686274	0.378695	0.292326	0.638404	0.0368162	0.57305
352.2	0.3507	0.6782	0.367618	0.293467	0.616258	0.0383612	0.555301	0.348943	0.68628	0.378847	0.292467	0.638516	0.0368282	0.573178
352.4	0.351472	0.678157	0.368101	0.293917	0.616437	0.0381652	0.555443	0.349124	0.686286	0.378999	0.292608	0.638627	0.0368401	0.573305
352.6	0.352391	0.678269	0.368747	0.294282	0.616614	0.0380879	0.555803	0.349305	0.686293	0.37915	0.292749	0.638737	0.036852	0.573433
352.8	0.352523	0.677653	0.369629	0.294115	0.616661	0.037819	0.556065	0.349485	0.686299	0.379302	0.292889	0.638848	0.0368639	0.57356
353	0.353068	0.677733	0.369921	0.294896	0.617318	0.0374297	0.55652	0.349665	0.686305	0.379453	0.29303	0.638958	0.0368758	0.573686
353.2	0.353238	0.677824	0.370458	0.294881	0.617742	0.0371755	0.556605	0.349845	0.686311	0.379604	0.29317	0.639068	0.0368877	0.573812
353.4	0.352882	0.677852	0.370019	0.294783	0.61822	0.0376748	0.556584	0.350025	0.686317	0.379755	0.29331	0.639178	0.0368995	0.573938
353.6	0.352068	0.677262	0.369708	0.294999	0.618556	0.0373388	0.556682	0.350205	0.686323	0.379905	0.293449	0.639287	0.0369114	0.574064
353.8	0.352067	0.677766	0.370359	0.295486	0.619889	0.0375029	0.557298	0.350384	0.686329	0.380055	0.293589	0.639396	0.0369232	0.57419
354	0.352306	0.677777	0.370801	0.295932	0.620419	0.0379317	0.557573	0.350564	0.686335	0.380205	0.293729	0.639505	0.0369349	0.574315
354.2	0.351864	0.678314	0.370743	0.295906	0.620597	0.0379868	0.55739	0.350743	0.686341	0.380355	0.293868	0.639614	0.0369467	0.57444
354.4	0.352086	0.678652	0.370847	0.29672	0.621039	0.0376023	0.557535	0.350922	0.686347	0.380505	0.294007	0.639722	0.0369584	0.574564
354.6	0.352064	0.678691	0.370939	0.29676	0.621196	0.0375446	0.557067	0.351101	0.686352	0.380654	0.294146	0.63983	0.0369701	0.574689
354.8	0.352042	0.678853	0.371615	0.296741	0.620874	0.0372722	0.556641	0.351279	0.686358	0.380804	0.294285	0.639938	0.0369818	0.574813
355	0.351984	0.679147	0.371641	0.297095	0.620496	0.0377618	0.556463	0.351458	0.686364	0.380953	0.294424	0.640045	0.0369935	0.574937
355.2	0.352369	0.679872	0.371764	0.297304	0.620192	0.0380261	0.556875	0.351636	0.68637	0.381101	0.294562	0.640152	0.0370052	0.57506
355.4	0.351694	0.680219	0.371509	0.296635	0.619998	0.0378917	0.556663	0.351814	0.686375	0.38125	0.294701	0.640259	0.0370168	0.575183
355.6	0.351472	0.680296	0.37175	0.296505	0.619674	0.0374636	0.557122	0.351992	0.686381	0.381398	0.294839	0.640366	0.0370284	0.575306
355.8	0.351553	0.680047	0.371435	0.296578	0.619334	0.0373322	0.557081	0.35217	0.686387	0.381547	0.294977	0.640472	0.03704	0.575429
356	0.351529	0.680112	0.371497	0.296527	0.619191	0.0370624	0.556739	0.352347	0.686392	0.381694	0.295115	0.640578	0.0370516	0.575552
356.2	0.351721	0.679822	0.371696	0.296957	0.618931	0.0366468	0.557332	0.352525	0.686398	0.381842	0.295253	0.640684	0.0370632	0.575674
356.4	0.352447	0.679674	0.372451	0.297364	0.618972	0.0364415	0.55755	0.352702	0.686403	0.38199	0.29539	0.640789	0.0370747	0.575796
356.6	0.353106	0.679756	0.372511	0.297628	0.61879	0.0368722	0.557737	0.352879	0.686409	0.382137	0.295528	0.640895	0.0370862	0.575917
356.8	0.353025	0.679123	0.372657	0.297392	0.61899	0.0367297	0.557759	0.353056	0.686414	0.382284	0.295665	0.641	0.0370977	0.576038
357	0.354032	0.679281	0.373303	0.297993	0.619363	0.0368244	0.558262	0.353232	0.686419	0.382431	0.295802	0.641104	0.0371092	0.576159
357.2	0.353421	0.679415	0.373266	0.297351	0.619238	0.0366331	0.557954	0.353409	0.686425	0.382578	0.295939	0.641209	0.0371207	0.57628
357.4	0.353495	0.679657	0.373588	0.297373	0.619716	0.0371947	0.557645	0.353585	0.68643	0.382725	0.296076	0.641313	0.0371321	0.576401
357.6	0.353582	0.679111	0.373473	0.296823	0.619639	0.0368351	0.557295	0.353761	0.686435	0.382871	0.296213	0.641417	0.0371435	0.576521
357.8	0.354339	0.679434	0.374065	0.296912	0.620309	0.0373369	0.557747	0.353937	0.686441	0.383017	0.29635	0.64152	0.0371549	0.576641
358	0.354624	0.679484	0.374392	0.296441	0.620064	0.0374171	0.557764	0.354113	0.686446	0.383163	0.296486	0.641624	0.0371663	0.576761
358.2	0.355068	0.680166	0.374562	0.296705	0.620517	0.0375714	0.558026	0.354289	0.686451	0.383309	0.296622	0.641727	0.0371777	0.57688
358.4	0.355389	0.679767	0.374952	0.296949	0.620531	0.0371445	0.558401	0.354464	0.686456	0.383454	0.296758	0.64183	0.037189	0.576999
358.6	0.35609	0.68032	0.375425	0.297122	0.620888	0.0376128	0.558819	0.354639	0.686462	0.383599	0.296894	0.641932	0.0372003	0.577118
358.8	0.355985	0.680909	0.375642	0.297366	0.620484	0.0378414	0.559135	0.354814	0.686467	0.383744	0.29703	0.642034	0.0372116	0.577237
359	0.355975	0.680894	0.375163	0.297436	0.620456	0.0382032	0.55978	0.354989	0.686472	0.383889	0.297166	0.642136	0.0372229	0.577355
359.2	0.355997	0.68095	0.374904	0.297433	0.620501	0.0377829	0.559895	0.355164	0.686477	0.384034	0.297301	0.642238	0.0372342	0.577473
359.4	0.356356	0.681004	0.375402	0.297045	0.620952	0.0374908	0.56022	0.355338	0.686482	0.384178	0.297436	0.64234	0.0372454	0.577591
359.6	0.357069	0.680903	0.375597	0.297869	0.621362	0.0372852	0.560872	0.355513	0.686487	0.384323	0.297572	0.642441	0.0372567	0.577709
359.8	0.357587	0.681133	0.375583	0.298105	0.622303	0.0372135	0.560843	0.355687	0.686492	0.384467	0.297707	0.642542	0.0372679	0.577826
360	0.357816	0.681448	0.375679	0.298845	0.62285	0.0370437	0.561159	0.355861	0.686497	0.384611	0.297841	0.642643	0.0372791	0.577943
360.2	0.35806	0.681406	0.375976	0.299536	0.623419	0.0371569	0.561531	0.356035	0.686502	0.384754	0.297976	0.642743	0.0372902	0.57806
360.4	0.358152	0.681717	0.375614	0.300061	0.623505	0.0375571	0.561356	0.356208	0.686507	0.384898	0.298111	0.642843	0.0373014	0.578176
360.6	0.358632	0.681472	0.375621	0.300378	0.623862	0.0376874	0.561544	0.356382	0.686511	0.385041	0.298245	0.642943	0.0373125	0.578292
360.8	0.358477	0.681568	0.376049	0.30056	0.624268	0.0378711	0.561508	0.356555	0.686516	0.385184	0.298379	0.643043	0.0373236	0.578408
361	0.358847	0.681566	0.375855	0.30093	0.624441	0.038033	0.561519	0.356728	0.686521	0.385327	0.298514	0.643142	0.0373347	0.578524
361.2	0.358628	0.681262	0.375596	0.300596	0.624516	0.0382581	0.561144	0.356901	0.686526	0.38547	0.298648	0.643242	0.0373458	0.57864
361.4	0.359516	0.681468	0.376321	0.300974	0.624933	0.0387939	0.560787	0.357074	0.68653	0.385612	0.298781	0.643341	0.0373568	0.578755
361.6	0.3594	0.681234	0.376118	0.300402	0.625063	0.0388077	0.561152	0.357247	0.686535	0.385754	0.298915	0.643439	0.0373679	0.57887
361.8	0.359438	0.681222	0.376538	0.300218	0.625236	0.0389372	0.561695	0.357419	0.68654	0.385896	0.299049	0.643538	0.0373789	0.578984
362	0.359203	0.681494	0.376623	0.299505	0.624868	0.0388796	0.561533	0.357591	0.686544	0.386038	0.299182	0.643636	0.0373899	0.579099
362.2	0.359525	0.681894	0.376557	0.299623	0.624658	0.0388859	0.561798	0.357763	0.686549	0.38618	0.299315	0.643734	0.0374008	0.579213
362.4	0.36005	0.681949	0.377216	0.299535	0.62438	0.0388231	0.562017	0.357935	0.686554	0.386321	0.299448	0.643831	0.0374118	0.579327
362.6	0.360049	0.68239	0.377338	0.299875	0.624223	0.0392986	0.562074	0.358107	0.686558	0.386463	0.299581	0.643929	0.0374227	0.579441
362.8	0.359339	0.682558	0.377071	0.299634	0.623546	0.0392607	0.561935	0.358278	0.686563	0.386604	0.299714	0.644026	0.0374337	0.579554
363	0.359875	0.682089	0.376814	0.298924	0.623391	0.0390214	0.561664	0.35845	0.686567	0.386745	0.299846	0.644123	0.0374446	0.579667
363.2	0.360319	0.68219	0.376779	0.299157	0.623407	0.0393861	0.561186	0.358621	0.686572	0.386885	0.299979	0.644219	0.0374555	0.57978
363.4	0.3609	0.682299	0.376928	0.298919	0.623773	0.0392448	0.560628	0.358792	0.686576	0.387026	0.300111	0.644316	0.0374663	0.579893
363.6	0.361482	0.682435	0.377122	0.299218	0.624211	0.0394096	0.560824	0.358963	0.686581	0.387166	0.300243	0.644412	0.0374772	0.580005
363.8	0.361867	0.682585	0.377173	0.299598	0.624632	0.0398038	0.560956	0.359134	0.686585	0.387306	0.300375	0.644508	0.037488	0.580117
364	0.362196	0.6826	0.376871	0.300309	0.624658	0.0401341	0.561391	0.359304	0.686589	0.387446	0.300507	0.644604	0.0374988	0.580229
364.2	0.362472	0.682404	0.376643	0.300146	0.624637	0.0400884	0.561387	0.359475	0.686594	0.387586	0.300639	0.644699	0.0375096	0.580341
364.4	0.362789	0.681843	0.376333	0.300144	0.624236	0.0402947	0.561581	0.359645	0.686598	0.387725	0.300771	0.644794	0.0375204	0.580452
364.6	0.363517	0.681504	0.376721	0.300501	0.624754	0.04024	0.561947	0.359815	0.686602	0.387864	0.300902	0.644889	0.0375311	0.580563
364.8	0.363922	0.681597	0.377173	0.301443	0.625104	0.0408486	0.562158	0.359985	0.686607	0.388004	0.301033	0.644984	0.0375419	0.580674
365	0.364183	0.680819	0.376742	0.301512	0.625248	0.0404004	0.562762	0.360154	0.686611	0.388142	0.301164	0.645078	0.0375526	0.580785
365.2	0.364256	0.680891	0.377053	0.301786	0.624979	0.0404987	0.563257	0.360324	0.686615	0.388281	0.301295	0.645173	0.0375633	0.580895
365.4	0.364399	0.681608	0.377669	0.302286	0.625284	0.0402952	0.563461	0.360493	0.686619	0.38842	0.301426	0.645266	0.037574	0.581005
365.6	0.364085	0.681484	0.37771	0.302011	0.625005	0.0397703	0.564187	0.360662	0.686623	0.388558	0.301557	0.64536	0.0375846	0.581115
365.8	0.364036	0.681713	0.377797	0.302629	0.624946	0.039118	0.564271	0.360831	0.686628	0.388696	0.301687	0.645454	0.0375953	0.581225
366	0.364277	0.682421	0.378003	0.303026	0.624777	0.0390444	0.564452	0.361	0.686632	0.388834	0.301818	0.645547	0.0376059	0.581334
366.2	0.364332	0.683007	0.378272	0.303654	0.624661	0.0384225	0.564694	0.361169	0.686636	0.388972	0.301948	0.64564	0.0376165	0.581444
366.4	0.364315	0.683452	0.378756	0.304099	0.624483	0.0386159	0.565136	0.361337	0.68664	0.389109	0.302078	0.645733	0.0376271	0.581552
366.6	0.364265	0.683381	0.378455	0.304352	0.62473	0.038536	0.565347	0.361505	0.686644	0.389247	0.302208	0.645825	0.0376377	0.581661
366.8	0.364212	0.683512	0.378735	0.304549	0.624412	0.03864	0.565946	0.361674	0.686648	0.389384	0.302338	0.645917	0.0376482	0.58177
367	0.364724	0.68374	0.378725	0.304607	0.62438	0.0385847	0.566209	0.361841	0.686652	0.389521	0.302468	0.646009	0.0376587	0.581878
367.2	0.364687	0.68417	0.379012	0.304933	0.624733	0.0386977	0.566213	0.362009	0.686656	0.389658	0.302597	0.646101	0.0376693	0.581986
367.4	0.365263	0.684003	0.379716	0.304695	0.625075	0.0382972	0.566408	0.362177	0.68666	0.389794	0.302727	0.646193	0.0376798	0.582093
367.6	0.365804	0.684138	0.380559	0.304544	0.625463	0.0389271	0.566933	0.362344	0.686664	0.389931	0.302856	0.646284	0.0376903	0.582201
367.8	0.36587	0.684643	0.380691	0.304825	0.625518	0.0396206	0.567265	0.362512	0.686668	0.390067	0.302985	0.646375	0.0377007	0.582308
368	0.366261	0.684921	0.380719	0.304135	0.625867	0.0392879	0.567511	0.362679	0.686671	0.390203	0.303114	0.646466	0.0377112	0.582415
368.2	0.366357	0.684389	0.380916	0.303373	0.625995	0.0391336	0.567294	0.362846	0.686675	0.390339	0.303243	0.646557	0.0377216	0.582522
368.4	0.366816	0.684223	0.381469	0.303335	0.626347	0.0396646	0.567047	0.363012	0.686679	0.390474	0.303371	0.646647	0.037732	0.582628
368.6	0.367178	0.684295	0.381646	0.303579	0.62691	0.039791	0.566857	0.363179	0.686683	0.39061	0.3035	0.646737	0.0377424	0.582735
368.8	0.367561	0.684461	0.382055	0.303814	0.627708	0.0401668	0.566832	0.363346	0.686687	0.390745	0.303628	0.646827	0.0377528	0.582841
369	0.367306	0.684159	0.381504	0.303317	0.627647	0.0393963	0.566731	0.363512	0.68669	0.39088	0.303756	0.646917	0.0377631	0.582946
369.2	0.367418	0.684319	0.381531	0.303633	0.628033	0.0395722	0.566489	0.363678	0.686694	0.391015	0.303884	0.647006	0.0377735	0.583052
369.4	0.367576	0.684218	0.381655	0.303676	0.62837	0.0390321	0.565946	0.363844	0.686698	0.391149	0.304012	0.647096	0.0377838	0.583157
369.6	0.368073	0.68378	0.381448	0.304135	0.628116	0.0389586	0.565954	0.36401	0.686702	0.391284	0.30414	0.647185	0.0377941	0.583262
369.8	0.368165	0.684095	0.381155	0.304777	0.628698	0.0386449	0.566007	0.364175	0.686705	0.391418	0.304268	0.647273	0.0378044	0.583367
370	0.368206	0.683713	0.381151	0.304778	0.629052	0.0386052	0.565624	0.364341	0.686709	0.391552	0.304395	0.647362	0.0378146	0.583472
370.2	0.36789	0.683712	0.381081	0.305113	0.628935	0.038169	0.565817	0.364506	0.686712	0.391686	0.304523	0.64745	0.0378249	0.583576
370.4	0.368354	0.683516	0.381291	0.305233	0.62937	0.0384531	0.566797	0.364671	0.686716	0.39182	0.30465	0.647538	0.0378351	0.58368
370.6	0.368262	0.683063	0.381067	0.305788	0.63016	0.0384299	0.56731	0.364836	0.68672	0.391953	0.304777	0.647626	0.0378453	0.583784
370.8	0.368408	0.682984	0.381245	0.3063	0.630268	0.0388266	0.568087	0.365001	0.686723	0.392087	0.304904	0.647714	0.0378555	0.583888
371	0.368529	0.68352	0.380949	0.306401	0.630533	0.0384115	0.568065	0.365165	0.686727	0.39222	0.305031	0.647801	0.0378657	0.583991
371.2	0.368374	0.683217	0.381099	0.306764	0.630677	0.0383629	0.56741	0.36533	0.68673	0.392353	0.305157	0.647889	0.0378759	0.584094
371.4	0.36883	0.682679	0.380808	0.30686	0.63062	0.0385014	0.56772	0.365494	0.686734	0.392486	0.305284	0.647976	0.037886	0.584197
371.6	0.369201	0.683106	0.381115	0.30735	0.630644	0.0389932	0.56739	0.365658	0.686737	0.392618	0.30541	0.648062	0.0378961	0.5843
371.8	0.369148	0.683728	0.381112	0.307637	0.630413	0.0393505	0.56799	0.365822	0.686741	0.392751	0.305536	0.648149	0.0379062	0.584403
372	0.369629	0.684113	0.381108	0.307578	0.630546	0.0391282	0.568441	0.365986	0.686744	0.392883	0.305662	0.648235	0.0379163	0.584505
372.2	0.369548	0.683944	0.381228	0.307748	0.630112	0.0393961	0.568482	0.366149	0.686748	0.393015	0.305788	0.648321	0.0379264	0.584607
372.4	0.370059	0.684242	0.381571	0.307948	0.630266	0.0398148	0.568856	0.366313	0.686751	0.393147	0.305914	0.648407	0.0379365	0.584709
372.6	0.370009	0.683798	0.381425	0.307933	0.630574	0.0399	0.569077	0.366476	0.686754	0.393279	0.30604	0.648493	0.0379465	0.58481
372.8	0.370169	0.684132	0.381643	0.308461	0.630884	0.0398233	0.568891	0.366639	0.686758	0.39341	0.306165	0.648578	0.0379565	0.584912
373	0.370299	0.68404	0.381315	0.308788	0.630401	0.0396696	0.569012	0.366802	0.686761	0.393541	0.306291	0.648663	0.0379665	0.585013
373.2	0.370625	0.683845	0.381136	0.308623	0.630089	0.0397907	0.568978	0.366965	0.686764	0.393673	0.306416	0.648748	0.0379765	0.585114
373.4	0.370711	0.684436	0.38152	0.308676	0.630098	0.0400831	0.56879	0.367128	0.686768	0.393803	0.306541	0.648833	0.0379865	0.585214
373.6	0.37076	0.684642	0.38211	0.30937	0.63017	0.0402646	0.569571	0.36729	0.686771	0.393934	0.306666	0.648918	0.0379965	0.585315
373.8	0.370161	0.684975	0.382346	0.309126	0.630016	0.0400095	0.569589	0.367452	0.686774	0.394065	0.306791	0.649002	0.0380064	0.585415
374	0.369729	0.684545	0.3829	0.30889	0.630138	0.0401205	0.569186	0.367615	0.686777	0.394195	0.306915	0.649086	0.0380163	0.585515
374.2	0.369993	0.684901	0.383262	0.30888	0.629798	0.0404775	0.569864	0.367777	0.68678	0.394325	0.30704	0.64917	0.0380262	0.585615
374.4	0.37048	0.684791	0.383548	0.309105	0.629765	0.0404129	0.570003	0.367938	0.686784	0.394455	0.307164	0.649254	0.0380361	0.585714
374.6	0.370233	0.684792	0.384165	0.309046	0.630001	0.0403918	0.569501	0.3681	0.686787	0.394585	0.307288	0.649337	0.038046	0.585814
374.8	0.370744	0.684876	0.384556	0.308714	0.630007	0.0399859	0.568401	0.368261	0.68679	0.394715	0.307413	0.64942	0.0380558	0.585913
375	0.370798	0.685049	0.384732	0.308486	0.629946	0.0397359	0.567917	0.368423	0.686793	0.394844	0.307536	0.649503	0.0380656	0.586012
375.2	0.371197	0.684211	0.385218	0.308717	0.630753	0.0396547	0.56736	0.368584	0.686796	0.394974	0.30766	0.649586	0.0380755	0.58611
375.4	0.372233	0.684266	0.385692	0.308842	0.631558	0.0396526	0.567622	0.368745	0.686799	0.395103	0.307784	0.649669	0.0380853	0.586209
375.6	0.372588	0.684785	0.386698	0.309392	0.631717	0.0393243	0.567651	0.368906	0.686802	0.395232	0.307908	0.649751	0.0380951	0.586307
375.8	0.372904	0.685009	0.387014	0.309033	0.631915	0.0391903	0.568425	0.369066	0.686805	0.39536	0.308031	0.649833	0.0381048	0.586405
376	0.374066	0.685089	0.387508	0.309378	0.632363	0.0396527	0.568973	0.369227	0.686808	0.395489	0.308154	0.649915	0.0381146	0.586503
376.2	0.374166	0.684902	0.38742	0.309269	0.632499	0.0394912	0.569026	0.369387	0.686811	0.395617	0.308277	0.649997	0.0381243	0.5866
376.4	0.374587	0.684333	0.387138	0.309537	0.633049	0.0397754	0.569331	0.369547	0.686814	0.395746	0.3084	0.650078	0.038134	0.586698
376.6	0.374663	0.684279	0.386572	0.309705	0.633401	0.0398679	0.569157	0.369707	0.686817	0.395874	0.308523	0.65016	0.0381437	0.586795
376.8	0.374918	0.685277	0.386606	0.310196	0.633453	0.0401861	0.569171	0.369867	0.68682	0.396001	0.308646	0.650241	0.0381534	0.586892
377	0.374809	0.685431	0.386387	0.310281	0.633178	0.0407359	0.569244	0.370027	0.686823	0.396129	0.308768	0.650322	0.0381631	0.586988
377.2	0.375015	0.685686	0.386382	0.309961	0.633422	0.040802	0.569534	0.370187	0.686826	0.396257	0.308891	0.650403	0.0381727	0.587085
377.4	0.374454	0.686427	0.386741	0.310809	0.633937	0.0409429	0.57008	0.370346	0.686829	0.396384	0.309013	0.650483	0.0381824	0.587181
377.6	0.374324	0.686492	0.386733	0.311512	0.633528	0.0408757	0.570844	0.370505	0.686832	0.396511	0.309135	0.650563	0.038192	0.587277
377.8	0.374256	0.686919	0.386821	0.311305	0.633458	0.0410327	0.570519	0.370664	0.686835	0.396638	0.309257	0.650643	0.0382016	0.587373
378	0.374788	0.687066	0.386487	0.31115	0.63351	0.040721	0.570446	0.370823	0.686838	0.396765	0.309379	0.650723	0.0382112	0.587469
378.2	0.375204	0.687107	0.386059	0.311401	0.633315	0.0406576	0.570896	0.370982	0.686841	0.396891	0.309501	0.650803	0.0382207	0.587564
378.4	0.374856	0.68688	0.386001	0.311407	0.63335	0.0399436	0.570627	0.37114	0.686843	0.397018	0.309623	0.650882	0.0382303	0.587659
378.6	0.374673	0.687122	0.386224	0.310824	0.633824	0.0393505	0.569883	0.371299	0.686846	0.397144	0.309744	0.650962	0.0382398	0.587754
378.8	0.374619	0.687107	0.38586	0.311044	0.634732	0.0392303	0.569367	0.371457	0.686849	0.39727	0.309865	0.651041	0.0382494	0.587849
379	0.375164	0.68711	0.38585	0.311479	0.635497	0.039448	0.570075	0.371615	0.686852	0.397396	0.309987	0.65112	0.0382589	0.587943
379.2	0.375604	0.687053	0.386288	0.312241	0.636588	0.0392831	0.570327	0.371773	0.686855	0.397522	0.310108	0.651198	0.0382683	0.588038
379.4	0.375915	0.687382	0.387018	0.312454	0.636265	0.0393336	0.570714	0.371931	0.686857	0.397647	0.310229	0.651277	0.0382778	0.588132
379.6	0.376108	0.687319	0.387175	0.312629	0.635713	0.0392071	0.570859	0.372089	0.68686	0.397773	0.310349	0.651355	0.0382873	0.588226
379.8	0.376697	0.686891	0.387447	0.312581	0.635565	0.0394377	0.571164	0.372246	0.686863	0.397898	0.31047	0.651433	0.0382967	0.58832
380	0.376915	0.686358	0.387514	0.31294	0.635533	0.0399318	0.571285	0.372403	0.686865	0.398023	0.310591	0.651511	0.0383061	0.588413
380.2	0.376605	0.685827	0.387342	0.312608	0.635148	0.0400482	0.571401	0.37256	0.686868	0.398148	0.310711	0.651589	0.0383155	0.588506
380.4	0.376607	0.6852	0.387395	0.313208	0.635395	0.0407691	0.571559	0.372717	0.686871	0.398272	0.310831	0.651666	0.0383249	0.588599
380.6	0.376705	0.685462	0.387605	0.31319	0.635048	0.0410657	0.571623	0.372874	0.686873	0.398397	0.310951	0.651743	0.0383343	0.588692
380.8	0.37682	0.685529	0.388411	0.313781	0.634935	0.0415474	0.571953	0.373031	0.686876	0.398521	0.311071	0.65182	0.0383437	0.588785
381	0.376827	0.685034	0.38885	0.314064	0.634848	0.042058	0.57222	0.373187	0.686879	0.398645	0.311191	0.651897	0.038353	0.588877
381.2	0.377202	0.685248	0.389421	0.314726	0.634902	0.0418927	0.573081	0.373344	0.686881	0.398769	0.311311	0.651974	0.0383623	0.58897
381.4	0.376923	0.685026	0.389401	0.315068	0.634437	0.0415099	0.573671	0.3735	0.686884	0.398893	0.31143	0.65205	0.0383716	0.589062
381.6	0.376978	0.684783	0.389836	0.315197	0.634333	0.0416922	0.573659	0.373656	0.686886	0.399016	0.31155	0.652126	0.0383809	0.589153
381.8	0.377002	0.684907	0.390315	0.314811	0.634349	0.0413576	0.57331	0.373812	0.686889	0.39914	0.311669	0.652203	0.0383902	0.589245
382	0.376785	0.684928	0.389864	0.314795	0.634299	0.0411039	0.574011	0.373968	0.686891	0.399263	0.311788	0.652278	0.0383995	0.589336
382.2	0.376446	0.684993	0.390059	0.31525	0.634638	0.0412538	0.574135	0.374123	0.686894	0.399386	0.311907	0.652354	0.0384087	0.589428
382.4	0.376152	0.685099	0.389885	0.315384	0.634599	0.0407015	0.573655	0.374279	0.686896	0.399509	0.312026	0.65243	0.0384179	0.589519
382.6	0.376271	0.68569	0.389491	0.31536	0.634763	0.040675	0.573273	0.374434	0.686899	0.399632	0.312145	0.652505	0.0384272	0.589609
382.8	0.376416	0.685922	0.389516	0.315932	0.635344	0.0406481	0.573327	0.374589	0.686901	0.399754	0.312264	0.65258	0.0384364	0.5897
383	0.37714	0.686191	0.389861	0.31559	0.635219	0.0404213	0.573597	0.374744	0.686904	0.399877	0.312382	0.652655	0.0384455	0.58979
383.2	0.377342	0.686065	0.390009	0.315371	0.635305	0.0398655	0.574125	0.374899	0.686906	0.399999	0.312501	0.65273	0.0384547	0.589881
383.4	0.377043	0.685514	0.390146	0.314853	0.634801	0.0397132	0.574409	0.375053	0.686909	0.400121	0.312619	0.652804	0.0384639	0.589971
383.6	0.377286	0.685773	0.390052	0.314384	0.635611	0.0394222	0.574667	0.375208	0.686911	0.400243	0.312737	0.652878	0.038473	0.59006
383.8	0.378008	0.685643	0.390315	0.314665	0.636201	0.0395225	0.575081	0.375362	0.686914	0.400365	0.312855	0.652953	0.0384821	0.59015
384	0.37849	0.685724	0.390163	0.314387	0.636406	0.0397086	0.574724	0.375516	0.686916	0.400486	0.312973	0.653026	0.0384912	0.590239
384.2	0.379269	0.685948	0.390309	0.314259	0.636257	0.0398209	0.575234	0.37567	0.686918	0.400608	0.313091	0.6531	0.0385003	0.590328
384.4	0.379641	0.686171	0.390413	0.31497	0.636682	0.0400415	0.575509	0.375824	0.686921	0.400729	0.313208	0.653174	0.0385094	0.590417
384.6	0.380354	0.686254	0.391222	0.315129	0.636553	0.03987	0.575517	0.375978	0.686923	0.40085	0.313326	0.653247	0.0385184	0.590506
384.8	0.380628	0.686292	0.391655	0.31546	0.636919	0.0403898	0.576092	0.376131	0.686925	0.400971	0.313443	0.65332	0.0385275	0.590595
385	0.381143	0.686476	0.392107	0.315691	0.636821	0.0406294	0.576639	0.376285	0.686928	0.401091	0.31356	0.653393	0.0385365	0.590683
385.2	0.381169	0.686442	0.392532	0.316244	0.636833	0.0400286	0.576693	0.376438	0.68693	0.401212	0.313677	0.653466	0.0385455	0.590771
385.4	0.381463	0.686466	0.3927	0.316348	0.637051	0.0401326	0.577067	0.376591	0.686932	0.401332	0.313794	0.653539	0.0385545	0.590859
385.6	0.381228	0.686615	0.393377	0.316899	0.637088	0.0401619	0.576845	0.376744	0.686934	0.401452	0.313911	0.653611	0.0385635	0.590947
385.8	0.381676	0.687175	0.393728	0.31767	0.637058	0.0406841	0.576817	0.376897	0.686937	0.401572	0.314027	0.653683	0.0385725	0.591035
386	0.381808	0.687355	0.393767	0.318046	0.637177	0.0409878	0.577321	0.377049	0.686939	0.401692	0.314144	0.653755	0.0385814	0.591122
386.2	0.381999	0.687819	0.393752	0.318729	0.636918	0.0409803	0.577145	0.377202	0.686941	0.401812	0.31426	0.653827	0.0385903	0.591209
386.4	0.381514	0.687509	0.393017	0.318962	0.636501	0.0406652	0.576743	0.377354	0.686943	0.401931	0.314377	0.653899	0.0385993	0.591296
386.6	0.381439	0.687761	0.3932	0.319139	0.636641	0.0410287	0.576698	0.377506	0.686946	0.402051	0.314493	0.653971	0.0386082	0.591383
386.8	0.381358	0.687637	0.393189	0.319303	0.637072	0.0409003	0.576716	0.377658	0.686948	0.40217	0.314609	0.654042	0.038617	0.59147
387	0.381454	0.687212	0.39284	0.319275	0.637442	0.0407676	0.576672	0.37781	0.68695	0.402289	0.314725	0.654113	0.0386259	0.591556
387.2	0.381479	0.686733	0.392465	0.319439	0.637556	0.0404305	0.577111	0.377962	0.686952	0.402408	0.31484	0.654184	0.0386348	0.591642
387.4	0.381265	0.686856	0.392504	0.319214	0.63814	0.0408593	0.576967	0.378113	0.686954	0.402526	0.314956	0.654255	0.0386436	0.591728
387.6	0.381835	0.687475	0.392837	0.319669	0.639145	0.0409633	0.577025	0.378265	0.686956	0.402645	0.315071	0.654325	0.0386524	0.591814
387.8	0.382497	0.687339	0.393103	0.320103	0.63934	0.0416805	0.576733	0.378416	0.686959	0.402763	0.315187	0.654396	0.0386613	0.5919
388	0.38234	0.68704	0.392906	0.319716	0.638973	0.0414974	0.576167	0.378567	0.686961	0.402881	0.315302	0.654466	0.03867	0.591985
388.2	0.382511	0.687075	0.393492	0.319365	0.639044	0.0417051	0.576801	0.378718	0.686963	0.402999	0.315417	0.654536	0.0386788	0.592071
388.4	0.382441	0.686689	0.393689	0.319145	0.639497	0.0418946	0.576863	0.378869	0.686965	0.403117	0.315532	0.654606	0.0386876	0.592156
388.6	0.382782	0.686911	0.393881	0.318815	0.639847	0.0412344	0.576765	0.379019	0.686967	0.403235	0.315647	0.654675	0.0386963	0.59224
388.8	0.383045	0.687377	0.393449	0.318515	0.640338	0.0410179	0.577686	0.37917	0.686969	0.403352	0.315762	0.654745	0.0387051	0.592325
389	0.383528	0.687669	0.39371	0.318598	0.640712	0.0410387	0.577827	0.37932	0.686971	0.40347	0.315876	0.654814	0.0387138	0.59241
389.2	0.383435	0.68758	0.393408	0.318332	0.64106	0.0406447	0.577496	0.37947	0.686973	0.403587	0.315991	0.654883	0.0387225	0.592494
389.4	0.384382	0.688445	0.393581	0.318465	0.641497	0.0412066	0.577929	0.37962	0.686975	0.403704	0.316105	0.654952	0.0387312	0.592578
389.6	0.384626	0.687953	0.393775	0.31861	0.640971	0.0408351	0.577435	0.37977	0.686977	0.403821	0.316219	0.655021	0.0387399	0.592662
389.8	0.38551	0.688499	0.393394	0.31874	0.641342	0.0411314	0.577767	0.37992	0.686979	0.403938	0.316333	0.65509	0.0387485	0.592746
390	0.385667	0.688638	0.393256	0.318633	0.641517	0.0411291	0.578302	0.380069	0.686981	0.404054	0.316447	0.655158	0.0387572	0.592829
390.2	0.385795	0.689151	0.393242	0.319107	0.641123	0.0412896	0.578469	0.380219	0.686983	0.40417	0.316561	0.655227	0.0387658	0.592913
390.4	0.385525	0.689289	0.393095	0.319062	0.64083	0.0412827	0.578351	0.380368	0.686985	0.404287	0.316675	0.655295	0.0387744	0.592996
390.6	0.386141	0.689622	0.393586	0.319355	0.640767	0.0416459	0.578592	0.380517	0.686987	0.404403	0.316788	0.655363	0.038783	0.593079
390.8	0.386007	0.689668	0.393365	0.319213	0.64053	0.0415964	0.578394	0.380666	0.686989	0.404518	0.316902	0.65543	0.0387916	0.593162
391	0.38584	0.689551	0.393451	0.319563	0.63984	0.0415218	0.57817	0.380815	0.686991	0.404634	0.317015	0.655498	0.0388002	0.593244
391.2	0.386337	0.689732	0.393913	0.319489	0.639264	0.0415186	0.577908	0.380964	0.686993	0.40475	0.317128	0.655565	0.0388088	0.593327
391.4	0.386113	0.69001	0.394336	0.319932	0.639666	0.0416634	0.577882	0.381112	0.686995	0.404865	0.317241	0.655632	0.0388173	0.593409
391.6	0.386163	0.689817	0.394831	0.320214	0.639539	0.0415056	0.577966	0.38126	0.686996	0.40498	0.317354	0.655699	0.0388258	0.593491
391.8	0.385815	0.689171	0.394554	0.319919	0.639346	0.0418277	0.577682	0.381409	0.686998	0.405095	0.317467	0.655766	0.0388343	0.593573
392	0.385832	0.689105	0.394766	0.320352	0.639377	0.0418017	0.57799	0.381557	0.687	0.40521	0.317579	0.655833	0.0388428	0.593655
392.2	0.386058	0.689639	0.395562	0.320368	0.63964	0.0422742	0.578622	0.381705	0.687002	0.405325	0.317692	0.6559	0.0388513	0.593736
392.4	0.386062	0.689172	0.395387	0.320849	0.640192	0.0420663	0.579187	0.381852	0.687004	0.40544	0.317804	0.655966	0.0388598	0.593817
392.6	0.386572	0.689604	0.395658	0.321054	0.640569	0.0419301	0.579485	0.382	0.687006	0.405554	0.317917	0.656032	0.0388683	0.593899
392.8	0.387242	0.689621	0.395623	0.321328	0.641322	0.0421188	0.579723	0.382147	0.687008	0.405668	0.318029	0.656098	0.0388767	0.59398
393	0.387355	0.688845	0.395987	0.321263	0.641514	0.0421949	0.579161	0.382295	0.687009	0.405782	0.318141	0.656164	0.0388851	0.59406
393.2	0.387964	0.688654	0.395978	0.321676	0.64212	0.0424126	0.579237	0.382442	0.687011	0.405896	0.318253	0.65623	0.0388935	0.594141
393.4	0.388681	0.688746	0.396264	0.322212	0.642438	0.0425933	0.57921	0.382589	0.687013	0.40601	0.318364	0.656295	0.0389019	0.594221
393.6	0.388983	0.688364	0.395921	0.322178	0.64275	0.0421144	0.579226	0.382736	0.687015	0.406124	0.318476	0.656361	0.0389103	0.594302
393.8	0.389251	0.688244	0.395607	0.322074	0.643233	0.0416847	0.579563	0.382882	0.687016	0.406237	0.318588	0.656426	0.0389187	0.594382
394	0.38927	0.688377	0.39585	0.322441	0.643081	0.0418037	0.579589	0.383029	0.687018	0.40635	0.318699	0.656491	0.038927	0.594462
394.2	0.389605	0.688448	0.395884	0.322561	0.642424	0.0414836	0.579604	0.383175	0.68702	0.406463	0.31881	0.656555	0.0389354	0.594541
394.4	0.389777	0.688515	0.396076	0.322749	0.642598	0.0408126	0.579654	0.383322	0.687022	0.406576	0.318921	0.65662	0.0389437	0.594621
394.6	0.389998	0.688387	0.396068	0.322874	0.64253	0.0409836	0.579742	0.383468	0.687023	0.406689	0.319032	0.656685	0.038952	0.5947
394.8	0.389872	0.688736	0.395837	0.322698	0.642275	0.0403121	0.579516	0.383614	0.687025	0.406802	0.319143	0.656749	0.0389603	0.594779
395	0.389911	0.688931	0.39608	0.323027	0.642226	0.0402813	0.579731	0.38376	0.687027	0.406914	0.319254	0.656813	0.0389686	0.594858
395.2	0.390441	0.689005	0.396236	0.323278	0.642654	0.0404292	0.57993	0.383905	0.687029	0.407027	0.319365	0.656877	0.0389769	0.594937
395.4	0.389637	0.688651	0.396381	0.323675	0.642535	0.0403655	0.580518	0.384051	0.68703	0.407139	0.319475	0.656941	0.0389851	0.595016
395.6	0.389261	0.688466	0.396255	0.323315	0.641978	0.0402272	0.580374	0.384196	0.687032	0.407251	0.319586	0.657005	0.0389934	0.595094
395.8	0.389089	0.688372	0.396076	0.323584	0.642039	0.0407917	0.580666	0.384342	0.687034	0.407363	0.319696	0.657068	0.0390016	0.595172
396	0.389515	0.689211	0.396843	0.324489	0.642334	0.0415362	0.581416	0.384487	0.687035	0.407474	0.319806	0.657132	0.0390098	0.595251
396.2	0.389784	0.689699	0.397514	0.324578	0.642237	0.0417731	0.581903	0.384632	0.687037	0.407586	0.319916	0.657195	0.039018	0.595328
396.4	0.390193	0.689762	0.397702	0.325187	0.642471	0.0423819	0.582257	0.384776	0.687039	0.407697	0.320026	0.657258	0.0390262	0.595406
396.6	0.390649	0.690099	0.39798	0.32497	0.642556	0.0426198	0.582261	0.384921	0.68704	0.407809	0.320136	0.657321	0.0390344	0.595484
396.8	0.390919	0.690645	0.398158	0.324999	0.642988	0.0425053	0.582386	0.385066	0.687042	0.40792	0.320246	0.657383	0.0390425	0.595561
397	0.391473	0.691034	0.398783	0.325037	0.643438	0.0427696	0.582715	0.38521	0.687043	0.408031	0.320355	0.657446	0.0390507	0.595638
397.2	0.391967	0.692159	0.399271	0.325164	0.643771	0.0433636	0.583257	0.385354	0.687045	0.408141	0.320464	0.657508	0.0390588	0.595715
397.4	0.392155	0.692355	0.399098	0.324518	0.643599	0.0429733	0.583053	0.385498	0.687047	0.408252	0.320574	0.65757	0.0390669	0.595792
397.6	0.392459	0.692227	0.399088	0.32467	0.643786	0.0431208	0.583127	0.385642	0.687048	0.408362	0.320683	0.657632	0.039075	0.595869
397.8	0.392699	0.691821	0.399023	0.324407	0.643645	0.0430333	0.582422	0.385786	0.68705	0.408473	0.320792	0.657694	0.0390831	0.595946
398	0.392891	0.692238	0.398988	0.324533	0.643884	0.0428031	0.581975	0.38593	0.687051	0.408583	0.320901	0.657756	0.0390912	0.596022
398.2	0.393282	0.692228	0.399128	0.324964	0.644131	0.042353	0.581801	0.386073	0.687053	0.408693	0.32101	0.657818	0.0390992	0.596098
398.4	0.393223	0.692083	0.398965	0.32493	0.64484	0.0418153	0.581265	0.386217	0.687054	0.408803	0.321118	0.657879	0.0391073	0.596174
398.6	0.393147	0.691539	0.398652	0.324782	0.644749	0.0421355	0.581134	0.38636	0.687056	0.408912	0.321227	0.65794	0.0391153	0.59625
398.8	0.393316	0.691483	0.399123	0.324877	0.644873	0.0416303	0.581148	0.386503	0.687057	0.409022	0.321335	0.658001	0.0391233	0.596326
399	0.393387	0.691002	0.399549	0.325592	0.644927	0.042098	0.581354	0.386646	0.687059	0.409131	0.321444	0.658062	0.0391313	0.596401
399.2	0.393504	0.690379	0.399256	0.326195	0.645358	0.0424916	0.581486	0.386789	0.68706	0.409241	0.321552	0.658123	0.0391393	0.596477
399.4	0.39319	0.690533	0.399874	0.326563	0.645034	0.042408	0.581487	0.386931	0.687062	0.40935	0.32166	0.658184	0.0391473	0.596552
399.6	0.393101	0.690235	0.399662	0.32667	0.645108	0.0419611	0.581152	0.387074	0.687063	0.409459	0.321768	0.658244	0.0391553	0.596627
399.8	0.393123	0.690251	0.399764	0.32721	0.645029	0.0423483	0.581344	0.387216	0.687065	0.409567	0.321876	0.658305	0.0391632	0.596702
400	0.393593	0.691075	0.400229	0.327925	0.645129	0.0426367	0.581784	0.387358	0.687066	0.409676	0.321983	0.658365	0.0391711	0.596776
400.2	0.393824	0.691309	0.400431	0.328331	0.645408	0.0427959	0.582054	0.3875	0.687068	0.409784	0.322091	0.658425	0.0391791	0.596851
400.4	0.394363	0.691419	0.400407	0.328679	0.64595	0.0433138	0.582373	0.387642	0.687069	0.409893	0.322198	0.658485	0.039187	0.596925
400.6	0.395009	0.691637	0.400595	0.328648	0.646598	0.043025	0.582644	0.387784	0.687071	0.410001	0.322306	0.658544	0.0391949	0.596999
400.8	0.395517	0.692462	0.401	0.329047	0.647307	0.0429815	0.583192	0.387926	0.687072	0.410109	0.322413	0.658604	0.0392028	0.597073
401	0.396353	0.692759	0.40117	0.32889	0.647755	0.0436979	0.583379	0.388067	0.687073	0.410217	0.32252	0.658663	0.0392106	0.597147
401.2	0.396296	0.692843	0.401117	0.329064	0.647619	0.0441836	0.583388	0.388208	0.687075	0.410324	0.322627	0.658723	0.0392185	0.597221
401.4	0.397071	0.692398	0.401302	0.329149	0.647717	0.044648	0.583649	0.38835	0.687076	0.410432	0.322734	0.658782	0.0392263	0.597294
401.6	0.397287	0.692103	0.40142	0.32915	0.647668	0.0454604	0.583667	0.388491	0.687078	0.410539	0.322841	0.658841	0.0392341	0.597368
401.8	0.397287	0.692025	0.401192	0.328715	0.647842	0.0451287	0.583155	0.388632	0.687079	0.410647	0.322947	0.658899	0.0392419	0.597441
402	0.397339	0.692171	0.40131	0.328774	0.648173	0.0443727	0.583036	0.388772	0.68708	0.410754	0.323054	0.658958	0.0392497	0.597514
402.2	0.397584	0.69189	0.401211	0.328908	0.647852	0.0442325	0.582991	0.388913	0.687082	0.410861	0.32316	0.659017	0.0392575	0.597587
402.4	0.397325	0.69177	0.401513	0.328603	0.647689	0.0443459	0.583105	0.389053	0.687083	0.410967	0.323266	0.659075	0.0392653	0.597659
402.6	0.397716	0.691582	0.401972	0.32917	0.647243	0.0445168	0.583393	0.389194	0.687085	0.411074	0.323372	0.659133	0.0392731	0.597732
402.8	0.398041	0.691746	0.402424	0.329142	0.647342	0.0446051	0.583773	0.389334	0.687086	0.411181	0.323478	0.659191	0.0392808	0.597804
403	0.397736	0.691922	0.402347	0.32933	0.646504	0.0444396	0.583658	0.389474	0.687087	0.411287	0.323584	0.659249	0.0392885	0.597877
403.2	0.397585	0.692361	0.402145	0.329487	0.646916	0.044551	0.584045	0.389614	0.687089	0.411393	0.32369	0.659307	0.0392963	0.597949
403.4	0.397023	0.693062	0.402537	0.329616	0.646433	0.0443292	0.584329	0.389754	0.68709	0.411499	0.323796	0.659364	0.039304	0.59802
403.6	0.396712	0.692901	0.402435	0.329335	0.64651	0.0441143	0.58431	0.389893	0.687091	0.411605	0.323901	0.659422	0.0393117	0.598092
403.8	0.396068	0.693292	0.402265	0.328969	0.646063	0.044248	0.584627	0.390033	0.687092	0.411711	0.324007	0.659479	0.0393194	0.598164
404	0.396263	0.693948	0.402315	0.328999	0.646429	0.0442998	0.585202	0.390172	0.687094	0.411816	0.324112	0.659536	0.039327	0.598235
404.2	0.396485	0.693825	0.402764	0.329015	0.646773	0.0441682	0.585445	0.390312	0.687095	0.411922	0.324217	0.659593	0.0393347	0.598306
404.4	0.397082	0.694345	0.403579	0.329108	0.647155	0.044148	0.585823	0.390451	0.687096	0.412027	0.324322	0.65965	0.0393423	0.598377
404.6	0.397242	0.694282	0.403563	0.329097	0.647208	0.0436114	0.585633	0.39059	0.687098	0.412132	0.324427	0.659707	0.03935	0.598448
404.8	0.397651	0.694323	0.403714	0.329295	0.647395	0.0434811	0.585897	0.390728	0.687099	0.412237	0.324532	0.659763	0.0393576	0.598519
405	0.397909	0.694299	0.403706	0.329078	0.647361	0.0435367	0.585631	0.390867	0.6871	0.412342	0.324637	0.65982	0.0393652	0.59859
405.2	0.397894	0.693845	0.40379	0.329036	0.64725	0.0431475	0.585858	0.391006	0.687101	0.412447	0.324741	0.659876	0.0393727	0.59866
405.4	0.398607	0.693644	0.404096	0.328412	0.64713	0.0430732	0.586093	0.391144	0.687103	0.412551	0.324846	0.659932	0.0393803	0.59873
405.6	0.398138	0.693257	0.403719	0.32771	0.646557	0.0423976	0.585603	0.391282	0.687104	0.412656	0.32495	0.659988	0.0393879	0.598801
405.8	0.398279	0.693379	0.403555	0.327676	0.646625	0.0417885	0.585679	0.39142	0.687105	0.41276	0.325055	0.660044	0.0393954	0.598871
406	0.398715	0.693352	0.403977	0.327711	0.647148	0.0416592	0.586078	0.391558	0.687106	0.412864	0.325159	0.6601	0.039403	0.59894
406.2	0.399111	0.693046	0.404361	0.32799	0.647221	0.0422512	0.586659	0.391696	0.687108	0.412968	0.325263	0.660155	0.0394105	0.59901
406.4	0.399281	0.693114	0.404601	0.32786	0.647468	0.0425841	0.586957	0.391834	0.687109	0.413072	0.325367	0.660211	0.039418	0.599079
406.6	0.399502	0.692543	0.404245	0.327664	0.647673	0.0423969	0.58671	0.391971	0.68711	0.413176	0.32547	0.660266	0.0394255	0.599149
406.8	0.399699	0.692498	0.404141	0.32761	0.647549	0.0424067	0.587003	0.392109	0.687111	0.413279	0.325574	0.660321	0.039433	0.599218
407	0.39946	0.692354	0.403885	0.32819	0.647454	0.042552	0.586822	0.392246	0.687112	0.413383	0.325678	0.660376	0.0394405	0.599287
407.2	0.399761	0.692181	0.403565	0.328577	0.648021	0.0430532	0.587172	0.392383	0.687113	0.413486	0.325781	0.660431	0.0394479	0.599356
407.4	0.39942	0.692352	0.40321	0.3286	0.647773	0.043206	0.58708	0.39252	0.687115	0.413589	0.325884	0.660485	0.0394554	0.599425
407.6	0.399526	0.692372	0.403087	0.328536	0.648	0.0434505	0.587075	0.392657	0.687116	0.413692	0.325987	0.66054	0.0394628	0.599493
407.8	0.399445	0.692213	0.402805	0.328868	0.648055	0.0437317	0.587023	0.392794	0.687117	0.413795	0.326091	0.660594	0.0394702	0.599562
408	0.400141	0.692864	0.403918	0.32977	0.648495	0.044381	0.587584	0.39293	0.687118	0.413897	0.326194	0.660649	0.0394776	0.59963
408.2	0.400163	0.692995	0.404517	0.330175	0.648591	0.0445564	0.587536	0.393067	0.687119	0.414	0.326296	0.660703	0.039485	0.599698
408.4	0.400225	0.693271	0.404654	0.331035	0.648634	0.0447099	0.587581	0.393203	0.68712	0.414102	0.326399	0.660757	0.0394924	0.599766
408.6	0.400275	0.692967	0.403812	0.331115	0.648681	0.0440953	0.587175	0.393339	0.687122	0.414205	0.326502	0.660811	0.0394998	0.599834
408.8	0.400521	0.693702	0.404209	0.332049	0.648953	0.0443364	0.587283	0.393475	0.687123	0.414307	0.326604	0.660864	0.0395071	0.599901
409	0.40017	0.6944	0.40359	0.332465	0.648816	0.0442527	0.586961	0.393611	0.687124	0.414409	0.326707	0.660918	0.0395145	0.599969
409.2	0.400502	0.69472	0.403888	0.332696	0.649092	0.0445127	0.587571	0.393747	0.687125	0.41451	0.326809	0.660971	0.0395218	0.600036
409.4	0.400593	0.695354	0.404016	0.332989	0.649428	0.0447544	0.587478	0.393883	0.687126	0.414612	0.326911	0.661025	0.0395291	0.600103
409.6	0.400974	0.695528	0.404512	0.333339	0.64964	0.0447994	0.587768	0.394018	0.687127	0.414714	0.327013	0.661078	0.0395365	0.60017
409.8	0.401973	0.695975	0.404769	0.333855	0.650632	0.0453793	0.588376	0.394153	0.687128	0.414815	0.327115	0.661131	0.0395438	0.600237
410	0.402034	0.695604	0.404671	0.333851	0.650763	0.0455578	0.588507	0.394289	0.687129	0.414916	0.327217	0.661184	0.039551	0.600304
410.2	0.402561	0.695866	0.404661	0.333981	0.65068	0.0457415	0.588646	0.394424	0.68713	0.415017	0.327318	0.661237	0.0395583	0.600371
410.4	0.402943	0.695395	0.404396	0.333311	0.650598	0.0449474	0.588165	0.394559	0.687131	0.415118	0.32742	0.661289	0.0395656	0.600437
410.6	0.403065	0.695015	0.404539	0.333326	0.650728	0.0444429	0.587916	0.394693	0.687132	0.415219	0.327522	0.661342	0.0395728	0.600503
410.8	0.403722	0.69475	0.404857	0.333908	0.650541	0.0438989	0.588172	0.394828	0.687133	0.41532	0.327623	0.661394	0.03958	0.600569
411	0.403779	0.694165	0.40505	0.333906	0.650649	0.0441009	0.587667	0.394963	0.687135	0.41542	0.327724	0.661446	0.0395873	0.600635
411.2	0.403912	0.694263	0.405044	0.333949	0.650192	0.043723	0.587798	0.395097	0.687136	0.415521	0.327825	0.661498	0.0395945	0.600701
411.4	0.403796	0.694545	0.405258	0.333879	0.650012	0.0432976	0.587742	0.395231	0.687137	0.415621	0.327926	0.66155	0.0396017	0.600767
411.6	0.403983	0.694709	0.406176	0.334312	0.650612	0.043446	0.587937	0.395365	0.687138	0.415721	0.328027	0.661602	0.0396089	0.600833
411.8	0.404457	0.694429	0.406679	0.334609	0.650621	0.0432334	0.587849	0.395499	0.687139	0.415821	0.328128	0.661654	0.039616	0.600898
412	0.404571	0.694704	0.407287	0.334512	0.650807	0.0430969	0.58838	0.395633	0.68714	0.415921	0.328229	0.661705	0.0396232	0.600963
412.2	0.404205	0.694253	0.407223	0.334241	0.650178	0.0423731	0.587988	0.395767	0.687141	0.416021	0.328329	0.661757	0.0396303	0.601028
412.4	0.404325	0.694426	0.407555	0.334173	0.649694	0.0422746	0.588486	0.3959	0.687142	0.41612	0.32843	0.661808	0.0396375	0.601093
412.6	0.40425	0.694433	0.407866	0.333563	0.649443	0.0421347	0.58853	0.396034	0.687143	0.416219	0.32853	0.661859	0.0396446	0.601158
412.8	0.404326	0.694881	0.408216	0.334272	0.649605	0.0426049	0.589244	0.396167	0.687144	0.416319	0.32863	0.66191	0.0396517	0.601223
413	0.404556	0.694928	0.40822	0.334634	0.649448	0.0430434	0.5894	0.3963	0.687145	0.416418	0.32873	0.661961	0.0396588	0.601287
413.2	0.404965	0.694798	0.408865	0.3344	0.64954	0.043225	0.590222	0.396433	0.687146	0.416517	0.32883	0.662012	0.0396659	0.601352
413.4	0.405363	0.694857	0.408877	0.334277	0.649902	0.043387	0.590567	0.396566	0.687147	0.416616	0.32893	0.662062	0.0396729	0.601416
413.6	0.40587	0.69405	0.408379	0.333657	0.650145	0.0434137	0.59044	0.396699	0.687148	0.416714	0.32903	0.662113	0.03968	0.60148
413.8	0.406068	0.693751	0.408035	0.33362	0.650318	0.0437063	0.590495	0.396832	0.687149	0.416813	0.32913	0.662163	0.0396871	0.601544
414	0.405692	0.693326	0.407535	0.333293	0.65017	0.0434803	0.590263	0.396964	0.68715	0.416911	0.329229	0.662214	0.0396941	0.601608
414.2	0.40583	0.693588	0.40755	0.333143	0.650287	0.043413	0.590106	0.397097	0.68715	0.41701	0.329329	0.662264	0.0397011	0.601671
414.4	0.405837	0.692916	0.407897	0.333215	0.650815	0.0429802	0.59014	0.397229	0.687151	0.417108	0.329428	0.662314	0.0397081	0.601735
414.6	0.405558	0.692858	0.407407	0.333249	0.651217	0.0429896	0.590157	0.397361	0.687152	0.417206	0.329527	0.662363	0.0397151	0.601798
414.8	0.405579	0.692702	0.407272	0.333857	0.651744	0.0433168	0.590147	0.397493	0.687153	0.417304	0.329626	0.662413	0.0397221	0.601862
415	0.405459	0.692949	0.406885	0.334229	0.651865	0.0439907	0.590023	0.397625	0.687154	0.417401	0.329725	0.662463	0.0397291	0.601925
415.2	0.405048	0.69327	0.406547	0.334775	0.651814	0.0435919	0.590478	0.397757	0.687155	0.417499	0.329824	0.662512	0.0397361	0.601988
415.4	0.405253	0.693596	0.406541	0.334502	0.65249	0.0433388	0.590158	0.397888	0.687156	0.417597	0.329923	0.662562	0.039743	0.60205
415.6	0.405211	0.693607	0.40681	0.334765	0.652739	0.0435024	0.590094	0.39802	0.687157	0.417694	0.330021	0.662611	0.0397499	0.602113
415.8	0.405782	0.69354	0.406492	0.335083	0.652922	0.0434529	0.589918	0.398151	0.687158	0.417791	0.33012	0.66266	0.0397569	0.602176
416	0.405529	0.694107	0.406694	0.335254	0.652516	0.0436277	0.589672	0.398282	0.687159	0.417888	0.330218	0.662709	0.0397638	0.602238
416.2	0.405709	0.694274	0.40674	0.335316	0.651994	0.0432119	0.589628	0.398413	0.68716	0.417985	0.330317	0.662758	0.0397707	0.6023
416.4	0.405908	0.694374	0.406905	0.334991	0.651939	0.0438542	0.590019	0.398544	0.687161	0.418082	0.330415	0.662806	0.0397776	0.602362
416.6	0.406393	0.693974	0.407329	0.335052	0.651931	0.0439189	0.590307	0.398675	0.687161	0.418178	0.330513	0.662855	0.0397845	0.602424
416.8	0.407072	0.693903	0.407178	0.335772	0.652436	0.0443616	0.590781	0.398805	0.687162	0.418275	0.330611	0.662903	0.0397913	0.602486
417	0.407464	0.694032	0.407153	0.335603	0.652539	0.0441484	0.59094	0.398936	0.687163	0.418371	0.330709	0.662952	0.0397982	0.602548
417.2	0.407825	0.69401	0.407264	0.335491	0.652386	0.0437413	0.591337	0.399066	0.687164	0.418468	0.330807	0.663	0.0398051	0.602609
417.4	0.408351	0.693705	0.407038	0.335721	0.653058	0.0434452	0.591426	0.399197	0.687165	0.418564	0.330904	0.663048	0.0398119	0.602671
417.6	0.408633	0.693098	0.40701	0.335465	0.653456	0.0431882	0.590968	0.399327	0.687166	0.41866	0.331002	0.663096	0.0398187	0.602732
417.8	0.408824	0.693744	0.407496	0.335943	0.653594	0.0435366	0.591364	0.399457	0.687167	0.418756	0.331099	0.663144	0.0398255	0.602793
418	0.408882	0.694023	0.40745	0.33524	0.653402	0.0431868	0.591246	0.399587	0.687167	0.418851	0.331197	0.663192	0.0398323	0.602854
418.2	0.408935	0.694344	0.407907	0.335875	0.653878	0.0434472	0.591629	0.399716	0.687168	0.418947	0.331294	0.663239	0.0398391	0.602915
418.4	0.409319	0.694087	0.408395	0.335986	0.653833	0.0434789	0.591656	0.399846	0.687169	0.419042	0.331391	0.663287	0.0398459	0.602976
418.6	0.409716	0.694394	0.40807	0.335996	0.654023	0.0440556	0.59154	0.399975	0.68717	0.419138	0.331488	0.663334	0.0398526	0.603036
418.8	0.410083	0.694684	0.408908	0.336871	0.654409	0.0443731	0.591756	0.400105	0.687171	0.419233	0.331585	0.663381	0.0398594	0.603097
419	0.41019	0.695261	0.40896	0.337259	0.654436	0.0440485	0.592048	0.400234	0.687172	0.419328	0.331682	0.663428	0.0398661	0.603157
419.2	0.410146	0.695236	0.409286	0.337002	0.654542	0.0436087	0.59222	0.400363	0.687172	0.419423	0.331778	0.663475	0.0398729	0.603217
419.4	0.410432	0.695287	0.409777	0.336711	0.654687	0.043504	0.591927	0.400492	0.687173	0.419517	0.331875	0.663522	0.0398796	0.603278
419.6	0.410446	0.69547	0.410063	0.337656	0.654592	0.0440213	0.59225	0.400621	0.687174	0.419612	0.331971	0.663569	0.0398863	0.603337
419.8	0.410369	0.695432	0.410336	0.338263	0.654825	0.0443063	0.592327	0.400749	0.687175	0.419707	0.332068	0.663616	0.039893	0.603397
420	0.409552	0.695528	0.410357	0.33808	0.654109	0.0441594	0.591746	0.400878	0.687176	0.419801	0.332164	0.663662	0.0398997	0.603457
420.2	0.409834	0.695275	0.410607	0.338032	0.654615	0.0442821	0.592434	0.401006	0.687176	0.419895	0.33226	0.663708	0.0399063	0.603516
420.4	0.409712	0.695392	0.411373	0.338325	0.654833	0.0449893	0.592859	0.401135	0.687177	0.419989	0.332356	0.663755	0.039913	0.603576
420.6	0.409632	0.695567	0.411714	0.339066	0.655119	0.0449738	0.593323	0.401263	0.687178	0.420083	0.332452	0.663801	0.0399197	0.603635
420.8	0.409558	0.695771	0.411842	0.339034	0.655563	0.044933	0.593561	0.401391	0.687179	0.420177	0.332548	0.663847	0.0399263	0.603694
421	0.409069	0.696255	0.41135	0.338744	0.655454	0.0437857	0.593524	0.401519	0.68718	0.420271	0.332644	0.663893	0.0399329	0.603753
421.2	0.40903	0.696253	0.411738	0.339388	0.655241	0.044187	0.593641	0.401647	0.68718	0.420364	0.332739	0.663939	0.0399395	0.603812
421.4	0.409646	0.696316	0.41177	0.3397	0.655754	0.0442615	0.593899	0.401774	0.687181	0.420458	0.332835	0.663984	0.0399461	0.603871
421.6	0.409579	0.696825	0.41183	0.339527	0.656061	0.0446948	0.593844	0.401902	0.687182	0.420551	0.33293	0.66403	0.0399527	0.603929
421.8	0.409293	0.697393	0.411682	0.339784	0.655389	0.0451494	0.593833	0.402029	0.687183	0.420644	0.333025	0.664075	0.0399593	0.603988
422	0.4098	0.697855	0.411734	0.339656	0.655434	0.0451503	0.593717	0.402156	0.687183	0.420737	0.33312	0.664121	0.0399659	0.604046
422.2	0.410119	0.6979	0.411836	0.340546	0.656127	0.0454598	0.593712	0.402284	0.687184	0.42083	0.333216	0.664166	0.0399724	0.604104
422.4	0.410244	0.697452	0.41147	0.339959	0.655481	0.0450902	0.593119	0.402411	0.687185	0.420923	0.33331	0.664211	0.039979	0.604162
422.6	0.410555	0.697781	0.411847	0.340184	0.655954	0.0455558	0.593322	0.402537	0.687186	0.421016	0.333405	0.664256	0.0399855	0.60422
422.8	0.410703	0.697825	0.411993	0.340509	0.656093	0.0454087	0.594023	0.402664	0.687186	0.421108	0.3335	0.664301	0.039992	0.604278
423	0.410927	0.697699	0.411613	0.34017	0.656309	0.0445848	0.593372	0.402791	0.687187	0.421201	0.333595	0.664345	0.0399986	0.604336
423.2	0.411747	0.697465	0.411952	0.339774	0.656518	0.0446723	0.593485	0.402917	0.687188	0.421293	0.333689	0.66439	0.0400051	0.604393
423.4	0.412491	0.697171	0.412245	0.340064	0.656207	0.0447576	0.59335	0.403044	0.687189	0.421385	0.333784	0.664434	0.0400115	0.604451
423.6	0.412854	0.697142	0.412396	0.34026	0.656125	0.0449363	0.593393	0.40317	0.687189	0.421477	0.333878	0.664479	0.040018	0.604508
423.8	0.413044	0.696511	0.412711	0.34001	0.655958	0.0444421	0.593763	0.403296	0.68719	0.421569	0.333972	0.664523	0.0400245	0.604565
424	0.413318	0.696807	0.412887	0.339847	0.655818	0.0443055	0.593736	0.403422	0.687191	0.421661	0.334066	0.664567	0.040031	0.604622
424.2	0.413723	0.697009	0.413403	0.340508	0.656587	0.0448098	0.594279	0.403548	0.687191	0.421752	0.33416	0.664611	0.0400374	0.604679
424.4	0.413746	0.697379	0.413864	0.340955	0.657216	0.0449918	0.594903	0.403674	0.687192	0.421844	0.334254	0.664655	0.0400438	0.604736
424.6	0.413865	0.697197	0.413837	0.341083	0.657334	0.0448704	0.595025	0.403799	0.687193	0.421935	0.334348	0.664699	0.0400503	0.604792
424.8	0.414031	0.697275	0.413908	0.340566	0.657038	0.0446291	0.595134	0.403925	0.687193	0.422026	0.334442	0.664743	0.0400567	0.604849
425	0.414588	0.697186	0.413964	0.340615	0.657487	0.0447243	0.594911	0.40405	0.687194	0.422117	0.334535	0.664786	0.0400631	0.604905
425.2	0.414788	0.697159	0.41454	0.341106	0.657677	0.0450158	0.595559	0.404175	0.687195	0.422208	0.334629	0.66483	0.0400695	0.604962
425.4	0.41523	0.697589	0.414661	0.341203	0.658134	0.0449777	0.595623	0.4043	0.687195	0.422299	0.334722	0.664873	0.0400759	0.605018
425.6	0.414615	0.697143	0.414485	0.340849	0.657645	0.0446099	0.595155	0.404425	0.687196	0.42239	0.334815	0.664917	0.0400822	0.605074
425.8	0.41474	0.696614	0.414214	0.340826	0.657093	0.0441939	0.595131	0.40455	0.687197	0.422481	0.334908	0.66496	0.0400886	0.60513
426	0.414831	0.696232	0.413944	0.340431	0.657497	0.0435364	0.594982	0.404675	0.687197	0.422571	0.335001	0.665003	0.0400949	0.605185
426.2	0.414666	0.695771	0.413411	0.340237	0.657328	0.0429136	0.595311	0.4048	0.687198	0.422661	0.335094	0.665046	0.0401013	0.605241
426.4	0.414038	0.69557	0.413032	0.340097	0.657049	0.0424402	0.594843	0.404924	0.687199	0.422752	0.335187	0.665089	0.0401076	0.605297
426.6	0.414687	0.696144	0.413194	0.340251	0.657227	0.0425611	0.594985	0.405048	0.687199	0.422842	0.33528	0.665131	0.0401139	0.605352
426.8	0.414951	0.696035	0.412999	0.340464	0.657172	0.0418509	0.594912	0.405173	0.6872	0.422932	0.335373	0.665174	0.0401202	0.605407
427	0.415588	0.696011	0.413054	0.340366	0.657416	0.0413682	0.594003	0.405297	0.687201	0.423021	0.335465	0.665216	0.0401265	0.605462
427.2	0.416258	0.696474	0.413381	0.341167	0.65739	0.041783	0.59449	0.405421	0.687201	0.423111	0.335558	0.665259	0.0401328	0.605517
427.4	0.416378	0.696749	0.413332	0.341618	0.656812	0.0421658	0.594392	0.405545	0.687202	0.423201	0.33565	0.665301	0.0401391	0.605572
427.6	0.416077	0.696859	0.413129	0.341831	0.656621	0.0422356	0.59444	0.405668	0.687203	0.42329	0.335742	0.665343	0.0401453	0.605627
427.8	0.416566	0.696958	0.413103	0.342676	0.657082	0.0421552	0.594819	0.405792	0.687203	0.42338	0.335834	0.665385	0.0401516	0.605682
428	0.416368	0.697204	0.413348	0.343204	0.657237	0.0426134	0.594437	0.405915	0.687204	0.423469	0.335926	0.665427	0.0401578	0.605736
428.2	0.416249	0.69739	0.41315	0.34365	0.657534	0.0429548	0.594816	0.406039	0.687205	0.423558	0.336018	0.665469	0.040164	0.605791
428.4	0.416204	0.697539	0.412785	0.34371	0.657733	0.0431126	0.59523	0.406162	0.687205	0.423647	0.33611	0.665511	0.0401702	0.605845
428.6	0.41659	0.697595	0.413507	0.343679	0.657704	0.0437211	0.595467	0.406285	0.687206	0.423736	0.336202	0.665552	0.0401765	0.605899
428.8	0.416806	0.697682	0.413779	0.343824	0.657838	0.0450052	0.595796	0.406408	0.687206	0.423824	0.336293	0.665594	0.0401827	0.605953
429	0.417194	0.697522	0.414102	0.344034	0.65852	0.0454848	0.595907	0.406531	0.687207	0.423913	0.336385	0.665635	0.0401888	0.606007
429.2	0.416552	0.697738	0.414371	0.344091	0.658657	0.0450167	0.596371	0.406654	0.687208	0.424001	0.336476	0.665677	0.040195	0.606061
429.4	0.416936	0.697674	0.414392	0.344199	0.6588	0.0450081	0.595968	0.406776	0.687208	0.42409	0.336567	0.665718	0.0402012	0.606114
429.6	0.416814	0.696801	0.414535	0.344098	0.658527	0.0447182	0.595922	0.406899	0.687209	0.424178	0.336659	0.665759	0.0402073	0.606168
429.8	0.417317	0.696704	0.414635	0.344345	0.658916	0.0444175	0.596346	0.407021	0.687209	0.424266	0.33675	0.6658	0.0402135	0.606221
430	0.417689	0.697084	0.415169	0.344688	0.659199	0.0443836	0.596581	0.407143	0.68721	0.424354	0.336841	0.665841	0.0402196	0.606275
430.2	0.418239	0.698153	0.415168	0.345021	0.659583	0.044554	0.5973	0.407265	0.687211	0.424442	0.336932	0.665881	0.0402257	0.606328
430.4	0.418586	0.698629	0.415095	0.34534	0.659696	0.044326	0.596923	0.407387	0.687211	0.42453	0.337022	0.665922	0.0402318	0.606381
430.6	0.419637	0.698756	0.415483	0.345465	0.660363	0.0441479	0.597227	0.407509	0.687212	0.424617	0.337113	0.665963	0.040238	0.606434
430.8	0.419601	0.698548	0.415869	0.345517	0.660583	0.0439908	0.597008	0.407631	0.687212	0.424705	0.337204	0.666003	0.040244	0.606487
431	0.419666	0.698612	0.415813	0.345609	0.660185	0.0439996	0.596673	0.407753	0.687213	0.424792	0.337294	0.666044	0.0402501	0.606539
431.2	0.419688	0.699032	0.415904	0.345655	0.659866	0.0438657	0.59653	0.407874	0.687213	0.424879	0.337384	0.666084	0.0402562	0.606592
431.4	0.419651	0.698747	0.415646	0.345665	0.659144	0.0434015	0.596118	0.407995	0.687214	0.424966	0.337475	0.666124	0.0402623	0.606645
431.6	0.41934	0.698291	0.415509	0.345801	0.658936	0.0430086	0.596056	0.408117	0.687215	0.425053	0.337565	0.666164	0.0402683	0.606697
431.8	0.419517	0.698261	0.415553	0.345922	0.658908	0.0427381	0.596057	0.408238	0.687215	0.42514	0.337655	0.666204	0.0402743	0.606749
432	0.419457	0.698085	0.415625	0.345418	0.658132	0.0427771	0.595901	0.408359	0.687216	0.425227	0.337745	0.666244	0.0402804	0.606801
432.2	0.419617	0.698139	0.415505	0.345459	0.658341	0.0427906	0.596631	0.40848	0.687216	0.425313	0.337835	0.666284	0.0402864	0.606853
432.4	0.419901	0.697944	0.415496	0.345378	0.65858	0.0428728	0.596641	0.4086	0.687217	0.4254	0.337924	0.666323	0.0402924	0.606905
432.6	0.420336	0.698227	0.416887	0.345678	0.658785	0.043772	0.597527	0.408721	0.687217	0.425486	0.338014	0.666363	0.0402984	0.606957
432.8	0.42014	0.697942	0.416563	0.345986	0.658882	0.0441825	0.597356	0.408842	0.687218	0.425573	0.338104	0.666402	0.0403044	0.607009
433	0.419638	0.697766	0.416371	0.345885	0.658795	0.0436307	0.597092	0.408962	0.687218	0.425659	0.338193	0.666441	0.0403104	0.60706
433.2	0.419175	0.69787	0.416813	0.346197	0.659166	0.0435798	0.597524	0.409082	0.687219	0.425745	0.338282	0.666481	0.0403163	0.607112
433.4	0.419365	0.697904	0.41662	0.346329	0.659307	0.043888	0.597522	0.409202	0.687219	0.425831	0.338372	0.66652	0.0403223	0.607163
433.6	0.418966	0.697632	0.417121	0.34679	0.659674	0.0442957	0.598131	0.409322	0.68722	0.425916	0.338461	0.666559	0.0403282	0.607214
433.8	0.418777	0.697771	0.417231	0.347409	0.660251	0.0443499	0.598618	0.409442	0.687221	0.426002	0.33855	0.666598	0.0403342	0.607265
434	0.418942	0.698058	0.417617	0.347861	0.660339	0.0447191	0.599046	0.409562	0.687221	0.426087	0.338639	0.666637	0.0403401	0.607316
434.2	0.419141	0.698533	0.417522	0.348548	0.661014	0.0448166	0.599805	0.409682	0.687222	0.426173	0.338728	0.666675	0.040346	0.607367
434.4	0.419414	0.698363	0.417701	0.349024	0.660903	0.0446269	0.600359	0.409801	0.687222	0.426258	0.338816	0.666714	0.0403519	0.607418
434.6	0.419612	0.69806	0.4183	0.349132	0.661637	0.0448494	0.600818	0.409921	0.687223	0.426343	0.338905	0.666752	0.0403578	0.607468
434.8	0.419478	0.698347	0.418812	0.349283	0.661727	0.0451185	0.600332	0.41004	0.687223	0.426428	0.338994	0.666791	0.0403637	0.607519
435	0.419843	0.698477	0.418801	0.349211	0.661284	0.0451694	0.600071	0.410159	0.687224	0.426513	0.339082	0.666829	0.0403696	0.607569
435.2	0.420504	0.698552	0.418855	0.349092	0.661424	0.0450576	0.600042	0.410278	0.687224	0.426598	0.33917	0.666867	0.0403754	0.60762
435.4	0.420835	0.698068	0.419037	0.349963	0.661189	0.0448264	0.600495	0.410397	0.687225	0.426683	0.339259	0.666906	0.0403813	0.60767
435.6	0.420928	0.698229	0.4188	0.349826	0.661572	0.0449721	0.600426	0.410516	0.687225	0.426767	0.339347	0.666944	0.0403871	0.60772
435.8	0.421847	0.698418	0.419073	0.349962	0.662002	0.0449227	0.600505	0.410635	0.687226	0.426852	0.339435	0.666982	0.040393	0.60777
436	0.42263	0.698533	0.419395	0.350165	0.662259	0.0446834	0.600506	0.410753	0.687226	0.426936	0.339523	0.667019	0.0403988	0.60782
436.2	0.423167	0.698718	0.419514	0.350519	0.662941	0.0442852	0.600661	0.410872	0.687227	0.42702	0.339611	0.667057	0.0404046	0.607869
436.4	0.423663	0.698897	0.419488	0.350271	0.663002	0.0438448	0.600362	0.41099	0.687227	0.427104	0.339699	0.667095	0.0404104	0.607919
436.6	0.42368	0.699224	0.419737	0.350167	0.663057	0.0438415	0.600242	0.411108	0.687228	0.427188	0.339786	0.667132	0.0404162	0.607968
436.8	0.423541	0.698928	0.419121	0.349702	0.662933	0.0434442	0.59943	0.411227	0.687228	0.427272	0.339874	0.66717	0.040422	0.608018
437	0.423379	0.698928	0.418758	0.349238	0.662732	0.0433066	0.599088	0.411345	0.687228	0.427356	0.339961	0.667207	0.0404278	0.608067
437.2	0.423201	0.698956	0.418659	0.348949	0.662936	0.0433017	0.599122	0.411462	0.687229	0.42744	0.340049	0.667244	0.0404335	0.608116
437.4	0.422989	0.698665	0.418066	0.348374	0.66262	0.043099	0.598514	0.41158	0.687229	0.427523	0.340136	0.667282	0.0404393	0.608165
437.6	0.422441	0.69825	0.417856	0.348389	0.662289	0.0427628	0.598256	0.411698	0.68723	0.427606	0.340223	0.667319	0.0404451	0.608214
437.8	0.422034	0.698208	0.417374	0.348116	0.661959	0.0424158	0.597898	0.411815	0.68723	0.42769	0.34031	0.667356	0.0404508	0.608263
438	0.418558	0.702187	0.426037	0.346422	0.667844	0.0489283	0.6029	0.411933	0.687231	0.427773	0.340397	0.667392	0.0404565	0.608312
438.2	0.418738	0.702066	0.426012	0.346983	0.667631	0.0485862	0.603357	0.411922	0.687231	0.427773	0.340381	0.667392	0.0404397	0.608312
438.4	0.419054	0.702054	0.425748	0.347552	0.667977	0.04839	0.603814	0.411911	0.687231	0.427773	0.340364	0.667392	0.040423	0.608312
438.6	0.419434	0.702091	0.426188	0.348135	0.668485	0.0484518	0.604456	0.4119	0.687231	0.427773	0.340347	0.667392	0.0404062	0.608312
438.8	0.41951	0.702125	0.426481	0.348498	0.669009	0.04891	0.605677	0.411889	0.687231	0.427773	0.340331	0.667392	0.0403895	0.608312
439	0.419666	0.702012	0.426115	0.34869	0.669352	0.0488284	0.606198	0.411878	0.687231	0.427773	0.340314	0.667392	0.0403728	0.608312
439.2	0.420107	0.702049	0.426166	0.348895	0.669707	0.0488765	0.607041	0.411867	0.687231	0.427773	0.340298	0.667392	0.040356	0.608312
439.4	0.420446	0.70175	0.425758	0.349258	0.669801	0.0490327	0.607605	0.411856	0.687231	0.427773	0.340281	0.667392	0.0403393	0.608312
439.6	0.420159	0.701749	0.425966	0.349288	0.670048	0.0487581	0.607805	0.411845	0.687231	0.427773	0.340265	0.667392	0.0403226	0.608312
439.8	0.42037	0.701803	0.425906	0.349152	0.669618	0.0487739	0.607838	0.411834	0.687231	0.427773	0.340248	0.667392	0.0403059	0.608312
440	0.420156	0.701592	0.426127	0.349133	0.669776	0.0487782	0.60792	0.411823	0.687231	0.427773	0.340232	0.667392	0.0402892	0.608312
440.2	0.419623	0.702124	0.426446	0.348807	0.669462	0.0486852	0.608066	0.411813	0.687231	0.427773	0.340215	0.667392	0.0402725	0.608312
440.4	0.419787	0.70204	0.426059	0.348697	0.669682	0.0481325	0.607643	0.411802	0.687231	0.427773	0.340198	0.667392	0.0402558	0.608312
440.6	0.419666	0.701725	0.425544	0.34819	0.670041	0.0477015	0.607377	0.411791	0.687231	0.427773	0.340182	0.667392	0.0402391	0.608312
440.8	0.419696	0.701245	0.425593	0.347619	0.670266	0.0472199	0.607422	0.41178	0.687231	0.427773	0.340165	0.667392	0.0402224	0.608312
441	0.419347	0.701503	0.425592	0.347471	0.670499	0.0471338	0.606856	0.411769	0.687231	0.427773	0.340149	0.667392	0.0402058	0.608312
441.2	0.419428	0.701641	0.425788	0.347153	0.670367	0.0472202	0.606924	0.411758	0.687231	0.427773	0.340132	0.667392	0.0401891	0.608312
441.4	0.419177	0.701585	0.426071	0.347038	0.67069	0.0473808	0.606933	0.411747	0.687231	0.427773	0.340116	0.667392	0.0401725	0.608312
441.6	0.418636	0.701843	0.426791	0.34726	0.670464	0.0471528	0.606761	0.411736	0.687231	0.427773	0.340099	0.667392	0.0401558	0.608312
441.8	0.418235	0.701681	0.426628	0.346985	0.670589	0.047196	0.606265	0.411725	0.687231	0.427773	0.340083	0.667392	0.0401392	0.608312
442	0.418543	0.7017	0.427021	0.347134	0.670496	0.0475007	0.606593	0.411714	0.687231	0.427773	0.340066	0.667392	0.0401225	0.608312
442.2	0.418774	0.702301	0.427014	0.347551	0.670847	0.0472767	0.606464	0.411703	0.687231	0.427773	0.34005	0.667392	0.0401059	0.608312
442.4	0.418841	0.702552	0.427182	0.347259	0.671168	0.046791	0.606323	0.411692	0.687231	0.427773	0.340033	0.667392	0.0400893	0.608312
442.6	0.418659	0.702473	0.427788	0.34692	0.67139	0.0466049	0.606271	0.411681	0.687231	0.427773	0.340016	0.667392	0.0400727	0.608312
442.8	0.41839	0.702628	0.427659	0.346689	0.671587	0.0468226	0.606808	0.41167	0.687231	0.427773	0.34	0.667392	0.0400561	0.608312
443	0.418435	0.702795	0.427656	0.346654	0.671782	0.0463742	0.607037	0.411659	0.687231	0.427773	0.339983	0.667392	0.0400395	0.608312
443.2	0.41866	0.702634	0.427791	0.346456	0.67165	0.0461743	0.607127	0.411649	0.687231	0.427773	0.339967	0.667392	0.0400229	0.608312
443.4	0.418477	0.702517	0.427586	0.346421	0.671518	0.0461189	0.606784	0.411638	0.687231	0.427773	0.33995	0.667392	0.0400063	0.608312
443.6	0.418308	0.702293	0.428016	0.346358	0.671281	0.0461313	0.606374	0.411627	0.687231	0.427773	0.339934	0.667392	0.0399897	0.608312
443.8	0.418411	0.702405	0.427973	0.346084	0.670589	0.0460768	0.606213	0.411616	0.687231	0.427773	0.339917	0.667392	0.0399732	0.608312
444	0.417983	0.702272	0.428166	0.345774	0.670589	0.0458026	0.606391	0.411605	0.687231	0.427773	0.339901	0.667392	0.0399566	0.608312
444.2	0.417732	0.702606	0.427748	0.345462	0.669694	0.0454002	0.606016	0.411594	0.687231	0.427773	0.339884	0.667392	0.03994	0.608312
444.4	0.418115	0.70185	0.427376	0.345124	0.669531	0.0446472	0.605921	0.411583	0.687231	0.427773	0.339868	0.667392	0.0399235	0.608312
444.6	0.417601	0.70173	0.427883	0.34493	0.669697	0.0444188	0.606513	0.411572	0.687231	0.427773	0.339851	0.667392	0.039907	0.608312
444.8	0.417556	0.701217	0.428023	0.344518	0.668914	0.0440394	0.606617	0.411561	0.687231	0.427773	0.339834	0.667392	0.0398904	0.608312
445	0.417205	0.701103	0.42755	0.344465	0.668981	0.0443836	0.606736	0.41155	0.687231	0.427773	0.339818	0.667392	0.0398739	0.608312
445.2	0.417398	0.701055	0.427703	0.344407	0.669134	0.0447675	0.606958	0.411539	0.687231	0.427773	0.339801	0.667392	0.0398574	0.608312
445.4	0.416831	0.701176	0.42809	0.344599	0.669433	0.0450083	0.607109	0.411528	0.687231	0.427773	0.339785	0.667392	0.0398408	0.608312
445.6	0.416792	0.701556	0.427927	0.344842	0.669796	0.0451529	0.60726	0.411517	0.687231	0.427773	0.339768	0.667392	0.0398243	0.608312
445.8	0.416353	0.70072	0.427428	0.344673	0.670197	0.0449886	0.607145	0.411506	0.687231	0.427773	0.339752	0.667392	0.0398078	0.608312
446	0.416274	0.701223	0.427711	0.345053	0.6706	0.0451479	0.607274	0.411496	0.687231	0.427773	0.339735	0.667392	0.0397914	0.608312
446.2	0.41563	0.70121	0.427495	0.344678	0.670608	0.044238	0.607025	0.411485	0.687231	0.427773	0.339719	0.667392	0.0397749	0.608312
446.4	0.414857	0.701528	0.427813	0.344533	0.670934	0.0435877	0.606879	0.411474	0.687231	0.427773	0.339702	0.667392	0.0397584	0.608312
446.6	0.414161	0.701563	0.427996	0.344941	0.6713	0.0439062	0.606859	0.411463	0.687231	0.427773	0.339686	0.667392	0.0397419	0.608312
446.8	0.41334	0.702034	0.428179	0.34519	0.671519	0.0439482	0.607455	0.411452	0.687231	0.427773	0.339669	0.667392	0.0397254	0.608312
447	0.412982	0.702105	0.42864	0.345075	0.672078	0.0439898	0.607895	0.411441	0.687231	0.427773	0.339653	0.667392	0.039709	0.608312
447.2	0.413143	0.702079	0.428533	0.344755	0.672138	0.0438069	0.607629	0.41143	0.687231	0.427773	0.339636	0.667392	0.0396925	0.608312
447.4	0.412785	0.702281	0.42841	0.344951	0.672126	0.0437966	0.607616	0.411419	0.687231	0.427773	0.33962	0.667392	0.0396761	0.608312
447.6	0.412885	0.70203	0.428361	0.345379	0.671693	0.0441053	0.607508	0.411408	0.687231	0.427773	0.339603	0.667392	0.0396596	0.608312
447.8	0.412742	0.702336	0.428519	0.34514	0.671143	0.0438347	0.607487	0.411397	0.687231	0.427773	0.339587	0.667392	0.0396432	0.608312
448	0.412691	0.701836	0.428439	0.345139	0.671228	0.0440877	0.607715	0.411386	0.687231	0.427773	0.33957	0.667392	0.0396268	0.608312
448.2	0.413104	0.701308	0.428179	0.345025	0.670754	0.0435218	0.607529	0.411375	0.687231	0.427773	0.339554	0.667392	0.0396104	0.608312
448.4	0.412886	0.700303	0.428394	0.344501	0.670697	0.0429997	0.608191	0.411364	0.687231	0.427773	0.339537	0.667392	0.0395939	0.608312
448.6	0.412693	0.700242	0.428447	0.34412	0.670701	0.0431727	0.607851	0.411354	0.687231	0.427773	0.33952	0.667392	0.0395775	0.608312
448.8	0.413585	0.699543	0.427779	0.343639	0.670561	0.0431224	0.607378	0.411343	0.687231	0.427773	0.339504	0.667392	0.0395611	0.608312
449	0.413678	0.699638	0.427262	0.34371	0.670925	0.0433139	0.607448	0.411332	0.687231	0.427773	0.339487	0.667392	0.0395447	0.608312
449.2	0.413819	0.699988	0.427127	0.343294	0.670933	0.0433038	0.607609	0.411321	0.687231	0.427773	0.339471	0.667392	0.0395283	0.608312
449.4	0.413902	0.699764	0.426735	0.343001	0.671086	0.0426375	0.607652	0.41131	0.687231	0.427773	0.339454	0.667392	0.039512	0.608312
449.6	0.414421	0.699999	0.426597	0.34302	0.671386	0.042615	0.607742	0.411299	0.687231	0.427773	0.339438	0.667392	0.0394956	0.608312
449.8	0.413785	0.699777	0.426146	0.343062	0.671251	0.0417708	0.607404	0.411288	0.687231	0.427773	0.339421	0.667392	0.0394792	0.608312
450	0.41404	0.700664	0.425798	0.343457	0.671021	0.0418011	0.607458	0.411277	0.687231	0.427773	0.339405	0.667392	0.0394629	0.608312
450.2	0.413276	0.700982	0.425637	0.342829	0.670791	0.0414446	0.607286	0.411266	0.687231	0.427773	0.339388	0.667392	0.0394465	0.608312
450.4	0.412939	0.701848	0.42597	0.343016	0.670916	0.0411411	0.607795	0.411255	0.687231	0.427773	0.339372	0.667392	0.0394302	0.608312
450.6	0.412499	0.702249	0.426079	0.343348	0.670349	0.0410773	0.608282	0.411244	0.687231	0.427773	0.339355	0.667392	0.0394138	0.608312
450.8	0.412199	0.702419	0.425782	0.342777	0.670327	0.0406879	0.608761	0.411233	0.687231	0.427773	0.339339	0.667392	0.0393975	0.608312
451	0.412526	0.702869	0.42616	0.343212	0.67046	0.0402769	0.609175	0.411223	0.687231	0.427773	0.339322	0.667392	0.0393812	0.608312
451.2	0.412986	0.70341	0.426314	0.343665	0.670533	0.0395465	0.60986	0.411212	0.687231	0.427773	0.339306	0.667392	0.0393649	0.608312
451.4	0.413126	0.703702	0.426316	0.343912	0.670042	0.0393081	0.610183	0.411201	0.687231	0.427773	0.339289	0.667392	0.0393486	0.608312
451.6	0.413733	0.703783	0.426678	0.344253	0.670165	0.0398307	0.61064	0.41119	0.687231	0.427773	0.339273	0.667392	0.0393322	0.608312
451.8	0.413201	0.703818	0.426692	0.343948	0.669731	0.0395281	0.610275	0.411179	0.687231	0.427773	0.339256	0.667392	0.039316	0.608312
452	0.412718	0.703163	0.426683	0.343825	0.669944	0.0392591	0.610259	0.411168	0.687231	0.427773	0.33924	0.667392	0.0392997	0.608312
452.2	0.412848	0.702888	0.426474	0.343491	0.669589	0.0389283	0.610298	0.411157	0.687231	0.427773	0.339223	0.667392	0.0392834	0.608312
452.4	0.412753	0.702352	0.426357	0.343531	0.669994	0.0392784	0.60999	0.411146	0.687231	0.427773	0.339207	0.667392	0.0392671	0.608312
452.6	0.413286	0.702302	0.426491	0.343898	0.67079	0.0401996	0.609406	0.411135	0.687231	0.427773	0.33919	0.667392	0.0392508	0.608312
452.8	0.413506	0.701836	0.426535	0.344194	0.671296	0.0402358	0.609104	0.411124	0.687231	0.427773	0.339174	0.667392	0.0392346	0.608312
453	0.413014	0.70139	0.42686	0.34397	0.671034	0.0405513	0.608625	0.411113	0.687231	0.427773	0.339157	0.667392	0.0392183	0.608312
453.2	0.412797	0.701252	0.426633	0.343657	0.670996	0.0408007	0.607967	0.411102	0.687231	0.427773	0.339141	0.667392	0.0392021	0.608312
453.4	0.413486	0.700749	0.427107	0.343934	0.67177	0.0409351	0.607687	0.411092	0.687231	0.427773	0.339124	0.667392	0.0391858	0.608312
453.6	0.412887	0.700491	0.427142	0.344145	0.67143	0.0414354	0.607048	0.411081	0.687231	0.427773	0.339108	0.667392	0.0391696	0.608312
453.8	0.41278	0.700211	0.426609	0.343767	0.670514	0.0416229	0.606451	0.41107	0.687231	0.427773	0.339091	0.667392	0.0391533	0.608312
454	0.413009	0.700267	0.426259	0.343453	0.669976	0.0423431	0.60643	0.411059	0.687231	0.427773	0.339075	0.667392	0.0391371	0.608312
454.2	0.412399	0.699862	0.426611	0.342704	0.670004	0.0419624	0.606441	0.411048	0.687231	0.427773	0.339058	0.667392	0.0391209	0.608312
454.4	0.412026	0.699825	0.427008	0.342584	0.669593	0.0413315	0.606737	0.411037	0.687231	0.427773	0.339042	0.667392	0.0391047	0.608312
454.6	0.41187	0.699866	0.426684	0.342106	0.669374	0.0408675	0.606699	0.411026	0.687231	0.427773	0.339025	0.667392	0.0390885	0.608312
454.8	0.411712	0.699772	0.426279	0.34184	0.66951	0.0405258	0.606644	0.411015	0.687231	0.427773	0.339009	0.667392	0.0390723	0.608312
455	0.411858	0.700323	0.426649	0.34215	0.669293	0.0399233	0.607076	0.411004	0.687231	0.427773	0.338992	0.667392	0.0390561	0.608312
455.2	0.41222	0.700082	0.426609	0.341578	0.669117	0.0395131	0.607844	0.410993	0.687231	0.427773	0.338976	0.667392	0.0390399	0.608312
455.4	0.412923	0.700419	0.426639	0.341228	0.669096	0.0395851	0.608337	0.410982	0.687231	0.427773	0.338959	0.667392	0.0390237	0.608312
455.6	0.412248	0.700453	0.426241	0.340845	0.669304	0.0394181	0.607852	0.410972	0.687231	0.427773	0.338943	0.667392	0.0390076	0.608312
455.8	0.411643	0.700482	0.425698	0.340343	0.669078	0.0386917	0.607348	0.410961	0.687231	0.427773	0.338926	0.667392	0.0389914	0.608312
456	0.411585	0.700285	0.425565	0.340334	0.669357	0.0381951	0.607776	0.41095	0.687231	0.427773	0.33891	0.667392	0.0389753	0.608312
456.2	0.411616	0.700587	0.425372	0.340006	0.669226	0.0381922	0.608237	0.410939	0.687231	0.427773	0.338893	0.667392	0.0389591	0.608312
456.4	0.412163	0.700292	0.425392	0.340267	0.669704	0.0378736	0.608409	0.410928	0.687231	0.427773	0.338877	0.667392	0.0389429	0.608312
456.6	0.411645	0.700227	0.425501	0.340123	0.669758	0.0381251	0.608703	0.410917	0.687231	0.427773	0.33886	0.667392	0.0389268	0.608312
456.8	0.411791	0.700315	0.425824	0.340422	0.670168	0.0383385	0.608937	0.410906	0.687231	0.427773	0.338844	0.667392	0.0389107	0.608312
457	0.411416	0.700148	0.425895	0.340299	0.670323	0.0385406	0.608469	0.410895	0.687231	0.427773	0.338827	0.667392	0.0388946	0.608312
457.2	0.411388	0.700424	0.426029	0.34103	0.670544	0.0390951	0.608727	0.410884	0.687231	0.427773	0.338811	0.667392	0.0388784	0.608312
457.4	0.411597	0.700508	0.426304	0.341139	0.670983	0.0397012	0.60865	0.410873	0.687231	0.427773	0.338794	0.667392	0.0388623	0.608312
457.6	0.41098	0.700334	0.426286	0.34131	0.671173	0.0399389	0.607822	0.410862	0.687231	0.427773	0.338778	0.667392	0.0388462	0.608312
457.8	0.411205	0.700168	0.426239	0.341134	0.670778	0.0405895	0.608101	0.410852	0.687231	0.427773	0.338761	0.667392	0.0388301	0.608312
458	0.410939	0.700037	0.426424	0.341049	0.671691	0.0405233	0.608436	0.410841	0.687231	0.427773	0.338745	0.667392	0.038814	0.608312
458.2	0.410006	0.699999	0.426735	0.340722	0.671863	0.0399256	0.608135	0.41083	0.687231	0.427773	0.338728	0.667392	0.038798	0.608312
458.4	0.409455	0.700543	0.426847	0.340565	0.671696	0.0398678	0.607909	0.410819	0.687231	0.427773	0.338712	0.667392	0.0387819	0.608312
458.6	0.408977	0.700609	0.426206	0.340449	0.671939	0.0397148	0.607485	0.410808	0.687231	0.427773	0.338696	0.667392	0.0387658	0.608312
458.8	0.40883	0.700592	0.426265	0.34073	0.672136	0.0397966	0.607505	0.410797	0.687231	0.427773	0.338679	0.667392	0.0387497	0.608312
459	0.409515	0.700521	0.426483	0.340424	0.672126	0.0396438	0.607971	0.410786	0.687231	0.427773	0.338663	0.667392	0.0387337	0.608312
459.2	0.40997	0.699976	0.426679	0.340039	0.672598	0.0393386	0.60826	0.410775	0.687231	0.427773	0.338646	0.667392	0.0387176	0.608312
459.4	0.41035	0.700164	0.426407	0.339917	0.673039	0.0393297	0.608089	0.410764	0.687231	0.427773	0.33863	0.667392	0.0387016	0.608312
459.6	0.409447	0.699836	0.425813	0.339442	0.672388	0.0390229	0.607677	0.410753	0.687231	0.427773	0.338613	0.667392	0.0386856	0.608312
459.8	0.40986	0.700018	0.42572	0.339254	0.672055	0.0389345	0.608118	0.410742	0.687231	0.427773	0.338597	0.667392	0.0386695	0.608312
460	0.409523	0.700362	0.425241	0.33911	0.671541	0.0384475	0.608463	0.410732	0.687231	0.427773	0.33858	0.667392	0.0386535	0.608312
460.2	0.409331	0.70037	0.425416	0.33895	0.671149	0.0385542	0.608526	0.410721	0.687231	0.427773	0.338564	0.667392	0.0386375	0.608312
460.4	0.409551	0.699835	0.4254	0.339132	0.671604	0.038348	0.60882	0.41071	0.687231	0.427773	0.338547	0.667392	0.0386215	0.608312
460.6	0.409075	0.699737	0.425241	0.338855	0.671264	0.0382287	0.608691	0.410699	0.687231	0.427773	0.338531	0.667392	0.0386055	0.608312
460.8	0.409507	0.699384	0.425719	0.339124	0.671295	0.0383039	0.608933	0.410688	0.687231	0.427773	0.338514	0.667392	0.0385895	0.608312
461	0.409329	0.699015	0.425641	0.339033	0.671322	0.0378422	0.608575	0.410677	0.687231	0.427773	0.338498	0.667392	0.0385735	0.608312
461.2	0.409365	0.699379	0.425861	0.339338	0.671105	0.0382755	0.608564	0.410666	0.687231	0.427773	0.338481	0.667392	0.0385575	0.608312
461.4	0.409581	0.699406	0.426165	0.339644	0.671652	0.0388321	0.608355	0.410655	0.687231	0.427773	0.338465	0.667392	0.0385415	0.608312
461.6	0.409511	0.699011	0.426767	0.340274	0.671888	0.038604	0.608469	0.410644	0.687231	0.427773	0.338448	0.667392	0.0385256	0.608312
461.8	0.409771	0.699362	0.426932	0.340449	0.671886	0.0388254	0.609119	0.410633	0.687231	0.427773	0.338432	0.667392	0.0385096	0.608312
462	0.409689	0.699726	0.427101	0.340335	0.672132	0.0381428	0.609129	0.410623	0.687231	0.427773	0.338416	0.667392	0.0384936	0.608312
462.2	0.409664	0.70065	0.427109	0.340271	0.671738	0.0378284	0.60929	0.410612	0.687231	0.427773	0.338399	0.667392	0.0384777	0.608312
462.4	0.409897	0.701398	0.427565	0.340341	0.671606	0.0381409	0.610012	0.410601	0.687231	0.427773	0.338383	0.667392	0.0384618	0.608312
462.6	0.410349	0.701651	0.427647	0.340334	0.672035	0.0378655	0.610218	0.41059	0.687231	0.427773	0.338366	0.667392	0.0384458	0.608312
462.8	0.410675	0.701619	0.42773	0.339815	0.672059	0.037703	0.610103	0.410579	0.687231	0.427773	0.33835	0.667392	0.0384299	0.608312
463	0.411475	0.702186	0.427818	0.339438	0.672415	0.0375453	0.610739	0.410568	0.687231	0.427773	0.338333	0.667392	0.038414	0.608312
463.2	0.411291	0.702203	0.427799	0.339189	0.672288	0.0372865	0.610906	0.410557	0.687231	0.427773	0.338317	0.667392	0.038398	0.608312
463.4	0.410888	0.702044	0.427373	0.338882	0.67152	0.0370717	0.610859	0.410546	0.687231	0.427773	0.3383	0.667392	0.0383821	0.608312
463.6	0.410457	0.701707	0.427044	0.338367	0.671123	0.0375806	0.61046	0.410535	0.687231	0.427773	0.338284	0.667392	0.0383662	0.608312
463.8	0.410658	0.701709	0.42697	0.338151	0.671196	0.0374325	0.609847	0.410524	0.687231	0.427773	0.338267	0.667392	0.0383503	0.608312
464	0.410265	0.701226	0.426785	0.337835	0.671426	0.037266	0.609377	0.410514	0.687231	0.427773	0.338251	0.667392	0.0383344	0.608312
464.2	0.409519	0.700424	0.427108	0.337267	0.67144	0.0371395	0.608781	0.410503	0.687231	0.427773	0.338234	0.667392	0.0383185	0.608312
464.4	0.409272	0.700229	0.427308	0.337233	0.671722	0.0366964	0.608784	0.410492	0.687231	0.427773	0.338218	0.667392	0.0383027	0.608312
464.6	0.408881	0.699597	0.427165	0.336511	0.670818	0.036062	0.6082	0.410481	0.687231	0.427773	0.338202	0.667392	0.0382868	0.608312
464.8	0.408496	0.698974	0.4272	0.336442	0.670557	0.0361598	0.60788	0.41047	0.687231	0.427773	0.338185	0.667392	0.0382709	0.608312
465	0.408572	0.699009	0.427283	0.336995	0.670992	0.0366431	0.607499	0.410459	0.687231	0.427773	0.338169	0.667392	0.0382551	0.608312
465.2	0.407771	0.698793	0.427174	0.336806	0.670486	0.0366845	0.607258	0.410448	0.687231	0.427773	0.338152	0.667392	0.0382392	0.608312
465.4	0.407329	0.698198	0.427159	0.336878	0.670467	0.0368911	0.607111	0.410437	0.687231	0.427773	0.338136	0.667392	0.0382234	0.608312
465.6	0.406494	0.697573	0.427009	0.336796	0.669871	0.0362722	0.606903	0.410426	0.687231	0.427773	0.338119	0.667392	0.0382075	0.608312
465.8	0.406588	0.697775	0.426998	0.336468	0.67006	0.0364409	0.606833	0.410415	0.687231	0.427773	0.338103	0.667392	0.0381917	0.608312
466	0.406074	0.697631	0.426432	0.336275	0.669645	0.036216	0.606826	0.410405	0.687231	0.427773	0.338086	0.667392	0.0381759	0.608312
466.2	0.406252	0.697928	0.426795	0.336568	0.669609	0.0366048	0.60752	0.410394	0.687231	0.427773	0.33807	0.667392	0.0381601	0.608312
466.4	0.405919	0.697722	0.426282	0.336486	0.669485	0.0372374	0.607853	0.410383	0.687231	0.427773	0.338053	0.667392	0.0381442	0.608312
466.6	0.405801	0.698199	0.425994	0.336427	0.669577	0.0371406	0.607735	0.410372	0.687231	0.427773	0.338037	0.667392	0.0381285	0.608312
466.8	0.405448	0.69826	0.425648	0.336008	0.669413	0.0371394	0.607717	0.410361	0.687231	0.427773	0.338021	0.667392	0.0381126	0.608312
467	0.405813	0.698924	0.425847	0.336054	0.669571	0.0368286	0.608256	0.41035	0.687231	0.427773	0.338004	0.667392	0.0380969	0.608312
467.2	0.405548	0.698702	0.425446	0.335677	0.668995	0.0366257	0.608537	0.410339	0.687231	0.427773	0.337988	0.667392	0.0380811	0.608312
467.4	0.405894	0.698812	0.425423	0.335304	0.66901	0.0371616	0.608675	0.410328	0.687231	0.427773	0.337971	0.667392	0.0380653	0.608312
467.6	0.406245	0.698719	0.425174	0.335034	0.669347	0.0375358	0.60801	0.410317	0.687231	0.427773	0.337955	0.667392	0.0380495	0.608312
467.8	0.406729	0.698771	0.425219	0.334774	0.66915	0.0369378	0.608141	0.410307	0.687231	0.427773	0.337938	0.667392	0.0380337	0.608312
468	0.406843	0.69916	0.425549	0.334513	0.669619	0.0373608	0.60859	0.410296	0.687231	0.427773	0.337922	0.667392	0.038018	0.608312
468.2	0.406855	0.699757	0.42632	0.33442	0.669456	0.0376951	0.60869	0.410285	0.687231	0.427773	0.337905	0.667392	0.0380022	0.608312
468.4	0.407971	0.700238	0.427051	0.335009	0.669851	0.0377059	0.609427	0.410274	0.687231	0.427773	0.337889	0.667392	0.0379865	0.608312
468.6	0.408221	0.700183	0.426634	0.334869	0.669097	0.0376048	0.609188	0.410263	0.687231	0.427773	0.337873	0.667392	0.0379707	0.608312
468.8	0.40823	0.700223	0.426657	0.335144	0.668727	0.03798	0.609758	0.410252	0.687231	0.427773	0.337856	0.667392	0.037955	0.608312
469	0.408166	0.700179	0.427149	0.335393	0.668542	0.0381766	0.609936	0.410241	0.687231	0.427773	0.33784	0.667392	0.0379393	0.608312
469.2	0.408127	0.699849	0.427709	0.335276	0.668407	0.0374941	0.61007	0.41023	0.687231	0.427773	0.337823	0.667392	0.0379236	0.608312
469.4	0.407914	0.699678	0.42775	0.335729	0.668349	0.0374814	0.609768	0.410219	0.687231	0.427773	0.337807	0.667392	0.0379078	0.608312
469.6	0.407959	0.699618	0.427913	0.336219	0.668825	0.0373118	0.609936	0.410208	0.687231	0.427773	0.33779	0.667392	0.0378921	0.608312
469.8	0.408243	0.699768	0.4283	0.337106	0.669534	0.037596	0.609673	0.410198	0.687231	0.427773	0.337774	0.667392	0.0378764	0.608312
470	0.408478	0.69939	0.428315	0.337597	0.669933	0.0372588	0.60925	0.410187	0.687231	0.427773	0.337758	0.667392	0.0378607	0.608312
470.2	0.408394	0.698966	0.428074	0.338346	0.670019	0.0370395	0.6095	0.410176	0.687231	0.427773	0.337741	0.667392	0.0378451	0.608312
470.4	0.408465	0.698959	0.427496	0.338279	0.670392	0.0368699	0.609665	0.410165	0.687231	0.427773	0.337725	0.667392	0.0378294	0.608312
470.6	0.408651	0.699553	0.428329	0.338333	0.670962	0.036602	0.609477	0.410154	0.687231	0.427773	0.337708	0.667392	0.0378137	0.608312
470.8	0.408232	0.699258	0.427957	0.338097	0.671065	0.0358891	0.6091	0.410143	0.687231	0.427773	0.337692	0.667392	0.037798	0.608312
471	0.408237	0.698907	0.427677	0.337937	0.671494	0.0349151	0.60866	0.410132	0.687231	0.427773	0.337675	0.667392	0.0377824	0.608312
471.2	0.408226	0.699518	0.427429	0.337863	0.671476	0.034832	0.608471	0.410121	0.687231	0.427773	0.337659	0.667392	0.0377667	0.608312
471.4	0.408299	0.699733	0.427981	0.337132	0.671766	0.0349853	0.608318	0.41011	0.687231	0.427773	0.337643	0.667392	0.0377511	0.608312
471.6	0.408207	0.699986	0.427722	0.336791	0.671915	0.0342882	0.607531	0.4101	0.687231	0.427773	0.337626	0.667392	0.0377354	0.608312
471.8	0.408486	0.70023	0.427395	0.336184	0.672047	0.0342729	0.607836	0.410089	0.687231	0.427773	0.33761	0.667392	0.0377198	0.608312
472	0.408364	0.700415	0.426804	0.335816	0.67219	0.0346749	0.607938	0.410078	0.687231	0.427773	0.337593	0.667392	0.0377042	0.608312
472.2	0.408546	0.700387	0.427001	0.335812	0.67205	0.0350176	0.608032	0.410067	0.687231	0.427773	0.337577	0.667392	0.0376885	0.608312
472.4	0.408945	0.700476	0.42646	0.335515	0.67204	0.0348367	0.608439	0.410056	0.687231	0.427773	0.33756	0.667392	0.0376729	0.608312
472.6	0.408203	0.700967	0.42601	0.335267	0.671568	0.0351547	0.608451	0.410045	0.687231	0.427773	0.337544	0.667392	0.0376573	0.608312
472.8	0.407906	0.701048	0.426237	0.334822	0.671198	0.0352897	0.608677	0.410034	0.687231	0.427773	0.337528	0.667392	0.0376417	0.608312
473	0.407625	0.701185	0.426884	0.335051	0.671433	0.034942	0.608707	0.410023	0.687231	0.427773	0.337511	0.667392	0.0376261	0.608312
473.2	0.407918	0.701115	0.427352	0.335283	0.672325	0.0349028	0.608811	0.410013	0.687231	0.427773	0.337495	0.667392	0.0376105	0.608312
473.4	0.407188	0.70109	0.427044	0.335416	0.672389	0.0352902	0.60886	0.410002	0.687231	0.427773	0.337478	0.667392	0.0375949	0.608312
473.6	0.407224	0.700659	0.427439	0.335572	0.672486	0.0358331	0.609393	0.409991	0.687231	0.427773	0.337462	0.667392	0.0375793	0.608312
473.8	0.406823	0.700345	0.427398	0.336112	0.672213	0.0360823	0.609294	0.40998	0.687231	0.427773	0.337445	0.667392	0.0375638	0.608312
474	0.406717	0.700085	0.427216	0.336089	0.672005	0.0360216	0.608898	0.409969	0.687231	0.427773	0.337429	0.667392	0.0375482	0.608312
474.2	0.406224	0.699678	0.426843	0.336222	0.671529	0.0361219	0.609415	0.409958	0.687231	0.427773	0.337413	0.667392	0.0375327	0.608312
474.4	0.406625	0.699748	0.42743	0.33602	0.671706	0.0361401	0.609648	0.409947	0.687231	0.427773	0.337396	0.667392	0.0375171	0.608312
474.6	0.406139	0.699526	0.427507	0.335493	0.671506	0.0358731	0.609707	0.409936	0.687231	0.427773	0.33738	0.667392	0.0375016	0.608312
474.8	0.405312	0.699447	0.427198	0.335485	0.67137	0.0357914	0.609713	0.409925	0.687231	0.427773	0.337363	0.667392	0.037486	0.608312
475	0.405689	0.699641	0.427796	0.335726	0.671559	0.0359182	0.610029	0.409915	0.687231	0.427773	0.337347	0.667392	0.0374705	0.608312
475.2	0.405558	0.700294	0.428904	0.3358	0.671652	0.0364134	0.610151	0.409904	0.687231	0.427773	0.337331	0.667392	0.037455	0.608312
475.4	0.405775	0.699887	0.428999	0.335545	0.671197	0.0364327	0.610437	0.409893	0.687231	0.427773	0.337314	0.667392	0.0374394	0.608312
475.6	0.405867	0.699789	0.42875	0.335818	0.670938	0.0361707	0.610219	0.409882	0.687231	0.427773	0.337298	0.667392	0.0374239	0.608312
475.8	0.405576	0.699179	0.428331	0.335836	0.670676	0.0365159	0.61056	0.409871	0.687231	0.427773	0.337281	0.667392	0.0374084	0.608312
476	0.405057	0.698662	0.428136	0.335721	0.669951	0.0364269	0.610139	0.40986	0.687231	0.427773	0.337265	0.667392	0.0373929	0.608312
476.2	0.405266	0.698856	0.428502	0.33586	0.670199	0.0364203	0.610034	0.409849	0.687231	0.427773	0.337249	0.667392	0.0373774	0.608312
476.4	0.405641	0.699455	0.428336	0.335949	0.669735	0.0363038	0.609805	0.409838	0.687231	0.427773	0.337232	0.667392	0.0373619	0.608312
476.6	0.405327	0.699788	0.428389	0.336314	0.670073	0.0363984	0.609572	0.409828	0.687231	0.427773	0.337216	0.667392	0.0373465	0.608312
476.8	0.405715	0.699463	0.428373	0.336608	0.67012	0.0361229	0.609183	0.409817	0.687231	0.427773	0.337199	0.667392	0.037331	0.608312
477	0.405826	0.699228	0.428807	0.33707	0.670879	0.0360357	0.609493	0.409806	0.687231	0.427773	0.337183	0.667392	0.0373155	0.608312
477.2	0.405623	0.698511	0.428757	0.336962	0.671094	0.0359808	0.609244	0.409795	0.687231	0.427773	0.337166	0.667392	0.0373	0.608312
477.4	0.404877	0.69847	0.428831	0.337237	0.670976	0.0362536	0.609566	0.409784	0.687231	0.427773	0.33715	0.667392	0.0372846	0.608312
477.6	0.404713	0.698274	0.428729	0.33719	0.670951	0.0363884	0.609904	0.409773	0.687231	0.427773	0.337134	0.667392	0.0372691	0.608312
477.8	0.404248	0.698672	0.428115	0.336884	0.670686	0.0358453	0.609533	0.409762	0.687231	0.427773	0.337117	0.667392	0.0372537	0.608312
478	0.40442	0.698708	0.428119	0.336474	0.671362	0.0358865	0.609665	0.409751	0.687231	0.427773	0.337101	0.667392	0.0372383	0.608312
478.2	0.404726	0.698626	0.428215	0.336131	0.671903	0.0354007	0.610475	0.40974	0.687231	0.427773	0.337084	0.667392	0.0372228	0.608312
478.4	0.405143	0.699115	0.428433	0.335684	0.672599	0.0351602	0.610377	0.40973	0.687231	0.427773	0.337068	0.667392	0.0372074	0.608312
478.6	0.404843	0.698664	0.427815	0.335159	0.672655	0.0351247	0.610123	0.409719	0.687231	0.427773	0.337052	0.667392	0.037192	0.608312
478.8	0.404782	0.699063	0.428263	0.335452	0.673086	0.0349197	0.610217	0.409708	0.687231	0.427773	0.337035	0.667392	0.0371766	0.608312
479	0.405415	0.699101	0.428182	0.335056	0.673172	0.0348623	0.610043	0.409697	0.687231	0.427773	0.337019	0.667392	0.0371612	0.608312
479.2	0.405133	0.699128	0.428402	0.334697	0.673358	0.0344872	0.609972	0.409686	0.687231	0.427773	0.337002	0.667392	0.0371458	0.608312
479.4	0.404911	0.698501	0.427917	0.334411	0.672528	0.0340111	0.610023	0.409675	0.687231	0.427773	0.336986	0.667392	0.0371304	0.608312
479.6	0.404883	0.69847	0.428353	0.334448	0.672703	0.0343068	0.610256	0.409664	0.687231	0.427773	0.33697	0.667392	0.037115	0.608312
479.8	0.404327	0.698398	0.428056	0.334284	0.672097	0.0343251	0.609978	0.409653	0.687231	0.427773	0.336953	0.667392	0.0370996	0.608312
480	0.404924	0.698234	0.427919	0.334057	0.671791	0.0340358	0.609689	0.409643	0.687231	0.427773	0.336937	0.667392	0.0370842	0.608312
480.2	0.405123	0.698429	0.427665	0.334197	0.67155	0.0338229	0.609541	0.409632	0.687231	0.427773	0.336921	0.667392	0.0370689	0.608312
480.4	0.405233	0.69859	0.42718	0.334864	0.671117	0.0336649	0.60922	0.409621	0.687231	0.427773	0.336904	0.667392	0.0370535	0.608312
480.6	0.405265	0.698755	0.427129	0.33506	0.671698	0.0340603	0.6093	0.40961	0.687231	0.427773	0.336888	0.667392	0.0370382	0.608312
480.8	0.406063	0.698827	0.427002	0.335168	0.671993	0.0346601	0.609575	0.409599	0.687231	0.427773	0.336871	0.667392	0.0370228	0.608312
481	0.405684	0.698887	0.426668	0.334943	0.67192	0.0347678	0.609827	0.409588	0.687231	0.427773	0.336855	0.667392	0.0370075	0.608312
481.2	0.405366	0.698822	0.426554	0.334689	0.671594	0.0347223	0.610039	0.409577	0.687231	0.427773	0.336839	0.667392	0.0369921	0.608312
481.4	0.405693	0.699172	0.426599	0.33494	0.671645	0.0357212	0.610455	0.409566	0.687231	0.427773	0.336822	0.667392	0.0369768	0.608312
481.6	0.405994	0.69959	0.426534	0.334302	0.671708	0.0356292	0.610535	0.409556	0.687231	0.427773	0.336806	0.667392	0.0369615	0.608312
481.8	0.406211	0.699604	0.426445	0.33432	0.671806	0.035784	0.610586	0.409545	0.687231	0.427773	0.336789	0.667392	0.0369462	0.608312
482	0.406212	0.699571	0.426584	0.334653	0.672548	0.0360311	0.610689	0.409534	0.687231	0.427773	0.336773	0.667392	0.0369309	0.608312
482.2	0.406535	0.699802	0.426973	0.334545	0.672818	0.0360237	0.610795	0.409523	0.687231	0.427773	0.336757	0.667392	0.0369156	0.608312
482.4	0.406704	0.699807	0.427328	0.334122	0.67303	0.0366218	0.61065	0.409512	0.687231	0.427773	0.33674	0.667392	0.0369003	0.608312
482.6	0.406543	0.699326	0.427178	0.333896	0.673171	0.0366556	0.61109	0.409501	0.687231	0.427773	0.336724	0.667392	0.036885	0.608312
482.8	0.40643	0.699585	0.427688	0.33369	0.673287	0.0364196	0.610776	0.40949	0.687231	0.427773	0.336707	0.667392	0.0368697	0.608312
483	0.405994	0.699362	0.427806	0.332948	0.6733	0.0363462	0.610505	0.409479	0.687231	0.427773	0.336691	0.667392	0.0368544	0.608312
483.2	0.404955	0.699127	0.428383	0.333063	0.673207	0.0357807	0.610806	0.409469	0.687231	0.427773	0.336675	0.667392	0.0368391	0.608312
483.4	0.404611	0.698301	0.428686	0.332972	0.672625	0.0352661	0.610609	0.409458	0.687231	0.427773	0.336658	0.667392	0.0368239	0.608312
483.6	0.404671	0.698463	0.428645	0.333194	0.672434	0.0355597	0.610481	0.409447	0.687231	0.427773	0.336642	0.667392	0.0368086	0.608312
483.8	0.404144	0.697946	0.428268	0.333042	0.671494	0.0348066	0.610017	0.409436	0.687231	0.427773	0.336626	0.667392	0.0367934	0.608312
484	0.404351	0.697579	0.428117	0.333136	0.671328	0.0342399	0.610214	0.409425	0.687231	0.427773	0.336609	0.667392	0.0367781	0.608312
484.2	0.40417	0.697882	0.428059	0.333111	0.671304	0.0336175	0.610081	0.409414	0.687231	0.427773	0.336593	0.667392	0.0367629	0.608312
484.4	0.404246	0.697976	0.427594	0.333357	0.671416	0.033076	0.609797	0.409403	0.687231	0.427773	0.336576	0.667392	0.0367476	0.608312
484.6	0.405197	0.698322	0.42769	0.333098	0.671645	0.0334674	0.610458	0.409393	0.687231	0.427773	0.33656	0.667392	0.0367324	0.608312
484.8	0.405153	0.698322	0.427243	0.333149	0.67132	0.0331366	0.610334	0.409382	0.687231	0.427773	0.336544	0.667392	0.0367172	0.608312
485	0.405126	0.698599	0.426433	0.333237	0.670828	0.0326126	0.610604	0.409371	0.687231	0.427773	0.336527	0.667392	0.036702	0.608312
485.2	0.40561	0.698674	0.42661	0.333469	0.671054	0.0328146	0.610269	0.40936	0.687231	0.427773	0.336511	0.667392	0.0366868	0.608312
485.4	0.406075	0.698745	0.426484	0.333703	0.671176	0.0327976	0.609919	0.409349	0.687231	0.427773	0.336495	0.667392	0.0366716	0.608312
485.6	0.406117	0.69896	0.426094	0.333707	0.6714	0.032077	0.609562	0.409338	0.687231	0.427773	0.336478	0.667392	0.0366564	0.608312
485.8	0.406367	0.698593	0.425658	0.334044	0.671816	0.0323625	0.609556	0.409327	0.687231	0.427773	0.336462	0.667392	0.0366412	0.608312
486	0.406346	0.698647	0.426105	0.334186	0.671829	0.0325435	0.609771	0.409316	0.687231	0.427773	0.336445	0.667392	0.036626	0.608312
486.2	0.406509	0.698619	0.426648	0.333648	0.671783	0.0329909	0.610234	0.409306	0.687231	0.427773	0.336429	0.667392	0.0366108	0.608312
486.4	0.406403	0.698486	0.426963	0.333451	0.671823	0.033305	0.610205	0.409295	0.687231	0.427773	0.336413	0.667392	0.0365957	0.608312
486.6	0.406113	0.698538	0.427345	0.333172	0.672033	0.0332269	0.610418	0.409284	0.687231	0.427773	0.336396	0.667392	0.0365805	0.608312
486.8	0.405306	0.698371	0.428014	0.332891	0.672	0.0330264	0.609688	0.409273	0.687231	0.427773	0.33638	0.667392	0.0365653	0.608312
487	0.405014	0.697934	0.428002	0.332406	0.672052	0.0329935	0.610089	0.409262	0.687231	0.427773	0.336364	0.667392	0.0365502	0.608312
487.2	0.404701	0.697614	0.427997	0.332674	0.671982	0.0329693	0.609882	0.409251	0.687231	0.427773	0.336347	0.667392	0.036535	0.608312
487.4	0.405034	0.697542	0.428018	0.332426	0.67201	0.0330075	0.609954	0.40924	0.687231	0.427773	0.336331	0.667392	0.0365199	0.608312
487.6	0.40534	0.697765	0.427888	0.332567	0.672014	0.0339711	0.609701	0.40923	0.687231	0.427773	0.336315	0.667392	0.0365048	0.608312
487.8	0.405175	0.697314	0.428044	0.332518	0.671793	0.03349	0.609831	0.409219	0.687231	0.427773	0.336298	0.667392	0.0364896	0.608312
488	0.405442	0.697524	0.428188	0.332256	0.671928	0.0335884	0.61011	0.409208	0.687231	0.427773	0.336282	0.667392	0.0364745	0.608312
488.2	0.405457	0.697827	0.428677	0.3322	0.672169	0.0332937	0.61023	0.409197	0.687231	0.427773	0.336265	0.667392	0.0364594	0.608312
488.4	0.405451	0.697846	0.42887	0.332022	0.672367	0.0332033	0.610353	0.409186	0.687231	0.427773	0.336249	0.667392	0.0364443	0.608312
488.6	0.405238	0.698277	0.42872	0.331777	0.672611	0.0336606	0.611012	0.409175	0.687231	0.427773	0.336233	0.667392	0.0364292	0.608312
488.8	0.404561	0.698785	0.428243	0.332136	0.672507	0.033371	0.610611	0.409164	0.687231	0.427773	0.336216	0.667392	0.0364141	0.608312
489	0.404679	0.699092	0.4279	0.332466	0.673431	0.033391	0.610598	0.409154	0.687231	0.427773	0.3362	0.667392	0.036399	0.608312
489.2	0.404365	0.699022	0.428001	0.332859	0.674077	0.0336208	0.610103	0.409143	0.687231	0.427773	0.336184	0.667392	0.0363839	0.608312
489.4	0.404332	0.699537	0.427749	0.333363	0.674435	0.0334942	0.610285	0.409132	0.687231	0.427773	0.336167	0.667392	0.0363689	0.608312
489.6	0.40428	0.699629	0.427437	0.333415	0.674716	0.0337058	0.610372	0.409121	0.687231	0.427773	0.336151	0.667392	0.0363538	0.608312
489.8	0.404309	0.699614	0.427789	0.333167	0.674887	0.0336938	0.610625	0.40911	0.687231	0.427773	0.336135	0.667392	0.0363387	0.608312
490	0.404174	0.700009	0.428351	0.333355	0.674331	0.0336409	0.610438	0.409099	0.687231	0.427773	0.336118	0.667392	0.0363237	0.608312
490.2	0.403896	0.700745	0.428294	0.333051	0.674027	0.0334757	0.610624	0.409088	0.687231	0.427773	0.336102	0.667392	0.0363086	0.608312
490.4	0.403615	0.700591	0.428243	0.332734	0.673905	0.0328504	0.610222	0.409077	0.687231	0.427773	0.336086	0.667392	0.0362936	0.608312
490.6	0.402613	0.700754	0.428153	0.332553	0.673822	0.032724	0.610255	0.409067	0.687231	0.427773	0.336069	0.667392	0.0362785	0.608312
490.8	0.402249	0.700614	0.428107	0.332517	0.673878	0.0326102	0.609786	0.409056	0.687231	0.427773	0.336053	0.667392	0.0362635	0.608312
491	0.402864	0.70038	0.427326	0.332654	0.673396	0.032765	0.609928	0.409045	0.687231	0.427773	0.336036	0.667392	0.0362485	0.608312
491.2	0.402906	0.700828	0.427719	0.332878	0.673218	0.0325122	0.609985	0.409034	0.687231	0.427773	0.33602	0.667392	0.0362335	0.608312
491.4	0.403717	0.701176	0.427812	0.332968	0.673017	0.0327678	0.610461	0.409023	0.687231	0.427773	0.336004	0.667392	0.0362184	0.608312
491.6	0.403915	0.700746	0.427575	0.332754	0.672666	0.0327564	0.60995	0.409012	0.687231	0.427773	0.335987	0.667392	0.0362034	0.608312
491.8	0.404321	0.700563	0.42729	0.332489	0.672272	0.0321773	0.609845	0.409001	0.687231	0.427773	0.335971	0.667392	0.0361884	0.608312
492	0.404851	0.700628	0.427786	0.332455	0.67221	0.0322494	0.61023	0.408991	0.687231	0.427773	0.335955	0.667392	0.0361734	0.608312
492.2	0.404668	0.700826	0.428037	0.332248	0.672276	0.032314	0.610508	0.40898	0.687231	0.427773	0.335938	0.667392	0.0361584	0.608312
492.4	0.404961	0.700709	0.427552	0.332016	0.672296	0.0326515	0.610871	0.408969	0.687231	0.427773	0.335922	0.667392	0.0361435	0.608312
492.6	0.404857	0.701005	0.427562	0.331695	0.671957	0.0332302	0.610896	0.408958	0.687231	0.427773	0.335906	0.667392	0.0361285	0.608312
492.8	0.40498	0.700799	0.427476	0.331393	0.671683	0.0332071	0.610489	0.408947	0.687231	0.427773	0.335889	0.667392	0.0361135	0.608312
493	0.404979	0.70043	0.427355	0.33147	0.672196	0.0332906	0.610868	0.408936	0.687231	0.427773	0.335873	0.667392	0.0360986	0.608312
493.2	0.405033	0.700316	0.427341	0.331161	0.672404	0.033479	0.611166	0.408925	0.687231	0.427773	0.335857	0.667392	0.0360836	0.608312
493.4	0.405328	0.700158	0.427247	0.331037	0.672504	0.0332425	0.61146	0.408915	0.687231	0.427773	0.33584	0.667392	0.0360686	0.608312
493.6	0.40581	0.700071	0.427845	0.331029	0.67251	0.0330818	0.611659	0.408904	0.687231	0.427773	0.335824	0.667392	0.0360537	0.608312
493.8	0.405478	0.700214	0.427903	0.331	0.672527	0.0324346	0.611223	0.408893	0.687231	0.427773	0.335808	0.667392	0.0360388	0.608312
494	0.40533	0.700149	0.427738	0.330669	0.672138	0.0320251	0.610797	0.408882	0.687231	0.427773	0.335791	0.667392	0.0360238	0.608312
494.2	0.404656	0.699954	0.42787	0.330838	0.671687	0.0318281	0.610657	0.408871	0.687231	0.427773	0.335775	0.667392	0.0360089	0.608312
494.4	0.40419	0.699068	0.428128	0.330374	0.671241	0.0311246	0.610189	0.40886	0.687231	0.427773	0.335759	0.667392	0.035994	0.608312
494.6	0.403428	0.699273	0.42805	0.330652	0.671877	0.0314026	0.61012	0.408849	0.687231	0.427773	0.335742	0.667392	0.0359791	0.608312
494.8	0.403849	0.699036	0.427967	0.331079	0.67174	0.0310211	0.610315	0.408839	0.687231	0.427773	0.335726	0.667392	0.0359642	0.608312
495	0.404144	0.698934	0.428041	0.331347	0.672037	0.0309404	0.610813	0.408828	0.687231	0.427773	0.33571	0.667392	0.0359492	0.608312
495.2	0.403693	0.698977	0.427826	0.331978	0.672725	0.0307706	0.61109	0.408817	0.687231	0.427773	0.335693	0.667392	0.0359343	0.608312
495.4	0.404181	0.699098	0.427308	0.331992	0.673374	0.0310587	0.610907	0.408806	0.687231	0.427773	0.335677	0.667392	0.0359195	0.608312
495.6	0.403822	0.698832	0.426914	0.332002	0.674062	0.0311474	0.610516	0.408795	0.687231	0.427773	0.335661	0.667392	0.0359046	0.608312
495.8	0.404233	0.699072	0.426788	0.332242	0.674494	0.0316165	0.61063	0.408784	0.687231	0.427773	0.335644	0.667392	0.0358897	0.608312
496	0.404139	0.698659	0.426872	0.332497	0.674825	0.0322182	0.610799	0.408773	0.687231	0.427773	0.335628	0.667392	0.0358748	0.608312
496.2	0.404315	0.698478	0.426633	0.332618	0.674855	0.0327885	0.610768	0.408763	0.687231	0.427773	0.335612	0.667392	0.03586	0.608312
496.4	0.404359	0.698102	0.426079	0.332412	0.674527	0.0329996	0.610782	0.408752	0.687231	0.427773	0.335595	0.667392	0.0358451	0.608312
496.6	0.403845	0.697495	0.426024	0.331167	0.673832	0.0331046	0.610167	0.408741	0.687231	0.427773	0.335579	0.667392	0.0358303	0.608312
496.8	0.403152	0.696784	0.42537	0.330481	0.673536	0.0329176	0.609726	0.40873	0.687231	0.427773	0.335563	0.667392	0.0358154	0.608312
497	0.402925	0.696489	0.424994	0.330134	0.673192	0.0329083	0.60992	0.408719	0.687231	0.427773	0.335546	0.667392	0.0358006	0.608312
497.2	0.402613	0.69634	0.425254	0.32997	0.672959	0.0327647	0.609761	0.408708	0.687231	0.427773	0.33553	0.667392	0.0357857	0.608312
497.4	0.403031	0.696408	0.425273	0.330216	0.672414	0.0328442	0.610133	0.408698	0.687231	0.427773	0.335514	0.667392	0.0357709	0.608312
497.6	0.402843	0.697126	0.425947	0.33039	0.672403	0.0332882	0.610222	0.408687	0.687231	0.427773	0.335497	0.667392	0.0357561	0.608312
497.8	0.402465	0.69803	0.425828	0.330237	0.672069	0.0329992	0.609758	0.408676	0.687231	0.427773	0.335481	0.667392	0.0357413	0.608312
498	0.402447	0.69768	0.425719	0.329648	0.67094	0.0330263	0.609862	0.408665	0.687231	0.427773	0.335465	0.667392	0.0357264	0.608312
498.2	0.401999	0.698177	0.426223	0.329808	0.66995	0.0325283	0.610144	0.408654	0.687231	0.427773	0.335448	0.667392	0.0357116	0.608312
498.4	0.402124	0.698533	0.426675	0.329564	0.670069	0.0321213	0.610708	0.408643	0.687231	0.427773	0.335432	0.667392	0.0356969	0.608312
498.6	0.40205	0.69903	0.426757	0.329972	0.670458	0.0320133	0.610483	0.408632	0.687231	0.427773	0.335416	0.667392	0.035682	0.608312
498.8	0.402041	0.699158	0.427132	0.330564	0.670193	0.0317098	0.611018	0.408622	0.687231	0.427773	0.335399	0.667392	0.0356673	0.608312
499	0.40206	0.69946	0.427484	0.330653	0.670857	0.0317403	0.61092	0.408611	0.687231	0.427773	0.335383	0.667392	0.0356525	0.608312
499.2	0.401985	0.700083	0.42722	0.330959	0.670929	0.0316355	0.610556	0.4086	0.687231	0.427773	0.335367	0.667392	0.0356377	0.608312
499.4	0.402235	0.700751	0.427473	0.330432	0.671491	0.0318295	0.610207	0.408589	0.687231	0.427773	0.335351	0.667392	0.035623	0.608312
499.6	0.402024	0.700573	0.42731	0.331201	0.671925	0.0317187	0.610572	0.408578	0.687231	0.427773	0.335334	0.667392	0.0356082	0.608312
499.8	0.401564	0.700341	0.427093	0.330918	0.671744	0.0311652	0.610428	0.408567	0.687231	0.427773	0.335318	0.667392	0.0355934	0.608312
500	0.401906	0.700254	0.427092	0.330845	0.671995	0.0308572	0.610062	0.408557	0.687231	0.427773	0.335302	0.667392	0.0355787	0.608312
500.2	0.402143	0.699976	0.427023	0.330677	0.671889	0.0305804	0.609789	0.408546	0.687231	0.427773	0.335285	0.667392	0.0355639	0.608312
500.4	0.401937	0.699738	0.426719	0.329946	0.6723	0.0304802	0.609124	0.408535	0.687231	0.427773	0.335269	0.667392	0.0355492	0.608312
500.6	0.40194	0.699101	0.426213	0.329518	0.67201	0.0299757	0.608617	0.408524	0.687231	0.427773	0.335253	0.667392	0.0355345	0.608312
500.8	0.40208	0.698966	0.426297	0.329433	0.672343	0.0298532	0.608265	0.408513	0.687231	0.427773	0.335236	0.667392	0.0355198	0.608312
501	0.401998	0.698829	0.426613	0.329283	0.672005	0.0295028	0.608721	0.408502	0.687231	0.427773	0.33522	0.667392	0.035505	0.608312
501.2	0.401901	0.69856	0.426745	0.329407	0.672197	0.0293843	0.608669	0.408491	0.687231	0.427773	0.335204	0.667392	0.0354903	0.608312
501.4	0.402412	0.698558	0.426892	0.329745	0.672141	0.0298341	0.60911	0.408481	0.687231	0.427773	0.335187	0.667392	0.0354756	0.608312
501.6	0.402101	0.698882	0.427096	0.33011	0.672537	0.0298882	0.609276	0.40847	0.687231	0.427773	0.335171	0.667392	0.0354609	0.608312
501.8	0.402753	0.699229	0.427356	0.330698	0.672601	0.0299625	0.609688	0.408459	0.687231	0.427773	0.335155	0.667392	0.0354462	0.608312
502	0.402558	0.698441	0.427332	0.330708	0.672019	0.0300158	0.610059	0.408448	0.687231	0.427773	0.335138	0.667392	0.0354315	0.608312
502.2	0.402806	0.698957	0.428062	0.331414	0.672644	0.0302436	0.610782	0.408437	0.687231	0.427773	0.335122	0.667392	0.0354168	0.608312
502.4	0.402971	0.699036	0.428897	0.331845	0.673306	0.0307236	0.611136	0.408426	0.687231	0.427773	0.335106	0.667392	0.0354022	0.608312
502.6	0.402641	0.698559	0.429028	0.331655	0.673057	0.0306848	0.61107	0.408416	0.687231	0.427773	0.33509	0.667392	0.0353875	0.608312
502.8	0.402478	0.698442	0.42924	0.331645	0.673059	0.0310137	0.611622	0.408405	0.687231	0.427773	0.335073	0.667392	0.0353728	0.608312
503	0.402931	0.69875	0.429035	0.331808	0.672835	0.0313144	0.611682	0.408394	0.687231	0.427773	0.335057	0.667392	0.0353582	0.608312
503.2	0.402678	0.698784	0.428761	0.331476	0.672472	0.0317151	0.611977	0.408383	0.687231	0.427773	0.335041	0.667392	0.0353435	0.608312
503.4	0.402842	0.698621	0.428399	0.331382	0.672751	0.0320016	0.612431	0.408372	0.687231	0.427773	0.335024	0.667392	0.0353289	0.608312
503.6	0.402805	0.698811	0.428052	0.331362	0.672628	0.0319708	0.61266	0.408361	0.687231	0.427773	0.335008	0.667392	0.0353142	0.608312
503.8	0.402641	0.699364	0.427863	0.330604	0.67282	0.0316789	0.612798	0.40835	0.687231	0.427773	0.334992	0.667392	0.0352996	0.608312
504	0.402916	0.699445	0.4276	0.33066	0.672912	0.0319582	0.612563	0.40834	0.687231	0.427773	0.334975	0.667392	0.035285	0.608312
504.2	0.402905	0.699138	0.427262	0.33009	0.673088	0.0320601	0.612213	0.408329	0.687231	0.427773	0.334959	0.667392	0.0352704	0.608312
504.4	0.403064	0.699269	0.426605	0.329505	0.673653	0.0319871	0.611453	0.408318	0.687231	0.427773	0.334943	0.667392	0.0352558	0.608312
504.6	0.403098	0.699265	0.426493	0.329586	0.672805	0.0316215	0.611333	0.408307	0.687231	0.427773	0.334927	0.667392	0.0352411	0.608312
504.8	0.402529	0.698914	0.426897	0.329259	0.672825	0.0310603	0.611091	0.408296	0.687231	0.427773	0.33491	0.667392	0.0352265	0.608312
505	0.401956	0.69852	0.426546	0.329162	0.672242	0.0304578	0.611285	0.408285	0.687231	0.427773	0.334894	0.667392	0.0352119	0.608312
505.2	0.401417	0.697855	0.425963	0.3293	0.671973	0.0304246	0.610795	0.408275	0.687231	0.427773	0.334878	0.667392	0.0351974	0.608312
505.4	0.401298	0.697493	0.426437	0.329788	0.67232	0.0304194	0.610753	0.408264	0.687231	0.427773	0.334861	0.667392	0.0351828	0.608312
505.6	0.400961	0.697422	0.426295	0.330231	0.672412	0.0303737	0.610813	0.408253	0.687231	0.427773	0.334845	0.667392	0.0351682	0.608312
505.8	0.401402	0.697629	0.426837	0.330582	0.672777	0.0308515	0.610663	0.408242	0.687231	0.427773	0.334829	0.667392	0.0351536	0.608312
506	0.401108	0.697545	0.42657	0.330248	0.672339	0.0309489	0.610362	0.408231	0.687231	0.427773	0.334813	0.667392	0.035139	0.608312
506.2	0.400531	0.697249	0.426958	0.330226	0.6728	0.030904	0.610581	0.40822	0.687231	0.427773	0.334796	0.667392	0.0351245	0.608312
506.4	0.400028	0.696787	0.427136	0.330164	0.672612	0.0302924	0.610014	0.40821	0.687231	0.427773	0.33478	0.667392	0.0351099	0.608312
506.6	0.399222	0.696343	0.426722	0.33	0.67243	0.0298763	0.609742	0.408199	0.687231	0.427773	0.334764	0.667392	0.0350954	0.608312
506.8	0.399543	0.696721	0.42665	0.330112	0.67225	0.0298239	0.609834	0.408188	0.687231	0.427773	0.334747	0.667392	0.0350808	0.608312
507	0.399783	0.696967	0.426531	0.330459	0.672147	0.0297692	0.610326	0.408177	0.687231	0.427773	0.334731	0.667392	0.0350663	0.608312
507.2	0.39983	0.696944	0.426746	0.330172	0.672334	0.0298366	0.61058	0.408166	0.687231	0.427773	0.334715	0.667392	0.0350518	0.608312
507.4	0.400553	0.697445	0.427236	0.33017	0.672618	0.0298304	0.610903	0.408155	0.687231	0.427773	0.334699	0.667392	0.0350372	0.608312
507.6	0.400438	0.697861	0.427312	0.329899	0.672667	0.0295419	0.610998	0.408145	0.687231	0.427773	0.334682	0.667392	0.0350227	0.608312
507.8	0.40002	0.697955	0.427356	0.330381	0.672554	0.0293889	0.611385	0.408134	0.687231	0.427773	0.334666	0.667392	0.0350082	0.608312
508	0.399867	0.6976	0.427183	0.330028	0.672015	0.0289387	0.611452	0.408123	0.687231	0.427773	0.33465	0.667392	0.0349937	0.608312
508.2	0.400872	0.697765	0.427137	0.329508	0.672123	0.0287936	0.61192	0.408112	0.687231	0.427773	0.334633	0.667392	0.0349792	0.608312
508.4	0.401032	0.697986	0.427049	0.329594	0.671398	0.0289483	0.611936	0.408101	0.687231	0.427773	0.334617	0.667392	0.0349647	0.608312
508.6	0.401394	0.698029	0.427338	0.329786	0.670649	0.0288067	0.612819	0.40809	0.687231	0.427773	0.334601	0.667392	0.0349502	0.608312
508.8	0.40161	0.697948	0.427058	0.329647	0.670688	0.0284006	0.613289	0.40808	0.687231	0.427773	0.334585	0.667392	0.0349358	0.608312
509	0.401795	0.69796	0.426713	0.329834	0.670448	0.028314	0.613476	0.408069	0.687231	0.427773	0.334568	0.667392	0.0349213	0.608312
509.2	0.402204	0.698199	0.426937	0.329897	0.670593	0.0286083	0.613234	0.408058	0.687231	0.427773	0.334552	0.667392	0.0349068	0.608312
509.4	0.402998	0.698337	0.427297	0.330163	0.670718	0.0290919	0.613342	0.408047	0.687231	0.427773	0.334536	0.667392	0.0348923	0.608312
509.6	0.403338	0.698637	0.427173	0.330222	0.670702	0.0293888	0.613296	0.408036	0.687231	0.427773	0.334519	0.667392	0.0348779	0.608312
509.8	0.403963	0.699	0.427262	0.330496	0.671635	0.0301332	0.613323	0.408025	0.687231	0.427773	0.334503	0.667392	0.0348634	0.608312
510	0.403576	0.698455	0.427129	0.329808	0.671663	0.0297176	0.612722	0.408015	0.687231	0.427773	0.334487	0.667392	0.034849	0.608312
510.2	0.403027	0.697842	0.427238	0.329893	0.672066	0.0295269	0.612307	0.408004	0.687231	0.427773	0.334471	0.667392	0.0348345	0.608312
510.4	0.402756	0.697977	0.4266	0.330048	0.672693	0.0295303	0.61177	0.407993	0.687231	0.427773	0.334454	0.667392	0.0348201	0.608312
510.6	0.402198	0.697554	0.426087	0.329768	0.672972	0.0293342	0.611925	0.407982	0.687231	0.427773	0.334438	0.667392	0.0348057	0.608312
510.8	0.402902	0.697592	0.426426	0.329832	0.673196	0.0294307	0.612333	0.407971	0.687231	0.427773	0.334422	0.667392	0.0347913	0.608312
511	0.402505	0.697315	0.426852	0.329838	0.673758	0.029583	0.612512	0.40796	0.687231	0.427773	0.334406	0.667392	0.0347768	0.608312
511.2	0.402353	0.697037	0.427024	0.329648	0.674277	0.0295135	0.612192	0.40795	0.687231	0.427773	0.334389	0.667392	0.0347624	0.608312
511.4	0.402631	0.697305	0.427395	0.330055	0.674747	0.0294954	0.612173	0.407939	0.687231	0.427773	0.334373	0.667392	0.034748	0.608312
511.6	0.402164	0.697072	0.427345	0.32976	0.675391	0.0298171	0.612032	0.407928	0.687231	0.427773	0.334357	0.667392	0.0347336	0.608312
511.8	0.402229	0.697507	0.42766	0.329856	0.675179	0.0294899	0.612081	0.407917	0.687231	0.427773	0.33434	0.667392	0.0347192	0.608312
512	0.402068	0.697644	0.427264	0.328895	0.675166	0.0286413	0.612045	0.407906	0.687231	0.427773	0.334324	0.667392	0.0347049	0.608312
512.2	0.402212	0.697476	0.427537	0.328475	0.674816	0.0285856	0.611515	0.407895	0.687231	0.427773	0.334308	0.667392	0.0346905	0.608312
512.4	0.402009	0.698219	0.427522	0.32801	0.675122	0.0285109	0.611377	0.407885	0.687231	0.427773	0.334292	0.667392	0.0346761	0.608312
512.6	0.402512	0.698683	0.427191	0.327624	0.675359	0.0283621	0.611423	0.407874	0.687231	0.427773	0.334275	0.667392	0.0346617	0.608312
512.8	0.402383	0.699176	0.427016	0.327376	0.67498	0.0283532	0.611008	0.407863	0.687231	0.427773	0.334259	0.667392	0.0346474	0.608312
513	0.40215	0.699393	0.427329	0.326951	0.674705	0.02818	0.610399	0.407852	0.687231	0.427773	0.334243	0.667392	0.034633	0.608312
513.2	0.40175	0.699527	0.427275	0.326541	0.674563	0.0287037	0.61044	0.407841	0.687231	0.427773	0.334227	0.667392	0.0346187	0.608312
513.4	0.401403	0.699629	0.426709	0.326428	0.673878	0.0286071	0.610328	0.40783	0.687231	0.427773	0.33421	0.667392	0.0346043	0.608312
513.6	0.40076	0.699606	0.426372	0.32617	0.673302	0.0281745	0.61004	0.40782	0.687231	0.427773	0.334194	0.667392	0.03459	0.608312
513.8	0.400265	0.699799	0.425803	0.326146	0.672778	0.0284394	0.60984	0.407809	0.687231	0.427773	0.334178	0.667392	0.0345756	0.608312
514	0.399472	0.698884	0.425605	0.325516	0.671972	0.0277086	0.609367	0.407798	0.687231	0.427773	0.334162	0.667392	0.0345613	0.608312
514.2	0.399126	0.698518	0.424743	0.325915	0.671557	0.028341	0.609809	0.407787	0.687231	0.427773	0.334145	0.667392	0.034547	0.608312
514.4	0.398889	0.698155	0.42446	0.326601	0.670969	0.0283391	0.610191	0.407776	0.687231	0.427773	0.334129	0.667392	0.0345327	0.608312
514.6	0.398699	0.697356	0.424234	0.327146	0.670584	0.0283647	0.610713	0.407765	0.687231	0.427773	0.334113	0.667392	0.0345184	0.608312
514.8	0.399335	0.696786	0.424167	0.327946	0.670214	0.0284563	0.610732	0.407755	0.687231	0.427773	0.334097	0.667392	0.0345041	0.608312
515	0.398971	0.697016	0.423939	0.328542	0.670404	0.0286227	0.61082	0.407744	0.687231	0.427773	0.33408	0.667392	0.0344898	0.608312
515.2	0.399368	0.697235	0.424109	0.329113	0.670788	0.0288761	0.611102	0.407733	0.687231	0.427773	0.334064	0.667392	0.0344755	0.608312
515.4	0.399863	0.697299	0.424764	0.329596	0.67099	0.0291082	0.611471	0.407722	0.687231	0.427773	0.334048	0.667392	0.0344612	0.608312
515.6	0.400297	0.697557	0.424996	0.329361	0.671511	0.0291595	0.611895	0.407711	0.687231	0.427773	0.334032	0.667392	0.0344469	0.608312
515.8	0.400338	0.698127	0.424978	0.329742	0.671912	0.0286441	0.611673	0.407701	0.687231	0.427773	0.334015	0.667392	0.0344326	0.608312
516	0.400115	0.697819	0.424816	0.329277	0.672218	0.028456	0.611361	0.40769	0.687231	0.427773	0.333999	0.667392	0.0344184	0.608312
516.2	0.401164	0.698511	0.425379	0.329916	0.672755	0.0288347	0.611189	0.407679	0.687231	0.427773	0.333983	0.667392	0.0344041	0.608312
516.4	0.401772	0.699195	0.425313	0.330136	0.673434	0.0289084	0.611719	0.407668	0.687231	0.427773	0.333967	0.667392	0.0343898	0.608312
516.6	0.402378	0.699086	0.425915	0.330424	0.673611	0.0296215	0.611643	0.407657	0.687231	0.427773	0.33395	0.667392	0.0343756	0.608312
516.8	0.402292	0.699338	0.426616	0.330389	0.673558	0.0294619	0.611577	0.407646	0.687231	0.427773	0.333934	0.667392	0.0343613	0.608312
517	0.402424	0.699448	0.427367	0.330195	0.673987	0.0296851	0.611526	0.407636	0.687231	0.427773	0.333918	0.667392	0.0343471	0.608312
517.2	0.402616	0.699716	0.427524	0.330173	0.674099	0.0297033	0.6117	0.407625	0.687231	0.427773	0.333902	0.667392	0.0343329	0.608312
517.4	0.402824	0.700177	0.427198	0.330239	0.673975	0.0297056	0.611854	0.407614	0.687231	0.427773	0.333885	0.667392	0.0343187	0.608312
517.6	0.403059	0.700332	0.427331	0.329853	0.673923	0.0296198	0.612099	0.407603	0.687231	0.427773	0.333869	0.667392	0.0343044	0.608312
517.8	0.402838	0.700308	0.427348	0.329383	0.674224	0.0295311	0.612134	0.407592	0.687231	0.427773	0.333853	0.667392	0.0342902	0.608312
518	0.402582	0.699459	0.427861	0.329078	0.674174	0.0293366	0.611558	0.407581	0.687231	0.427773	0.333837	0.667392	0.034276	0.608312
518.2	0.402456	0.699125	0.427639	0.32893	0.67385	0.0292677	0.611738	0.407571	0.687231	0.427773	0.33382	0.667392	0.0342618	0.608312
518.4	0.402578	0.699096	0.427492	0.328977	0.6737	0.0287655	0.611978	0.40756	0.687231	0.427773	0.333804	0.667392	0.0342476	0.608312
518.6	0.40212	0.698723	0.427623	0.328714	0.673889	0.0285497	0.612282	0.407549	0.687231	0.427773	0.333788	0.667392	0.0342334	0.608312
518.8	0.40224	0.698367	0.427342	0.328505	0.673697	0.0283714	0.611749	0.407538	0.687231	0.427773	0.333772	0.667392	0.0342192	0.608312
519	0.401885	0.698994	0.42824	0.32841	0.674041	0.0285632	0.612371	0.407527	0.687231	0.427773	0.333755	0.667392	0.0342051	0.608312
519.2	0.402008	0.699002	0.428964	0.32832	0.67447	0.0291288	0.612687	0.407517	0.687231	0.427773	0.333739	0.667392	0.0341909	0.608312
519.4	0.401725	0.698536	0.428995	0.328223	0.674646	0.0292437	0.612962	0.407506	0.687231	0.427773	0.333723	0.667392	0.0341767	0.608312
519.6	0.402044	0.698904	0.42881	0.328577	0.675145	0.0293278	0.613128	0.407495	0.687231	0.427773	0.333707	0.667392	0.0341625	0.608312
519.8	0.401263	0.698593	0.428869	0.328869	0.675042	0.0298177	0.612455	0.407484	0.687231	0.427773	0.33369	0.667392	0.0341484	0.608312
520	0.401341	0.698041	0.428911	0.329037	0.674768	0.0299721	0.61218	0.407473	0.687231	0.427773	0.333674	0.667392	0.0341342	0.608312
520.2	0.4014	0.698921	0.429377	0.329634	0.67492	0.0304347	0.612103	0.407462	0.687231	0.427773	0.333658	0.667392	0.0341201	0.608312
520.4	0.4011	0.698383	0.43003	0.329566	0.674965	0.0305483	0.612092	0.407452	0.687231	0.427773	0.333642	0.667392	0.034106	0.608312
520.6	0.401662	0.698372	0.430828	0.330251	0.675133	0.0310357	0.612204	0.407441	0.687231	0.427773	0.333625	0.667392	0.0340918	0.608312
520.8	0.401304	0.698902	0.430807	0.330232	0.675133	0.0306812	0.612062	0.40743	0.687231	0.427773	0.333609	0.667392	0.0340777	0.608312
521	0.401475	0.698699	0.43011	0.330033	0.675191	0.030966	0.611652	0.407419	0.687231	0.427773	0.333593	0.667392	0.0340636	0.608312
521.2	0.401196	0.698473	0.429401	0.32956	0.674768	0.0305288	0.611375	0.407408	0.687231	0.427773	0.333577	0.667392	0.0340495	0.608312
521.4	0.400822	0.697972	0.428903	0.329234	0.674897	0.0305651	0.611454	0.407398	0.687231	0.427773	0.333561	0.667392	0.0340354	0.608312
521.6	0.400668	0.697447	0.428879	0.328561	0.674467	0.0293786	0.610458	0.407387	0.687231	0.427773	0.333544	0.667392	0.0340213	0.608312
521.8	0.400804	0.697348	0.428995	0.328304	0.674434	0.0288092	0.610483	0.407376	0.687231	0.427773	0.333528	0.667392	0.0340072	0.608312
522	0.400396	0.696716	0.428588	0.327641	0.673664	0.0282698	0.609793	0.407365	0.687231	0.427773	0.333512	0.667392	0.0339931	0.608312
522.2	0.401024	0.696418	0.428392	0.327824	0.673683	0.0279602	0.610766	0.407354	0.687231	0.427773	0.333496	0.667392	0.033979	0.608312
522.4	0.40142	0.696576	0.428206	0.328169	0.673631	0.0275935	0.610824	0.407344	0.687231	0.427773	0.333479	0.667392	0.0339649	0.608312
522.6	0.401405	0.696752	0.42879	0.328248	0.673442	0.027646	0.611385	0.407333	0.687231	0.427773	0.333463	0.667392	0.0339508	0.608312
522.8	0.401109	0.696317	0.42825	0.328127	0.672792	0.0270398	0.611422	0.407322	0.687231	0.427773	0.333447	0.667392	0.0339368	0.608312
523	0.401312	0.696516	0.428763	0.32846	0.672945	0.0270692	0.612247	0.407311	0.687231	0.427773	0.333431	0.667392	0.0339227	0.608312
523.2	0.401563	0.696689	0.428552	0.328716	0.672985	0.0273838	0.612707	0.4073	0.687231	0.427773	0.333415	0.667392	0.0339086	0.608312
523.4	0.401742	0.696578	0.42841	0.328545	0.672562	0.0267852	0.612771	0.407289	0.687231	0.427773	0.333398	0.667392	0.0338946	0.608312
523.6	0.402157	0.696777	0.428279	0.32867	0.672192	0.0267102	0.612791	0.407279	0.687231	0.427773	0.333382	0.667392	0.0338806	0.608312
523.8	0.4017	0.696863	0.428444	0.328883	0.672395	0.0268495	0.612509	0.407268	0.687231	0.427773	0.333366	0.667392	0.0338665	0.608312
524	0.401229	0.697435	0.42842	0.329066	0.672346	0.0265361	0.612587	0.407257	0.687231	0.427773	0.33335	0.667392	0.0338525	0.608312
524.2	0.400871	0.698258	0.428687	0.328416	0.672408	0.0269088	0.612872	0.407246	0.687231	0.427773	0.333333	0.667392	0.0338384	0.608312
524.4	0.400963	0.698149	0.428984	0.328394	0.672487	0.0273875	0.613443	0.407235	0.687231	0.427773	0.333317	0.667392	0.0338244	0.608312
524.6	0.40102	0.69827	0.428552	0.328992	0.672139	0.0275935	0.613547	0.407225	0.687231	0.427773	0.333301	0.667392	0.0338104	0.608312
524.8	0.400442	0.698322	0.427754	0.328386	0.672208	0.027817	0.613156	0.407214	0.687231	0.427773	0.333285	0.667392	0.0337964	0.608312
525	0.400646	0.697968	0.427222	0.328095	0.672345	0.0278492	0.613061	0.407203	0.687231	0.427773	0.333269	0.667392	0.0337824	0.608312
525.2	0.400524	0.697708	0.427212	0.327711	0.672309	0.0277587	0.613082	0.407192	0.687231	0.427773	0.333252	0.667392	0.0337684	0.608312
525.4	0.400336	0.697321	0.427471	0.327855	0.67251	0.0278594	0.613021	0.407181	0.687231	0.427773	0.333236	0.667392	0.0337544	0.608312
525.6	0.400656	0.697336	0.42753	0.328079	0.672272	0.027632	0.612647	0.407171	0.687231	0.427773	0.33322	0.667392	0.0337404	0.608312
525.8	0.40118	0.697808	0.427344	0.328357	0.672786	0.0281585	0.613333	0.40716	0.687231	0.427773	0.333204	0.667392	0.0337264	0.608312
526	0.400784	0.697938	0.426962	0.328543	0.672693	0.0279355	0.612938	0.407149	0.687231	0.427773	0.333187	0.667392	0.0337125	0.608312
526.2	0.401887	0.698259	0.427143	0.329057	0.67332	0.028223	0.612951	0.407138	0.687231	0.427773	0.333171	0.667392	0.0336985	0.608312
526.4	0.401707	0.698637	0.427058	0.328902	0.673118	0.0279935	0.612847	0.407127	0.687231	0.427773	0.333155	0.667392	0.0336845	0.608312
526.6	0.401428	0.699022	0.426972	0.329053	0.673235	0.0280806	0.61316	0.407116	0.687231	0.427773	0.333139	0.667392	0.0336706	0.608312
526.8	0.40106	0.698856	0.426627	0.329259	0.672831	0.0275289	0.61301	0.407106	0.687231	0.427773	0.333123	0.667392	0.0336566	0.608312
527	0.40153	0.699496	0.426415	0.32929	0.673141	0.0277313	0.612622	0.407095	0.687231	0.427773	0.333106	0.667392	0.0336427	0.608312
527.2	0.401727	0.699761	0.426903	0.329297	0.673233	0.0276604	0.612247	0.407084	0.687231	0.427773	0.33309	0.667392	0.0336287	0.608312
527.4	0.401946	0.700072	0.427259	0.329142	0.672971	0.0274121	0.611815	0.407073	0.687231	0.427773	0.333074	0.667392	0.0336148	0.608312
527.6	0.401669	0.699906	0.427264	0.329005	0.672864	0.0274565	0.61142	0.407062	0.687231	0.427773	0.333058	0.667392	0.0336009	0.608312
527.8	0.400971	0.700129	0.42744	0.329002	0.673171	0.0274727	0.611092	0.407052	0.687231	0.427773	0.333042	0.667392	0.0335869	0.608312
528	0.400139	0.699501	0.427334	0.328525	0.672577	0.0272273	0.61068	0.407041	0.687231	0.427773	0.333025	0.667392	0.033573	0.608312
528.2	0.399983	0.69888	0.427434	0.328063	0.672473	0.0276661	0.610639	0.40703	0.687231	0.427773	0.333009	0.667392	0.0335591	0.608312
528.4	0.400135	0.698607	0.427456	0.328574	0.672544	0.0278407	0.61046	0.407019	0.687231	0.427773	0.332993	0.667392	0.0335452	0.608312
528.6	0.399742	0.697872	0.427593	0.328745	0.672341	0.0276584	0.609982	0.407008	0.687231	0.427773	0.332977	0.667392	0.0335313	0.608312
528.8	0.399885	0.697337	0.427465	0.327717	0.672345	0.0275973	0.610163	0.406998	0.687231	0.427773	0.332961	0.667392	0.0335174	0.608312
529	0.39993	0.697317	0.427443	0.327657	0.67254	0.0273349	0.610305	0.406987	0.687231	0.427773	0.332944	0.667392	0.0335035	0.608312
529.2	0.399836	0.697101	0.427805	0.327327	0.672171	0.0271496	0.610444	0.406976	0.687231	0.427773	0.332928	0.667392	0.0334897	0.608312
529.4	0.40027	0.69688	0.428124	0.327752	0.672385	0.0273263	0.610412	0.406965	0.687231	0.427773	0.332912	0.667392	0.0334758	0.608312
529.6	0.400512	0.696926	0.427971	0.328129	0.673102	0.0273347	0.610716	0.406954	0.687231	0.427773	0.332896	0.667392	0.0334619	0.608312
529.8	0.400248	0.697336	0.427903	0.328407	0.673381	0.0271121	0.611312	0.406944	0.687231	0.427773	0.33288	0.667392	0.033448	0.608312
530	0.400893	0.69746	0.42833	0.327988	0.67374	0.0267289	0.611112	0.406933	0.687231	0.427773	0.332863	0.667392	0.0334342	0.608312
530.2	0.401322	0.697207	0.427973	0.327633	0.673861	0.0268909	0.611384	0.406922	0.687231	0.427773	0.332847	0.667392	0.0334203	0.608312
530.4	0.400998	0.69742	0.428224	0.327893	0.674042	0.0272299	0.611949	0.406911	0.687231	0.427773	0.332831	0.667392	0.0334065	0.608312
530.6	0.401484	0.697845	0.428069	0.328479	0.674669	0.0274103	0.612287	0.4069	0.687231	0.427773	0.332815	0.667392	0.0333926	0.608312
530.8	0.401606	0.698102	0.4278	0.328717	0.674903	0.0274054	0.611999	0.40689	0.687231	0.427773	0.332799	0.667392	0.0333788	0.608312
531	0.401738	0.698702	0.427852	0.328749	0.675111	0.0282853	0.611955	0.406879	0.687231	0.427773	0.332782	0.667392	0.033365	0.608312
531.2	0.401976	0.698521	0.428431	0.328994	0.675287	0.0286063	0.612133	0.406868	0.687231	0.427773	0.332766	0.667392	0.0333511	0.608312
531.4	0.401844	0.698545	0.427946	0.3292	0.675323	0.028771	0.612062	0.406857	0.687231	0.427773	0.33275	0.667392	0.0333373	0.608312
531.6	0.401316	0.698304	0.427591	0.328861	0.674995	0.0287366	0.611811	0.406846	0.687231	0.427773	0.332734	0.667392	0.0333235	0.608312
531.8	0.400701	0.698537	0.427404	0.32902	0.675198	0.0287566	0.61207	0.406836	0.687231	0.427773	0.332718	0.667392	0.0333097	0.608312
532	0.400348	0.697774	0.427053	0.328607	0.674877	0.0286431	0.611866	0.406825	0.687231	0.427773	0.332702	0.667392	0.0332959	0.608312
532.2	0.400218	0.698235	0.426643	0.328532	0.674917	0.0287382	0.612186	0.406814	0.687231	0.427773	0.332685	0.667392	0.0332821	0.608312
532.4	0.400218	0.698326	0.426331	0.32868	0.675322	0.0290272	0.611877	0.406803	0.687231	0.427773	0.332669	0.667392	0.0332683	0.608312
532.6	0.399818	0.697775	0.426254	0.327824	0.674963	0.0286879	0.611645	0.406792	0.687231	0.427773	0.332653	0.667392	0.0332545	0.608312
532.8	0.399975	0.697525	0.42569	0.327426	0.675014	0.0288998	0.61181	0.406782	0.687231	0.427773	0.332637	0.667392	0.0332407	0.608312
533	0.399642	0.697625	0.425539	0.327724	0.67519	0.0289275	0.611713	0.406771	0.687231	0.427773	0.332621	0.667392	0.033227	0.608312
533.2	0.399914	0.697317	0.42606	0.327741	0.675408	0.0287276	0.611859	0.40676	0.687231	0.427773	0.332604	0.667392	0.0332132	0.608312
533.4	0.399998	0.696617	0.425768	0.328198	0.675886	0.0287342	0.611937	0.406749	0.687231	0.427773	0.332588	0.667392	0.0331994	0.608312
533.6	0.399086	0.696063	0.425523	0.328033	0.675751	0.0286635	0.612222	0.406738	0.687231	0.427773	0.332572	0.667392	0.0331857	0.608312
533.8	0.399124	0.695828	0.425843	0.327765	0.675523	0.0280716	0.612128	0.406728	0.687231	0.427773	0.332556	0.667392	0.0331719	0.608312
534	0.39955	0.695887	0.426058	0.327316	0.675375	0.0279218	0.612332	0.406717	0.687231	0.427773	0.33254	0.667392	0.0331582	0.608312
534.2	0.399254	0.695973	0.425956	0.327659	0.675119	0.028112	0.612968	0.406706	0.687231	0.427773	0.332524	0.667392	0.0331444	0.608312
534.4	0.398989	0.696212	0.426558	0.327658	0.675106	0.0278151	0.613321	0.406695	0.687231	0.427773	0.332507	0.667392	0.0331307	0.608312
534.6	0.399342	0.696255	0.426908	0.327784	0.675109	0.0275422	0.613171	0.406684	0.687231	0.427773	0.332491	0.667392	0.033117	0.608312
534.8	0.399198	0.696436	0.42694	0.327973	0.675026	0.027388	0.612939	0.406674	0.687231	0.427773	0.332475	0.667392	0.0331033	0.608312
535	0.399328	0.696879	0.427272	0.32801	0.675011	0.0273495	0.613243	0.406663	0.687231	0.427773	0.332459	0.667392	0.0330895	0.608312
535.2	0.399328	0.696719	0.42776	0.328115	0.674939	0.0269487	0.613293	0.406652	0.687231	0.427773	0.332443	0.667392	0.0330758	0.608312
535.4	0.399752	0.69768	0.428082	0.328198	0.674718	0.026625	0.613355	0.406641	0.687231	0.427773	0.332426	0.667392	0.0330621	0.608312
535.6	0.399478	0.698194	0.428826	0.327736	0.674314	0.0265861	0.613334	0.40663	0.687231	0.427773	0.33241	0.667392	0.0330484	0.608312
535.8	0.399015	0.698149	0.429034	0.327562	0.673583	0.026113	0.613135	0.40662	0.687231	0.427773	0.332394	0.667392	0.0330347	0.608312
536	0.399336	0.698281	0.428967	0.327068	0.673197	0.0258525	0.613023	0.406609	0.687231	0.427773	0.332378	0.667392	0.033021	0.608312
536.2	0.399632	0.698795	0.428512	0.327102	0.673294	0.0257891	0.612811	0.406598	0.687231	0.427773	0.332362	0.667392	0.0330073	0.608312
536.4	0.400022	0.69914	0.428624	0.327629	0.673408	0.0259334	0.611971	0.406587	0.687231	0.427773	0.332346	0.667392	0.0329937	0.608312
536.6	0.400187	0.698803	0.428634	0.327352	0.673268	0.0255435	0.611698	0.406576	0.687231	0.427773	0.332329	0.667392	0.03298	0.608312
536.8	0.400477	0.698648	0.428429	0.327408	0.673348	0.0260231	0.611929	0.406566	0.687231	0.427773	0.332313	0.667392	0.0329663	0.608312
537	0.399914	0.698508	0.428365	0.327574	0.673306	0.0254443	0.611631	0.406555	0.687231	0.427773	0.332297	0.667392	0.0329527	0.608312
537.2	0.400051	0.69795	0.428106	0.327718	0.673332	0.0250047	0.611167	0.406544	0.687231	0.427773	0.332281	0.667392	0.032939	0.608312
537.4	0.400101	0.697409	0.427698	0.327926	0.673421	0.0250109	0.610999	0.406533	0.687231	0.427773	0.332265	0.667392	0.0329254	0.608312
537.6	0.400322	0.6971	0.427495	0.32753	0.673448	0.0254078	0.610968	0.406522	0.687231	0.427773	0.332249	0.667392	0.0329117	0.608312
[truncated: 1,001 more rows]

## Sheet: Hexapro-SS-2W
Time	Data (CoV91-27)	Data (B3-1)	Data (CC40.8)	Data (CoV44-79)	Data (IgG22)	Data (N3-1)	Data (S2P6)	Fit (CoV91-27)	Fit (B3-1)	Fit (CC40.8)	Fit (CoV44-79)	Fit (IgG22)	Fit (N3-1)	Fit (S2P6)
138	0.0014923	-0.0058761	-0.0011892	0.0013505	0.0102512	-0.0027732	0.00528376	0	0	0	0	0	0	0
138.2	0.00165202	-0.0056263	-0.0002968	0.00135167	0.0123735	-0.0028099	0.00669758	0.00045856	0.00051185	0.00110679	0.00043871	0.00301282	0.00554161	0.00220042
138.4	0.00265869	-0.0048663	0.00096156	0.0021976	0.0154357	-0.0023306	0.00894894	0.00091633	0.00102316	0.00221121	0.00087684	0.00601337	0.00556422	0.00439351
138.6	0.00304367	-0.0047355	0.00176338	0.00258572	0.0178954	-0.0025394	0.0106038	0.00137331	0.00153392	0.00331326	0.0013144	0.00900169	0.00556432	0.00657928
138.8	0.00386263	-0.0043431	0.00275279	0.00287854	0.0211753	-0.0026704	0.0128791	0.0018295	0.00204412	0.00441296	0.00175138	0.0119778	0.00556432	0.00875778
139	0.00499	-0.0036718	0.0041858	0.00379067	0.0251419	-0.0022282	0.0156983	0.00228491	0.00255378	0.00551029	0.00218778	0.0149418	0.00556432	0.010929
139.2	0.00550601	-0.0031736	0.00577614	0.00421879	0.0289038	-0.0019889	0.0184363	0.00273952	0.00306289	0.00660528	0.0026236	0.0178938	0.00556432	0.013093
139.4	0.00601021	-0.0029696	0.00734789	0.00469437	0.0332332	-0.0017725	0.0215812	0.00319335	0.00357146	0.00769792	0.00305885	0.0208337	0.00556432	0.0152498
139.6	0.0064853	-0.0025176	0.00894285	0.00535813	0.037711	-0.0013343	0.0243147	0.0036464	0.00407948	0.00878822	0.00349353	0.0237616	0.00556432	0.0173994
139.8	0.00698899	-0.0016634	0.0107071	0.00578512	0.0423558	-0.0010166	0.0271078	0.00409866	0.00458695	0.00987618	0.00392764	0.0266776	0.00556432	0.0195418
140	0.00777612	-0.0009267	0.0127782	0.00645777	0.0469296	-0.0004125	0.0299922	0.00455015	0.00509388	0.0109618	0.00436117	0.0295818	0.00556432	0.0216771
140.2	0.00813835	-0.0004321	0.0140452	0.00683532	0.0510172	-7.423e-05	0.0323867	0.00500085	0.00560026	0.0120451	0.00479413	0.032474	0.00556432	0.0238053
140.4	0.0086354	-6.374e-05	0.0151596	0.0077572	0.0559058	8.615e-05	0.0346677	0.00545078	0.0061061	0.0131261	0.00522651	0.0353545	0.00556432	0.0259264
140.6	0.0085765	0.00036048	0.0166528	0.00742917	0.059707	-2.782e-05	0.0371077	0.00589992	0.0066114	0.0142048	0.00565833	0.0382233	0.00556432	0.0280404
140.8	0.0086695	0.00072509	0.0180158	0.00741988	0.0631646	0.00019151	0.0394628	0.0063483	0.00711615	0.0152811	0.00608958	0.0410804	0.00556432	0.0301473
141	0.00918917	0.00148934	0.0193834	0.00776246	0.0674532	0.00035946	0.0415666	0.00679589	0.00762036	0.0163552	0.00652026	0.0439258	0.00556432	0.0322473
141.2	0.00956124	0.00256488	0.0202546	0.00824204	0.071968	0.00023105	0.0439959	0.00724272	0.00812403	0.0174269	0.00695037	0.0467597	0.00556432	0.0343402
141.4	0.0102319	0.00319085	0.0214652	0.00845745	0.0758723	0.00019467	0.0462881	0.00768877	0.00862716	0.0184964	0.00737991	0.049582	0.00556432	0.0364262
141.6	0.0108215	0.00384297	0.0224466	0.00840182	0.0803452	0.00038669	0.0487473	0.00813405	0.00912975	0.0195635	0.00780889	0.0523928	0.00556432	0.0385052
141.8	0.0109712	0.00452271	0.0234073	0.00847874	0.0838201	0.00072918	0.0510533	0.00857857	0.0096318	0.0206284	0.0082373	0.0551921	0.00556432	0.0405773
142	0.0114362	0.00510531	0.0247639	0.00896775	0.0882348	0.00085414	0.0539745	0.00902231	0.0101333	0.021691	0.00866515	0.05798	0.00556432	0.0426425
142.2	0.0120609	0.00622137	0.0260076	0.00987564	0.0923721	0.00085575	0.0567835	0.00946529	0.0106343	0.0227513	0.00909243	0.0607566	0.00556432	0.0447008
142.4	0.0133684	0.00723775	0.0273699	0.0109509	0.0968035	0.00140241	0.0598681	0.00990751	0.0111347	0.0238094	0.00951915	0.0635219	0.00556432	0.0467522
142.6	0.0139039	0.00764668	0.0279807	0.010991	0.100111	0.00102116	0.0619448	0.010349	0.0116346	0.0248651	0.00994531	0.0662759	0.00556432	0.0487968
142.8	0.0143434	0.0083895	0.0291888	0.0116234	0.103871	0.00118876	0.0646467	0.0107896	0.012134	0.0259187	0.0103709	0.0690187	0.00556432	0.0508346
143	0.0154178	0.00953816	0.0310181	0.0129012	0.107696	0.00211792	0.0673898	0.0112296	0.0126328	0.0269699	0.0107959	0.0717503	0.00556432	0.0528656
143.2	0.0152662	0.0098071	0.0325483	0.0129307	0.111254	0.00203041	0.0699996	0.0116687	0.0131311	0.0280189	0.0112204	0.0744707	0.00556432	0.0548898
143.4	0.0155833	0.0100297	0.0338245	0.0134375	0.11519	0.00210723	0.0727493	0.0121072	0.0136288	0.0290657	0.0116443	0.0771801	0.00556432	0.0569073
143.6	0.0159174	0.0108876	0.0354163	0.0138869	0.118587	0.00242031	0.0747771	0.0125448	0.014126	0.0301102	0.0120677	0.0798785	0.00556432	0.058918
143.8	0.0164272	0.0117192	0.0367509	0.0142828	0.121929	0.00247226	0.0767488	0.0129817	0.0146227	0.0311525	0.0124905	0.0825658	0.00556432	0.0609221
144	0.0167522	0.0119993	0.037958	0.0146339	0.125379	0.00273874	0.0789911	0.0134178	0.0151189	0.0321925	0.0129127	0.0852422	0.00556432	0.0629195
144.2	0.0168881	0.0119332	0.0386736	0.0146744	0.128619	0.00228295	0.0811223	0.0138532	0.0156145	0.0332303	0.0133344	0.0879077	0.00556432	0.0649102
144.4	0.0173498	0.0121594	0.0398206	0.0151279	0.132082	0.00194839	0.0832072	0.0142879	0.0161096	0.0342659	0.0137555	0.0905623	0.00556432	0.0668943
144.6	0.0174745	0.0124163	0.0413238	0.0148089	0.134898	0.00176644	0.0855951	0.0147217	0.0166041	0.0352993	0.0141761	0.0932062	0.00556432	0.0688717
144.8	0.01764	0.0127431	0.0421393	0.0147929	0.137633	0.00178249	0.0873234	0.0151549	0.0170981	0.0363305	0.0145961	0.0958392	0.00556432	0.0708426
145	0.0184552	0.0138181	0.043087	0.0155805	0.141048	0.00136541	0.0894638	0.0155873	0.0175916	0.0373594	0.0150156	0.0984615	0.00556432	0.0728069
145.2	0.0190255	0.0141691	0.0446839	0.0163854	0.144293	0.00154479	0.0917725	0.0160189	0.0180846	0.0383862	0.0154345	0.101073	0.00556432	0.0747647
145.4	0.0193141	0.0142395	0.0458049	0.0167682	0.147548	0.00181727	0.0939543	0.0164498	0.018577	0.0394107	0.0158528	0.103674	0.00556432	0.0767159
145.6	0.0193717	0.0146427	0.0469189	0.0174564	0.150767	0.0016384	0.0962553	0.01688	0.0190689	0.0404331	0.0162706	0.106265	0.00556432	0.0786607
145.8	0.0200537	0.0149549	0.0483095	0.0180606	0.154117	0.00112714	0.0988096	0.0173094	0.0195603	0.0414532	0.0166879	0.108844	0.00556432	0.0805989
146	0.021157	0.0156693	0.049314	0.0188313	0.157851	0.00091894	0.101258	0.017738	0.0200512	0.0424712	0.0171046	0.111414	0.00556432	0.0825307
146.2	0.0218791	0.0166564	0.0506256	0.0196987	0.16148	0.00118038	0.104017	0.018166	0.0205415	0.043487	0.0175207	0.113973	0.00556432	0.0844561
146.4	0.022146	0.0169452	0.0517739	0.0204053	0.165236	0.00145654	0.106553	0.0185931	0.0210313	0.0445006	0.0179363	0.116521	0.00556432	0.086375
146.6	0.0224131	0.017728	0.0529774	0.0211144	0.167996	0.00132761	0.108637	0.0190196	0.0215205	0.0455121	0.0183514	0.119059	0.00556432	0.0882876
146.8	0.0226127	0.0184419	0.0542386	0.0223139	0.171129	0.00152526	0.111214	0.0194453	0.0220093	0.0465213	0.0187659	0.121587	0.00556432	0.0901937
147	0.0236073	0.0194926	0.0556094	0.0231312	0.174611	0.00195015	0.114064	0.0198703	0.0224975	0.0475285	0.0191798	0.124104	0.00556432	0.0920935
147.2	0.0231064	0.019708	0.0564033	0.0231831	0.178089	0.00173168	0.116606	0.0202945	0.0229852	0.0485334	0.0195932	0.126611	0.00556432	0.093987
147.4	0.0229738	0.0199588	0.0576686	0.023545	0.180879	0.00172611	0.118944	0.020718	0.0234723	0.0495362	0.0200061	0.129108	0.00556432	0.0958742
147.6	0.0232393	0.0205727	0.0588096	0.024074	0.183345	0.00189073	0.121005	0.0211408	0.023959	0.0505369	0.0204184	0.131595	0.00556432	0.0977551
147.8	0.0230036	0.0209848	0.0593531	0.0243085	0.186502	0.00181462	0.122947	0.0215629	0.0244451	0.0515354	0.0208302	0.134072	0.00556432	0.0996297
148	0.023088	0.0214826	0.0605705	0.0244078	0.189558	0.00128091	0.125034	0.0219842	0.0249307	0.0525318	0.0212415	0.136538	0.00556432	0.101498
148.2	0.0235395	0.0215511	0.0618486	0.0242949	0.192017	0.00080169	0.127293	0.0224048	0.0254158	0.053526	0.0216521	0.138995	0.00556432	0.10336
148.4	0.0233427	0.021896	0.0624551	0.0240824	0.19456	0.00055991	0.128948	0.0228246	0.0259003	0.0545181	0.0220623	0.141441	0.00556432	0.105216
148.6	0.023658	0.0224757	0.0638843	0.0233737	0.19754	0.00066175	0.131774	0.0232438	0.0263844	0.0555081	0.0224719	0.143878	0.00556432	0.107066
148.8	0.0237658	0.0232101	0.0647901	0.0235264	0.200136	0.00041523	0.133769	0.0236622	0.0268679	0.056496	0.022881	0.146304	0.00556432	0.108909
149	0.0246626	0.0242638	0.0665344	0.0246714	0.203409	0.00066815	0.136258	0.0240799	0.0273509	0.0574817	0.0232895	0.148721	0.00556432	0.110747
149.2	0.0248267	0.0244971	0.0678567	0.0251867	0.20637	0.00105388	0.138216	0.0244969	0.0278334	0.0584653	0.0236975	0.151128	0.00556432	0.112578
149.4	0.0248273	0.0246303	0.0687381	0.025281	0.208837	0.00057944	0.139963	0.0249131	0.0283153	0.0594469	0.024105	0.153525	0.00556432	0.114403
149.6	0.0254562	0.0251324	0.0698418	0.0255402	0.211145	2.874e-05	0.141325	0.0253287	0.0287968	0.0604263	0.0245119	0.155912	0.00556432	0.116223
149.8	0.0263537	0.0255532	0.0710461	0.025809	0.214255	-0.000292	0.143283	0.0257435	0.0292777	0.0614036	0.0249183	0.15829	0.00556432	0.118036
150	0.0264891	0.0260241	0.0720582	0.0264867	0.216994	-0.0001551	0.144958	0.0261576	0.0297581	0.0623788	0.0253241	0.160658	0.00556432	0.119843
150.2	0.0264646	0.0267753	0.0732201	0.02714	0.2203	0.00015514	0.147586	0.0265709	0.030238	0.063352	0.0257294	0.163016	0.00556432	0.121644
150.4	0.0266582	0.0269569	0.0743588	0.0272167	0.222789	7.736e-05	0.14937	0.0269836	0.0307174	0.064323	0.0261342	0.165364	0.00556432	0.123439
150.6	0.0273503	0.0282761	0.075923	0.0276241	0.225606	0.0007758	0.151727	0.0273956	0.0311962	0.065292	0.0265384	0.167703	0.00556432	0.125228
150.8	0.0278056	0.0292704	0.0769734	0.0282708	0.228726	0.0011201	0.154184	0.0278068	0.0316746	0.0662589	0.0269422	0.170033	0.00556432	0.127011
151	0.0285832	0.0297504	0.078136	0.0283653	0.231828	0.00141014	0.156616	0.0282173	0.0321524	0.0672237	0.0273453	0.172353	0.00556432	0.128788
151.2	0.0287799	0.0303389	0.0796829	0.0284305	0.23486	0.00159009	0.158476	0.0286272	0.0326298	0.0681865	0.027748	0.174663	0.00556432	0.130559
151.4	0.029496	0.0305423	0.080841	0.0286202	0.237151	0.0015346	0.160358	0.0290363	0.0331066	0.0691472	0.0281501	0.176965	0.00556432	0.132324
151.6	0.0303027	0.0315319	0.0818166	0.0293929	0.239861	0.00196155	0.16253	0.0294447	0.0335829	0.0701058	0.0285517	0.179256	0.00556432	0.134084
151.8	0.0304931	0.0319153	0.0829571	0.0295405	0.242638	0.0021713	0.164445	0.0298524	0.0340587	0.0710624	0.0289527	0.181539	0.00556432	0.135837
152	0.0309883	0.03245	0.0843441	0.0299995	0.244819	0.00174125	0.16655	0.0302594	0.0345339	0.072017	0.0293532	0.183812	0.00556432	0.137585
152.2	0.0313716	0.0326576	0.0852131	0.0302169	0.247388	0.00250254	0.168668	0.0306657	0.0350087	0.0729695	0.0297532	0.186076	0.00556432	0.139327
152.4	0.0316653	0.0332684	0.0859784	0.0306486	0.2503	0.00273988	0.170921	0.0310713	0.0354829	0.0739199	0.0301527	0.18833	0.00556432	0.141063
152.6	0.0327576	0.0344737	0.0876232	0.0312766	0.252721	0.00308283	0.173552	0.0314762	0.0359567	0.0748683	0.0305516	0.190576	0.00556432	0.142793
152.8	0.0330469	0.0349213	0.0885026	0.0322983	0.254876	0.00328352	0.175371	0.0318804	0.0364299	0.0758147	0.0309501	0.192812	0.00556432	0.144518
153	0.0338425	0.0350257	0.0897429	0.0330517	0.257287	0.00347856	0.177396	0.0322839	0.0369027	0.0767591	0.0313479	0.195039	0.00556432	0.146236
153.2	0.0341645	0.034979	0.0906771	0.0335512	0.259285	0.00339558	0.179039	0.0326867	0.0373749	0.0777014	0.0317453	0.197258	0.00556432	0.147949
153.4	0.0346037	0.0352107	0.0915638	0.0335739	0.261134	0.00316214	0.180681	0.0330888	0.0378466	0.0786417	0.0321422	0.199467	0.00556432	0.149657
153.6	0.0353972	0.0356104	0.0927473	0.0343028	0.263062	0.00323346	0.182149	0.0334902	0.0383178	0.07958	0.0325385	0.201667	0.00556432	0.151358
153.8	0.0359297	0.0356997	0.0936422	0.0349468	0.265561	0.00313329	0.184255	0.033891	0.0387885	0.0805163	0.0329343	0.203858	0.00556432	0.153054
154	0.03618	0.0359302	0.0947484	0.0353316	0.267594	0.00289988	0.185943	0.034291	0.0392587	0.0814506	0.0333295	0.20604	0.00556432	0.154745
154.2	0.0371191	0.0365697	0.0957268	0.0353633	0.270074	0.00356609	0.188184	0.0346903	0.0397284	0.0823828	0.0337243	0.208213	0.00556432	0.156429
154.4	0.0376809	0.0370699	0.0971724	0.0355632	0.272029	0.00373761	0.190169	0.035089	0.0401975	0.0833131	0.0341185	0.210378	0.00556432	0.158108
154.6	0.0380601	0.0377387	0.0981564	0.0357543	0.274236	0.00366294	0.192159	0.0354869	0.0406662	0.0842414	0.0345122	0.212533	0.00556432	0.159782
154.8	0.0385209	0.0380027	0.0988034	0.0356674	0.276279	0.00319185	0.19369	0.0358842	0.0411344	0.0851677	0.0349054	0.21468	0.00556432	0.16145
155	0.0388051	0.0379907	0.0995316	0.0352351	0.278611	0.00306975	0.195542	0.0362808	0.0416021	0.086092	0.0352981	0.216818	0.00556432	0.163112
155.2	0.0386958	0.0383789	0.100326	0.0352339	0.280709	0.00241159	0.196713	0.0366767	0.0420693	0.0870144	0.0356902	0.218948	0.00556432	0.164769
155.4	0.0394845	0.0386715	0.100512	0.0355283	0.282833	0.00214298	0.198435	0.0370719	0.0425359	0.0879347	0.0360819	0.221068	0.00556432	0.16642
155.6	0.039348	0.0390533	0.101591	0.0357177	0.285255	0.00246411	0.200678	0.0374664	0.0430021	0.0888531	0.036473	0.22318	0.00556432	0.168066
155.8	0.0391476	0.0387979	0.102714	0.0358277	0.287091	0.00231406	0.202518	0.0378603	0.0434678	0.0897695	0.0368636	0.225284	0.00556432	0.169706
156	0.0392519	0.0392451	0.103653	0.0357813	0.289314	0.00218079	0.204233	0.0382535	0.0439329	0.090684	0.0372537	0.227379	0.00556432	0.171341
156.2	0.0403008	0.0401116	0.104673	0.0364649	0.291774	0.00260144	0.205751	0.0386459	0.0443976	0.0915965	0.0376433	0.229465	0.00556432	0.17297
156.4	0.0404705	0.0411632	0.105642	0.0369824	0.293857	0.00260761	0.207852	0.0390378	0.0448618	0.092507	0.0380323	0.231543	0.00556432	0.174594
156.6	0.0409767	0.0419794	0.10713	0.0378784	0.295615	0.00240385	0.209509	0.0394289	0.0453255	0.0934156	0.0384209	0.233612	0.00556432	0.176213
156.8	0.0414329	0.0423542	0.108392	0.0381745	0.298143	0.00235505	0.211591	0.0398194	0.0457886	0.0943222	0.0388089	0.235673	0.00556432	0.177826
157	0.0419281	0.0423483	0.109391	0.0383276	0.300365	0.00191582	0.213367	0.0402091	0.0462513	0.095227	0.0391965	0.237726	0.00556432	0.179434
157.2	0.0424999	0.0428763	0.110048	0.038903	0.302187	0.00189203	0.215166	0.0405983	0.0467135	0.0961297	0.0395835	0.23977	0.00556432	0.181036
157.4	0.0428531	0.0435304	0.111287	0.0398078	0.304209	0.00215798	0.217096	0.0409867	0.0471752	0.0970305	0.03997	0.241806	0.00556432	0.182633
157.6	0.0438872	0.0442337	0.112793	0.0409049	0.30656	0.00226707	0.218654	0.0413745	0.0476363	0.0979294	0.040356	0.243834	0.00556432	0.184225
157.8	0.0443076	0.0450875	0.113818	0.0413007	0.308768	0.00218968	0.220605	0.0417616	0.048097	0.0988264	0.0407414	0.245853	0.00556432	0.185811
158	0.0447095	0.0461992	0.115037	0.041595	0.310904	0.00244524	0.222225	0.042148	0.0485572	0.0997215	0.0411264	0.247864	0.00556432	0.187392
158.2	0.0449876	0.0469491	0.116106	0.0421722	0.312673	0.00285615	0.224326	0.0425338	0.0490169	0.100615	0.0415109	0.249867	0.00556432	0.188968
158.4	0.0451479	0.047889	0.117629	0.0428816	0.314658	0.00285174	0.225946	0.0429189	0.0494761	0.101506	0.0418948	0.251862	0.00556432	0.190539
158.6	0.0454095	0.0488518	0.119015	0.0432287	0.317033	0.00304374	0.227514	0.0433033	0.0499349	0.102395	0.0422783	0.253848	0.00556432	0.192104
158.8	0.0457458	0.0494864	0.119867	0.04353	0.319284	0.00328742	0.229419	0.0436871	0.0503931	0.103283	0.0426612	0.255827	0.00556432	0.193664
159	0.0453506	0.0502698	0.120862	0.0441747	0.321485	0.00349142	0.231652	0.0440702	0.0508508	0.104168	0.0430437	0.257797	0.00556432	0.195219
159.2	0.0461506	0.0510962	0.122276	0.045142	0.323781	0.00328436	0.233136	0.0444526	0.0513081	0.105052	0.0434256	0.259759	0.00556432	0.196769
159.4	0.046919	0.0524607	0.123763	0.0459828	0.326108	0.00392022	0.235107	0.0448344	0.0517648	0.105933	0.0438071	0.261714	0.00556432	0.198314
159.6	0.046662	0.0527483	0.125327	0.0463112	0.327944	0.00408287	0.237007	0.0452156	0.052221	0.106813	0.044188	0.26366	0.00556432	0.199853
159.8	0.0465243	0.0533224	0.126466	0.0465579	0.329469	0.0037758	0.238083	0.045596	0.0526768	0.107691	0.0445684	0.265599	0.00556432	0.201388
160	0.0474603	0.0543245	0.127469	0.0463575	0.330947	0.00414247	0.239314	0.0459758	0.0531321	0.108567	0.0449483	0.26753	0.00556432	0.202917
160.2	0.0479567	0.0553599	0.128431	0.0469325	0.332586	0.00430657	0.240687	0.046355	0.0535869	0.109441	0.0453278	0.269452	0.00556432	0.204441
160.4	0.0482131	0.0558232	0.129519	0.0472524	0.334374	0.00452715	0.242457	0.0467335	0.0540412	0.110314	0.0457067	0.271367	0.00556432	0.20596
160.6	0.0490027	0.0557653	0.130253	0.0474959	0.336045	0.00443744	0.244127	0.0471113	0.054495	0.111184	0.0460851	0.273274	0.00556432	0.207474
160.8	0.0496101	0.0560684	0.130615	0.0472256	0.337851	0.00461416	0.245876	0.0474885	0.0549483	0.112053	0.046463	0.275174	0.00556432	0.208983
161	0.0499436	0.0556472	0.130885	0.0473685	0.339128	0.00458953	0.24755	0.0478651	0.0554012	0.112919	0.0468405	0.277065	0.00556432	0.210487
161.2	0.0506342	0.0558467	0.131505	0.0483247	0.340908	0.00464299	0.249271	0.0482409	0.0558535	0.113784	0.0472174	0.278949	0.00556432	0.211986
161.4	0.0508207	0.0562773	0.132241	0.0487071	0.342523	0.00464385	0.251247	0.0486162	0.0563054	0.114647	0.0475938	0.280825	0.00556432	0.21348
161.6	0.0514131	0.0570181	0.132476	0.0486195	0.344351	0.00453394	0.252913	0.0489908	0.0567568	0.115508	0.0479698	0.282694	0.00556432	0.214968
161.8	0.0514719	0.0579088	0.133126	0.0488921	0.346009	0.00466248	0.254583	0.0493647	0.0572077	0.116368	0.0483452	0.284555	0.00556432	0.216452
162	0.0520456	0.0581856	0.133947	0.0493894	0.347318	0.00454076	0.256366	0.049738	0.0576581	0.117225	0.0487202	0.286408	0.00556432	0.217931
162.2	0.052132	0.0582198	0.134809	0.0499516	0.348658	0.00470623	0.258163	0.0501107	0.058108	0.118081	0.0490946	0.288254	0.00556432	0.219406
162.4	0.053048	0.0588874	0.135737	0.0506577	0.350622	0.00493055	0.259503	0.0504827	0.0585574	0.118935	0.0494686	0.290092	0.00556432	0.220875
162.6	0.0535545	0.0593582	0.136695	0.0511271	0.352627	0.0048034	0.261323	0.0508541	0.0590064	0.119787	0.049842	0.291923	0.00556432	0.222339
162.8	0.0539871	0.0597945	0.137407	0.0513244	0.354527	0.00474598	0.263031	0.0512248	0.0594549	0.120637	0.050215	0.293747	0.00556432	0.223798
163	0.0540042	0.0600223	0.138724	0.0520796	0.356296	0.00445515	0.264341	0.0515949	0.0599029	0.121485	0.0505875	0.295563	0.00556432	0.225253
163.2	0.0548503	0.0607791	0.140226	0.0524437	0.358252	0.00417534	0.265127	0.0519643	0.0603504	0.122332	0.0509595	0.297371	0.00556432	0.226703
163.4	0.0549236	0.0615683	0.141054	0.05325	0.360032	0.00388373	0.265997	0.0523332	0.0607974	0.123176	0.051331	0.299172	0.00556432	0.228147
163.6	0.0548582	0.0612951	0.141803	0.0532525	0.361114	0.00306588	0.266637	0.0527013	0.061244	0.124019	0.051702	0.300966	0.00556432	0.229587
163.8	0.0551284	0.0621399	0.142538	0.0532585	0.362409	0.0030237	0.267516	0.0530689	0.0616901	0.12486	0.0520725	0.302753	0.00556432	0.231023
164	0.0558015	0.0625968	0.143864	0.0531482	0.36377	0.00344785	0.268873	0.0534358	0.0621357	0.125699	0.0524425	0.304532	0.00556432	0.232453
164.2	0.0558349	0.0627595	0.144607	0.0532312	0.365743	0.00336309	0.269881	0.053802	0.0625808	0.126537	0.0528121	0.306304	0.00556432	0.233879
164.4	0.0563723	0.0630266	0.145671	0.0539191	0.367783	0.00379979	0.271494	0.0541677	0.0630254	0.127373	0.0531811	0.308069	0.00556432	0.2353
164.6	0.0567287	0.0635262	0.146354	0.0540593	0.369566	0.00431905	0.273043	0.0545327	0.0634696	0.128206	0.0535497	0.309826	0.00556432	0.236716
164.8	0.0570085	0.0641456	0.1474	0.0546162	0.371319	0.00478394	0.274736	0.0548971	0.0639133	0.129039	0.0539178	0.311577	0.00556432	0.238127
165	0.0569667	0.0644327	0.148262	0.0551377	0.372799	0.00491991	0.276302	0.0552608	0.0643565	0.129869	0.0542854	0.31332	0.00556432	0.239534
165.2	0.0574028	0.0653299	0.149336	0.055497	0.374313	0.00483054	0.278028	0.0556239	0.0647992	0.130697	0.0546525	0.315056	0.00556432	0.240936
165.4	0.0571711	0.0661855	0.149536	0.0557025	0.375435	0.0048341	0.279881	0.0559864	0.0652415	0.131524	0.0550191	0.316785	0.00556432	0.242334
165.6	0.0574196	0.0669268	0.150632	0.0560421	0.376899	0.00533676	0.281476	0.0563483	0.0656832	0.132349	0.0553852	0.318507	0.00556432	0.243726
165.8	0.0581426	0.0674479	0.151514	0.0567128	0.378092	0.00531769	0.283113	0.0567095	0.0661246	0.133172	0.0557509	0.320222	0.00556432	0.245115
166	0.0586061	0.0675994	0.152651	0.0574754	0.378414	0.00562374	0.284618	0.0570701	0.0665654	0.133994	0.0561161	0.32193	0.00556432	0.246498
166.2	0.0586351	0.0681502	0.153286	0.058119	0.380281	0.00588333	0.285986	0.0574301	0.0670058	0.134814	0.0564808	0.323631	0.00556432	0.247877
166.4	0.0591525	0.0685232	0.153913	0.0582691	0.381486	0.00573388	0.287454	0.0577895	0.0674456	0.135632	0.056845	0.325326	0.00556432	0.249251
166.6	0.0595869	0.0691551	0.154752	0.0583028	0.382929	0.0053839	0.288966	0.0581482	0.0678851	0.136448	0.0572087	0.327013	0.00556432	0.250621
166.8	0.0599966	0.0700128	0.155908	0.0586566	0.384457	0.00509784	0.290192	0.0585064	0.068324	0.137262	0.057572	0.328693	0.00556432	0.251986
167	0.0602994	0.0700916	0.156545	0.0589874	0.38529	0.00451454	0.291373	0.0588639	0.0687625	0.138075	0.0579348	0.330367	0.00556432	0.253347
167.2	0.0609088	0.0710005	0.157202	0.0592161	0.386599	0.00425665	0.292352	0.0592208	0.0692005	0.138886	0.0582971	0.332034	0.00556432	0.254703
167.4	0.0611686	0.0708853	0.157288	0.0595831	0.388111	0.00401395	0.292734	0.0595771	0.069638	0.139695	0.0586589	0.333693	0.00556432	0.256054
167.6	0.061305	0.0708162	0.158027	0.0596441	0.389631	0.00392669	0.293661	0.0599327	0.0700751	0.140503	0.0590202	0.335347	0.00556432	0.257401
167.8	0.0615856	0.0713629	0.158843	0.059906	0.391242	0.00424636	0.295247	0.0602878	0.0705117	0.141308	0.0593811	0.336993	0.00556432	0.258744
168	0.0615295	0.0714207	0.159653	0.0596933	0.392874	0.00429339	0.296317	0.0606422	0.0709478	0.142112	0.0597415	0.338633	0.00556432	0.260082
168.2	0.0617037	0.0716686	0.15998	0.0601454	0.393958	0.00405578	0.297104	0.060996	0.0713834	0.142915	0.0601014	0.340266	0.00556432	0.261415
168.4	0.0619584	0.0721374	0.160548	0.0608439	0.395634	0.00457608	0.298543	0.0613493	0.0718186	0.143715	0.0604608	0.341892	0.00556432	0.262745
168.6	0.0625388	0.0726467	0.161372	0.0610787	0.397006	0.00483558	0.299998	0.0617019	0.0722533	0.144514	0.0608198	0.343512	0.00556432	0.264069
168.8	0.0626341	0.0729687	0.162121	0.0618687	0.398264	0.00491481	0.301562	0.0620539	0.0726876	0.145311	0.0611783	0.345125	0.00556432	0.26539
169	0.0628794	0.0734517	0.163383	0.0626731	0.399711	0.00494959	0.303082	0.0624052	0.0731214	0.146107	0.0615363	0.346732	0.00556432	0.266705
169.2	0.063744	0.0735096	0.16395	0.0630774	0.401038	0.00478822	0.304819	0.062756	0.0735547	0.1469	0.0618939	0.348332	0.00556432	0.268017
169.4	0.0643722	0.0740286	0.164848	0.0633645	0.402711	0.00507237	0.305911	0.0631062	0.0739875	0.147693	0.0622509	0.349925	0.00556432	0.269324
169.6	0.0654364	0.0743377	0.166358	0.0635801	0.404357	0.00537555	0.307211	0.0634558	0.0744199	0.148483	0.0626075	0.351512	0.00556432	0.270627
169.8	0.0662462	0.0748707	0.16739	0.0643426	0.405754	0.00526668	0.308478	0.0638047	0.0748519	0.149272	0.0629637	0.353093	0.00556432	0.271925
170	0.0666081	0.0757954	0.168323	0.0650298	0.40737	0.00552677	0.309809	0.0641531	0.0752833	0.150059	0.0633193	0.354667	0.00556432	0.27322
170.2	0.0668415	0.0764065	0.169242	0.0656833	0.409446	0.00529388	0.311339	0.0645008	0.0757143	0.150844	0.0636745	0.356235	0.00556432	0.274509
170.4	0.0670746	0.077059	0.17029	0.0656502	0.410542	0.00511797	0.312615	0.064848	0.0761449	0.151627	0.0640293	0.357796	0.00556432	0.275795
170.6	0.0674198	0.0782705	0.171307	0.0664633	0.411852	0.00478785	0.313997	0.0651946	0.0765749	0.152409	0.0643835	0.359351	0.00556432	0.277076
170.8	0.0674761	0.0795358	0.172165	0.0670492	0.41308	0.00463609	0.31495	0.0655405	0.0770045	0.15319	0.0647373	0.3609	0.00556432	0.278353
171	0.0678263	0.0800692	0.172895	0.0673555	0.4142	0.00469167	0.316023	0.0658859	0.0774337	0.153968	0.0650906	0.362442	0.00556432	0.279626
171.2	0.068005	0.0805001	0.173779	0.0677207	0.41542	0.00433318	0.316307	0.0662307	0.0778624	0.154745	0.0654435	0.363978	0.00556432	0.280894
171.4	0.0683584	0.0811933	0.174183	0.0676007	0.416841	0.0042849	0.316963	0.0665748	0.0782906	0.15552	0.0657959	0.365508	0.00556432	0.282158
171.6	0.0681895	0.0819484	0.175241	0.0679004	0.418061	0.00479535	0.318191	0.0669184	0.0787184	0.156294	0.0661478	0.367031	0.00556432	0.283418
171.8	0.0683317	0.082268	0.176458	0.0681116	0.418741	0.00508922	0.319453	0.0672614	0.0791457	0.157066	0.0664993	0.368549	0.00556432	0.284674
172	0.0684491	0.0823626	0.176857	0.0677275	0.419043	0.00508157	0.320294	0.0676038	0.0795725	0.157836	0.0668503	0.37006	0.00556432	0.285926
172.2	0.0687759	0.0828093	0.177392	0.0676503	0.419421	0.00524168	0.321477	0.0679456	0.0799989	0.158605	0.0672008	0.371565	0.00556432	0.287173
172.4	0.0688496	0.0830408	0.178028	0.0677939	0.420415	0.00570766	0.322897	0.0682868	0.0804249	0.159372	0.0675509	0.373064	0.00556432	0.288417
172.6	0.0693827	0.0832793	0.1791	0.0679289	0.420948	0.00545741	0.324433	0.0686274	0.0808503	0.160137	0.0679005	0.374556	0.00556432	0.289656
172.8	0.0696836	0.0837609	0.179844	0.0685047	0.421858	0.00573803	0.326123	0.0689674	0.0812753	0.160901	0.0682497	0.376043	0.00556432	0.290891
173	0.0704207	0.0837328	0.180198	0.0684264	0.422566	0.00594537	0.327521	0.0693069	0.0816999	0.161663	0.0685984	0.377524	0.00556432	0.292122
173.2	0.0711412	0.0841655	0.18054	0.0684056	0.423576	0.00607785	0.328439	0.0696457	0.082124	0.162423	0.0689466	0.378998	0.00556432	0.293349
173.4	0.0720363	0.084544	0.182193	0.0686509	0.424934	0.00632293	0.329149	0.069984	0.0825477	0.163182	0.0692944	0.380467	0.00556432	0.294571
173.6	0.0726006	0.0845647	0.182655	0.0691275	0.426287	0.00624271	0.330544	0.0703217	0.0829709	0.163939	0.0696417	0.381929	0.00556432	0.29579
173.8	0.0729675	0.0854213	0.183389	0.0696658	0.427545	0.00614154	0.331844	0.0706588	0.0833936	0.164695	0.0699885	0.383386	0.00556432	0.297005
174	0.0733449	0.0860862	0.183759	0.0703434	0.429167	0.00613428	0.333407	0.0709953	0.0838159	0.165449	0.0703349	0.384837	0.00556432	0.298215
174.2	0.0730602	0.0862373	0.184811	0.0711823	0.430649	0.00612301	0.334003	0.0713313	0.0842377	0.166201	0.0706809	0.386282	0.00556432	0.299422
174.4	0.0729193	0.0869685	0.185255	0.0715317	0.432299	0.00581908	0.335338	0.0716666	0.0846591	0.166952	0.0710264	0.38772	0.00556432	0.300624
174.6	0.073448	0.0874725	0.185854	0.0726681	0.433513	0.00542608	0.335987	0.0720014	0.08508	0.167701	0.0713714	0.389153	0.00556432	0.301823
174.8	0.073589	0.0876035	0.186355	0.0735548	0.434921	0.00526641	0.336486	0.0723356	0.0855005	0.168448	0.071716	0.390581	0.00556432	0.303017
175	0.0736306	0.0871963	0.187096	0.073878	0.436249	0.00499906	0.337207	0.0726692	0.0859205	0.169194	0.0720601	0.392002	0.00556432	0.304208
175.2	0.073831	0.0874305	0.188044	0.0739897	0.437396	0.00477972	0.337843	0.0730023	0.0863401	0.169938	0.0724038	0.393418	0.00556432	0.305394
175.4	0.0743395	0.0879047	0.188906	0.0740733	0.438792	0.00517828	0.338986	0.0733348	0.0867592	0.170681	0.072747	0.394827	0.00556432	0.306577
175.6	0.0741197	0.0875761	0.190091	0.0745621	0.440344	0.00553902	0.339854	0.0736667	0.0871779	0.171422	0.0730897	0.396232	0.00556432	0.307755
175.8	0.0744015	0.0873084	0.191105	0.0747754	0.441056	0.00559556	0.340886	0.073998	0.0875961	0.172162	0.073432	0.39763	0.00556432	0.30893
176	0.0743735	0.087415	0.191297	0.0748562	0.442004	0.00543801	0.341595	0.0743288	0.0880139	0.1729	0.0737739	0.399023	0.00556432	0.310101
176.2	0.0747049	0.0881545	0.192036	0.0751143	0.443244	0.00570813	0.342696	0.0746589	0.0884312	0.173636	0.0741153	0.40041	0.00556432	0.311268
176.4	0.07477	0.0881628	0.192817	0.0757768	0.444051	0.00602061	0.343782	0.0749886	0.0888481	0.174371	0.0744563	0.401791	0.00556432	0.312431
176.6	0.075454	0.088416	0.192795	0.0763144	0.444734	0.00614451	0.345261	0.0753176	0.0892645	0.175104	0.0747968	0.403167	0.00556432	0.31359
176.8	0.0759927	0.0891927	0.193138	0.0771733	0.445587	0.00718148	0.34666	0.0756461	0.0896805	0.175835	0.0751368	0.404537	0.00556432	0.314745
177	0.076732	0.0899806	0.193908	0.0773898	0.44657	0.00732057	0.347879	0.075974	0.090096	0.176566	0.0754764	0.405901	0.00556432	0.315897
177.2	0.0772925	0.0909174	0.195081	0.078418	0.447803	0.00770751	0.349007	0.0763013	0.0905111	0.177294	0.0758156	0.40726	0.00556432	0.317044
177.4	0.0773998	0.0910121	0.195771	0.0785989	0.448616	0.00773798	0.349836	0.0766281	0.0909258	0.178021	0.0761543	0.408614	0.00556432	0.318188
177.6	0.0779832	0.0921335	0.196532	0.0787422	0.449995	0.00787489	0.351163	0.0769543	0.09134	0.178746	0.0764926	0.409961	0.00556432	0.319328
177.8	0.0784886	0.0933255	0.197465	0.0792591	0.451279	0.00814012	0.352428	0.07728	0.0917537	0.17947	0.0768304	0.411304	0.00556432	0.320464
178	0.0788063	0.0938966	0.198087	0.0791226	0.451951	0.00789625	0.353424	0.0776051	0.092167	0.180192	0.0771678	0.412641	0.00556432	0.321596
178.2	0.0787775	0.094436	0.198592	0.0790104	0.452797	0.0073704	0.353749	0.0779296	0.0925799	0.180913	0.0775047	0.413972	0.00556432	0.322725
178.4	0.0790303	0.0949303	0.199058	0.0788523	0.45368	0.00693982	0.354914	0.0782536	0.0929923	0.181632	0.0778412	0.415298	0.00556432	0.32385
178.6	0.0796215	0.0953367	0.20027	0.0787491	0.454475	0.00657354	0.355	0.078577	0.0934043	0.18235	0.0781772	0.416619	0.00556432	0.324971
178.8	0.07926	0.0954225	0.200682	0.0785456	0.455269	0.00666144	0.355852	0.0788998	0.0938158	0.183066	0.0785128	0.417934	0.00556432	0.326088
179	0.0791325	0.0954588	0.201468	0.0779422	0.455886	0.0064217	0.356815	0.0792221	0.0942269	0.183781	0.078848	0.419244	0.00556432	0.327202
179.2	0.0799161	0.0960043	0.202645	0.0778622	0.457194	0.00650171	0.358029	0.0795438	0.0946376	0.184494	0.0791827	0.420549	0.00556432	0.328312
179.4	0.0806133	0.0963109	0.203659	0.0781461	0.458213	0.00656517	0.359223	0.079865	0.0950478	0.185205	0.079517	0.421848	0.00556432	0.329418
179.6	0.080836	0.0970121	0.204534	0.07857	0.45907	0.00646218	0.360101	0.0801856	0.0954575	0.185915	0.0798508	0.423142	0.00556432	0.33052
179.8	0.0815129	0.0972284	0.205255	0.0788497	0.459682	0.00640818	0.360982	0.0805057	0.0958669	0.186624	0.0801842	0.424431	0.00556432	0.331619
180	0.0820373	0.0972186	0.205883	0.0796724	0.4612	0.00621626	0.361566	0.0808252	0.0962758	0.18733	0.0805171	0.425714	0.00556432	0.332714
180.2	0.0823989	0.0978418	0.206247	0.0799084	0.46184	0.00611962	0.362889	0.0811442	0.0966842	0.188036	0.0808497	0.426992	0.00556432	0.333806
180.4	0.0828454	0.0981198	0.206955	0.0807801	0.462646	0.00655371	0.364173	0.0814626	0.0970922	0.18874	0.0811817	0.428265	0.00556432	0.334894
180.6	0.0838183	0.0991233	0.207381	0.0814972	0.463791	0.00649307	0.365463	0.0817805	0.0974998	0.189442	0.0815134	0.429533	0.00556432	0.335978
180.8	0.0842972	0.0996675	0.208211	0.0821253	0.465143	0.00663962	0.366458	0.0820978	0.0979069	0.190143	0.0818446	0.430796	0.00556432	0.337059
181	0.0844149	0.0999669	0.208805	0.0822377	0.466348	0.00638999	0.367662	0.0824145	0.0983136	0.190843	0.0821753	0.432053	0.00556432	0.338136
181.2	0.0844548	0.0999719	0.209261	0.0827923	0.466955	0.0066168	0.368703	0.0827308	0.0987199	0.19154	0.0825057	0.433306	0.00556432	0.339209
181.4	0.0845873	0.100027	0.209467	0.0827948	0.467785	0.00622945	0.369259	0.0830464	0.0991257	0.192237	0.0828355	0.434553	0.00556432	0.340279
181.6	0.0852055	0.100494	0.210356	0.0838218	0.468264	0.00593915	0.370363	0.0833616	0.0995311	0.192932	0.083165	0.435795	0.00556432	0.341345
181.8	0.0854831	0.100796	0.210497	0.0841552	0.468521	0.00581796	0.371091	0.0836761	0.0999361	0.193625	0.083494	0.437032	0.00556432	0.342408
182	0.0856024	0.101097	0.210883	0.0838178	0.468631	0.00529453	0.371792	0.0839902	0.100341	0.194317	0.0838226	0.438265	0.00556432	0.343467
182.2	0.0856874	0.101364	0.211318	0.0838032	0.469623	0.00492932	0.37245	0.0843037	0.100745	0.195008	0.0841508	0.439492	0.00556432	0.344523
182.4	0.0857321	0.102016	0.212047	0.0840634	0.470448	0.00520835	0.373589	0.0846166	0.101148	0.195697	0.0844785	0.440714	0.00556432	0.345575
182.6	0.0857616	0.102696	0.212913	0.0841961	0.470755	0.00518902	0.374035	0.084929	0.101552	0.196384	0.0848058	0.441931	0.00556432	0.346624
182.8	0.0861452	0.103166	0.213572	0.0850206	0.470965	0.00586034	0.375134	0.0852409	0.101954	0.19707	0.0851326	0.443143	0.00556432	0.347669
183	0.0866875	0.103545	0.21431	0.085611	0.472275	0.00594239	0.376578	0.0855523	0.102357	0.197755	0.085459	0.44435	0.00556432	0.348711
183.2	0.0870166	0.104208	0.215068	0.0864785	0.473572	0.00643482	0.378174	0.0858631	0.102759	0.198438	0.085785	0.445553	0.00556432	0.349749
183.4	0.0869739	0.104573	0.215732	0.0871509	0.473869	0.00665855	0.378871	0.0861733	0.10316	0.199119	0.0861106	0.44675	0.00556432	0.350784
183.6	0.0870364	0.10507	0.216389	0.0875222	0.474308	0.00654737	0.379613	0.0864831	0.103561	0.1998	0.0864357	0.447942	0.00556432	0.351815
183.8	0.08735	0.104992	0.217021	0.0879213	0.475586	0.00651527	0.380155	0.0867922	0.103962	0.200478	0.0867604	0.44913	0.00556432	0.352843
184	0.0876302	0.105494	0.217433	0.0881737	0.476542	0.00653409	0.381027	0.0871009	0.104362	0.201155	0.0870847	0.450313	0.00556432	0.353867
184.2	0.0877566	0.106329	0.217906	0.0881794	0.476933	0.00674481	0.381965	0.087409	0.104762	0.201831	0.0874086	0.451491	0.00556432	0.354888
184.4	0.0883922	0.106875	0.218491	0.0884805	0.478442	0.00693551	0.382465	0.0877166	0.105161	0.202506	0.087732	0.452664	0.00556432	0.355906
184.6	0.0892495	0.107379	0.219375	0.0885557	0.480401	0.00680143	0.383553	0.0880237	0.10556	0.203179	0.088055	0.453833	0.00556432	0.35692
184.8	0.0895854	0.107287	0.220041	0.0886088	0.481488	0.00686004	0.384419	0.0883302	0.105958	0.20385	0.0883776	0.454996	0.00556432	0.357931
185	0.0895984	0.107227	0.220905	0.0878956	0.482258	0.00678617	0.384968	0.0886362	0.106357	0.20452	0.0886997	0.456155	0.00556432	0.358938
185.2	0.0898501	0.107685	0.221532	0.0880589	0.483035	0.0064962	0.385973	0.0889417	0.106754	0.205189	0.0890214	0.457309	0.00556432	0.359943
185.4	0.090077	0.10818	0.222365	0.0882301	0.483935	0.00576105	0.386469	0.0892466	0.107151	0.205856	0.0893427	0.458459	0.00556432	0.360943
185.6	0.0907088	0.108816	0.223407	0.0886793	0.484455	0.00575811	0.387161	0.089551	0.107548	0.206522	0.0896636	0.459604	0.00556432	0.361941
185.8	0.0911326	0.109296	0.224301	0.0884331	0.485805	0.00595021	0.387979	0.0898549	0.107944	0.207186	0.089984	0.460744	0.00556432	0.362935
186	0.0912958	0.109804	0.22558	0.0885988	0.486466	0.00599513	0.38901	0.0901583	0.10834	0.207849	0.0903041	0.461879	0.00556432	0.363926
186.2	0.0912069	0.110429	0.226412	0.0888745	0.487281	0.00564276	0.390069	0.0904612	0.108736	0.20851	0.0906237	0.46301	0.00556432	0.364913
186.4	0.0912256	0.111666	0.227049	0.0896766	0.48782	0.00581068	0.391296	0.0907635	0.109131	0.20917	0.0909429	0.464136	0.00556432	0.365897
186.6	0.0915671	0.112442	0.22757	0.0903488	0.488143	0.00640785	0.391962	0.0910653	0.109526	0.209829	0.0912616	0.465258	0.00556432	0.366878
186.8	0.0924345	0.113135	0.228141	0.091024	0.488703	0.00685924	0.393066	0.0913666	0.10992	0.210486	0.0915799	0.466375	0.00556432	0.367856
187	0.0927937	0.11417	0.228265	0.0917576	0.489888	0.00677728	0.394602	0.0916673	0.110314	0.211142	0.0918979	0.467488	0.00556432	0.36883
187.2	0.0931721	0.114778	0.228874	0.0926727	0.490294	0.0073378	0.395928	0.0919675	0.110707	0.211796	0.0922154	0.468596	0.00556432	0.369802
187.4	0.0934628	0.115148	0.229362	0.0929264	0.490711	0.00709913	0.395993	0.0922673	0.1111	0.212449	0.0925325	0.469699	0.00556432	0.370769
187.6	0.0940908	0.1158	0.229966	0.0934561	0.491371	0.00723818	0.396837	0.0925665	0.111492	0.213101	0.0928491	0.470798	0.00556432	0.371734
187.8	0.0941106	0.116208	0.23058	0.0935857	0.491997	0.00728821	0.3973	0.0928652	0.111885	0.213751	0.0931654	0.471893	0.00556432	0.372696
188	0.0949521	0.117072	0.231176	0.0938259	0.492402	0.00689788	0.398124	0.0931633	0.112276	0.2144	0.0934812	0.472983	0.00556432	0.373654
188.2	0.0949941	0.116991	0.231555	0.0941245	0.493234	0.00647905	0.398356	0.093461	0.112667	0.215047	0.0937966	0.474068	0.00556432	0.374609
188.4	0.0952034	0.117468	0.231883	0.0944386	0.494388	0.00607649	0.398916	0.0937581	0.113058	0.215693	0.0941116	0.47515	0.00556432	0.375561
188.6	0.0953719	0.117464	0.232824	0.0946789	0.495331	0.00593167	0.400015	0.0940548	0.113449	0.216338	0.0944262	0.476226	0.00556432	0.37651
188.8	0.0953454	0.117729	0.233918	0.094667	0.495902	0.00628967	0.400791	0.0943509	0.113839	0.216981	0.0947404	0.477299	0.00556432	0.377455
189	0.0953241	0.117463	0.235045	0.0947828	0.496881	0.00632438	0.401114	0.0946465	0.114228	0.217623	0.0950541	0.478367	0.00556432	0.378398
189.2	0.0954418	0.117662	0.235855	0.0951779	0.49812	0.006216	0.402062	0.0949416	0.114618	0.218264	0.0953675	0.479431	0.00556432	0.379337
189.4	0.095212	0.117834	0.236616	0.0953883	0.499382	0.00606408	0.402165	0.0952361	0.115006	0.218903	0.0956804	0.48049	0.00556432	0.380273
189.6	0.0955293	0.118015	0.237267	0.0953635	0.500746	0.00643752	0.402769	0.0955302	0.115395	0.219541	0.0959929	0.481545	0.00556432	0.381206
189.8	0.0951842	0.117977	0.238165	0.0954502	0.501929	0.00647456	0.403489	0.0958238	0.115783	0.220177	0.096305	0.482596	0.00556432	0.382136
190	0.0952725	0.11831	0.238882	0.0958608	0.502428	0.00650803	0.404064	0.0961168	0.11617	0.220812	0.0966167	0.483642	0.00556432	0.383063
190.2	0.0953494	0.119036	0.238726	0.0964678	0.503784	0.00682419	0.404958	0.0964094	0.116557	0.221446	0.096928	0.484684	0.00556432	0.383986
190.4	0.095913	0.119709	0.238849	0.0971184	0.50467	0.00725553	0.405651	0.0967014	0.116944	0.222078	0.0972388	0.485722	0.00556432	0.384907
190.6	0.0965739	0.119921	0.239112	0.0975138	0.505043	0.00767616	0.406531	0.096993	0.11733	0.222709	0.0975493	0.486756	0.00556432	0.385825
190.8	0.0970929	0.120848	0.239603	0.0982036	0.505763	0.00755707	0.407673	0.097284	0.117716	0.223339	0.0978593	0.487786	0.00556432	0.386739
191	0.0976397	0.12167	0.240178	0.0988512	0.506882	0.00754101	0.408473	0.0975746	0.118101	0.223967	0.098169	0.488811	0.00556432	0.387651
191.2	0.0978979	0.121572	0.240778	0.0995816	0.507583	0.00800942	0.408744	0.0978646	0.118486	0.224594	0.0984782	0.489832	0.00556432	0.388559
191.4	0.0981756	0.121984	0.241242	0.0996037	0.508198	0.00755916	0.409103	0.0981541	0.118871	0.22522	0.098787	0.490849	0.00556432	0.389464
191.6	0.0982539	0.122346	0.241949	0.0996948	0.508127	0.0078695	0.40996	0.0984432	0.119255	0.225844	0.0990954	0.491862	0.00556432	0.390367
191.8	0.0985524	0.122684	0.242473	0.100113	0.50811	0.0077407	0.410652	0.0987317	0.119639	0.226467	0.0994034	0.49287	0.00556432	0.391266
192	0.09894	0.123431	0.242633	0.100784	0.508635	0.00736072	0.41157	0.0990197	0.120022	0.227088	0.099711	0.493875	0.00556432	0.392163
192.2	0.0991362	0.12381	0.243132	0.101666	0.509308	0.00744833	0.412212	0.0993073	0.120405	0.227709	0.100018	0.494876	0.00556432	0.393056
192.4	0.0992677	0.124417	0.243831	0.102109	0.509502	0.00751737	0.413443	0.0995943	0.120788	0.228328	0.100325	0.495872	0.00556432	0.393946
192.6	0.0993749	0.124626	0.244352	0.10221	0.509591	0.00769928	0.414479	0.0998809	0.12117	0.228945	0.100631	0.496864	0.00556432	0.394834
192.8	0.0998614	0.125306	0.245556	0.102419	0.510262	0.00824169	0.415318	0.100167	0.121552	0.229561	0.100937	0.497853	0.00556432	0.395718
193	0.100606	0.125637	0.246407	0.102818	0.511052	0.0086302	0.415956	0.100452	0.121933	0.230176	0.101243	0.498837	0.00556432	0.3966
193.2	0.101037	0.126187	0.246475	0.102941	0.511863	0.00852442	0.416871	0.100738	0.122314	0.23079	0.101548	0.499817	0.00556432	0.397478
193.4	0.100763	0.126583	0.24674	0.103118	0.512684	0.0078392	0.417105	0.101022	0.122694	0.231402	0.101853	0.500794	0.00556432	0.398354
193.6	0.101343	0.126991	0.247561	0.10331	0.513946	0.00817387	0.418108	0.101306	0.123074	0.232013	0.102157	0.501766	0.00556432	0.399227
193.8	0.101709	0.127231	0.248121	0.103488	0.514482	0.00801078	0.418632	0.10159	0.123454	0.232623	0.102461	0.502734	0.00556432	0.400097
194	0.102178	0.127479	0.248887	0.104231	0.515461	0.00840608	0.419304	0.101873	0.123833	0.233231	0.102765	0.503699	0.00556432	0.400964
194.2	0.102091	0.127331	0.249053	0.104426	0.516168	0.00852187	0.419496	0.102155	0.124212	0.233838	0.103068	0.504659	0.00556432	0.401828
194.4	0.102498	0.127373	0.249505	0.105026	0.516643	0.00809448	0.420328	0.102438	0.124591	0.234444	0.103371	0.505616	0.00556432	0.402689
194.6	0.102679	0.127336	0.250053	0.105137	0.517227	0.00776707	0.420674	0.102719	0.124969	0.235049	0.103673	0.506568	0.00556432	0.403547
194.8	0.102651	0.127519	0.250526	0.105582	0.518267	0.00755294	0.420875	0.103	0.125346	0.235652	0.103975	0.507517	0.00556432	0.404403
195	0.10287	0.127329	0.250876	0.105745	0.519118	0.00732376	0.421309	0.103281	0.125723	0.236254	0.104277	0.508462	0.00556432	0.405255
195.2	0.103148	0.127054	0.250995	0.106031	0.519623	0.0074175	0.422359	0.103561	0.1261	0.236854	0.104578	0.509403	0.00556432	0.406105
195.4	0.103881	0.127866	0.251235	0.105448	0.520408	0.0073536	0.423734	0.103841	0.126477	0.237454	0.104879	0.51034	0.00556432	0.406952
195.6	0.104191	0.127875	0.25187	0.10559	0.521105	0.00737636	0.42478	0.10412	0.126853	0.238052	0.105179	0.511274	0.00556432	0.407796
195.8	0.104732	0.128438	0.252208	0.106334	0.521889	0.00739699	0.425737	0.104399	0.127228	0.238648	0.105479	0.512203	0.00556432	0.408637
196	0.10448	0.129323	0.252614	0.106479	0.522675	0.00703215	0.426747	0.104677	0.127603	0.239244	0.105779	0.513129	0.00556432	0.409476
196.2	0.104791	0.130022	0.253215	0.106866	0.523343	0.00711773	0.427649	0.104955	0.127978	0.239838	0.106078	0.514051	0.00556432	0.410312
196.4	0.104942	0.1307	0.253531	0.106387	0.523422	0.00643612	0.428624	0.105232	0.128353	0.240431	0.106377	0.514969	0.00556432	0.411144
196.6	0.105242	0.131488	0.253639	0.106356	0.523737	0.00657913	0.429042	0.105509	0.128727	0.241023	0.106675	0.515884	0.00556432	0.411975
196.8	0.105321	0.13225	0.254169	0.106361	0.524108	0.00670889	0.429671	0.105785	0.1291	0.241613	0.106973	0.516795	0.00556432	0.412802
197	0.105596	0.133104	0.254612	0.1068	0.524865	0.0070547	0.430353	0.106061	0.129473	0.242202	0.107271	0.517702	0.00556432	0.413627
197.2	0.105886	0.133846	0.254888	0.106763	0.525338	0.00654474	0.430966	0.106337	0.129846	0.24279	0.107568	0.518605	0.00556432	0.414448
197.4	0.105918	0.13443	0.25542	0.106799	0.525658	0.00652503	0.431424	0.106611	0.130219	0.243377	0.107865	0.519505	0.00556432	0.415267
197.6	0.106642	0.135182	0.255947	0.10729	0.526675	0.00746096	0.432207	0.106886	0.130591	0.243962	0.108161	0.520401	0.00556432	0.416084
197.8	0.106557	0.135619	0.256418	0.107599	0.527203	0.00769621	0.432239	0.10716	0.130962	0.244546	0.108457	0.521294	0.00556432	0.416898
198	0.106364	0.1355	0.257488	0.107999	0.528175	0.0081399	0.432516	0.107433	0.131333	0.245129	0.108753	0.522182	0.00556432	0.417708
198.2	0.106687	0.135809	0.258144	0.108442	0.528358	0.00780491	0.432715	0.107706	0.131704	0.245711	0.109048	0.523068	0.00556432	0.418517
198.4	0.107464	0.136625	0.258788	0.109236	0.529094	0.00778506	0.433383	0.107979	0.132075	0.246291	0.109343	0.523949	0.00556432	0.419322
198.6	0.108168	0.136666	0.259815	0.110016	0.529965	0.00821473	0.434127	0.108251	0.132445	0.24687	0.109637	0.524827	0.00556432	0.420125
198.8	0.108916	0.136708	0.260802	0.110475	0.530975	0.0085454	0.434903	0.108523	0.132814	0.247448	0.109932	0.525701	0.00556432	0.420925
199	0.109314	0.136873	0.261562	0.110866	0.531543	0.00836266	0.435981	0.108794	0.133183	0.248024	0.110225	0.526572	0.00556432	0.421723
199.2	0.110002	0.136971	0.262133	0.111096	0.532154	0.00837742	0.436617	0.109064	0.133552	0.2486	0.110519	0.527439	0.00556432	0.422518
199.4	0.110307	0.137183	0.262962	0.110883	0.533125	0.00833426	0.437126	0.109335	0.133921	0.249174	0.110812	0.528303	0.00556432	0.42331
199.6	0.110722	0.136813	0.263994	0.111771	0.53367	0.00805378	0.43739	0.109604	0.134289	0.249747	0.111104	0.529163	0.00556432	0.4241
199.8	0.111156	0.137725	0.26449	0.112357	0.533726	0.0080754	0.43804	0.109873	0.134656	0.250319	0.111396	0.53002	0.00556432	0.424887
200	0.11142	0.138302	0.264575	0.112967	0.534019	0.00765129	0.438777	0.110142	0.135024	0.250889	0.111688	0.530873	0.00556432	0.425671
200.2	0.11189	0.138675	0.26493	0.113425	0.534742	0.00777149	0.439477	0.110411	0.13539	0.251458	0.111979	0.531723	0.00556432	0.426453
200.4	0.112397	0.139213	0.265435	0.113702	0.535437	0.00745915	0.44035	0.110678	0.135757	0.252026	0.11227	0.532569	0.00556432	0.427232
200.6	0.112183	0.139457	0.265672	0.114158	0.536026	0.00782982	0.440915	0.110946	0.136123	0.252593	0.112561	0.533412	0.00556432	0.428008
200.8	0.112173	0.139898	0.265936	0.113771	0.536296	0.00781555	0.441369	0.111213	0.136489	0.253159	0.112851	0.534252	0.00556432	0.428782
201	0.112737	0.140502	0.26621	0.113774	0.536721	0.00808519	0.441941	0.111479	0.136854	0.253723	0.113141	0.535088	0.00556432	0.429553
201.2	0.113885	0.141655	0.266489	0.113794	0.537342	0.00815759	0.443197	0.111745	0.137219	0.254286	0.113431	0.53592	0.00556432	0.430322
201.4	0.113965	0.14193	0.266479	0.11409	0.538037	0.00859954	0.443831	0.112011	0.137583	0.254848	0.11372	0.536749	0.00556432	0.431088
201.6	0.11413	0.142635	0.266932	0.114317	0.539119	0.00903674	0.444367	0.112276	0.137947	0.255409	0.114009	0.537575	0.00556432	0.431852
201.8	0.113512	0.143061	0.267305	0.114168	0.53955	0.00916685	0.4447	0.112541	0.138311	0.255969	0.114297	0.538398	0.00556432	0.432613
202	0.113115	0.143257	0.268173	0.114085	0.5401	0.00898018	0.445173	0.112805	0.138674	0.256527	0.114585	0.539217	0.00556432	0.433372
202.2	0.113777	0.143901	0.268741	0.114515	0.540663	0.00893114	0.446159	0.113069	0.139037	0.257084	0.114872	0.540033	0.00556432	0.434128
202.4	0.113814	0.144381	0.269282	0.114656	0.541117	0.00910227	0.446703	0.113332	0.1394	0.25764	0.11516	0.540845	0.00556432	0.434881
202.6	0.114154	0.144449	0.270035	0.114664	0.54145	0.00888952	0.447513	0.113595	0.139762	0.258195	0.115446	0.541654	0.00556432	0.435632
202.8	0.11428	0.144543	0.271232	0.114324	0.542194	0.00902036	0.448067	0.113857	0.140124	0.258749	0.115733	0.54246	0.00556432	0.436381
203	0.113931	0.144755	0.271517	0.114349	0.54274	0.00829522	0.448551	0.114119	0.140485	0.259301	0.116019	0.543262	0.00556432	0.437127
203.2	0.113844	0.144519	0.272038	0.114373	0.543444	0.00818936	0.448681	0.11438	0.140846	0.259852	0.116305	0.544062	0.00556432	0.43787
203.4	0.113291	0.144397	0.272286	0.114473	0.543811	0.00833562	0.449186	0.114641	0.141206	0.260402	0.11659	0.544858	0.00556432	0.438611
203.6	0.113677	0.144598	0.272814	0.115155	0.543942	0.00793906	0.449637	0.114902	0.141567	0.260951	0.116875	0.54565	0.00556432	0.43935
203.8	0.113851	0.144531	0.272595	0.115479	0.543933	0.00729502	0.450356	0.115162	0.141926	0.261499	0.117159	0.54644	0.00556432	0.440086
204	0.11379	0.144584	0.272831	0.115888	0.544767	0.00704008	0.450663	0.115422	0.142286	0.262045	0.117444	0.547226	0.00556432	0.44082
204.2	0.113685	0.144273	0.273419	0.116502	0.54577	0.00718923	0.451062	0.115681	0.142645	0.262591	0.117727	0.548009	0.00556432	0.441551
204.4	0.113483	0.144198	0.273641	0.116881	0.54627	0.00716173	0.451609	0.11594	0.143004	0.263135	0.118011	0.548789	0.00556432	0.44228
204.6	0.113438	0.144276	0.274278	0.117084	0.546659	0.00747859	0.451939	0.116198	0.143362	0.263678	0.118294	0.549566	0.00556432	0.443006
204.8	0.113827	0.144403	0.274751	0.11752	0.546901	0.00755869	0.452062	0.116456	0.14372	0.26422	0.118577	0.55034	0.00556432	0.44373
205	0.114713	0.145075	0.275596	0.117981	0.5474	0.00798098	0.452594	0.116713	0.144077	0.26476	0.118859	0.55111	0.00556432	0.444452
205.2	0.115721	0.145832	0.276246	0.11844	0.54853	0.00802199	0.45325	0.11697	0.144434	0.2653	0.119141	0.551877	0.00556432	0.445171
205.4	0.115897	0.145976	0.276093	0.118543	0.549124	0.00825119	0.453399	0.117227	0.144791	0.265838	0.119422	0.552642	0.00556432	0.445887
205.6	0.11639	0.146641	0.277135	0.118808	0.549838	0.00849249	0.454032	0.117483	0.145147	0.266375	0.119704	0.553403	0.00556432	0.446602
205.8	0.116736	0.146787	0.277941	0.119026	0.549946	0.00876078	0.454549	0.117739	0.145503	0.266912	0.119984	0.554161	0.00556432	0.447314
206	0.116998	0.147972	0.278979	0.119624	0.550292	0.00879596	0.455387	0.117994	0.145859	0.267446	0.120265	0.554915	0.00556432	0.448023
206.2	0.117899	0.148681	0.279796	0.120257	0.550712	0.00902102	0.456509	0.118249	0.146214	0.26798	0.120545	0.555667	0.00556432	0.448731
206.4	0.118063	0.149616	0.280307	0.120689	0.551112	0.00848849	0.457212	0.118503	0.146569	0.268513	0.120825	0.556416	0.00556432	0.449435
206.6	0.118238	0.149999	0.280853	0.120554	0.551816	0.00856456	0.458112	0.118757	0.146923	0.269044	0.121104	0.557162	0.00556432	0.450138
206.8	0.118914	0.150969	0.281541	0.121136	0.5528	0.00894385	0.459542	0.11901	0.147277	0.269575	0.121383	0.557904	0.00556432	0.450838
207	0.118953	0.151672	0.28155	0.121477	0.553683	0.00878178	0.459986	0.119263	0.147631	0.270104	0.121662	0.558644	0.00556432	0.451536
207.2	0.118334	0.151853	0.281639	0.121503	0.55386	0.00872817	0.460067	0.119516	0.147984	0.270632	0.12194	0.55938	0.00556432	0.452231
207.4	0.118187	0.152081	0.281752	0.121749	0.554225	0.00877677	0.460512	0.119768	0.148337	0.271159	0.122218	0.560114	0.00556432	0.452925
207.6	0.118188	0.151704	0.282383	0.121715	0.554135	0.00763927	0.460648	0.12002	0.14869	0.271685	0.122495	0.560845	0.00556432	0.453615
207.8	0.118003	0.151636	0.282302	0.121854	0.554731	0.00676036	0.460917	0.120271	0.149042	0.272209	0.122772	0.561572	0.00556432	0.454304
208	0.117983	0.151965	0.282548	0.12212	0.555509	0.0066555	0.461025	0.120522	0.149394	0.272733	0.123049	0.562297	0.00556432	0.45499
208.2	0.118108	0.15196	0.28296	0.123005	0.556383	0.00649622	0.461774	0.120772	0.149745	0.273255	0.123326	0.563019	0.00556432	0.455674
208.4	0.118387	0.152557	0.283177	0.12335	0.556514	0.00651965	0.463034	0.121022	0.150096	0.273777	0.123602	0.563737	0.00556432	0.456356
208.6	0.118785	0.153109	0.283713	0.123957	0.557338	0.00697395	0.463601	0.121272	0.150447	0.274297	0.123877	0.564453	0.00556432	0.457035
208.8	0.118914	0.153437	0.283763	0.124307	0.55797	0.00698844	0.463675	0.121521	0.150797	0.274816	0.124153	0.565166	0.00556432	0.457713
209	0.119844	0.15371	0.284242	0.124293	0.558998	0.0070805	0.4641	0.121769	0.151147	0.275334	0.124428	0.565876	0.00556432	0.458388
209.2	0.120492	0.154219	0.284288	0.12473	0.559633	0.00700208	0.464901	0.122018	0.151497	0.275851	0.124702	0.566583	0.00556432	0.45906
209.4	0.121113	0.154178	0.284469	0.125057	0.560075	0.00730872	0.465838	0.122265	0.151846	0.276367	0.124976	0.567288	0.00556432	0.459731
209.6	0.121372	0.154214	0.285304	0.125459	0.560832	0.00752639	0.466947	0.122513	0.152194	0.276881	0.12525	0.567989	0.00556432	0.460399
209.8	0.12167	0.154543	0.285515	0.126188	0.560976	0.00798217	0.467504	0.12276	0.152543	0.277395	0.125524	0.568687	0.00556432	0.461065
210	0.121948	0.155706	0.285682	0.126579	0.561503	0.00825189	0.468096	0.123006	0.152891	0.277907	0.125797	0.569383	0.00556432	0.461729
210.2	0.122109	0.155354	0.285861	0.127017	0.561809	0.00821332	0.468661	0.123252	0.153238	0.278419	0.12607	0.570076	0.00556432	0.46239
210.4	0.121993	0.155613	0.286063	0.127432	0.562472	0.00868112	0.468928	0.123498	0.153586	0.278929	0.126342	0.570766	0.00556432	0.463049
210.6	0.122163	0.155853	0.28622	0.127265	0.562665	0.00913006	0.469026	0.123743	0.153933	0.279438	0.126614	0.571453	0.00556432	0.463707
210.8	0.122613	0.156121	0.28632	0.12739	0.562895	0.00946817	0.469394	0.123988	0.154279	0.279946	0.126886	0.572138	0.00556432	0.464362
211	0.122209	0.155905	0.286999	0.127306	0.563592	0.0099178	0.469252	0.124233	0.154625	0.280453	0.127157	0.572819	0.00556432	0.465014
211.2	0.12186	0.155549	0.287154	0.127202	0.563636	0.00934925	0.468829	0.124477	0.154971	0.280959	0.127428	0.573498	0.00556432	0.465665
211.4	0.122239	0.155521	0.287999	0.127686	0.564015	0.0088223	0.469626	0.12472	0.155316	0.281464	0.127699	0.574174	0.00556432	0.466313
211.6	0.122248	0.155395	0.288745	0.127489	0.564056	0.00773449	0.470144	0.124963	0.155662	0.281968	0.127969	0.574847	0.00556432	0.46696
211.8	0.122882	0.155886	0.288771	0.127518	0.564998	0.00713764	0.470349	0.125206	0.156006	0.28247	0.128239	0.575518	0.00556432	0.467604
212	0.123406	0.15633	0.289225	0.127817	0.565407	0.00702747	0.470777	0.125448	0.156351	0.282972	0.128509	0.576186	0.00556432	0.468246
212.2	0.123597	0.156926	0.289855	0.12803	0.566184	0.00662782	0.471525	0.12569	0.156694	0.283472	0.128778	0.576851	0.00556432	0.468885
212.4	0.124046	0.15744	0.290475	0.127905	0.566343	0.00690969	0.472195	0.125932	0.157038	0.283972	0.129047	0.577513	0.00556432	0.469523
212.6	0.123785	0.15799	0.291333	0.127943	0.567091	0.00709193	0.472369	0.126173	0.157381	0.28447	0.129315	0.578173	0.00556432	0.470159
212.8	0.123497	0.158271	0.291928	0.127641	0.567259	0.00679023	0.472447	0.126414	0.157724	0.284968	0.129583	0.57883	0.00556432	0.470792
213	0.124129	0.159103	0.293129	0.128101	0.567958	0.00692061	0.47335	0.126654	0.158066	0.285464	0.129851	0.579484	0.00556432	0.471423
213.2	0.124395	0.160266	0.293591	0.128889	0.568421	0.00716944	0.474036	0.126894	0.158409	0.285959	0.130119	0.580136	0.00556432	0.472053
213.4	0.124749	0.160569	0.293856	0.12899	0.569026	0.00724241	0.474655	0.127133	0.15875	0.286453	0.130386	0.580785	0.00556432	0.47268
213.6	0.124702	0.161719	0.293875	0.129698	0.569751	0.00750129	0.475469	0.127372	0.159092	0.286946	0.130653	0.581432	0.00556432	0.473305
213.8	0.125054	0.16263	0.294514	0.130439	0.569939	0.00786206	0.475586	0.12761	0.159433	0.287438	0.130919	0.582075	0.00556432	0.473928
214	0.125318	0.163203	0.294684	0.130601	0.570353	0.00794368	0.475813	0.127849	0.159773	0.287929	0.131185	0.582716	0.00556432	0.474549
214.2	0.125173	0.163498	0.29539	0.131204	0.570461	0.00803369	0.476103	0.128086	0.160113	0.288419	0.131451	0.583355	0.00556432	0.475167
214.4	0.125189	0.163726	0.29595	0.131514	0.570987	0.00859889	0.476315	0.128324	0.160453	0.288908	0.131716	0.583991	0.00556432	0.475784
214.6	0.125379	0.163682	0.296136	0.132086	0.57105	0.00827663	0.476785	0.128561	0.160793	0.289396	0.131981	0.584624	0.00556432	0.476399
214.8	0.125223	0.163571	0.29639	0.132558	0.571508	0.00815514	0.47717	0.128797	0.161132	0.289882	0.132246	0.585255	0.00556432	0.477012
215	0.125372	0.163912	0.297349	0.133364	0.572112	0.00780239	0.477705	0.129033	0.161471	0.290368	0.13251	0.585883	0.00556432	0.477622
215.2	0.125547	0.164162	0.297372	0.133482	0.572313	0.00711356	0.478005	0.129269	0.161809	0.290853	0.132774	0.586509	0.00556432	0.478231
215.4	0.126191	0.164794	0.297969	0.133785	0.572717	0.00715617	0.479139	0.129504	0.162147	0.291336	0.133037	0.587132	0.00556432	0.478837
215.6	0.126743	0.164985	0.299163	0.133712	0.573223	0.00696247	0.479751	0.129739	0.162485	0.291819	0.133301	0.587752	0.00556432	0.479442
215.8	0.127249	0.165233	0.299543	0.133988	0.573759	0.00689598	0.480007	0.129974	0.162822	0.2923	0.133564	0.58837	0.00556432	0.480044
216	0.127292	0.165411	0.300385	0.134157	0.573828	0.00697348	0.480633	0.130208	0.163159	0.292781	0.133826	0.588986	0.00556432	0.480645
216.2	0.127524	0.165373	0.301139	0.134141	0.574336	0.00749336	0.481194	0.130441	0.163496	0.29326	0.134088	0.589599	0.00556432	0.481243
216.4	0.128297	0.165901	0.302217	0.134196	0.574536	0.00782947	0.482084	0.130675	0.163832	0.293739	0.13435	0.590209	0.00556432	0.48184
216.6	0.128402	0.165615	0.302642	0.133929	0.574616	0.00753757	0.482386	0.130908	0.164168	0.294216	0.134612	0.590817	0.00556432	0.482434
216.8	0.128815	0.165712	0.302686	0.133676	0.574711	0.00776103	0.482556	0.13114	0.164504	0.294693	0.134873	0.591423	0.00556432	0.483027
217	0.129884	0.166669	0.303522	0.134391	0.575905	0.00863562	0.483428	0.131372	0.164839	0.295168	0.135134	0.592026	0.00556432	0.483617
217.2	0.130325	0.167328	0.303846	0.134755	0.576236	0.00907719	0.484181	0.131604	0.165174	0.295643	0.135394	0.592626	0.00556432	0.484206
217.4	0.130596	0.167753	0.303982	0.134634	0.576639	0.00900689	0.484542	0.131835	0.165508	0.296116	0.135654	0.593224	0.00556432	0.484793
217.6	0.130879	0.16819	0.304403	0.13524	0.577088	0.00968603	0.485179	0.132066	0.165842	0.296588	0.135914	0.59382	0.00556432	0.485377
217.8	0.131503	0.168751	0.305247	0.135663	0.577688	0.00989547	0.485351	0.132296	0.166176	0.29706	0.136173	0.594413	0.00556432	0.48596
218	0.131919	0.169274	0.305373	0.135896	0.578251	0.0100306	0.485762	0.132526	0.166509	0.29753	0.136433	0.595004	0.00556432	0.486541
218.2	0.132276	0.169335	0.305596	0.136246	0.578353	0.0102776	0.486105	0.132756	0.166842	0.297999	0.136691	0.595593	0.00556432	0.48712
218.4	0.132489	0.169418	0.305979	0.136167	0.578459	0.0106441	0.486645	0.132985	0.167175	0.298468	0.13695	0.596179	0.00556432	0.487696
218.6	0.133009	0.169866	0.306176	0.136718	0.579101	0.0110816	0.487215	0.133214	0.167507	0.298935	0.137208	0.596762	0.00556432	0.488271
218.8	0.132656	0.170556	0.306554	0.136805	0.579569	0.0110895	0.487465	0.133443	0.167839	0.299401	0.137466	0.597344	0.00556432	0.488845
219	0.132781	0.17116	0.306699	0.137043	0.579768	0.0112106	0.488137	0.133671	0.168171	0.299866	0.137723	0.597923	0.00556432	0.489416
219.2	0.132543	0.171767	0.306176	0.136418	0.579967	0.0107751	0.488281	0.133898	0.168502	0.300331	0.13798	0.598499	0.00556432	0.489985
219.4	0.133138	0.172444	0.306749	0.136806	0.580945	0.0109196	0.489365	0.134126	0.168833	0.300794	0.138237	0.599073	0.00556432	0.490552
219.6	0.133138	0.172781	0.307803	0.137208	0.581554	0.0104232	0.489901	0.134353	0.169163	0.301256	0.138493	0.599645	0.00556432	0.491118
219.8	0.132595	0.172422	0.30729	0.137198	0.5817	0.00968475	0.489268	0.134579	0.169494	0.301718	0.138749	0.600215	0.00556432	0.491681
220	0.13195	0.172184	0.306814	0.13667	0.581664	0.00890996	0.489065	0.134805	0.169823	0.302178	0.139005	0.600782	0.00556432	0.492243
220.2	0.132283	0.172105	0.306773	0.136504	0.581991	0.00845329	0.488727	0.135031	0.170153	0.302637	0.13926	0.601347	0.00556432	0.492803
220.4	0.132299	0.171954	0.306812	0.136076	0.582138	0.00724143	0.488995	0.135256	0.170482	0.303096	0.139515	0.601909	0.00556432	0.493361
220.6	0.132216	0.171524	0.307127	0.135831	0.582357	0.00671411	0.489129	0.135481	0.170811	0.303553	0.13977	0.60247	0.00556432	0.493917
220.8	0.132837	0.172087	0.307464	0.135996	0.583114	0.00669149	0.489221	0.135706	0.171139	0.30401	0.140024	0.603028	0.00556432	0.494471
221	0.132999	0.172958	0.308183	0.136601	0.583909	0.0067101	0.490016	0.13593	0.171467	0.304465	0.140278	0.603583	0.00556432	0.495024
221.2	0.132492	0.173238	0.308355	0.136635	0.583824	0.00656585	0.49071	0.136154	0.171795	0.30492	0.140532	0.604137	0.00556432	0.495574
221.4	0.132813	0.173551	0.308584	0.137075	0.584469	0.00642154	0.491028	0.136377	0.172122	0.305373	0.140785	0.604688	0.00556432	0.496123
221.6	0.133161	0.174132	0.309228	0.137697	0.585269	0.00671148	0.491788	0.1366	0.172449	0.305826	0.141038	0.605237	0.00556432	0.49667
221.8	0.133858	0.174846	0.309458	0.138363	0.585602	0.00668209	0.49242	0.136823	0.172776	0.306277	0.141291	0.605784	0.00556432	0.497215
222	0.134245	0.175361	0.309598	0.138742	0.585522	0.00715086	0.493329	0.137045	0.173102	0.306728	0.141543	0.606328	0.00556432	0.497758
222.2	0.134497	0.175113	0.309936	0.138942	0.585688	0.00754381	0.494023	0.137267	0.173428	0.307177	0.141795	0.606871	0.00556432	0.4983
222.4	0.134992	0.175761	0.310857	0.139173	0.585949	0.00823449	0.495179	0.137488	0.173754	0.307626	0.142047	0.607411	0.00556432	0.498839
222.6	0.135405	0.176294	0.310806	0.139683	0.58655	0.00839648	0.495863	0.13771	0.174079	0.308074	0.142299	0.607949	0.00556432	0.499377
222.8	0.135161	0.176688	0.311088	0.139847	0.586529	0.0082069	0.496046	0.13793	0.174404	0.30852	0.14255	0.608484	0.00556432	0.499913
223	0.135657	0.177158	0.311043	0.139851	0.586455	0.00780972	0.496845	0.138151	0.174728	0.308966	0.1428	0.609018	0.00556432	0.500447
223.2	0.136278	0.17746	0.311729	0.140152	0.587358	0.00741571	0.497308	0.138371	0.175052	0.309411	0.143051	0.609549	0.00556432	0.50098
223.4	0.136843	0.177403	0.312042	0.140627	0.588081	0.0074097	0.497394	0.13859	0.175376	0.309855	0.143301	0.610078	0.00556432	0.501511
223.6	0.136283	0.177435	0.312596	0.140881	0.588046	0.00711202	0.497318	0.138809	0.1757	0.310298	0.14355	0.610606	0.00556432	0.50204
223.8	0.136002	0.176964	0.312151	0.14069	0.587736	0.00622538	0.496989	0.139028	0.176023	0.31074	0.1438	0.61113	0.00556432	0.502567
224	0.135991	0.177056	0.312721	0.140478	0.587996	0.0057662	0.497068	0.139247	0.176346	0.311181	0.144049	0.611653	0.00556432	0.503092
224.2	0.13655	0.177201	0.313575	0.140983	0.58836	0.00569699	0.497037	0.139465	0.176668	0.311621	0.144297	0.612174	0.00556432	0.503616
224.4	0.136409	0.177646	0.314355	0.141231	0.588881	0.00575516	0.49801	0.139682	0.17699	0.31206	0.144546	0.612692	0.00556432	0.504138
224.6	0.136916	0.178013	0.315388	0.141887	0.589628	0.00588787	0.498118	0.1399	0.177312	0.312498	0.144794	0.613209	0.00556432	0.504658
224.8	0.137443	0.178753	0.315774	0.142235	0.590568	0.00585463	0.498049	0.140117	0.177633	0.312935	0.145042	0.613723	0.00556432	0.505176
225	0.137772	0.179851	0.316074	0.142943	0.590697	0.0060682	0.499163	0.140333	0.177955	0.313372	0.145289	0.614235	0.00556432	0.505693
225.2	0.138184	0.180055	0.316397	0.14328	0.590868	0.00631162	0.499655	0.140549	0.178275	0.313807	0.145536	0.614745	0.00556432	0.506208
225.4	0.138816	0.180662	0.317005	0.144226	0.591443	0.00651969	0.500276	0.140765	0.178596	0.314241	0.145783	0.615253	0.00556432	0.506722
225.6	0.138822	0.181263	0.317192	0.144387	0.591587	0.0064048	0.500335	0.140981	0.178916	0.314675	0.146029	0.615759	0.00556432	0.507233
225.8	0.139481	0.18161	0.317573	0.145031	0.591586	0.00704673	0.501295	0.141196	0.179235	0.315108	0.146275	0.616263	0.00556432	0.507743
226	0.139743	0.18194	0.318299	0.145069	0.591647	0.00774546	0.501863	0.14141	0.179555	0.315539	0.146521	0.616765	0.00556432	0.508251
226.2	0.140144	0.18185	0.319147	0.145375	0.592177	0.00813721	0.502642	0.141625	0.179874	0.31597	0.146767	0.617265	0.00556432	0.508758
226.4	0.140647	0.182459	0.319844	0.146042	0.5926	0.00855051	0.503484	0.141839	0.180192	0.3164	0.147012	0.617762	0.00556432	0.509262
226.6	0.140749	0.183392	0.320082	0.146284	0.593266	0.00903902	0.503657	0.142052	0.180511	0.316829	0.147257	0.618258	0.00556432	0.509766
226.8	0.141084	0.184239	0.320556	0.146433	0.593712	0.00975914	0.504061	0.142265	0.180829	0.317257	0.147501	0.618752	0.00556432	0.510267
227	0.141551	0.184864	0.320822	0.146698	0.594058	0.0101534	0.504788	0.142478	0.181146	0.317684	0.147745	0.619243	0.00556432	0.510767
227.2	0.141418	0.185173	0.321225	0.146864	0.594586	0.0103147	0.505062	0.142691	0.181464	0.31811	0.147989	0.619733	0.00556432	0.511265
227.4	0.141109	0.185289	0.320841	0.146347	0.594778	0.0103453	0.504855	0.142903	0.181781	0.318535	0.148233	0.620221	0.00556432	0.511761
227.6	0.140712	0.185479	0.32096	0.146159	0.594809	0.00998177	0.505285	0.143115	0.182097	0.318959	0.148476	0.620706	0.00556432	0.512256
227.8	0.140772	0.185732	0.320624	0.146446	0.595084	0.00929753	0.505476	0.143326	0.182413	0.319383	0.148719	0.62119	0.00556432	0.512749
228	0.140814	0.186253	0.321438	0.146856	0.595759	0.00876494	0.505706	0.143537	0.182729	0.319805	0.148961	0.621672	0.00556432	0.513241
228.2	0.140828	0.186742	0.321518	0.147757	0.596519	0.00864172	0.5058	0.143748	0.183045	0.320227	0.149203	0.622152	0.00556432	0.513731
228.4	0.141063	0.187747	0.322165	0.148207	0.597525	0.00880743	0.506436	0.143958	0.18336	0.320648	0.149445	0.62263	0.00556432	0.514219
228.6	0.141925	0.1879	0.322446	0.148998	0.598479	0.00833705	0.506327	0.144168	0.183675	0.321067	0.149687	0.623105	0.00556432	0.514705
228.8	0.142498	0.189104	0.3228	0.149395	0.599098	0.00827198	0.50709	0.144377	0.18399	0.321486	0.149928	0.623579	0.00556432	0.51519
229	0.143417	0.189753	0.32313	0.150121	0.599396	0.00814772	0.50766	0.144587	0.184304	0.321904	0.150169	0.624051	0.00556432	0.515674
229.2	0.143925	0.190057	0.323819	0.150537	0.599698	0.00784725	0.508279	0.144795	0.184618	0.322321	0.15041	0.624521	0.00556432	0.516155
229.4	0.144162	0.190361	0.324458	0.151169	0.600163	0.00795593	0.508845	0.145004	0.184931	0.322737	0.15065	0.62499	0.00556432	0.516636
229.6	0.144165	0.190262	0.3249	0.151052	0.600201	0.00778586	0.508985	0.145212	0.185245	0.323153	0.15089	0.625456	0.00556432	0.517114
229.8	0.144696	0.190388	0.325532	0.151331	0.600952	0.00864187	0.510088	0.14542	0.185558	0.323567	0.15113	0.62592	0.00556432	0.517591
230	0.145266	0.1906	0.326351	0.151342	0.601486	0.00901086	0.510428	0.145627	0.18587	0.323981	0.151369	0.626383	0.00556432	0.518066
230.2	0.145504	0.191137	0.327582	0.152072	0.602596	0.00973312	0.511488	0.145834	0.186182	0.324393	0.151608	0.626843	0.00556432	0.51854
230.4	0.145605	0.191754	0.328398	0.152265	0.603082	0.0100901	0.51205	0.146041	0.186494	0.324805	0.151847	0.627302	0.00556432	0.519012
230.6	0.145117	0.192378	0.328381	0.152205	0.603205	0.010477	0.51218	0.146247	0.186806	0.325216	0.152086	0.627759	0.00556432	0.519483
230.8	0.145029	0.191919	0.328441	0.151898	0.603317	0.0106934	0.512558	0.146453	0.187117	0.325626	0.152324	0.628214	0.00556432	0.519952
231	0.144669	0.191443	0.328968	0.151563	0.603041	0.0106223	0.512775	0.146659	0.187428	0.326035	0.152561	0.628667	0.00556432	0.520419
231.2	0.144271	0.190935	0.329577	0.151626	0.602532	0.010043	0.512924	0.146864	0.187738	0.326443	0.152799	0.629118	0.00556432	0.520885
231.4	0.144159	0.190768	0.329187	0.15139	0.602544	0.00966615	0.51285	0.147069	0.188049	0.326851	0.153036	0.629568	0.00556432	0.52135
231.6	0.143868	0.190742	0.329293	0.151838	0.602808	0.00942247	0.512763	0.147274	0.188359	0.327257	0.153273	0.630015	0.00556432	0.521813
231.8	0.143664	0.191391	0.329575	0.152318	0.60314	0.00924671	0.513116	0.147478	0.188668	0.327663	0.15351	0.630461	0.00556432	0.522274
232	0.143954	0.191816	0.33013	0.152723	0.603388	0.00934111	0.513241	0.147682	0.188977	0.328068	0.153746	0.630905	0.00556432	0.522734
232.2	0.144457	0.191959	0.330688	0.153693	0.603571	0.00952402	0.513296	0.147885	0.189286	0.328472	0.153982	0.631347	0.00556432	0.523192
232.4	0.145752	0.192607	0.331257	0.153903	0.604194	0.00980955	0.513988	0.148088	0.189595	0.328875	0.154217	0.631788	0.00556432	0.523649
232.6	0.146567	0.192399	0.330936	0.154318	0.604102	0.00958103	0.514233	0.148291	0.189903	0.329277	0.154453	0.632226	0.00556432	0.524104
232.8	0.146992	0.192976	0.331584	0.154472	0.604482	0.00980135	0.514695	0.148493	0.190211	0.329678	0.154688	0.632663	0.00556432	0.524557
233	0.147497	0.192741	0.331622	0.154753	0.604803	0.00957798	0.514597	0.148696	0.190518	0.330078	0.154922	0.633098	0.00556432	0.525009
233.2	0.147844	0.192767	0.332001	0.154908	0.604949	0.00970892	0.515306	0.148897	0.190826	0.330478	0.155157	0.633531	0.00556432	0.52546
233.4	0.147777	0.192647	0.332083	0.154964	0.605309	0.00980141	0.515491	0.149099	0.191133	0.330877	0.155391	0.633963	0.00556432	0.525909
233.6	0.147775	0.192635	0.33188	0.155005	0.605805	0.00984175	0.515871	0.1493	0.191439	0.331275	0.155624	0.634392	0.00556432	0.526357
233.8	0.147899	0.193066	0.331667	0.154613	0.60646	0.0102424	0.516302	0.1495	0.191745	0.331672	0.155858	0.63482	0.00556432	0.526803
234	0.148295	0.193086	0.332107	0.154628	0.606957	0.0103255	0.516403	0.149701	0.192051	0.332068	0.156091	0.635247	0.00556432	0.527248
234.2	0.148004	0.193733	0.332171	0.154834	0.607761	0.0103791	0.51726	0.149901	0.192357	0.332463	0.156324	0.635671	0.00556432	0.527691
234.4	0.148297	0.19368	0.332211	0.154121	0.607724	0.0101782	0.517804	0.1501	0.192662	0.332858	0.156556	0.636094	0.00556432	0.528133
234.6	0.148005	0.193853	0.332211	0.154284	0.608205	0.0100133	0.517854	0.1503	0.192967	0.333251	0.156789	0.636515	0.00556432	0.528573
234.8	0.148116	0.193567	0.332669	0.154391	0.608949	0.0100584	0.518043	0.150499	0.193272	0.333644	0.157021	0.636934	0.00556432	0.529011
235	0.147988	0.194063	0.332736	0.154733	0.6091	0.0100494	0.518474	0.150697	0.193576	0.334036	0.157252	0.637352	0.00556432	0.529449
235.2	0.148214	0.194553	0.333097	0.155106	0.609443	0.0100352	0.519007	0.150896	0.19388	0.334427	0.157483	0.637768	0.00556432	0.529885
235.4	0.148227	0.195066	0.333082	0.155103	0.609979	0.00983	0.519286	0.151094	0.194184	0.334817	0.157714	0.638182	0.00556432	0.530319
235.6	0.148443	0.196158	0.333699	0.155669	0.61084	0.0100277	0.519571	0.151291	0.194487	0.335207	0.157945	0.638594	0.00556432	0.530752
235.8	0.148888	0.196882	0.334077	0.155968	0.610575	0.0100392	0.519898	0.151488	0.19479	0.335595	0.158176	0.639005	0.00556432	0.531183
236	0.149199	0.197442	0.33483	0.156712	0.610711	0.00986619	0.520404	0.151685	0.195092	0.335983	0.158406	0.639414	0.00556432	0.531613
236.2	0.150147	0.197804	0.33583	0.157716	0.610951	0.00991215	0.521271	0.151882	0.195395	0.33637	0.158635	0.639822	0.00556432	0.532042
236.4	0.15094	0.197879	0.335737	0.157818	0.611324	0.00968068	0.521626	0.152078	0.195697	0.336756	0.158865	0.640228	0.00556432	0.532469
236.6	0.151467	0.198384	0.336308	0.158305	0.611744	0.00939766	0.521758	0.152274	0.195998	0.337141	0.159094	0.640632	0.00556432	0.532895
236.8	0.151439	0.198765	0.337073	0.15884	0.612087	0.0091595	0.521557	0.15247	0.1963	0.337526	0.159323	0.641034	0.00556432	0.533319
237	0.151511	0.198997	0.337412	0.159269	0.612381	0.00882959	0.521525	0.152665	0.196601	0.337909	0.159552	0.641435	0.00556432	0.533742
237.2	0.151544	0.199251	0.33776	0.159643	0.612339	0.00875253	0.521621	0.15286	0.196901	0.338292	0.15978	0.641834	0.00556432	0.534164
237.4	0.151258	0.199266	0.337864	0.159579	0.612397	0.00843827	0.521679	0.153054	0.197202	0.338674	0.160008	0.642232	0.00556432	0.534584
237.6	0.151179	0.199405	0.338262	0.160074	0.612818	0.00862923	0.521879	0.153249	0.197502	0.339055	0.160235	0.642628	0.00556432	0.535003
237.8	0.150808	0.199732	0.338185	0.159898	0.612735	0.00887183	0.521674	0.153442	0.197802	0.339436	0.160463	0.643022	0.00556432	0.53542
238	0.150829	0.199847	0.338855	0.16015	0.613301	0.00888614	0.521829	0.153636	0.198101	0.339815	0.16069	0.643415	0.00556432	0.535836
238.2	0.151418	0.200275	0.339025	0.160208	0.613658	0.00858092	0.522142	0.153829	0.1984	0.340194	0.160917	0.643806	0.00556432	0.53625
238.4	0.152173	0.199948	0.339805	0.160136	0.614175	0.00902495	0.522333	0.154022	0.198699	0.340572	0.161143	0.644196	0.00556432	0.536664
238.6	0.151893	0.19976	0.340219	0.160577	0.614545	0.00863402	0.522197	0.154215	0.198997	0.340949	0.161369	0.644584	0.00556432	0.537075
238.8	0.151885	0.199584	0.340485	0.160732	0.614457	0.00863035	0.521942	0.154407	0.199295	0.341325	0.161595	0.64497	0.00556432	0.537486
239	0.152301	0.200016	0.34091	0.16104	0.614658	0.00848506	0.522344	0.154599	0.199593	0.341701	0.161821	0.645355	0.00556432	0.537895
239.2	0.152887	0.200373	0.341537	0.16095	0.614535	0.00827517	0.522227	0.15479	0.199891	0.342075	0.162046	0.645739	0.00556432	0.538303
239.4	0.153331	0.200833	0.341974	0.161208	0.614852	0.00805233	0.522774	0.154981	0.200188	0.342449	0.162271	0.64612	0.00556432	0.538709
239.6	0.153486	0.201857	0.342239	0.161536	0.615335	0.00809042	0.523054	0.155172	0.200485	0.342822	0.162496	0.646501	0.00556432	0.539114
239.8	0.153767	0.201848	0.342506	0.161865	0.615338	0.00775932	0.523276	0.155363	0.200781	0.343195	0.16272	0.646879	0.00556432	0.539517
240	0.153935	0.202396	0.343071	0.162095	0.616057	0.00758629	0.52445	0.155553	0.201077	0.343566	0.162944	0.647256	0.00556432	0.53992
240.2	0.154812	0.202443	0.343152	0.162477	0.616183	0.00786472	0.525281	0.155743	0.201373	0.343937	0.163168	0.647632	0.00556432	0.540321
240.4	0.155208	0.203044	0.343208	0.162187	0.616529	0.00765537	0.525863	0.155933	0.201669	0.344307	0.163391	0.648006	0.00556432	0.54072
240.6	0.155682	0.204323	0.343998	0.162238	0.61683	0.00789981	0.526554	0.156122	0.201964	0.344676	0.163615	0.648378	0.00556432	0.541119
240.8	0.155161	0.204677	0.343959	0.162357	0.616511	0.00781933	0.526668	0.156311	0.202259	0.345044	0.163838	0.648749	0.00556432	0.541516
241	0.155296	0.204662	0.343916	0.162091	0.616673	0.00791734	0.526991	0.156499	0.202554	0.345412	0.16406	0.649119	0.00556432	0.541911
241.2	0.154916	0.204845	0.34399	0.161907	0.616876	0.00834616	0.527504	0.156688	0.202848	0.345778	0.164282	0.649487	0.00556432	0.542305
241.4	0.154538	0.205107	0.344327	0.1619	0.61751	0.00856209	0.528194	0.156875	0.203142	0.346144	0.164504	0.649853	0.00556432	0.542698
241.6	0.154775	0.205282	0.344484	0.162554	0.61786	0.00887644	0.528607	0.157063	0.203436	0.34651	0.164726	0.650218	0.00556432	0.54309
241.8	0.154488	0.205541	0.344747	0.162551	0.618551	0.0086956	0.529028	0.15725	0.203729	0.346874	0.164948	0.650582	0.00556432	0.54348
242	0.154291	0.205053	0.345242	0.162686	0.619094	0.0083207	0.529436	0.157437	0.204022	0.347237	0.165169	0.650943	0.00556432	0.54387
242.2	0.154851	0.204877	0.34544	0.162732	0.619611	0.00790816	0.529578	0.157624	0.204315	0.3476	0.16539	0.651304	0.00556432	0.544257
242.4	0.15488	0.204625	0.345867	0.163364	0.620291	0.00840922	0.530093	0.15781	0.204607	0.347962	0.16561	0.651663	0.00556432	0.544644
242.6	0.154494	0.204548	0.346248	0.163071	0.62031	0.008168	0.53002	0.157996	0.204899	0.348324	0.165831	0.652021	0.00556432	0.545029
242.8	0.154571	0.205001	0.346693	0.163473	0.620327	0.00820593	0.529978	0.158182	0.205191	0.348684	0.166051	0.652377	0.00556432	0.545413
243	0.155441	0.206046	0.346734	0.163807	0.620822	0.00795787	0.530691	0.158367	0.205483	0.349044	0.16627	0.652731	0.00556432	0.545795
243.2	0.155975	0.206274	0.346734	0.164035	0.620385	0.00779314	0.530872	0.158552	0.205774	0.349403	0.16649	0.653085	0.00556432	0.546177
243.4	0.156119	0.206173	0.346936	0.1645	0.620697	0.00749866	0.531225	0.158737	0.206065	0.349761	0.166709	0.653436	0.00556432	0.546557
243.6	0.156175	0.206463	0.347422	0.165191	0.621009	0.00732047	0.531102	0.158921	0.206355	0.350118	0.166928	0.653787	0.00556432	0.546936
243.8	0.156472	0.206325	0.347752	0.165231	0.621272	0.00703997	0.531222	0.159106	0.206645	0.350475	0.167146	0.654136	0.00556432	0.547313
244	0.156685	0.206465	0.348131	0.16506	0.621068	0.00708987	0.531772	0.159289	0.206935	0.350831	0.167364	0.654483	0.00556432	0.54769
244.2	0.157093	0.206446	0.347973	0.165056	0.62074	0.00756812	0.531761	0.159473	0.207225	0.351186	0.167582	0.654829	0.00556432	0.548065
244.4	0.157726	0.207195	0.348863	0.165172	0.620689	0.00745394	0.53211	0.159656	0.207514	0.35154	0.1678	0.655174	0.00556432	0.548438
244.6	0.157735	0.207691	0.349508	0.165488	0.621051	0.0072097	0.532429	0.159839	0.207803	0.351894	0.168017	0.655517	0.00556432	0.548811
244.8	0.157943	0.207789	0.349634	0.165851	0.621605	0.00678532	0.532295	0.160021	0.208092	0.352247	0.168235	0.655859	0.00556432	0.549182
245	0.158066	0.207986	0.349714	0.165754	0.622063	0.00645161	0.532176	0.160203	0.20838	0.352599	0.168451	0.6562	0.00556432	0.549552
245.2	0.157482	0.208501	0.34961	0.165691	0.622294	0.00628175	0.532284	0.160385	0.208668	0.35295	0.168668	0.656539	0.00556432	0.549921
245.4	0.157458	0.208836	0.349661	0.166045	0.622804	0.00589538	0.532253	0.160567	0.208956	0.353301	0.168884	0.656876	0.00556432	0.550289
245.6	0.157708	0.209185	0.350175	0.166582	0.623448	0.00568939	0.532657	0.160748	0.209243	0.353651	0.1691	0.657213	0.00556432	0.550655
245.8	0.157314	0.209866	0.350863	0.166777	0.624175	0.00535504	0.532845	0.160929	0.209531	0.354	0.169316	0.657548	0.00556432	0.55102
246	0.157221	0.20993	0.351032	0.167003	0.624479	0.00547196	0.532875	0.16111	0.209817	0.354348	0.169531	0.657881	0.00556432	0.551384
246.2	0.157553	0.210729	0.351739	0.167462	0.625139	0.00568618	0.533216	0.16129	0.210104	0.354696	0.169746	0.658214	0.00556432	0.551747
246.4	0.157996	0.21133	0.351842	0.167851	0.625728	0.00615323	0.533576	0.16147	0.21039	0.355042	0.169961	0.658545	0.00556432	0.552108
246.6	0.158245	0.212019	0.35216	0.168146	0.626096	0.00630284	0.534319	0.16165	0.210676	0.355388	0.170176	0.658874	0.00556432	0.552469
246.8	0.158525	0.212791	0.352194	0.168838	0.626281	0.00621721	0.535101	0.161829	0.210961	0.355734	0.17039	0.659202	0.00556432	0.552828
247	0.159386	0.21343	0.352324	0.169427	0.626113	0.00621565	0.535359	0.162008	0.211247	0.356078	0.170604	0.659529	0.00556432	0.553186
247.2	0.159327	0.213317	0.353212	0.169937	0.625847	0.00663479	0.535524	0.162187	0.211532	0.356422	0.170818	0.659855	0.00556432	0.553543
247.4	0.158736	0.213104	0.35335	0.169863	0.625976	0.00643703	0.534964	0.162365	0.211816	0.356765	0.171031	0.660179	0.00556432	0.553898
247.6	0.158998	0.213303	0.353954	0.169576	0.626429	0.00632164	0.534938	0.162543	0.212101	0.357108	0.171244	0.660502	0.00556432	0.554252
247.8	0.159306	0.213247	0.354198	0.169496	0.62716	0.00657343	0.534969	0.162721	0.212385	0.35745	0.171457	0.660823	0.00556432	0.554606
248	0.159689	0.213251	0.354377	0.169858	0.627172	0.00698489	0.534926	0.162899	0.212669	0.35779	0.171669	0.661144	0.00556432	0.554958
248.2	0.160621	0.213367	0.354836	0.170046	0.627417	0.00747036	0.535045	0.163076	0.212952	0.358131	0.171882	0.661463	0.00556432	0.555308
248.4	0.161407	0.213623	0.355799	0.170182	0.627765	0.00701003	0.535917	0.163253	0.213235	0.35847	0.172094	0.66178	0.00556432	0.555658
248.6	0.160929	0.213819	0.355266	0.169774	0.62842	0.00707663	0.536048	0.163429	0.213518	0.358809	0.172305	0.662097	0.00556432	0.556006
248.8	0.161343	0.213904	0.355031	0.169836	0.628254	0.00681571	0.536022	0.163606	0.2138	0.359147	0.172517	0.662412	0.00556432	0.556354
249	0.160936	0.214616	0.354809	0.169404	0.627966	0.00673294	0.53599	0.163782	0.214083	0.359484	0.172728	0.662725	0.00556432	0.5567
249.2	0.161057	0.214958	0.355042	0.169502	0.627763	0.00700068	0.536186	0.163957	0.214365	0.359821	0.172939	0.663038	0.00556432	0.557045
249.4	0.161162	0.215543	0.355342	0.169663	0.628563	0.00738376	0.536851	0.164133	0.214646	0.360157	0.17315	0.663349	0.00556432	0.557389
249.6	0.161584	0.21596	0.356309	0.170089	0.629153	0.00798622	0.537511	0.164308	0.214928	0.360492	0.17336	0.663659	0.00556432	0.557732
249.8	0.161984	0.216144	0.356639	0.170138	0.628826	0.0080038	0.537777	0.164483	0.215209	0.360826	0.17357	0.663968	0.00556432	0.558073
250	0.162687	0.216422	0.356895	0.170344	0.629256	0.00818312	0.53785	0.164657	0.215489	0.36116	0.17378	0.664275	0.00556432	0.558414
250.2	0.163267	0.21685	0.357449	0.170713	0.629892	0.00871027	0.538656	0.164831	0.21577	0.361493	0.173989	0.664582	0.00556432	0.558753
250.4	0.163576	0.217092	0.357114	0.171319	0.630364	0.00894948	0.539344	0.165005	0.21605	0.361825	0.174198	0.664886	0.00556432	0.559091
250.6	0.163992	0.217602	0.357643	0.171866	0.630793	0.0091895	0.539977	0.165179	0.21633	0.362157	0.174407	0.66519	0.00556432	0.559428
250.8	0.163977	0.217663	0.358152	0.172265	0.631061	0.00926204	0.540281	0.165352	0.216609	0.362488	0.174616	0.665493	0.00556432	0.559764
251	0.164444	0.217779	0.358921	0.172501	0.631316	0.00923568	0.540718	0.165525	0.216888	0.362818	0.174825	0.665794	0.00556432	0.560099
251.2	0.164797	0.217817	0.359378	0.17266	0.631969	0.00922805	0.541134	0.165698	0.217167	0.363147	0.175033	0.666094	0.00556432	0.560432
251.4	0.164662	0.217767	0.359456	0.172682	0.632164	0.00895604	0.541095	0.16587	0.217446	0.363476	0.17524	0.666393	0.00556432	0.560765
251.6	0.164888	0.2179	0.359877	0.172822	0.632863	0.00897549	0.541558	0.166042	0.217724	0.363804	0.175448	0.66669	0.00556432	0.561096
251.8	0.165076	0.218234	0.36029	0.173397	0.63331	0.00983876	0.542501	0.166214	0.218002	0.364131	0.175655	0.666987	0.00556432	0.561427
252	0.165127	0.218385	0.36081	0.173614	0.63327	0.00981064	0.543164	0.166385	0.21828	0.364458	0.175862	0.667282	0.00556432	0.561756
252.2	0.165571	0.218536	0.361373	0.173412	0.633434	0.00947973	0.543943	0.166556	0.218557	0.364784	0.176069	0.667576	0.00556432	0.562084
252.4	0.165545	0.218908	0.361484	0.17322	0.633599	0.00902922	0.544962	0.166727	0.218834	0.365109	0.176276	0.667868	0.00556432	0.562411
252.6	0.165318	0.219367	0.361555	0.173555	0.63345	0.00918148	0.544846	0.166898	0.219111	0.365434	0.176482	0.66816	0.00556432	0.562737
252.8	0.165556	0.219538	0.361776	0.173867	0.633003	0.00890043	0.545241	0.167068	0.219388	0.365757	0.176688	0.66845	0.00556432	0.563062
253	0.165407	0.220267	0.362137	0.174428	0.632862	0.00967793	0.545432	0.167238	0.219664	0.366081	0.176893	0.66874	0.00556432	0.563386
253.2	0.165472	0.221065	0.362472	0.1753	0.632769	0.0101108	0.545498	0.167408	0.21994	0.366403	0.177099	0.669028	0.00556432	0.563709
253.4	0.165345	0.222079	0.362688	0.175656	0.633285	0.0104501	0.546221	0.167577	0.220216	0.366725	0.177304	0.669314	0.00556432	0.56403
253.6	0.165505	0.222743	0.363165	0.17636	0.63369	0.0107501	0.546379	0.167747	0.220491	0.367046	0.177509	0.6696	0.00556432	0.564351
253.8	0.165817	0.223014	0.36308	0.176495	0.633535	0.0106115	0.546568	0.167915	0.220766	0.367366	0.177713	0.669884	0.00556432	0.56467
254	0.165692	0.223408	0.363365	0.177204	0.63417	0.0107931	0.546485	0.168084	0.221041	0.367686	0.177918	0.670168	0.00556432	0.564989
254.2	0.165545	0.22345	0.363522	0.177342	0.63452	0.0108933	0.546993	0.168252	0.221315	0.368005	0.178122	0.67045	0.00556432	0.565306
254.4	0.164765	0.223813	0.363225	0.177484	0.634592	0.0103173	0.546772	0.16842	0.221589	0.368323	0.178326	0.670731	0.00556432	0.565623
254.6	0.165119	0.224341	0.363375	0.177421	0.635237	0.0102388	0.54697	0.168588	0.221863	0.368641	0.178529	0.671011	0.00556432	0.565938
254.8	0.16539	0.224101	0.363122	0.177358	0.635325	0.00990427	0.547448	0.168755	0.222137	0.368958	0.178732	0.67129	0.00556432	0.566252
255	0.1656	0.224441	0.363483	0.177114	0.636025	0.00976426	0.54753	0.168922	0.22241	0.369274	0.178935	0.671567	0.00556432	0.566565
255.2	0.165757	0.22434	0.363394	0.177148	0.636098	0.00935156	0.547722	0.169089	0.222683	0.36959	0.179138	0.671844	0.00556432	0.566877
255.4	0.165438	0.224737	0.364115	0.177582	0.636095	0.00947811	0.548384	0.169256	0.222956	0.369905	0.17934	0.672119	0.00556432	0.567188
255.6	0.165698	0.224965	0.364363	0.177555	0.636786	0.00941297	0.548852	0.169422	0.223228	0.370219	0.179543	0.672393	0.00556432	0.567498
255.8	0.166243	0.225286	0.36485	0.177613	0.637553	0.00947384	0.549516	0.169588	0.2235	0.370532	0.179744	0.672666	0.00556432	0.567808
256	0.166775	0.225188	0.365579	0.178176	0.638011	0.00912248	0.550093	0.169753	0.223772	0.370845	0.179946	0.672939	0.00556432	0.568115
256.2	0.16735	0.225008	0.365853	0.178335	0.63811	0.00911733	0.550442	0.169919	0.224043	0.371158	0.180147	0.673209	0.00556432	0.568422
256.4	0.167654	0.225008	0.365983	0.178799	0.638022	0.00899595	0.550886	0.170084	0.224315	0.371469	0.180349	0.673479	0.00556432	0.568728
256.6	0.167736	0.224853	0.366472	0.179189	0.637932	0.00912743	0.550967	0.170249	0.224586	0.37178	0.180549	0.673748	0.00556432	0.569033
256.8	0.16782	0.224532	0.366315	0.179109	0.638201	0.00910552	0.551141	0.170413	0.224856	0.37209	0.18075	0.674015	0.00556432	0.569337
257	0.168178	0.225325	0.36679	0.180079	0.638065	0.00982503	0.551026	0.170577	0.225127	0.3724	0.18095	0.674282	0.00556432	0.56964
257.2	0.168652	0.226194	0.367754	0.180448	0.638276	0.0096472	0.551128	0.170741	0.225397	0.372709	0.18115	0.674547	0.00556432	0.569942
257.4	0.169097	0.226162	0.368178	0.180923	0.638515	0.00950964	0.551665	0.170905	0.225666	0.373017	0.18135	0.674812	0.00556432	0.570243
257.6	0.16905	0.226042	0.368521	0.181356	0.639371	0.00964896	0.551636	0.171068	0.225936	0.373325	0.18155	0.675075	0.00556432	0.570543
257.8	0.168779	0.225933	0.368677	0.18146	0.639737	0.00951746	0.551595	0.171232	0.226205	0.373631	0.181749	0.675337	0.00556432	0.570842
258	0.16852	0.226008	0.368877	0.181499	0.639778	0.00901327	0.55101	0.171394	0.226474	0.373938	0.181948	0.675598	0.00556432	0.571139
258.2	0.167985	0.225889	0.368154	0.180634	0.639843	0.00890251	0.55048	0.171557	0.226743	0.374243	0.182147	0.675858	0.00556432	0.571436
258.4	0.167361	0.226199	0.367732	0.180312	0.639871	0.00856221	0.550249	0.171719	0.227011	0.374548	0.182345	0.676117	0.00556432	0.571732
258.6	0.167807	0.226431	0.367425	0.180035	0.640452	0.00855155	0.550443	0.171881	0.227279	0.374853	0.182543	0.676375	0.00556432	0.572027
258.8	0.16833	0.22678	0.367707	0.179559	0.64044	0.00816751	0.550464	0.172043	0.227547	0.375156	0.182741	0.676632	0.00556432	0.572321
259	0.167892	0.227333	0.368072	0.179359	0.641102	0.00784728	0.549591	0.172204	0.227814	0.375459	0.182939	0.676888	0.00556432	0.572614
259.2	0.167869	0.22762	0.368336	0.179336	0.641299	0.00764612	0.549838	0.172365	0.228081	0.375762	0.183136	0.677143	0.00556432	0.572906
259.4	0.168248	0.228366	0.369002	0.180154	0.641495	0.00783294	0.550211	0.172526	0.228348	0.376063	0.183333	0.677397	0.00556432	0.573197
259.6	0.168638	0.228562	0.369137	0.180624	0.642125	0.00801734	0.550126	0.172687	0.228615	0.376364	0.18353	0.677649	0.00556432	0.573487
259.8	0.168749	0.228831	0.369267	0.180736	0.642158	0.00793413	0.550603	0.172847	0.228881	0.376665	0.183727	0.677901	0.00556432	0.573776
260	0.169143	0.228852	0.3696	0.181168	0.642091	0.00807545	0.551306	0.173007	0.229147	0.376965	0.183923	0.678152	0.00556432	0.574064
260.2	0.16897	0.22875	0.369311	0.181357	0.642267	0.00801873	0.551357	0.173167	0.229413	0.377264	0.18412	0.678401	0.00556432	0.574351
260.4	0.169017	0.228822	0.369152	0.181424	0.64233	0.00748328	0.551749	0.173326	0.229678	0.377562	0.184315	0.67865	0.00556432	0.574637
260.6	0.169569	0.228774	0.369778	0.181723	0.642666	0.00709932	0.552295	0.173486	0.229944	0.37786	0.184511	0.678898	0.00556432	0.574923
260.8	0.170272	0.228549	0.370233	0.181904	0.643075	0.0072197	0.552867	0.173645	0.230208	0.378157	0.184706	0.679144	0.00556432	0.575207
261	0.170872	0.228762	0.370568	0.182487	0.642756	0.00735707	0.55302	0.173803	0.230473	0.378454	0.184901	0.67939	0.00556432	0.57549
261.2	0.17118	0.228795	0.371137	0.183273	0.642601	0.00724302	0.55431	0.173962	0.230737	0.37875	0.185096	0.679634	0.00556432	0.575773
261.4	0.171584	0.228132	0.371334	0.184257	0.642636	0.00729305	0.554611	0.17412	0.231001	0.379045	0.185291	0.679878	0.00556432	0.576054
261.6	0.171486	0.228339	0.371592	0.18437	0.643298	0.00741701	0.55504	0.174277	0.231265	0.37934	0.185485	0.680121	0.00556432	0.576335
261.8	0.171694	0.228695	0.371698	0.184332	0.643356	0.00717658	0.555321	0.174435	0.231529	0.379634	0.185679	0.680362	0.00556432	0.576614
262	0.171899	0.228892	0.372004	0.184383	0.642914	0.00691165	0.555403	0.174592	0.231792	0.379927	0.185873	0.680603	0.00556432	0.576893
262.2	0.171676	0.229011	0.372016	0.184088	0.643241	0.00663523	0.555751	0.174749	0.232055	0.38022	0.186067	0.680843	0.00556432	0.577171
262.4	0.172187	0.229619	0.37312	0.184182	0.643685	0.00678185	0.556226	0.174906	0.232317	0.380512	0.18626	0.681081	0.00556432	0.577447
262.6	0.172986	0.230527	0.374024	0.184557	0.644446	0.00688049	0.556267	0.175063	0.23258	0.380804	0.186453	0.681319	0.00556432	0.577723
262.8	0.173038	0.230811	0.374801	0.184326	0.644829	0.00671039	0.556191	0.175219	0.232842	0.381094	0.186646	0.681556	0.00556432	0.577998
263	0.172691	0.231239	0.375515	0.184265	0.645505	0.00695964	0.55582	0.175375	0.233103	0.381385	0.186838	0.681792	0.00556432	0.578272
263.2	0.172807	0.231839	0.376015	0.184444	0.646058	0.00720948	0.556162	0.17553	0.233365	0.381674	0.187031	0.682026	0.00556432	0.578545
263.4	0.173226	0.232661	0.376071	0.185087	0.646014	0.00728401	0.556661	0.175686	0.233626	0.381963	0.187223	0.68226	0.00556432	0.578817
263.6	0.173447	0.233148	0.375955	0.18511	0.646248	0.0071468	0.556329	0.175841	0.233887	0.382252	0.187414	0.682493	0.00556432	0.579089
263.8	0.173195	0.233984	0.375882	0.184807	0.646267	0.0070966	0.556602	0.175996	0.234148	0.38254	0.187606	0.682725	0.00556432	0.579359
264	0.173464	0.234499	0.375668	0.185172	0.646601	0.00745048	0.55648	0.17615	0.234408	0.382827	0.187797	0.682956	0.00556432	0.579629
264.2	0.173693	0.234843	0.374946	0.185133	0.646606	0.00748901	0.556848	0.176305	0.234668	0.383113	0.187988	0.683186	0.00556432	0.579897
264.4	0.174377	0.235612	0.375099	0.185463	0.647213	0.00738225	0.55777	0.176459	0.234928	0.383399	0.188179	0.683415	0.00556432	0.580165
264.6	0.174742	0.236494	0.375313	0.185808	0.647612	0.00772519	0.558352	0.176612	0.235188	0.383685	0.188369	0.683644	0.00556432	0.580432
264.8	0.174646	0.236672	0.374844	0.185809	0.647535	0.00790433	0.558377	0.176766	0.235447	0.383969	0.18856	0.683871	0.00556432	0.580698
265	0.174639	0.237359	0.37479	0.186173	0.647021	0.00798156	0.558704	0.176919	0.235706	0.384254	0.18875	0.684097	0.00556432	0.580963
265.2	0.174722	0.237344	0.374602	0.186558	0.646774	0.00773501	0.559193	0.177072	0.235964	0.384537	0.188939	0.684323	0.00556432	0.581227
265.4	0.17519	0.237467	0.37535	0.186717	0.6468	0.00779429	0.559284	0.177225	0.236223	0.38482	0.189129	0.684547	0.00556432	0.58149
265.6	0.175492	0.238247	0.375524	0.186623	0.6473	0.00796588	0.560232	0.177377	0.236481	0.385102	0.189318	0.684771	0.00556432	0.581752
265.8	0.175502	0.23831	0.375732	0.186804	0.647416	0.00788629	0.560502	0.17753	0.236739	0.385384	0.189507	0.684993	0.00556432	0.582014
266	0.175292	0.238509	0.376299	0.18716	0.647551	0.0079077	0.561154	0.177682	0.236996	0.385665	0.189696	0.685215	0.00556432	0.582275
266.2	0.175562	0.238558	0.37715	0.187233	0.648295	0.00797088	0.561924	0.177833	0.237254	0.385945	0.189884	0.685436	0.00556432	0.582534
266.4	0.176209	0.238905	0.378176	0.187499	0.649115	0.00890655	0.56209	0.177985	0.237511	0.386225	0.190073	0.685656	0.00556432	0.582793
266.6	0.176644	0.238544	0.378615	0.188206	0.649789	0.00893972	0.562017	0.178136	0.237768	0.386505	0.190261	0.685875	0.00556432	0.583051
266.8	0.176566	0.238006	0.378901	0.187905	0.650406	0.00914547	0.561945	0.178287	0.238024	0.386783	0.190449	0.686093	0.00556432	0.583309
267	0.176622	0.237933	0.379783	0.188241	0.650731	0.00900523	0.562214	0.178437	0.23828	0.387061	0.190636	0.686311	0.00556432	0.583565
267.2	0.176659	0.237849	0.379665	0.188879	0.650973	0.00858764	0.562098	0.178588	0.238536	0.387339	0.190823	0.686527	0.00556432	0.58382
267.4	0.177028	0.237757	0.379684	0.18925	0.650905	0.00882673	0.562314	0.178738	0.238792	0.387616	0.19101	0.686743	0.00556432	0.584075
267.6	0.177152	0.237835	0.379837	0.189212	0.650952	0.00830902	0.562049	0.178888	0.239047	0.387892	0.191197	0.686957	0.00556432	0.584329
267.8	0.177085	0.237953	0.380053	0.189366	0.6508	0.00835166	0.562201	0.179037	0.239302	0.388168	0.191384	0.687171	0.00556432	0.584582
268	0.177555	0.238177	0.37999	0.18937	0.650741	0.00829019	0.561794	0.179187	0.239557	0.388443	0.19157	0.687384	0.00556432	0.584834
268.2	0.177816	0.238359	0.380207	0.188996	0.650616	0.00751637	0.562003	0.179336	0.239812	0.388717	0.191756	0.687596	0.00556432	0.585085
268.4	0.177602	0.238892	0.380463	0.189432	0.65119	0.00704188	0.561814	0.179485	0.240066	0.388991	0.191942	0.687807	0.00556432	0.585335
268.6	0.177233	0.23914	0.380663	0.189352	0.650897	0.00696607	0.561527	0.179633	0.24032	0.389265	0.192127	0.688017	0.00556432	0.585585
268.8	0.177264	0.239291	0.380963	0.189529	0.650684	0.00650336	0.561402	0.179781	0.240574	0.389538	0.192313	0.688227	0.00556432	0.585834
269	0.177664	0.239682	0.3818	0.190175	0.651084	0.00628436	0.56175	0.179929	0.240827	0.38981	0.192498	0.688435	0.00556432	0.586082
269.2	0.178186	0.239692	0.382005	0.190482	0.651615	0.00633927	0.561702	0.180077	0.24108	0.390081	0.192682	0.688643	0.00556432	0.586329
269.4	0.178598	0.240464	0.382521	0.190969	0.651585	0.00694862	0.562282	0.180225	0.241333	0.390352	0.192867	0.68885	0.00556432	0.586575
269.6	0.178935	0.2409	0.382986	0.190977	0.652455	0.00735872	0.562451	0.180372	0.241586	0.390623	0.193051	0.689056	0.00556432	0.58682
269.8	0.179271	0.241177	0.382649	0.191045	0.65264	0.00751923	0.562394	0.180519	0.241838	0.390893	0.193235	0.689261	0.00556432	0.587065
270	0.179891	0.24198	0.383391	0.191348	0.653771	0.00781256	0.563362	0.180666	0.242091	0.391162	0.193419	0.689466	0.00556432	0.587309
270.2	0.179972	0.241965	0.383743	0.191362	0.654186	0.00787663	0.563837	0.180812	0.242342	0.391431	0.193603	0.689669	0.00556432	0.587552
270.4	0.180589	0.242676	0.384202	0.191561	0.655035	0.0086215	0.563999	0.180959	0.242594	0.391699	0.193786	0.689872	0.00556432	0.587794
270.6	0.180422	0.242546	0.383955	0.191855	0.655065	0.00855753	0.563994	0.181105	0.242845	0.391966	0.193969	0.690074	0.00556432	0.588035
270.8	0.180521	0.243031	0.384298	0.191997	0.655383	0.00830047	0.56448	0.18125	0.243096	0.392233	0.194152	0.690275	0.00556432	0.588276
271	0.180461	0.24328	0.384888	0.192661	0.655527	0.00772485	0.56486	0.181396	0.243347	0.3925	0.194335	0.690475	0.00556432	0.588516
271.2	0.181024	0.244004	0.385032	0.192957	0.655866	0.0080024	0.565275	0.181541	0.243598	0.392766	0.194517	0.690675	0.00556432	0.588755
271.4	0.181625	0.244768	0.385063	0.192846	0.656161	0.00807863	0.565711	0.181686	0.243848	0.393031	0.194699	0.690873	0.00556432	0.588993
271.6	0.181639	0.245467	0.385182	0.193067	0.656104	0.00782755	0.566016	0.181831	0.244098	0.393296	0.194881	0.691071	0.00556432	0.58923
271.8	0.181619	0.245599	0.385045	0.192925	0.656248	0.00801227	0.566194	0.181976	0.244347	0.39356	0.195063	0.691268	0.00556432	0.589467
272	0.181639	0.245959	0.385246	0.193361	0.656278	0.00788446	0.566326	0.18212	0.244597	0.393823	0.195244	0.691464	0.00556432	0.589703
272.2	0.181333	0.245849	0.385427	0.193712	0.656386	0.007474	0.566757	0.182264	0.244846	0.394086	0.195426	0.69166	0.00556432	0.589938
272.4	0.181034	0.24625	0.385662	0.194573	0.656572	0.00754001	0.566914	0.182408	0.245095	0.394349	0.195607	0.691854	0.00556432	0.590172
272.6	0.181507	0.24658	0.38593	0.194639	0.656436	0.00750686	0.567467	0.182551	0.245343	0.394611	0.195787	0.692048	0.00556432	0.590405
272.8	0.181576	0.246843	0.386108	0.194946	0.656363	0.00703092	0.56758	0.182694	0.245592	0.394872	0.195968	0.692241	0.00556432	0.590638
273	0.182063	0.247314	0.386775	0.195857	0.656588	0.00708954	0.567738	0.182837	0.24584	0.395133	0.196148	0.692434	0.00556432	0.59087
273.2	0.182354	0.247174	0.387246	0.195876	0.656732	0.00785927	0.56782	0.18298	0.246088	0.395393	0.196328	0.692625	0.00556432	0.591101
273.4	0.182734	0.24705	0.387138	0.195829	0.656362	0.00815695	0.567625	0.183123	0.246335	0.395652	0.196508	0.692816	0.00556432	0.591331
273.6	0.182881	0.246898	0.387455	0.195897	0.656842	0.0080223	0.567334	0.183265	0.246583	0.395912	0.196687	0.693006	0.00556432	0.591561
273.8	0.183089	0.24681	0.3872	0.195714	0.656478	0.00816554	0.567387	0.183407	0.24683	0.39617	0.196867	0.693195	0.00556432	0.59179
274	0.182737	0.246371	0.387544	0.195515	0.656582	0.0079775	0.567028	0.183549	0.247076	0.396428	0.197046	0.693383	0.00556432	0.592018
274.2	0.182297	0.245743	0.387504	0.195104	0.656168	0.00749532	0.566637	0.18369	0.247323	0.396686	0.197224	0.693571	0.00556432	0.592245
274.4	0.181926	0.246013	0.38789	0.195419	0.656934	0.00735073	0.566386	0.183832	0.247569	0.396942	0.197403	0.693758	0.00556432	0.592472
274.6	0.181529	0.245991	0.3876	0.195392	0.656706	0.00650135	0.565806	0.183973	0.247815	0.397199	0.197581	0.693944	0.00556432	0.592697
274.8	0.181776	0.246598	0.388416	0.196045	0.65767	0.00691153	0.566144	0.184113	0.248061	0.397454	0.197759	0.694129	0.00556432	0.592922
275	0.181633	0.246537	0.388528	0.195947	0.657958	0.0071463	0.56584	0.184254	0.248306	0.39771	0.197937	0.694313	0.00556432	0.593147
275.2	0.182015	0.247012	0.388739	0.195594	0.658201	0.00765086	0.5664	0.184394	0.248551	0.397964	0.198115	0.694497	0.00556432	0.59337
275.4	0.182303	0.247487	0.388722	0.196082	0.658587	0.00783221	0.566744	0.184534	0.248796	0.398218	0.198292	0.69468	0.00556432	0.593593
275.6	0.182134	0.247391	0.388526	0.19635	0.658674	0.00814747	0.567287	0.184674	0.249041	0.398472	0.19847	0.694863	0.00556432	0.593815
275.8	0.182762	0.247577	0.388474	0.196538	0.659531	0.00847123	0.568216	0.184814	0.249285	0.398725	0.198646	0.695044	0.00556432	0.594036
276	0.183082	0.248008	0.389007	0.197214	0.65985	0.00881844	0.568769	0.184953	0.249529	0.398978	0.198823	0.695225	0.00556432	0.594257
276.2	0.183268	0.248337	0.389254	0.197407	0.660576	0.00905155	0.569336	0.185092	0.249773	0.39923	0.199	0.695405	0.00556432	0.594477
276.4	0.183126	0.249232	0.389856	0.197639	0.660854	0.00911954	0.569968	0.185231	0.250017	0.399481	0.199176	0.695584	0.00556432	0.594696
276.6	0.183234	0.249518	0.389718	0.19734	0.661186	0.00863771	0.570522	0.18537	0.25026	0.399732	0.199352	0.695763	0.00556432	0.594914
276.8	0.183113	0.249546	0.390166	0.197583	0.661296	0.00821041	0.571276	0.185508	0.250503	0.399982	0.199528	0.695941	0.00556432	0.595132
277	0.183818	0.250498	0.390683	0.197942	0.661775	0.00870378	0.572039	0.185646	0.250746	0.400232	0.199703	0.696118	0.00556432	0.595349
277.2	0.184102	0.250408	0.391016	0.197649	0.662057	0.00836775	0.572599	0.185784	0.250988	0.400481	0.199879	0.696295	0.00556432	0.595565
277.4	0.184398	0.250687	0.390513	0.197771	0.661889	0.00767015	0.572428	0.185922	0.251231	0.40073	0.200054	0.69647	0.00556432	0.595781
277.6	0.184439	0.251126	0.391144	0.197895	0.662183	0.0074256	0.572555	0.186059	0.251473	0.400978	0.200228	0.696645	0.00556432	0.595995
277.8	0.184449	0.251582	0.391508	0.197421	0.662018	0.0070265	0.572556	0.186197	0.251715	0.401226	0.200403	0.69682	0.00556432	0.596209
278	0.183962	0.251721	0.3917	0.197703	0.662188	0.00635386	0.571849	0.186334	0.251956	0.401473	0.200577	0.696993	0.00556432	0.596423
278.2	0.183484	0.251768	0.391824	0.198148	0.662621	0.00571223	0.571934	0.18647	0.252197	0.40172	0.200752	0.697166	0.00556432	0.596635
278.4	0.182971	0.252158	0.392025	0.198467	0.663135	0.0050453	0.571653	0.186607	0.252438	0.401966	0.200926	0.697338	0.00556432	0.596847
278.6	0.183019	0.252321	0.392189	0.198478	0.662896	0.00494494	0.571589	0.186743	0.252679	0.402211	0.201099	0.69751	0.00556432	0.597058
278.8	0.183194	0.252607	0.392684	0.199142	0.663254	0.00553588	0.571475	0.186879	0.252919	0.402456	0.201273	0.697681	0.00556432	0.597269
279	0.183686	0.252406	0.392934	0.198913	0.662723	0.00562072	0.571292	0.187015	0.25316	0.402701	0.201446	0.697851	0.00556432	0.597479
279.2	0.184548	0.252967	0.392708	0.199215	0.662554	0.00579716	0.572008	0.187151	0.2534	0.402945	0.201619	0.69802	0.00556432	0.597688
279.4	0.185332	0.253047	0.392755	0.20019	0.662853	0.00602622	0.57213	0.187286	0.253639	0.403188	0.201792	0.698189	0.00556432	0.597896
279.6	0.185433	0.252592	0.392649	0.200143	0.662811	0.0064763	0.572299	0.187421	0.253879	0.403431	0.201964	0.698357	0.00556432	0.598104
279.8	0.186206	0.252531	0.393235	0.200688	0.663209	0.00724306	0.572832	0.187556	0.254118	0.403674	0.202137	0.698524	0.00556432	0.598311
280	0.186517	0.252531	0.393674	0.201276	0.663449	0.0077522	0.572797	0.18769	0.254357	0.403916	0.202309	0.698691	0.00556432	0.598517
280.2	0.186657	0.252469	0.393611	0.2011	0.663544	0.00812392	0.57293	0.187825	0.254596	0.404157	0.202481	0.698857	0.00556432	0.598723
280.4	0.186471	0.252877	0.393596	0.201299	0.66392	0.00811694	0.573588	0.187959	0.254834	0.404398	0.202652	0.699022	0.00556432	0.598928
280.6	0.187015	0.252972	0.393607	0.201898	0.66413	0.0079033	0.573974	0.188093	0.255072	0.404638	0.202824	0.699187	0.00556432	0.599132
280.8	0.188085	0.253453	0.393661	0.202381	0.664697	0.00818672	0.574747	0.188227	0.25531	0.404878	0.202995	0.699351	0.00556432	0.599336
281	0.188864	0.254529	0.393733	0.20256	0.6651	0.00838406	0.575133	0.18836	0.255548	0.405117	0.203166	0.699514	0.00556432	0.599539
281.2	0.188998	0.25456	0.394339	0.202331	0.665107	0.00818447	0.57554	0.188493	0.255785	0.405356	0.203337	0.699676	0.00556432	0.599741
281.4	0.1891	0.254936	0.394451	0.202441	0.665027	0.00821687	0.575337	0.188626	0.256022	0.405594	0.203507	0.699838	0.00556432	0.599942
281.6	0.188885	0.255896	0.395377	0.202688	0.665358	0.00868683	0.576121	0.188759	0.256259	0.405832	0.203677	0.7	0.00556432	0.600143
281.8	0.18827	0.256318	0.395148	0.202272	0.665058	0.00775445	0.576161	0.188892	0.256496	0.406069	0.203847	0.70016	0.00556432	0.600343
282	0.187776	0.2565	0.395255	0.202853	0.665457	0.00739983	0.576132	0.189024	0.256732	0.406306	0.204017	0.70032	0.00556432	0.600543
282.2	0.187509	0.256428	0.395333	0.20247	0.665579	0.00701643	0.576483	0.189156	0.256968	0.406543	0.204187	0.70048	0.00556432	0.600742
282.4	0.186987	0.256725	0.395744	0.201727	0.665386	0.00633462	0.576399	0.189288	0.257204	0.406778	0.204356	0.700638	0.00556432	0.60094
282.6	0.186731	0.257139	0.396015	0.2018	0.665015	0.00597334	0.576628	0.18942	0.25744	0.407014	0.204525	0.700796	0.00556432	0.601138
282.8	0.186624	0.257781	0.396124	0.202105	0.665027	0.00587013	0.576471	0.189551	0.257675	0.407248	0.204694	0.700954	0.00556432	0.601335
283	0.186756	0.258235	0.396743	0.20205	0.665016	0.00579706	0.576805	0.189682	0.25791	0.407483	0.204863	0.70111	0.00556432	0.601531
283.2	0.186328	0.258009	0.396371	0.202233	0.665048	0.0053031	0.576991	0.189813	0.258145	0.407716	0.205032	0.701267	0.00556432	0.601726
283.4	0.186278	0.257692	0.397135	0.202252	0.665137	0.00528379	0.576517	0.189944	0.258379	0.407949	0.2052	0.701422	0.00556432	0.601921
283.6	0.185446	0.257282	0.39699	0.201688	0.664297	0.00504075	0.576165	0.190074	0.258614	0.408182	0.205368	0.701577	0.00556432	0.602116
283.8	0.185648	0.257259	0.396856	0.201836	0.664377	0.0047163	0.576108	0.190205	0.258848	0.408414	0.205536	0.701731	0.00556432	0.602309
284	0.18629	0.257425	0.396824	0.202037	0.664939	0.00443898	0.576109	0.190335	0.259082	0.408646	0.205703	0.701885	0.00556432	0.602502
284.2	0.18611	0.257876	0.397013	0.201842	0.665159	0.00456904	0.5763	0.190464	0.259315	0.408877	0.205871	0.702038	0.00556432	0.602695
284.4	0.186685	0.25816	0.397568	0.202782	0.666344	0.00436825	0.576856	0.190594	0.259549	0.409108	0.206038	0.70219	0.00556432	0.602886
284.6	0.187308	0.258185	0.398062	0.203132	0.666603	0.00461525	0.576628	0.190723	0.259782	0.409338	0.206205	0.702342	0.00556432	0.603077
284.8	0.187991	0.258269	0.397836	0.203249	0.66694	0.00519119	0.576673	0.190853	0.260015	0.409568	0.206372	0.702493	0.00556432	0.603268
285	0.18843	0.258489	0.398456	0.203756	0.667079	0.00560465	0.57683	0.190981	0.260247	0.409797	0.206538	0.702643	0.00556432	0.603458
285.2	0.188947	0.258593	0.399355	0.204305	0.667467	0.00629349	0.57748	0.19111	0.26048	0.410026	0.206705	0.702793	0.00556432	0.603647
285.4	0.189125	0.258903	0.399609	0.204931	0.667827	0.00628676	0.577249	0.191239	0.260712	0.410255	0.206871	0.702942	0.00556432	0.603835
285.6	0.189135	0.259505	0.399906	0.205195	0.668422	0.00680174	0.57768	0.191367	0.260943	0.410482	0.207036	0.703091	0.00556432	0.604023
285.8	0.189785	0.259363	0.400173	0.205534	0.668334	0.00642693	0.577726	0.191495	0.261175	0.41071	0.207202	0.703239	0.00556432	0.604211
286	0.190492	0.259756	0.400811	0.2059	0.66923	0.00713394	0.578057	0.191623	0.261406	0.410936	0.207368	0.703386	0.00556432	0.604397
286.2	0.190907	0.259703	0.400767	0.205404	0.66927	0.00752639	0.578298	0.19175	0.261638	0.411163	0.207533	0.703533	0.00556432	0.604583
286.4	0.190969	0.259813	0.400963	0.205697	0.669556	0.00758012	0.578688	0.191878	0.261868	0.411389	0.207698	0.70368	0.00556432	0.604769
286.6	0.191328	0.260235	0.401303	0.206371	0.669779	0.00758065	0.57956	0.192005	0.262099	0.411614	0.207862	0.703825	0.00556432	0.604954
286.8	0.191788	0.260245	0.401279	0.206648	0.670017	0.00773303	0.579522	0.192132	0.262329	0.411839	0.208027	0.70397	0.00556432	0.605138
287	0.192305	0.260454	0.401845	0.206828	0.670273	0.00779916	0.58023	0.192259	0.262559	0.412063	0.208191	0.704115	0.00556432	0.605321
287.2	0.192482	0.260216	0.40134	0.206927	0.670294	0.00739351	0.580144	0.192385	0.262789	0.412287	0.208355	0.704259	0.00556432	0.605504
287.4	0.19297	0.260857	0.401363	0.207126	0.670287	0.0077819	0.5807	0.192511	0.263019	0.412511	0.208519	0.704402	0.00556432	0.605687
287.6	0.192701	0.261399	0.400832	0.207353	0.670162	0.00745084	0.581152	0.192637	0.263248	0.412734	0.208683	0.704544	0.00556432	0.605868
287.8	0.193238	0.261654	0.400809	0.20779	0.670887	0.00685528	0.581965	0.192763	0.263477	0.412956	0.208847	0.704687	0.00556432	0.606049
288	0.193561	0.26204	0.401395	0.207895	0.67102	0.0069424	0.582474	0.192889	0.263706	0.413178	0.20901	0.704828	0.00556432	0.60623
288.2	0.193412	0.26281	0.402269	0.207986	0.671278	0.00723914	0.582942	0.193014	0.263935	0.4134	0.209173	0.704969	0.00556432	0.60641
288.4	0.193266	0.262915	0.402457	0.208316	0.671457	0.00706067	0.583205	0.193139	0.264163	0.413621	0.209336	0.705109	0.00556432	0.606589
288.6	0.193001	0.263171	0.402509	0.208027	0.671462	0.0071526	0.583389	0.193264	0.264391	0.413841	0.209498	0.705249	0.00556432	0.606768
288.8	0.192777	0.263762	0.402462	0.208904	0.67149	0.0071424	0.583601	0.193389	0.264619	0.414061	0.209661	0.705389	0.00556432	0.606946
289	0.192328	0.264255	0.402859	0.209506	0.671776	0.00723328	0.583813	0.193514	0.264847	0.414281	0.209823	0.705527	0.00556432	0.607124
289.2	0.192055	0.264256	0.402935	0.209087	0.671782	0.00678662	0.583947	0.193638	0.265074	0.4145	0.209985	0.705665	0.00556432	0.607301
289.4	0.191719	0.264285	0.402982	0.208835	0.671565	0.00624574	0.583176	0.193762	0.265301	0.414719	0.210147	0.705803	0.00556432	0.607477
289.6	0.192065	0.264741	0.403041	0.208659	0.671592	0.00632265	0.583298	0.193886	0.265528	0.414937	0.210308	0.70594	0.00556432	0.607653
289.8	0.192425	0.265013	0.403391	0.208825	0.671391	0.00649115	0.58326	0.19401	0.265755	0.415155	0.210469	0.706076	0.00556432	0.607828
290	0.192726	0.265233	0.403649	0.208347	0.672232	0.00669829	0.583336	0.194133	0.265981	0.415372	0.21063	0.706212	0.00556432	0.608003
290.2	0.192831	0.265235	0.40369	0.208451	0.672249	0.00677576	0.583624	0.194257	0.266208	0.415589	0.210791	0.706347	0.00556432	0.608177
290.4	0.19294	0.265373	0.403775	0.208683	0.672231	0.00681922	0.583796	0.19438	0.266434	0.415805	0.210952	0.706482	0.00556432	0.60835
290.6	0.192977	0.265406	0.403904	0.208459	0.67237	0.0063423	0.583887	0.194502	0.266659	0.416021	0.211113	0.706616	0.00556432	0.608523
290.8	0.193639	0.265631	0.403944	0.208714	0.672921	0.00641475	0.583552	0.194625	0.266885	0.416237	0.211273	0.70675	0.00556432	0.608695
291	0.193566	0.265691	0.404201	0.208944	0.672998	0.00606654	0.583525	0.194747	0.26711	0.416452	0.211433	0.706883	0.00556432	0.608867
291.2	0.193505	0.265755	0.404205	0.209287	0.67339	0.00600582	0.5832	0.19487	0.267335	0.416666	0.211593	0.707016	0.00556432	0.609038
291.4	0.193174	0.265983	0.404807	0.209925	0.673656	0.00652472	0.58408	0.194992	0.26756	0.41688	0.211752	0.707148	0.00556432	0.609209
291.6	0.193275	0.266411	0.405504	0.210732	0.67402	0.00650745	0.584187	0.195113	0.267784	0.417094	0.211912	0.707279	0.00556432	0.609379
291.8	0.19348	0.266281	0.406158	0.211131	0.673917	0.00589853	0.584685	0.195235	0.268008	0.417307	0.212071	0.70741	0.00556432	0.609548
292	0.193642	0.267033	0.406971	0.211209	0.674141	0.00654834	0.585299	0.195356	0.268232	0.41752	0.21223	0.707541	0.00556432	0.609717
292.2	0.193872	0.267344	0.407706	0.211348	0.674631	0.00642855	0.585879	0.195478	0.268456	0.417732	0.212389	0.707671	0.00556432	0.609885
292.4	0.193198	0.26734	0.407398	0.211463	0.674468	0.00599524	0.585897	0.195599	0.26868	0.417944	0.212547	0.7078	0.00556432	0.610053
292.6	0.193205	0.267409	0.40745	0.211579	0.674698	0.00601078	0.585986	0.195719	0.268903	0.418155	0.212706	0.707929	0.00556432	0.61022
292.8	0.192919	0.267422	0.407299	0.211978	0.674504	0.00591368	0.585669	0.19584	0.269126	0.418366	0.212864	0.708057	0.00556432	0.610387
293	0.192803	0.267181	0.40725	0.21149	0.674703	0.00573915	0.586	0.19596	0.269349	0.418576	0.213022	0.708185	0.00556432	0.610553
293.2	0.192759	0.267033	0.406865	0.210786	0.674506	0.00512218	0.585686	0.19608	0.269571	0.418786	0.21318	0.708312	0.00556432	0.610718
293.4	0.193114	0.266852	0.406961	0.211091	0.674627	0.00520508	0.585654	0.1962	0.269794	0.418996	0.213337	0.708439	0.00556432	0.610883
293.6	0.193861	0.26725	0.407073	0.211384	0.675013	0.00557565	0.585968	0.19632	0.270016	0.419205	0.213494	0.708565	0.00556432	0.611048
293.8	0.19402	0.26758	0.406783	0.21137	0.675109	0.00558131	0.586324	0.196439	0.270238	0.419414	0.213652	0.708691	0.00556432	0.611212
294	0.194242	0.267698	0.406668	0.211607	0.675526	0.00570379	0.58644	0.196559	0.270459	0.419622	0.213808	0.708816	0.00556432	0.611375
294.2	0.194412	0.268071	0.406256	0.211889	0.67518	0.00597979	0.586869	0.196678	0.270681	0.41983	0.213965	0.708941	0.00556432	0.611538
294.4	0.194634	0.268224	0.406176	0.211564	0.675497	0.00578893	0.587197	0.196796	0.270902	0.420037	0.214122	0.709065	0.00556432	0.6117
294.6	0.194568	0.268317	0.406507	0.211649	0.67571	0.00530598	0.587259	0.196915	0.271123	0.420244	0.214278	0.709189	0.00556432	0.611862
294.8	0.195338	0.269434	0.407481	0.212389	0.676567	0.00592771	0.587728	0.197034	0.271343	0.42045	0.214434	0.709312	0.00556432	0.612023
295	0.195192	0.269397	0.407783	0.212363	0.67671	0.00543268	0.587603	0.197152	0.271564	0.420656	0.21459	0.709435	0.00556432	0.612183
295.2	0.195165	0.269854	0.408192	0.212791	0.676736	0.00587422	0.587781	0.19727	0.271784	0.420862	0.214746	0.709557	0.00556432	0.612344
295.4	0.195414	0.270418	0.408783	0.213646	0.676968	0.00603344	0.58858	0.197388	0.272004	0.421067	0.214901	0.709679	0.00556432	0.612503
295.6	0.195771	0.271478	0.409492	0.214373	0.676914	0.00600925	0.588275	0.197505	0.272224	0.421271	0.215056	0.7098	0.00556432	0.612662
295.8	0.195815	0.271646	0.409814	0.214129	0.676636	0.00560985	0.588344	0.197623	0.272443	0.421475	0.215211	0.709921	0.00556432	0.612821
296	0.19612	0.27211	0.41016	0.214309	0.676894	0.00596575	0.588826	0.19774	0.272662	0.421679	0.215366	0.710041	0.00556432	0.612979
296.2	0.19664	0.272282	0.410678	0.214664	0.676568	0.00597317	0.588601	0.197857	0.272881	0.421883	0.215521	0.710161	0.00556432	0.613136
296.4	0.196605	0.272558	0.410569	0.215051	0.676015	0.00635203	0.588329	0.197974	0.2731	0.422085	0.215675	0.71028	0.00556432	0.613293
296.6	0.197065	0.272806	0.410611	0.215055	0.675878	0.00666448	0.588081	0.198091	0.273319	0.422288	0.21583	0.710399	0.00556432	0.613449
296.8	0.19766	0.273405	0.410779	0.214851	0.675792	0.00648412	0.587872	0.198207	0.273537	0.42249	0.215984	0.710517	0.00556432	0.613605
297	0.198199	0.273837	0.41114	0.21466	0.67603	0.00656687	0.587818	0.198323	0.273755	0.422691	0.216137	0.710635	0.00556432	0.613761
297.2	0.198066	0.27379	0.410735	0.214532	0.675828	0.00622891	0.587595	0.198439	0.273973	0.422893	0.216291	0.710752	0.00556432	0.613915
297.4	0.198492	0.273811	0.410965	0.214943	0.676466	0.00635949	0.587773	0.198555	0.27419	0.423093	0.216445	0.710869	0.00556432	0.61407
297.6	0.198974	0.274146	0.41102	0.2153	0.67711	0.0069059	0.588302	0.198671	0.274408	0.423294	0.216598	0.710985	0.00556432	0.614224
297.8	0.199037	0.274164	0.410729	0.215237	0.677655	0.00663447	0.588399	0.198786	0.274625	0.423493	0.216751	0.711101	0.00556432	0.614377
298	0.199064	0.273993	0.411269	0.215503	0.678025	0.00743893	0.588332	0.198901	0.274842	0.423693	0.216904	0.711216	0.00556432	0.61453
298.2	0.199478	0.273834	0.411713	0.215176	0.678384	0.00737838	0.588603	0.199016	0.275058	0.423892	0.217056	0.711331	0.00556432	0.614682
298.4	0.199836	0.273841	0.412199	0.214902	0.679068	0.00738636	0.589243	0.199131	0.275275	0.424091	0.217209	0.711446	0.00556432	0.614834
298.6	0.200177	0.273846	0.412443	0.215348	0.679887	0.00782548	0.589504	0.199246	0.275491	0.424289	0.217361	0.71156	0.00556432	0.614985
298.8	0.200625	0.274068	0.412771	0.215928	0.681239	0.00819439	0.590732	0.19936	0.275707	0.424486	0.217513	0.711673	0.00556432	0.615136
299	0.199862	0.274011	0.412792	0.21579	0.681186	0.00733264	0.590404	0.199474	0.275923	0.424684	0.217665	0.711786	0.00556432	0.615286
299.2	0.199235	0.273815	0.412812	0.21575	0.68117	0.00722297	0.590555	0.199589	0.276138	0.424881	0.217816	0.711899	0.00556432	0.615436
299.4	0.199031	0.273485	0.412888	0.216302	0.681725	0.00678448	0.590957	0.199702	0.276353	0.425077	0.217968	0.712011	0.00556432	0.615585
299.6	0.198976	0.273512	0.41317	0.216385	0.682189	0.00688295	0.591039	0.199816	0.276569	0.425273	0.218119	0.712123	0.00556432	0.615734
299.8	0.198879	0.27308	0.41294	0.216643	0.682346	0.00669945	0.592092	0.199929	0.276783	0.425469	0.21827	0.712234	0.00556432	0.615882
300	0.198725	0.273083	0.41317	0.217334	0.682262	0.00678485	0.592629	0.200043	0.276998	0.425664	0.218421	0.712345	0.00556432	0.61603
300.2	0.199119	0.273653	0.413359	0.217853	0.682344	0.00698251	0.593007	0.200156	0.277212	0.425859	0.218571	0.712455	0.00556432	0.616177
300.4	0.19871	0.273769	0.412924	0.217686	0.682037	0.00652255	0.593133	0.200269	0.277426	0.426053	0.218722	0.712565	0.00556432	0.616324
300.6	0.19904	0.27455	0.413309	0.21799	0.682087	0.00618479	0.593256	0.200381	0.27764	0.426247	0.218872	0.712674	0.00556432	0.61647
300.8	0.199596	0.275211	0.413755	0.217897	0.681945	0.00580493	0.593631	0.200494	0.277854	0.426441	0.219022	0.712783	0.00556432	0.616616
301	0.199666	0.275611	0.413987	0.218524	0.6819	0.00560041	0.5937	0.200606	0.278067	0.426634	0.219172	0.712892	0.00556432	0.616761
301.2	0.199488	0.275738	0.41416	0.218685	0.682431	0.00544424	0.594077	0.200718	0.278281	0.426826	0.219322	0.713	0.00556432	0.616906
301.4	0.199418	0.276528	0.414875	0.219032	0.68314	0.005829	0.594177	0.20083	0.278494	0.427019	0.219471	0.713108	0.00556432	0.61705
301.6	0.19967	0.276893	0.415212	0.219241	0.682931	0.00589264	0.594279	0.200942	0.278706	0.427211	0.21962	0.713215	0.00556432	0.617194
301.8	0.200039	0.277016	0.415571	0.219307	0.683094	0.00560111	0.593762	0.201053	0.278919	0.427402	0.219769	0.713322	0.00556432	0.617338
302	0.200324	0.277508	0.416195	0.219496	0.682603	0.00590091	0.593281	0.201165	0.279131	0.427593	0.219918	0.713428	0.00556432	0.61748
302.2	0.200744	0.278184	0.41647	0.219519	0.682703	0.00564088	0.592909	0.201276	0.279343	0.427784	0.220067	0.713534	0.00556432	0.617623
302.4	0.201065	0.278883	0.416664	0.220054	0.682839	0.00567687	0.59327	0.201387	0.279555	0.427974	0.220215	0.713639	0.00556432	0.617765
302.6	0.200936	0.279484	0.416899	0.220225	0.683317	0.00561812	0.59366	0.201497	0.279767	0.428164	0.220363	0.713745	0.00556432	0.617906
302.8	0.200694	0.279882	0.417284	0.220248	0.68348	0.00544377	0.593774	0.201608	0.279978	0.428353	0.220512	0.713849	0.00556432	0.618047
303	0.200569	0.280941	0.417391	0.220538	0.683271	0.0052809	0.593732	0.201718	0.280189	0.428542	0.220659	0.713953	0.00556432	0.618188
303.2	0.201038	0.280948	0.417588	0.220679	0.683361	0.00538097	0.593999	0.201828	0.2804	0.428731	0.220807	0.714057	0.00556432	0.618328
303.4	0.201726	0.281041	0.417274	0.221132	0.683639	0.00543505	0.594684	0.201938	0.280611	0.428919	0.220955	0.71416	0.00556432	0.618468
303.6	0.201969	0.281575	0.41741	0.221304	0.684109	0.00588588	0.595278	0.202048	0.280821	0.429107	0.221102	0.714263	0.00556432	0.618607
303.8	0.201433	0.2811	0.416884	0.221557	0.683927	0.00562765	0.595241	0.202158	0.281031	0.429294	0.221249	0.714366	0.00556432	0.618745
304	0.201985	0.281411	0.417259	0.221889	0.684401	0.00593454	0.595047	0.202267	0.281241	0.429481	0.221396	0.714468	0.00556432	0.618884
304.2	0.202201	0.281482	0.416887	0.22181	0.684895	0.0055791	0.594757	0.202376	0.281451	0.429668	0.221543	0.71457	0.00556432	0.619021
304.4	0.202334	0.281347	0.416156	0.221736	0.684902	0.00518303	0.594714	0.202485	0.281661	0.429854	0.221689	0.714671	0.00556432	0.619159
304.6	0.202957	0.28205	0.41651	0.22215	0.685284	0.0055996	0.595336	0.202594	0.28187	0.43004	0.221835	0.714772	0.00556432	0.619295
304.8	0.203484	0.281838	0.416956	0.222032	0.685353	0.00554152	0.596012	0.202703	0.282079	0.430225	0.221981	0.714872	0.00556432	0.619432
305	0.203563	0.28223	0.417251	0.222402	0.685858	0.00573591	0.596282	0.202811	0.282288	0.43041	0.222127	0.714972	0.00556432	0.619568
305.2	0.203732	0.282192	0.417869	0.222259	0.686122	0.0058098	0.596245	0.20292	0.282497	0.430595	0.222273	0.715072	0.00556432	0.619703
305.4	0.203894	0.282569	0.41826	0.222258	0.686062	0.00588411	0.596762	0.203028	0.282705	0.430779	0.222419	0.715171	0.00556432	0.619838
305.6	0.203919	0.282746	0.417844	0.222264	0.685549	0.00557407	0.596872	0.203136	0.282913	0.430963	0.222564	0.71527	0.00556432	0.619973
305.8	0.204133	0.28281	0.418395	0.222352	0.685822	0.0056267	0.596302	0.203243	0.283121	0.431146	0.222709	0.715368	0.00556432	0.620107
306	0.203824	0.283271	0.418751	0.222119	0.685576	0.00546587	0.595874	0.203351	0.283329	0.431329	0.222854	0.715466	0.00556432	0.620241
306.2	0.203759	0.283618	0.419208	0.222287	0.685677	0.00563116	0.595754	0.203458	0.283537	0.431512	0.222999	0.715564	0.00556432	0.620374
306.4	0.203645	0.284002	0.419595	0.222352	0.685989	0.00549176	0.59636	0.203565	0.283744	0.431694	0.223143	0.715661	0.00556432	0.620507
306.6	0.20355	0.284215	0.419601	0.222406	0.686421	0.00567432	0.596254	0.203672	0.283951	0.431876	0.223288	0.715758	0.00556432	0.620639
306.8	0.203773	0.284416	0.419618	0.222518	0.686591	0.00653802	0.596108	0.203779	0.284158	0.432058	0.223432	0.715854	0.00556432	0.620771
307	0.204259	0.285078	0.419542	0.223163	0.686401	0.00676648	0.596165	0.203886	0.284365	0.432239	0.223576	0.715951	0.00556432	0.620902
307.2	0.204345	0.284811	0.420158	0.223254	0.685591	0.00668636	0.595925	0.203992	0.284571	0.432419	0.22372	0.716046	0.00556432	0.621033
307.4	0.20411	0.284716	0.420325	0.22334	0.685993	0.00686291	0.596145	0.204098	0.284777	0.4326	0.223864	0.716141	0.00556432	0.621164
307.6	0.20365	0.284425	0.42052	0.223878	0.685911	0.00713387	0.595953	0.204204	0.284983	0.43278	0.224007	0.716236	0.00556432	0.621294
307.8	0.203776	0.283744	0.420337	0.223779	0.685845	0.00706645	0.595772	0.20431	0.285189	0.432959	0.22415	0.716331	0.00556432	0.621424
308	0.204176	0.28351	0.420782	0.22369	0.686577	0.0072576	0.595598	0.204416	0.285395	0.433138	0.224293	0.716425	0.00556432	0.621553
308.2	0.203739	0.283374	0.420327	0.223482	0.686703	0.00702179	0.595234	0.204521	0.2856	0.433317	0.224436	0.716519	0.00556432	0.621682
308.4	0.203846	0.283613	0.420661	0.223942	0.686825	0.00722073	0.596209	0.204627	0.285805	0.433496	0.224579	0.716612	0.00556432	0.621811
308.6	0.203835	0.284219	0.421282	0.224495	0.687296	0.00741412	0.597106	0.204732	0.28601	0.433674	0.224721	0.716705	0.00556432	0.621939
308.8	0.204293	0.284217	0.422519	0.224774	0.687418	0.00714005	0.597814	0.204837	0.286215	0.433851	0.224864	0.716797	0.00556432	0.622066
309	0.204369	0.284765	0.422829	0.225233	0.68784	0.00773991	0.598503	0.204942	0.286419	0.434028	0.225006	0.71689	0.00556432	0.622193
309.2	0.204495	0.285302	0.423443	0.225781	0.688255	0.0079371	0.598973	0.205046	0.286623	0.434205	0.225148	0.716981	0.00556432	0.62232
309.4	0.204509	0.286098	0.423856	0.226117	0.688884	0.0085175	0.599766	0.205151	0.286827	0.434382	0.22529	0.717073	0.00556432	0.622446
309.6	0.204945	0.286648	0.423614	0.22622	0.689357	0.00849472	0.600121	0.205255	0.287031	0.434558	0.225431	0.717164	0.00556432	0.622572
309.8	0.205449	0.286969	0.424421	0.22637	0.689927	0.00873588	0.600178	0.205359	0.287235	0.434734	0.225572	0.717255	0.00556432	0.622698
310	0.204886	0.287072	0.423678	0.225916	0.689881	0.00816296	0.600215	0.205463	0.287438	0.434909	0.225714	0.717345	0.00556432	0.622823
310.2	0.205076	0.287363	0.423829	0.226093	0.689855	0.00813302	0.600432	0.205567	0.287641	0.435084	0.225855	0.717435	0.00556432	0.622947
310.4	0.204988	0.287733	0.423671	0.226025	0.690597	0.0074345	0.600597	0.20567	0.287844	0.435259	0.225995	0.717524	0.00556432	0.623072
310.6	0.205377	0.28811	0.42291	0.225931	0.690806	0.00721258	0.6001	0.205773	0.288047	0.435433	0.226136	0.717614	0.00556432	0.623195
310.8	0.205837	0.288319	0.422758	0.225935	0.690671	0.00726843	0.600503	0.205877	0.288249	0.435607	0.226277	0.717703	0.00556432	0.623319
311	0.20585	0.288066	0.422692	0.225722	0.690526	0.0065456	0.600596	0.20598	0.288452	0.43578	0.226417	0.717791	0.00556432	0.623442
311.2	0.205935	0.287854	0.423086	0.225853	0.690037	0.00632168	0.600824	0.206082	0.288654	0.435953	0.226557	0.717879	0.00556432	0.623564
311.4	0.20542	0.287691	0.422718	0.226045	0.690352	0.00606004	0.600691	0.206185	0.288855	0.436126	0.226697	0.717967	0.00556432	0.623686
311.6	0.20519	0.286868	0.421992	0.226298	0.689672	0.00557194	0.600064	0.206287	0.289057	0.436298	0.226836	0.718054	0.00556432	0.623808
311.8	0.205323	0.286541	0.421991	0.225787	0.689799	0.00519622	0.599878	0.20639	0.289258	0.43647	0.226976	0.718141	0.00556432	0.62393
312	0.205722	0.286505	0.422395	0.225582	0.690033	0.00509564	0.599727	0.206492	0.28946	0.436642	0.227115	0.718228	0.00556432	0.62405
312.2	0.205519	0.286828	0.422502	0.225875	0.689765	0.00478028	0.600279	0.206594	0.289661	0.436813	0.227254	0.718315	0.00556432	0.624171
312.4	0.205597	0.287302	0.422632	0.226754	0.689751	0.00463666	0.601195	0.206695	0.289861	0.436984	0.227393	0.718401	0.00556432	0.624291
312.6	0.205846	0.287776	0.42272	0.226984	0.689565	0.00463148	0.601548	0.206797	0.290062	0.437155	0.227532	0.718486	0.00556432	0.624411
312.8	0.206341	0.287919	0.42342	0.227373	0.689524	0.00489576	0.601657	0.206898	0.290262	0.437325	0.227671	0.718572	0.00556432	0.62453
313	0.206204	0.288199	0.423558	0.227566	0.689872	0.00559157	0.602182	0.207	0.290462	0.437495	0.227809	0.718656	0.00556432	0.624649
313.2	0.206382	0.288854	0.424011	0.227871	0.690395	0.0059623	0.602483	0.207101	0.290662	0.437664	0.227948	0.718741	0.00556432	0.624768
313.4	0.206905	0.289104	0.424283	0.228045	0.690499	0.00665589	0.602686	0.207201	0.290862	0.437833	0.228086	0.718825	0.00556432	0.624886
313.6	0.207784	0.289234	0.424333	0.228403	0.690684	0.00696267	0.603108	0.207302	0.291061	0.438002	0.228223	0.718909	0.00556432	0.625004
313.8	0.207313	0.289542	0.424776	0.228641	0.690097	0.00728428	0.60293	0.207403	0.291261	0.43817	0.228361	0.718993	0.00556432	0.625121
314	0.206678	0.290062	0.424684	0.228449	0.690015	0.00733882	0.602808	0.207503	0.29146	0.438338	0.228499	0.719076	0.00556432	0.625238
314.2	0.207071	0.290714	0.425524	0.228712	0.690493	0.00814529	0.602943	0.207603	0.291658	0.438506	0.228636	0.719159	0.00556432	0.625354
314.4	0.207091	0.291269	0.425879	0.228836	0.691294	0.00814397	0.603157	0.207703	0.291857	0.438673	0.228773	0.719242	0.00556432	0.625471
314.6	0.207828	0.292034	0.426455	0.229394	0.6915	0.0086565	0.604165	0.207803	0.292055	0.43884	0.22891	0.719324	0.00556432	0.625586
314.8	0.207813	0.29218	0.42771	0.229498	0.69165	0.00877609	0.60461	0.207903	0.292254	0.439007	0.229047	0.719406	0.00556432	0.625702
315	0.207382	0.292157	0.428092	0.229305	0.69179	0.00875657	0.6041	0.208002	0.292452	0.439173	0.229183	0.719487	0.00556432	0.625817
315.2	0.207639	0.292085	0.428509	0.229798	0.691587	0.00884173	0.603604	0.208101	0.292649	0.439339	0.22932	0.719569	0.00556432	0.625932
315.4	0.206694	0.29225	0.428141	0.229957	0.691616	0.00846003	0.603212	0.208201	0.292847	0.439504	0.229456	0.719649	0.00556432	0.626046
315.6	0.206657	0.292427	0.427816	0.229581	0.691782	0.00787303	0.602859	0.2083	0.293044	0.439669	0.229592	0.71973	0.00556432	0.62616
315.8	0.206805	0.292725	0.42798	0.229376	0.692021	0.00759041	0.603642	0.208398	0.293241	0.439834	0.229728	0.71981	0.00556432	0.626273
316	0.207422	0.2929	0.428449	0.229223	0.692296	0.00757858	0.604143	0.208497	0.293438	0.439998	0.229864	0.71989	0.00556432	0.626386
316.2	0.207451	0.292823	0.428364	0.229538	0.69258	0.00715942	0.604534	0.208595	0.293635	0.440162	0.229999	0.71997	0.00556432	0.626499
316.4	0.207498	0.292711	0.428349	0.229653	0.692697	0.00687262	0.604663	0.208694	0.293831	0.440326	0.230135	0.720049	0.00556432	0.626611
316.6	0.207517	0.292146	0.427963	0.228996	0.692307	0.00648652	0.604329	0.208792	0.294028	0.44049	0.23027	0.720128	0.00556432	0.626723
316.8	0.207878	0.291794	0.427716	0.229256	0.692721	0.00632334	0.604005	0.20889	0.294224	0.440653	0.230405	0.720207	0.00556432	0.626835
317	0.207535	0.291451	0.427651	0.228908	0.69269	0.00616886	0.604331	0.208988	0.29442	0.440815	0.23054	0.720285	0.00556432	0.626946
317.2	0.207549	0.291092	0.427143	0.228956	0.69284	0.00580059	0.603534	0.209085	0.294615	0.440978	0.230674	0.720363	0.00556432	0.627057
317.4	0.208263	0.290891	0.426461	0.229202	0.69272	0.00588367	0.603166	0.209183	0.294811	0.44114	0.230809	0.720441	0.00556432	0.627168
317.6	0.208761	0.290677	0.426252	0.229181	0.692759	0.00561108	0.602721	0.20928	0.295006	0.441301	0.230943	0.720518	0.00556432	0.627278
317.8	0.208424	0.290755	0.425858	0.228988	0.692577	0.00550941	0.602217	0.209377	0.295201	0.441462	0.231077	0.720595	0.00556432	0.627388
318	0.208595	0.290892	0.42617	0.229564	0.6932	0.00558391	0.602494	0.209474	0.295396	0.441623	0.231211	0.720672	0.00556432	0.627497
318.2	0.209262	0.291162	0.426886	0.229934	0.693986	0.00561668	0.602698	0.209571	0.29559	0.441784	0.231345	0.720748	0.00556432	0.627606
318.4	0.209438	0.291267	0.427571	0.230351	0.694224	0.00509505	0.60316	0.209667	0.295785	0.441944	0.231478	0.720824	0.00556432	0.627715
318.6	0.209581	0.292041	0.428446	0.231059	0.694254	0.00496469	0.603812	0.209764	0.295979	0.442104	0.231612	0.7209	0.00556432	0.627823
318.8	0.209172	0.292107	0.429084	0.230997	0.693983	0.00429459	0.603317	0.20986	0.296173	0.442264	0.231745	0.720975	0.00556432	0.627931
319	0.209765	0.292762	0.429137	0.231526	0.69428	0.00433191	0.603609	0.209956	0.296366	0.442423	0.231878	0.721051	0.00556432	0.628039
319.2	0.210038	0.293222	0.429427	0.231754	0.694573	0.00435101	0.604194	0.210052	0.29656	0.442582	0.232011	0.721125	0.00556432	0.628146
319.4	0.209574	0.294289	0.429347	0.231862	0.694674	0.00426427	0.605039	0.210148	0.296753	0.44274	0.232144	0.7212	0.00556432	0.628253
319.6	0.209759	0.294929	0.429464	0.231778	0.69499	0.00442503	0.605447	0.210243	0.296947	0.442898	0.232276	0.721274	0.00556432	0.628359
319.8	0.210036	0.295065	0.430153	0.231994	0.695533	0.00465945	0.606168	0.210339	0.297139	0.443056	0.232409	0.721348	0.00556432	0.628466
320	0.21038	0.29581	0.430907	0.232098	0.696042	0.00496209	0.606411	0.210434	0.297332	0.443214	0.232541	0.721422	0.00556432	0.628571
320.2	0.210537	0.296016	0.431157	0.232211	0.696152	0.00530175	0.606526	0.210529	0.297525	0.443371	0.232673	0.721495	0.00556432	0.628677
320.4	0.210079	0.295652	0.431232	0.232112	0.695979	0.00555409	0.606555	0.210624	0.297717	0.443528	0.232805	0.721568	0.00556432	0.628782
320.6	0.210401	0.296096	0.431063	0.232233	0.695841	0.00579992	0.606592	0.210719	0.297909	0.443684	0.232936	0.721641	0.00556432	0.628887
320.8	0.210065	0.296563	0.431439	0.23286	0.695773	0.00620254	0.606415	0.210814	0.298101	0.443841	0.233068	0.721713	0.00556432	0.628991
321	0.209287	0.296384	0.431239	0.232713	0.695375	0.00612107	0.606383	0.210908	0.298293	0.443996	0.233199	0.721786	0.00556432	0.629095
321.2	0.21011	0.296555	0.431172	0.233237	0.695638	0.0059766	0.605837	0.211002	0.298484	0.444152	0.23333	0.721857	0.00556432	0.629199
321.4	0.210761	0.296811	0.431238	0.233503	0.69575	0.00630728	0.60606	0.211096	0.298675	0.444307	0.233461	0.721929	0.00556432	0.629302
321.6	0.211202	0.297065	0.431687	0.234049	0.696144	0.00648519	0.606138	0.21119	0.298866	0.444462	0.233592	0.722	0.00556432	0.629405
321.8	0.211278	0.297197	0.431906	0.234524	0.695947	0.00625426	0.6062	0.211284	0.299057	0.444616	0.233722	0.722071	0.00556432	0.629508
322	0.212026	0.297559	0.432769	0.235465	0.696365	0.0058069	0.606362	0.211378	0.299248	0.444771	0.233853	0.722142	0.00556432	0.62961
322.2	0.212745	0.297418	0.433046	0.236118	0.696628	0.00598362	0.606591	0.211471	0.299438	0.444924	0.233983	0.722212	0.00556432	0.629712
322.4	0.213056	0.297388	0.433018	0.236462	0.696502	0.00571099	0.606693	0.211565	0.299629	0.445078	0.234113	0.722283	0.00556432	0.629814
322.6	0.213353	0.298269	0.433411	0.237251	0.697022	0.00606274	0.607076	0.211658	0.299819	0.445231	0.234243	0.722352	0.00556432	0.629915
322.8	0.213889	0.298718	0.433256	0.237303	0.697271	0.00600463	0.607282	0.211751	0.300009	0.445384	0.234373	0.722422	0.00556432	0.630016
323	0.214932	0.299248	0.432918	0.237275	0.697847	0.00675329	0.608003	0.211844	0.300198	0.445537	0.234503	0.722491	0.00556432	0.630117
323.2	0.214944	0.29951	0.433109	0.236963	0.698033	0.00728305	0.608115	0.211936	0.300388	0.445689	0.234632	0.72256	0.00556432	0.630217
323.4	0.214934	0.299889	0.432925	0.236803	0.698267	0.00730896	0.608779	0.212029	0.300577	0.445841	0.234761	0.722629	0.00556432	0.630317
323.6	0.214571	0.299983	0.43296	0.236474	0.698627	0.00747719	0.60888	0.212121	0.300766	0.445992	0.23489	0.722697	0.00556432	0.630417
323.8	0.214661	0.300075	0.432923	0.23678	0.699026	0.00721687	0.609145	0.212213	0.300955	0.446143	0.235019	0.722765	0.00556432	0.630516
324	0.214814	0.300555	0.432899	0.236635	0.698951	0.00754442	0.608987	0.212305	0.301143	0.446294	0.235148	0.722833	0.00556432	0.630615
324.2	0.214654	0.299682	0.432776	0.236198	0.698775	0.00774795	0.609202	0.212397	0.301332	0.446445	0.235276	0.722901	0.00556432	0.630714
324.4	0.214231	0.299476	0.433108	0.236688	0.698417	0.00779165	0.609683	0.212489	0.30152	0.446595	0.235405	0.722968	0.00556432	0.630812
324.6	0.214219	0.300134	0.433363	0.236588	0.698081	0.00770931	0.609761	0.212581	0.301708	0.446745	0.235533	0.723035	0.00556432	0.63091
324.8	0.213485	0.300068	0.433683	0.236627	0.697928	0.00750174	0.610365	0.212672	0.301896	0.446895	0.235661	0.723102	0.00556432	0.631008
325	0.214046	0.299938	0.433881	0.236751	0.697937	0.00708656	0.610295	0.212763	0.302083	0.447044	0.235789	0.723169	0.00556432	0.631105
325.2	0.21448	0.30015	0.434438	0.237212	0.698289	0.00678369	0.610152	0.212854	0.302271	0.447193	0.235917	0.723235	0.00556432	0.631202
325.4	0.214196	0.300318	0.434511	0.237235	0.698367	0.00638751	0.610019	0.212945	0.302458	0.447342	0.236044	0.723301	0.00556432	0.631299
325.6	0.214647	0.300476	0.434899	0.237575	0.698255	0.00621703	0.609845	0.213036	0.302645	0.44749	0.236172	0.723366	0.00556432	0.631395
325.8	0.21442	0.300366	0.435249	0.237475	0.697756	0.00553887	0.609247	0.213127	0.302832	0.447638	0.236299	0.723432	0.00556432	0.631491
326	0.214916	0.300477	0.43535	0.23811	0.698101	0.00545643	0.608824	0.213217	0.303018	0.447786	0.236426	0.723497	0.00556432	0.631587
326.2	0.214916	0.300148	0.435569	0.238653	0.698614	0.00603648	0.608693	0.213307	0.303205	0.447933	0.236553	0.723562	0.00556432	0.631683
326.4	0.21485	0.301243	0.435901	0.23853	0.699054	0.00584826	0.608429	0.213397	0.303391	0.44808	0.236679	0.723627	0.00556432	0.631778
326.6	0.215282	0.301731	0.43627	0.238657	0.699593	0.00588248	0.608701	0.213487	0.303577	0.448227	0.236806	0.723691	0.00556432	0.631873
326.8	0.215152	0.301792	0.435941	0.238436	0.699422	0.0056184	0.608462	0.213577	0.303763	0.448373	0.236932	0.723755	0.00556432	0.631967
327	0.21505	0.301687	0.436336	0.238264	0.699696	0.00566151	0.608187	0.213667	0.303948	0.44852	0.237059	0.723819	0.00556432	0.632061
327.2	0.214518	0.302041	0.437024	0.23808	0.700071	0.00583361	0.608379	0.213757	0.304134	0.448665	0.237185	0.723882	0.00556432	0.632155
327.4	0.214048	0.302388	0.436594	0.238456	0.700275	0.00557337	0.609159	0.213846	0.304319	0.448811	0.237311	0.723946	0.00556432	0.632249
327.6	0.213827	0.302454	0.436967	0.238631	0.700316	0.00535711	0.609522	0.213935	0.304504	0.448956	0.237436	0.724009	0.00556432	0.632342
327.8	0.21451	0.302923	0.437019	0.239511	0.700589	0.00572499	0.609875	0.214024	0.304689	0.449101	0.237562	0.724072	0.00556432	0.632435
[truncated: 2,050 more rows]
