# Supplementary material for: Simulation-driven design of stabilized SARS-CoV-2 spike S2 immunogens
Source: Nat Commun. 2024 Aug 27;15:7370. doi: 10.1038/s41467-024-50976-9 (PMC11350062; doi:10.1038/s41467-024-50976-9)
Supplement: Supplementary file 8 — Source Data [file 41467_2024_50976_MOESM8_ESM.zip › Source_Data/figure_S18.csv]

Contacts	Areas
77	123.76179755173476
72	127.78462901952251
68	118.70207726466606
69	101.3135051697093
77	126.90003203179623
69	121.22898632140965
75	98.97989943847898
68	100.14726114442736
72	113.80404380849531
74	109.58767281480405
81	122.7959503445367
77	115.49368846730202
80	131.4448351946801
82	126.96067117495814
81	103.0379140113911
79	108.72690687603851
77	107.17519213770233
68	122.27081104823573
66	107.43548063379912
56	133.94570821515293
69	130.90878561504823
63	115.99227691336765
71	99.45367856022146
68	121.13592946446029
65	109.30030077472708
72	115.76681985719027
71	124.386018848726
73	108.06077142612294
70	137.24035928655735
73	132.69110181233603
73	116.76747248668578
66	133.17166837670013
62	128.87942821991018
68	109.88825390295925
71	135.80029010742481
68	117.69998944884892
64	137.89274802345236
69	123.50172960791345
63	135.07235674490883
73	115.02550034079451
90	116.30798001461733
93	107.23756411450178
94	129.18684392511187
89	121.76988022321959
83	101.67144889832383
86	111.1236496115159
87	119.54984057032766
84	119.80434638759525
90	108.22733581954243
93	118.47768406988808
71	123.51544320643598
84	111.61997289380031
76	104.90833060154172
86	112.42636278831063
91	118.77162100472803
72	105.20640688852704
66	100.14514305699038
79	120.61144716612172
85	118.63069091755185
72	104.58197984132809
84	121.55883274827008
91	129.7113712981116
84	106.2759940763545
69	142.77574411109592
70	129.95140219451213
66	122.06813989479855
79	122.14417294495053
75	103.56023149126769
73	116.41401292491595
71	123.45308453618921
73	142.61845695630979
77	132.46159088029847
70	153.50373678651556
66	124.48885424387744
75	149.10877081946438
72	131.8713956539168
72	133.97715993114164
66	144.79326892874784
65	134.4073420887582
70	154.16633928023853
86	115.55442423778084
80	114.19028003976219
77	110.40967173482451
77	110.55783758997804
83	116.25984446864639
80	119.81651722145362
78	111.23704877040234
86	121.89894157882293
95	136.34294396287487
88	115.62329062630798
84	99.10384211175561
87	113.96908878368566
90	110.2213052766128
79	114.78727100483822
85	119.75075174504384
86	129.09321995263326
76	111.42104551137491
76	119.44087575815742
82	113.84665889367642
74	129.1673825770943
72	114.74886213022371
76	100.30196135139924
80	148.38996302208133
78	122.174214891004
79	132.16057801004823
72	144.83938281248257
74	124.92901232643695
80	112.41373975006246
81	139.54582953601178
81	131.7382004628567
82	141.7125115138995
81	129.10511304169353
69	156.873653775816
66	125.31115828061148
69	130.00420971789939
63	133.3022216612227
66	133.789416471828
73	144.06262201067048
70	139.6560324354968
81	119.02398113028012
81	101.43183478234181
81	114.84663406136775
83	134.4705586875738
89	103.07694415497389
79	102.86924984822016
82	112.37820855119988
93	97.87034335796712
93	115.46949071832967
87	113.84410384709174
92	131.94902410979267
90	101.62906371818872
98	124.5704551925887
93	127.57493656611251
92	144.46524357298884
87	122.49884790518797
82	122.16117512722528
80	106.33012702085543
79	105.58534389548466
76	107.4190733399627
81	121.00761745205972
83	119.63216542932666
73	117.99388903155744
82	113.5142432208232
80	145.22443520419327
82	142.35575972959722
80	139.436301388344
73	140.36692426731554
89	133.92560153924808
80	147.68720765581247
79	135.09810881560887
83	126.48477203960755
90	95.0117428831627
89	101.25386610036274
97	105.06827650904044
95	114.86762523819726
91	116.74351061367749
97	113.27859659928463
91	123.65125763569355
94	120.2672371231636
86	112.8381796498174
77	131.62500104465164
83	124.06691518753244
71	118.92742469084274
90	111.07337451064063
75	127.31404656790527
76	107.92927397931066
79	120.52083038368237
71	110.3882339394545
75	115.3800124467216
74	111.81857802910599
73	99.58570401143822
75	107.3486393789306
78	95.76899027295826
76	109.9089530091856
74	92.6677356904187
74	118.93194390414368
71	117.15719215912287
72	126.83942606996695
72	124.5302406581473
77	140.73041742839064
75	117.21819923354178
74	117.29983610382352
69	126.67175984212632
103	130.75065959961185
95	123.1585459081511
104	122.02099114862321
99	130.9888109223433
95	119.3874258192258
101	105.68972589217329
96	118.74405282680759
98	122.93328976555114
80	134.74390152161564
88	126.87912037512943
80	134.25170785584365
78	137.16293454923024
85	137.26793330346666
95	133.78323811347914
83	137.56101733648853
80	125.83423548362003
77	143.00210840497266
81	135.09914993457005
76	118.59017309845882
82	115.61823853032742
73	145.8706658334279
77	121.6005962082011
79	126.56832528119537
83	109.32875721269221
89	113.84374825995813
75	118.64964968648881
97	93.20614695149875
88	133.7907089895738
84	118.72069039088275
106	112.71649195970173
94	123.48954045182082
89	125.21082869435656
93	144.75906025943394
95	118.13482693450283
93	125.40659233528574
97	129.39459891002514
99	128.75599224210134
92	130.0448180277344
84	117.91966670695405
88	113.56697384866574
95	144.51390736856246
88	125.28285044412667
88	120.1154489993415
83	125.34777597605739
89	125.98955475437421
84	134.38252600084994
88	133.7168870048591
90	116.19744511329559
87	133.35657644456126
94	114.69580414974062
89	147.32142319128153
87	110.4174816861228
89	127.68644931844261
89	135.02864362323538
82	122.15736401591232
87	131.0651896301914
89	120.30908407166598
86	109.8753811037187
85	109.27249436971597
82	127.6021585225926
85	132.08540527629452
83	109.2737792279855
85	107.51107570633512
81	115.60715601065978
81	138.35653025312723
88	120.01821214064343
88	116.18066704996302
86	121.62903061356752
84	122.96943997204454
82	122.9019794347331
105	118.3886326742275
83	142.82224092671555
82	118.80730509753515
88	136.93898167188965
85	116.398466803738
103	136.3633814058733
103	133.03877668881674
82	137.53961018764304
93	93.20191893439008
88	107.09125631488976
85	97.54929246674068
89	97.65832024811873
84	86.87060895694219
79	90.39403763009656
79	108.59651280333514
83	88.25439679145897
90	117.54195460073446
86	108.30133081760253
93	121.01450707843861
88	138.75973877597048
90	114.71305010242426
88	124.78779252739109
93	119.72674174787169
87	104.86896534279525
89	85.48170462972799
95	100.86537226787905
89	80.70628958190426
86	85.29867463317579
95	85.74528667593964
93	79.73760512137035
91	91.07539541880494
95	79.2870344971225
83	85.76386199429176
79	97.22617402875107
82	102.60215829122517
81	112.01208109662392
84	102.48807222157245
86	96.60134456814684
79	96.51630739506447
84	88.69351644262437
91	83.23288043805022
85	85.59040379978889
89	75.59879313820663
93	79.17863217184821
90	81.42582635458231
89	88.6281659582844
87	75.83951408502531
85	94.02850694406148
93	132.14215174415972
100	138.07265867967627
102	117.37857756101297
99	147.64880490174698
100	159.13114850668217
94	126.6068901828581
94	109.83164074588096
73	107.64736047818265
73	129.75419281084964
78	122.77591685844337
75	119.43211778302992
71	120.53026652266158
74	137.59428136801023
73	135.51649468735596
77	114.90998800462418
94	104.05911551939636
97	105.42199877804326
90	85.4975678014197
91	88.96916612473525
91	80.839956491164
92	94.56352873277945
87	78.57491413843044
92	86.1369765204477
66	135.2219857969673
81	98.92075245528599
70	145.29716596895972
69	99.77075872303634
74	116.16243895063108
78	128.66459802325903
71	115.5420746975084
84	134.78059220562366
67	107.12423153195968
70	93.14003675850641
66	123.1807279901506
70	92.549225481908
71	91.59396644291608
71	88.98931339176939
61	105.88915712211178
70	95.2575646800042
70	154.94453238811633
70	113.18595697741725
74	118.6150511049545
73	106.3335330090889
73	111.74824380758778
69	107.63352459953269
67	122.98532393434535
67	128.12822990692482
71	99.04950864551009
83	121.86575470651012
77	127.85603343311232
76	121.21261645224628
78	127.2622750845891
76	115.05841885189753
66	101.72155689464581
68	125.0563142147955
76	107.13163990743513
74	106.99476275408588
75	117.89361925138341
74	125.92202933096937
73	106.26484657734552
73	108.09243265529402
71	106.39575883383453
69	115.78799977550693
73	114.07604613028136
73	115.5804572870634
72	106.04220965703408
70	118.25527879413245
69	129.55015362770973
69	129.04130505688894
67	91.99716196509095
65	134.81369180036208
69	133.797965452184
69	136.98850131228187
65	129.96071009652698
69	110.21476951136025
69	115.35887063142177
59	136.62622650430808
70	125.7422259679939
76	147.91593599111647
80	108.68461965908035
68	95.46307992292775
68	116.16962346166893
73	134.7788971151258
73	113.09217870200393
71	127.37681760001435
72	114.00934389814506
79	124.24443097339253
70	118.23307719085751
70	104.99790935393737
75	121.67301298802072
76	117.40587955819068
69	111.94359544040522
70	110.5477967881777
70	147.86615675181557
72	123.17696554491697
72	105.67778196474524
71	110.5013322626946
71	122.42725380490667
79	107.88000210438804
77	109.14374609722134
68	111.98495606131154
71	111.21987674982037
75	122.89377334593871
77	111.16279205783961
78	105.39080925019941
77	114.79980971878466
74	115.80604238416588
73	100.57341710698846
75	142.96030906332152
79	101.33847749201874
79	108.63696769092144
68	124.08822597293751
76	126.4067175078516
68	126.22965988601206
75	106.83977711643581
82	106.62320142814843
81	110.99042564626376
68	118.96519895302727
85	106.78590976184688
72	106.93313517281658
68	120.77409726917824
74	114.7643939128417
71	123.30294873729153
70	102.89661492008753
62	104.04983037136196
75	126.87970118240655
74	112.74869221972327
69	104.17981161545339
67	126.74936752462399
71	136.1797075766283
79	105.07859637782644
75	95.39246127387558
71	123.1326881791147
62	120.13116829108462
71	114.49686842926302
79	118.13668141290974
76	107.35024630269446
87	107.79682213860136
85	132.4221840056912
82	125.40785213979171
85	117.23382053681176
81	119.56514894863123
84	119.45572298649692
71	123.07163136918629
66	115.67698859939097
67	96.22067426047462
74	140.4531284709439
70	117.6023110310384
76	130.88643641468002
70	115.17639971555431
72	133.57671701353723
68	96.13962827903326
75	104.43111756595931
65	119.42129151422752
72	148.91711664660914
75	98.49400963362392
69	97.82082206210966
70	102.92464223356315
72	122.75356676403398
61	131.83387788054074
67	131.52740723852094
75	114.24718752451041
65	125.82260845646807
62	115.80360177194441
70	105.80654644112109
69	118.52320546789679
65	110.91608164571747
81	126.18682124948657
80	110.18992369043822
83	115.1505265198113
77	116.29135482645692
80	112.38943424251002
81	114.59902525375867
76	113.95191319488973
84	134.55620745897596
70	119.87977215643942
72	130.1202891665596
74	136.94145502754236
72	112.7925612193535
68	138.03362057820294
69	118.05529057592784
70	120.30280631773523
67	119.57656195608034
67	101.25949611181017
72	102.76722890210485
67	125.9156954419623
71	123.79164663569178
80	114.8919859460098
67	115.50796571893743
70	105.49623570593737
67	113.2387010894692
69	131.12636870867044
75	107.3265666503742
69	121.64981659730937
72	113.5311478554114
66	111.2453486135302
65	131.62550530634118
64	114.40409518771061
69	122.13854988178359
73	139.9695435072398
75	111.00184024903507
76	102.69944309273916
82	94.29820087968703
74	116.66714244131553
83	112.72394557140147
75	99.88463783940375
77	105.76585039128055
66	117.21810253444787
65	98.84728915714676
74	110.28681619427519
65	115.70580604493634
73	139.1584084472832
66	115.29498665553356
68	144.95588760419304
66	123.09741788960818
70	120.19439890456619
68	121.82972998248871
69	120.73827957519065
72	107.467123969176
72	113.20580078941188
65	124.6499794553275
67	107.24662777710414
77	106.06778349287417
78	145.55263840829045
66	131.97085614065952
71	123.14311072604225
71	135.15244390692737
70	152.03318629681115
73	152.08652015463903
67	122.61262970725848
72	121.62131950299202
92	118.92857917614685
93	100.62472132421073
79	112.66880882911349
90	101.85386254433338
78	123.26962084183238
86	110.24761845880265
80	101.30334773608026
78	106.82477201477552
70	126.7096980054458
75	111.66724960377287
80	123.14960489262033
74	114.81744156701602
74	119.64490588927481
79	115.17440772720504
75	120.07689851425317
80	122.62504480020532
84	126.44857932874243
79	102.43553779044505
71	147.88530981920312
79	128.71313772674802
87	101.83366563748187
78	125.17106322231697
75	113.17084949033132
76	119.56261971200506
74	131.2276075767073
77	137.54976384049158
72	138.79248616842574
67	129.17340384794016
66	141.05074468817133
69	133.5357372479315
69	142.75865368183162
71	129.31841363970705
72	137.8981851743919
70	130.9132186570708
76	123.64861057451537
77	110.19269604295097
66	132.94812248529453
73	130.80166395052683
70	150.57339827276007
72	116.17418581647348
63	140.43021984847286
71	149.10323406759258
69	146.80993114241778
74	143.7309069055457
68	148.87070733072215
63	151.49719432219013
76	138.30507887229177
71	166.9979498227833
76	88.66674960924696
73	119.50525394042687
76	135.4477500665033
71	97.11628210420236
70	83.33757659923593
86	117.02284592366217
75	108.63971769925128
72	107.62201948428459
74	124.1647621850916
63	118.04137155411713
66	116.10385177159704
72	114.60411343525374
75	108.15037840132632
75	137.03096614595927
77	107.65413844439804
76	126.61109483282192
77	104.74678559621921
79	114.14743481077318
80	107.5845666610451
79	103.99804800963312
85	114.11353715172321
75	119.77664597732951
75	106.95222823219447
80	116.7283148308148
76	129.98390503248504
80	119.2073434200627
77	117.97977700572557
76	122.1065855580398
93	122.0866706307181
78	109.3041668053371
97	133.50668412541597
93	136.9185681874056
81	120.72572320577842
76	110.11873646616633
81	115.09825517413911
80	106.8595045808922
85	109.54132630763621
92	124.56234277526941
81	101.0828907969876
86	111.54623090873415
80	117.13782816312884
70	128.0535469375957
77	124.4789546189431
66	120.88971670414108
73	118.33786854148782
64	137.68055345429406
91	106.04064398412466
76	141.81745338965928
81	128.33255265551085
78	118.79921478277576
87	104.92435396277395
82	114.71954253607056
79	124.88413532992958
73	126.27345235783596
87	124.1534712705877
75	138.31634540870968
80	136.62366014703713
82	127.15849879484202
63	141.72403734579638
69	144.2211810399217
65	139.2875120596218
73	133.1512955893808
64	138.57048622089516
70	130.5863271281083
80	141.50457472667887
75	154.46918868023394
82	136.60367575418343
66	141.6415404697109
57	117.10992777434062
72	142.0349672171994
77	129.57000875750984
81	143.4774967068801
77	121.25257117498371
63	129.27905011885147
69	121.22728125157572
87	113.1644465692999
80	135.95691042492805
79	120.52593399293572
77	121.48685900315185
92	105.21311171681573
88	116.70986021508625
79	130.26148780957112
92	131.19203080535962
90	115.74939970189338
94	100.34071468048543
91	114.33520220772778
93	99.04539321687452
74	107.6820374050731
77	107.20391255321242
75	115.53540341027573
77	120.9338896468457
81	110.72351705520924
91	112.39556984812471
78	106.92706251770551
79	106.58171809240966
80	121.52061317000205
89	108.44509264238026
78	120.04880735654427
86	123.54507491294902
94	114.8563931059613
78	109.32503649757876
90	104.98108523258804
88	119.75194035187644
90	114.82579560384605
80	117.11311729504911
74	131.79876711263685
85	116.27285250063552
75	117.23374766636078
88	110.90694675069957
89	129.62303130832035
85	119.28602636556673
69	129.42284303437478
90	93.89422112715383
81	120.36349133887546
75	110.41765964487469
71	122.32070468874865
67	110.59559440175673
72	108.73473788495565
85	118.6655991599868
67	135.06487195494074
63	128.57300521145862
92	115.73240638614246
76	130.2995685229436
75	108.30874831281285
84	121.61002937705213
80	117.45704751834985
75	123.60061533247215
67	124.38518990172228
67	112.67749850503209
72	125.60303151832721
92	131.16570137194424
83	122.75400410353522
73	111.26434139676392
85	128.4166555805874
82	128.5157983279404
74	124.92365831048352
76	133.24839783713017
92	128.7128409019507
86	150.61598787710682
85	107.6912399045307
70	150.9011850026748
85	132.63180801451708
76	112.24572448575505
74	131.2260477706157
87	124.42509934779409
76	140.00697970906364
77	152.46691507416685
80	132.98562220161097
81	143.23271029719908
92	124.1900339818852
84	142.5254522566968
85	131.22846982637785
94	112.46235566545025
81	144.127354464272
84	108.82258810384918
85	152.7743214362652
63	131.3423300931529
83	153.31708845343582
93	142.20961986879814
93	100.42408216135766
98	105.43552025261427
83	118.75789175600791
95	111.4906492091305
89	132.8455309493599
86	118.33215030086178
95	138.15278309873543
86	136.73139982850913
78	114.96816481385572
81	107.82582480214373
91	100.24976422688003
85	99.36319707738069
83	109.54658278285048
82	95.41673739522793
84	111.46979272190417
87	116.5794272913083
85	109.65320592728045
78	110.30990107565934
87	106.95822557287585
81	111.92197457713232
91	119.11184862255136
90	116.47483142832438
81	120.86034853797024
75	114.762500128898
80	120.05096589244305
72	105.11538109189453
88	112.41036252394231
90	117.56181615122541
95	105.42054710567899
71	121.05382943750497
88	109.83734233392506
77	121.40666630988798
91	115.53839431844577
75	117.42224188114531
78	119.53619125005281
82	128.52636378706734
96	115.72214484717828
77	128.21266172395522
87	110.3184049888918
82	118.21284677258429
85	125.15677922687495
96	141.01788752853744
87	118.56404137687989
88	116.42577687467016
96	132.63706637246383
88	133.21311553623556
73	132.40256599689408
93	142.5268222553127
98	114.3737730944309
103	134.89924586867016
94	110.77490843759233
88	94.46489424391511
91	118.8780469793505
73	151.36072591203072
90	121.15293833909493
83	131.65976824967106
76	126.42803599602615
92	137.42987054633082
90	118.1523154442207
83	121.26281925607921
86	132.23484984142598
89	101.13776799234815
89	133.6230226698321
88	138.54221353167515
84	136.19198313967917
87	132.97713120191187
92	126.76137733105902
89	152.58786328824488
89	136.34707301043656
83	160.57667511741568
89	134.89161187262042
88	158.24292894582877
65	129.34826959232657
72	145.92236691363428
65	153.955133631912
72	133.98563635425177
68	134.25227257467057
60	153.16069793395417
66	144.16501788455517
74	96.05595823262166
81	105.44902142002339
77	111.23843098762936
77	101.49912775381515
78	95.43190168204193
90	106.88550517567668
88	120.96446287947458
80	99.95906921188184
81	112.59693122248194
79	119.50094231211867
83	117.55503084581727
83	125.54173129717942
78	109.21593484229356
75	93.20449536762501
82	117.75881402140796
78	117.73750249944479
76	98.09749742744864
79	118.35969225019436
83	132.65859311246064
69	82.93641594928039
70	113.4958931854374
65	113.62041051877438
71	111.91819780348459
78	95.1021342559076
85	123.07235739718642
70	103.19923297701234
80	113.65220385668074
94	103.98057848180756
93	120.01370739616884
80	125.00563627558459
76	107.38751262648007
87	125.84592866064438
97	124.91274612189561
74	105.92789389333491
74	109.58777166358549
105	115.63345861300851
103	126.96612381794895
75	108.41132093404435
75	107.96898591977558
94	134.18915834764618
92	113.87827339722536
75	127.67896950331367
102	133.06378869508868
82	117.41910169026403
90	142.25296433253806
106	127.69127192006053
95	147.64290134399025
82	116.82132994182012
99	135.99852991062664
74	135.19513151365553
77	129.4897100527621
80	117.63397510695607
96	129.68564066188296
86	128.50038451241144
85	124.34343932775992
87	106.73310363722798
95	114.22584733802161
77	155.59848940838313
88	121.09652722742105
93	117.04642874596881
79	121.89440457786374
87	146.44455200679997
90	129.8810315984271
92	136.92903671227197
72	120.3186245109826
72	151.34845974091627
73	125.6799518131156
73	121.17356815857065
74	148.8460875389824
77	127.18964496426202
73	105.60587606348423
67	127.68538408042838
99	152.36731198640575
97	135.2670372395977
94	142.2652234352133
100	143.98449855196475
90	133.61820420144815
93	134.4946474626842
95	111.70968176006632
97	142.1245013036444
84	106.99505656403616
82	119.52423045224442
91	119.11814212214145
74	111.08110842521077
81	106.68009420093057
81	113.52684552126452
87	113.14394768283606
83	101.29588729668204
98	113.16445561264965
92	101.91738990570653
82	123.78166085173622
81	111.31333668509087
81	114.33259140002231
74	123.30195251261092
86	124.67821850721543
78	116.95677986365202
82	106.5725367943803
87	110.90765364109498
76	97.3107537070834
81	99.74521705804428
70	112.90468152521706
85	129.72638847178396
88	105.92391041060947
85	113.49686843222636
79	130.88680936291678
91	131.92778815673896
71	103.96656820969612
73	101.98052220997363
80	113.99778633821964
80	113.70983338629762
81	111.0379123353828
88	118.18149081671997
68	122.74110270374503
77	105.43053324650036
70	121.60947408113218
91	132.1715710862754
78	122.87156640647524
80	121.49968558210222
80	113.70897358376618
74	119.5997787092613
88	144.97701998010075
88	138.86916257633726
91	120.75844873068303
93	128.16015531024973
80	131.8403889034703
87	134.06669651453143
89	125.47563062974038
90	142.96882787830404
96	133.42558442167612
98	134.8864636810591
106	134.7148728004471
101	134.6024184368729
98	123.92417206149678
100	131.23736918187444
92	107.13155959373535
100	122.3881678633456
85	134.63128994084238
87	127.49397435277629
84	132.43113069673345
86	128.33652810355048
79	129.18329923325564
90	118.6707949207669
102	137.2655832534239
105	153.41827677346868
95	139.50903085165578
104	142.24212407251093
98	129.37899820334513
99	146.7183372257567
93	136.70003602174688
102	119.41052251206264
101	125.09342467210865
102	130.6044511237604
99	128.33961258437694
97	126.43863963251319
97	139.3815662857981
96	120.50702555503278
101	134.82806648380284
101	120.41182840822862
101	118.8769608500899
69	96.88397767105498
78	87.65359568952395
68	97.35974743156103
73	105.04846430230252
73	109.59618250902452
78	121.70681284247938
70	109.36896101225429
82	131.1889921187531
76	84.4352803292316
76	97.99203165399432
71	111.27095401954668
78	113.72087109569898
74	109.48139361179217
81	112.85206414886845
76	105.45673895637626
78	161.9439701541776
87	119.75825482294752
85	108.38526531940164
94	108.29800546526
84	119.2928174121069
86	111.53676070545053
81	108.62634693875758
82	124.047777979918
73	100.75063574439446
95	122.35884854826347
95	127.85006865293914
91	122.88836906140438
97	115.89287336506823
98	123.91237997749407
95	134.63611027036262
93	123.24612973269808
90	112.96506877513687
86	121.87593740740895
84	113.83533566147078
91	108.75503049820618
82	96.03294273506573
99	129.4583155380954
85	111.02136340548739
86	108.03232707919845
87	125.68611825437033
97	118.42929160778438
73	117.24452392164848
85	133.3484357292101
84	132.12471273540427
73	88.00929165326596
93	132.8808021488796
92	121.3606491863977
91	118.55061573442961
96	126.78193183375964
95	135.68395692505553
103	131.20665858150977
99	121.4468188373631
101	123.89483609790867
101	121.37090065158455
101	127.86173148673565
84	124.43677763228492
89	137.2300258933827
81	129.24578513606588
86	121.91760446751043
80	132.68780967417536
85	89.64227428334426
84	134.72883424451788
83	124.9197252897917
104	131.30217269200497
95	108.62806882464493
89	160.82349027246843
82	154.40235138991756
100	131.50930625649133
94	153.68621008593513
94	166.52079129627478
93	159.33894750218977
87	90.54580867446404
81	102.16398667949935
86	94.39933980479533
86	93.46145486650073
81	99.91738968461306
82	92.21852826572528
91	92.6604310959681
85	90.5002863393841
83	86.08869851886375
83	86.55135528688655
89	103.20844758604436
97	136.35732866387391
92	117.9121317262595
87	83.19372856150736
90	89.92049757304638
97	126.58652772695525
93	121.57339871221531
91	129.99575807393364
95	116.1471370434169
94	102.4739700754306
96	118.7025989767531
87	110.28604850460898
81	91.27763374175436
87	101.80833306096802
87	124.97682163899157
93	100.93656085797959
86	98.6151310871365
92	110.44196312411184
86	102.14632747111773
84	102.49057744518959
86	130.9823249890007
81	88.21189102845882
92	127.82314081887942
82	119.69578533670811
85	127.07734366605757
84	121.17321457252038
84	125.34124005163383
91	117.02313086617758
85	117.60207103667113
94	112.65971333372178
92	122.38234629050119
92	114.23855802142445
85	100.89075318416597
94	124.5001100216833
87	125.72778946096977
98	137.97988090346965
95	120.83906122671397
85	120.93007793354865
84	126.157998257312
93	136.00679321093966
101	123.15185895133295
89	122.41983418493913
88	113.16725060668364
85	119.4700060318836
90	116.10944808800903
84	138.53940113872702
86	116.81369485365707
82	116.76031236074317
76	134.6005630039809
76	135.59505262855123
81	126.0700633524202
71	130.4628127640272
75	137.78583147743035
64	123.20445211672683
100	129.79092186887516
96	103.6997748820605
99	118.1318825552759
92	114.35698081107807
99	106.62387756301266
78	88.20619392465248
98	120.79725473686678
85	115.5884982702373
78	122.45047184007535
82	152.79058001007664
81	124.17753172288052
78	104.29147033186635
90	115.2234483119711
79	114.73318918949023
69	105.53706454108202
83	107.1376239133286
91	117.58031970457931
87	116.43908326759494
89	113.05784268404291
90	113.90821832996957
88	113.22404583559849
86	130.2221851531391
84	138.8330950199283
87	104.23534739630477
81	122.50069698529393
78	123.69524315012092
82	132.5999257638575
85	131.16878941377232
87	152.06211781920805
85	142.9136484848489
84	124.13446373698864
74	123.93586249850647
79	132.38254103272925
82	131.65903161020884
91	115.9594172511974
82	113.80166984334133
86	125.92846228621956
85	119.3322675772425
85	120.15437082821614
83	138.62945368146936
85	92.12271106425446
92	84.52268853068043
90	90.35367129727314
89	88.59161227215023
87	91.33692323734066
83	85.22297306215107
89	99.61787087927502
92	81.39782496489022
85	121.87149148305377
92	132.13354630786444
93	112.30504330336613
86	108.17612930052182
83	121.86109386370669
86	126.07521725834104
82	114.07791852378753
79	135.94871119758128
88	124.92333461592715
89	115.4967549610337
88	124.20029782615548
92	107.03526540791971
92	104.04781706843373
97	106.24213969134037
92	114.58682887303318
89	110.36090691075664
88	101.8082888389809
85	104.28341409341846
84	92.24371137385036
86	96.33115744078403
87	95.75575909097127
87	91.56049472396101
80	107.65090261957327
83	104.35205718724326
85	139.6447840009871
79	134.5818889130823
87	135.64283388355273
80	134.58420955551264
84	161.49737461118323
74	110.36082592816528
73	113.69489778475338
75	119.70625442112154
71	112.84882824976421
72	119.47847145223979
74	117.51644951435638
76	109.62559108685561
74	114.024966827601
87	119.37460021935236
79	117.40838033180368
79	105.00930002101457
80	131.33766414621215
84	117.54822927560916
83	119.99932496539589
80	106.51762001415162
83	114.69856719634079
69	121.29915718917417
70	117.7499117054856
72	123.28624568340464
65	106.72396119748873
70	119.4630685479193
71	125.9896328297476
67	112.14653088141095
71	118.86301074214694
88	117.06170572998161
81	79.65327912790494
87	93.79626217942051
76	82.16242618471098
88	90.04788550641645
86	96.97073602704883
78	90.3323434857764
85	81.85319445110484
63	115.04144394197345
66	113.72517183810267
64	123.13424095453178
70	111.21235963786805
59	121.56177456097846
68	101.89842884229917
70	115.19485575021457
74	114.3987388828337
69	128.52292369211196
70	116.18965424303433
74	125.12409314434483
71	107.2584893432183
68	102.27079354805946
77	125.93910484770228
76	103.0592366740025
74	101.72846214859909
70	116.69191740600633
66	123.87550908791691
79	119.20434299056785
71	129.27481380180615
68	127.07908100727022
73	128.99228887862813
69	122.87838444101207
68	117.13415319834562
81	118.35672407398306
67	128.68842774672024
79	125.74178951218536
74	109.48714511413091
87	122.81258086217842
75	142.28115660592312
75	123.00235566453837
77	103.48062054504005
66	125.98461259819825
71	134.06680341910942
75	148.45385224631792
73	133.45882521205755
72	133.37400583305586
73	136.8949321691965
73	129.84144092275673
69	128.64731840732114
74	95.89855419312411
64	121.49181330374132
73	120.7581868509155
69	118.74618024907305
72	127.05679954098099
73	104.99132971757761
76	125.28310447125341
70	124.02359169670028
65	124.59642073173505
67	128.2227540252887
67	122.14059627596896
72	122.95579772328747
73	107.64063495232013
68	113.99834839425188
70	119.65218284798176
67	131.1772616784191
76	116.43367007200203
80	112.73001435429613
68	130.42453206277008
65	116.18600494116578
80	117.03668472240754
75	118.48341582204421
70	127.09400071460814
56	112.5402499303779
68	111.68726760300925
74	124.81815214239566
64	125.1387530472981
73	109.09380850214019
70	124.87522733186184
61	112.55269433064491
79	121.017179993863
79	111.63369483059931
69	119.23258781247458
62	149.93633525303287
71	136.47046468735383
69	110.27738976100255
72	121.29398018977652
63	121.89033443883
65	112.36194705782526
64	111.79026444922064
64	111.81640500637491
70	117.61791254690858
68	153.23632547894786
66	129.3574762239162
69	143.60489024797417
68	114.81745349928829
81	151.09129398751134
75	126.48623155963637
79	108.52167663886381
71	123.91855514210897
80	127.17270049303097
79	97.77298237184563
73	124.67026369466913
79	121.05963066772003
68	139.82402510022146
74	153.2110028775604
62	114.81798365247933
64	128.91610494845517
76	125.82725385904122
68	120.66129926805534
65	134.28803149402603
69	125.31320298858085
66	110.25753426261373
67	111.15369810409912
74	107.90067224064202
70	114.52577959135621
65	103.27308737522914
68	105.18708523636515
72	115.84007824241931
73	117.14679712389793
67	135.05308175130693
70	106.97520524708146
72	107.18067792897276
63	115.09252281283733
71	98.08348427504905
74	114.31089666076367
70	137.66441591404953
66	110.45768672699535
76	109.22481521126278
68	108.48606290362108
67	115.5546783697833
74	106.27759488308975
65	119.68921672167657
74	110.99142700748314
64	109.6136875985755
77	116.3168053000217
69	112.5057161816459
78	103.4550134735422
70	107.30119853698507
71	104.73609653497523
71	107.48859269930557
69	126.12432105429862
65	124.92439436149971
80	124.13850389739332
71	113.28999688125697
79	120.18794464611365
68	123.63178883708466
75	115.7751469241682
73	120.98897252773824
68	119.79245301264646
67	133.49922331131643
70	117.57817911689509
69	131.19797986900954
69	119.29534431810785
75	132.82670892774013
69	128.43595072269682
67	142.8282035632368
71	127.66314404327588
59	108.5857409814685
72	126.92063394133845
69	129.34122391227984
66	133.46001867687264
70	119.61785780456013
70	114.57890596780015
67	137.4437847318721
65	112.45229147541723
65	122.80091196931946
72	125.46931036712039
70	126.75325395984933
64	134.07064129231514
69	152.92043279714113
75	147.22532087969537
71	134.27656590946773
72	122.4715381183747
69	117.30389835610744
73	103.52635155940614
72	144.58538079662694
74	110.70022627778852
71	121.91042886448594
67	117.86631256553395
76	120.60861224920232
73	124.88621840926929
76	109.09975965549032
75	110.76447269638346
74	102.35014067533194
75	90.44356365664513
71	98.01913987698106
79	104.14716840314917
77	106.92560372042452
74	100.6260613539529
69	128.4651329552852
71	117.93429668275743
74	118.10681762658862
64	99.5052499451873
77	120.29219367016141
69	120.70053470829833
66	118.03002270596652
74	113.09480167922982
68	115.97005636391891
70	116.46497480853708
76	118.87038529528931
72	124.27014832776925
70	113.61989189530036
71	103.73498534431354
70	104.82854726566286
71	134.40268400485294
66	107.55745886636701
75	146.4076551124476
74	118.40243516505615
77	111.40014438977921
80	109.4088912897451
75	108.33867200632795
83	110.2623564260488
75	103.9767894545945
70	120.09523052038665
80	116.21404945855427
81	105.68988399626905
68	137.4158971714865
65	117.55788479417144
73	127.39013531390158
79	124.51404583727664
73	115.09328317393872
69	122.12820758781722
66	127.26989354813868
70	144.15220041355482
79	129.06491566521882
79	140.85339374379993
69	91.54034564785346
74	134.72661125207392
66	101.29265212556577
75	113.55554495737641
71	125.56472466520762
80	113.3576921744222
63	117.06464904937617
67	134.41765494293685
74	136.91922076440278
71	125.55504626899437
78	132.37059570586194
91	107.88846074408255
79	123.73192615971463
82	101.52269678074087
90	122.52142749788435
89	105.25836634161689
81	138.4458293047759
81	116.86863246489176
74	102.55817169053992
80	124.55897945513935
85	113.31495212350728
78	126.81369416357566
80	129.19182188552358
76	123.54327383542818
82	140.37470639186094
79	115.80588010805488
72	119.49425170684181
75	112.36343166967853
76	125.67147286801611
74	123.76810650074961
70	104.77151056285597
66	117.77391434609324
69	100.3048226448593
75	94.10413218627149
75	101.8715919952111
71	102.08038029180122
70	120.74016576134767
71	120.61865958281116
83	134.36702385533272
68	93.10213433827317
73	121.67045967777356
74	102.74759841343041
75	99.63042237635881
74	115.04544407025143
72	96.99275668518332
77	113.67842688455421
79	115.12009131553825
91	129.81828253774992
77	93.33378424679829
76	116.09610716387584
74	102.9640134910104
70	135.29026202887965
79	100.64863977943324
73	111.04276775364802
73	114.94457078649032
74	126.06457934828903
75	105.53905566250091
78	119.19845799018098
77	100.95356668747444
80	116.20281298459103
81	113.9008107015714
70	136.885887977119
84	122.39625431045569
69	104.65987579735372
77	120.96692095885362
65	107.04610143955607
70	111.37045216550153
72	96.56465102969197
59	109.11542930238606
70	118.1644673987679
79	120.93693452069742
68	144.69906247676903
78	125.39970121927925
84	113.14956967704741
64	136.0154501419655
77	132.1975550391327
84	145.76504172866973
72	161.54370787771447
62	141.40762974987936
74	115.31663144135106
68	122.80901337828517
72	115.16581919986457
71	134.04872974056266
72	108.34688237170559
66	123.74777775974752
77	112.6251511514452
72	126.43557709779394
70	107.42992024094323
60	121.36445380685451
76	131.45865226194022
76	114.46853537673151
67	138.0133221330957
71	152.92853933083316
70	151.46309196357413
67	149.02563502528062
70	136.7933280482119
68	132.02121186353835
64	149.14800954809712
72	152.04394909168428
84	122.7473167235792
74	137.19584944573919
72	153.16691773083994
69	154.23439274791832
67	163.4865582016663
78	146.1058701713213
63	159.9672966585436
78	121.91936945081513
66	106.47614647830204
74	154.16718542729706
69	129.4111178599266
66	149.52618727199462
76	132.02180721111634
70	141.82820074240183
73	138.8482334194671
79	139.41393793457445
78	136.79205274388218
77	138.95640631255606
78	122.18435191391103
72	137.18126134425242
85	141.8124189594303
77	156.17924738280664
84	104.42752929953824
77	100.70032255500828
74	101.02034541045829
78	121.46600527324865
73	103.08456112520926
80	110.53523380397993
77	114.82001295443632
79	104.5625045831188
76	116.33274748623528
74	119.59581109198275
89	113.73101202518211
68	99.88787934578912
84	110.4179869696838
84	99.10355664373066
72	107.07957921719921
86	123.18311615967609
72	98.94118876108294
78	113.79958583289054
84	117.05295893683389
80	116.23114872221302
65	105.26077303055992
72	114.73036500721868
84	109.82668112544611
81	112.94760531058651
73	111.81920692211996
79	122.75130819187254
76	108.65390812583419
74	108.73537223768975
77	109.28928453662338
73	129.07397110938803
71	115.0918444450379
69	102.76152831679654
71	111.84662387029219
81	122.40236730974384
81	120.53275285700124
69	88.09361626246368
58	134.98961266917095
87	112.00392378602074
88	128.40805447303336
71	157.4939466445884
77	106.45159385879347
68	112.18242936082676
92	114.31597139794191
84	139.7754434477058
68	122.62706648088738
89	104.31530599529941
66	128.2990981096482
86	111.77400733496975
91	139.66924489044206
70	136.59349826654818
71	138.75685742223712
88	131.24704565272182
68	121.65258627547011
81	121.12985183843575
85	141.1164606969288
66	129.23414619292384
74	121.86107005984115
65	130.64369503016837
66	134.59609516241377
71	122.83365212421923
81	120.8131186900872
77	118.15475907718302
70	101.78994750346529
66	110.71431490844826
63	137.19591006957745
82	132.82506057088327
67	128.95486881662328
72	137.40410488136544
81	123.40187205603645
63	123.01130775836168
72	113.2864778379453
65	142.66434898851432
70	143.03025873009761
64	127.29322715798212
69	133.14345836477494
71	120.58037574594472
72	110.43394997187748
68	102.89013635143384
74	124.05121836930559
78	103.51316446017182
73	120.45035185122077
65	144.9314962441975
70	144.9329774693135
72	125.47170788697395
78	139.73571939029313
66	126.88032615106682
73	147.44685076035196
72	163.09111475359916
71	165.38842885469035
72	151.59040375771377
67	144.12826210098524
77	168.69295748940283
63	161.38054772121
69	119.95118341071931
69	124.59013260102722
69	129.9534994989846
72	158.53770043834103
68	116.08327190799734
75	123.62197785030409
73	140.00301324965267
69	164.20351268362325
60	96.15551306099965
84	115.24656965438902
75	115.36017822877542
96	141.44881090479277
79	102.85524738032169
75	116.17469018991999
67	108.41610530301563
79	105.17629963436157
84	99.57513633491278
77	112.6332972059175
66	130.79733789698255
80	123.27350541745439
79	105.37729847772798
68	128.50000756931675
69	117.07300772227262
73	117.79098701613161
86	121.01833688586089
92	104.62864774986932
71	103.50359430935538
80	109.14253138772003
76	107.88241514841481
70	108.56542872539876
91	109.52316096157836
74	140.84567019923537
76	121.88550616180689
94	106.33846305353373
80	104.83645474010925
92	100.10508099017122
81	119.33927346188858
87	109.08855277644513
85	141.1591546723061
91	102.77553495860495
85	95.01048800082671
81	120.17769026569786
87	119.13160488734799
84	117.75212210913978
66	107.36182951566607
91	108.78178589996334
74	130.487681377595
82	149.72854028652867
71	103.46147938084032
74	127.52599219254174
78	104.09101239971366
71	122.16337058740461
74	112.53441042584048
72	110.05852821706867
77	125.27753790612695
76	140.54377036866845
71	142.02992994770284
71	132.89444621014428
91	107.19256120992956
76	109.66456607865862
71	85.61155456619771
76	121.51228586317998
74	110.08660724342494
76	116.23053437601703
75	126.23459856292799
85	124.01545898380296
77	145.91614879450157
71	124.39332399681801
70	133.63531438693727
84	119.20892753924177
94	127.36753200007571
84	106.49394632400546
72	134.74283480802404
69	158.30480196878918
64	138.31262017916646
69	167.01506191402243
72	120.25546041558547
79	128.888033449387
67	141.3402065735615
60	146.42789606316396
73	142.6396094956349
76	142.54358212662953
75	124.86603560289095
74	163.75207944420868
78	155.25678586993246
74	161.93975244458088
73	140.60626683854238
68	162.30993180678985
70	150.51428973901466
75	142.83821735742305
77	129.83159223996265
79	128.74373286937703
77	128.62881067503585
69	134.25360055662972
92	125.2994143524974
86	143.82956126497177
83	127.87218543811295
82	133.57185784286065
82	159.50657372450075
88	157.22170504677888
65	147.52680782417053
90	161.73055303476093
82	141.0925787991401
84	149.11940458540784
73	129.3014666756969
76	120.31981771983222
76	132.3046388244588
77	122.1985550987285
77	107.23911058084526
78	128.4886223171247
69	132.52269155448525
66	131.6340443370813
95	111.60643918305703
80	100.53610078000624
81	113.24324582616333
88	120.62858650177819
80	105.5257590764882
80	94.17761281594613
88	100.52352334645458
91	108.45346242198319
87	100.95158197906305
85	110.95720858165996
74	106.20881173838124
95	111.46935368542394
75	118.76273883794497
95	119.5077100350841
76	117.10973996716541
66	111.82482070883245
84	117.52804940233231
83	95.65988853861853
72	113.58497406361576
67	108.37645363310817
67	98.20314248975731
90	109.83578309415358
84	114.73443584727096
90	105.68852506758073
82	122.37220682819576
91	124.9342320053108
82	118.2914457589726
81	130.7896037697497
82	128.64555828323736
90	118.59306951921101
72	94.93734241971892
91	113.57823782505442
80	113.92601533437511
76	130.21258904616755
87	115.04188721247452
69	116.58874629749026
91	118.43143546639097
78	100.30978723259506
73	100.97487757046272
85	126.30166919230412
84	128.47536612335992
91	121.34267138400776
72	143.48349552783145
72	117.64559389274305
89	121.99005593944146
68	113.31436742484082
81	109.40322215446844
77	118.47209560391032
75	135.50486646968486
80	110.76150046084297
87	123.75843493944045
99	109.13070085956929
88	113.39564217082237
85	118.28203131072667
93	134.30440868363115
83	144.05338142075877
66	135.7592721229324
83	125.18659627231787
80	121.44340463710512
87	128.1354457158486
94	142.50071457679158
82	140.59819586736714
87	110.45356035699169
87	127.15392379147734
90	126.64579949936615
81	137.15323854899486
81	126.22151048970008
90	168.58053519994272
88	130.8311136978897
87	141.16711240468422
83	145.36425599192808
77	135.42251012515345
87	121.52065977966123
73	151.4195858388647
70	151.64067062503787
85	146.45860569039166
76	127.97475676704119
72	124.67322524547554
90	145.6641846287087
94	123.84723726492065
86	135.28136522308287
89	150.64736402178767
86	140.31185425289354
95	142.338606667233
89	148.42055127970968
91	130.17983595359283
79	128.8475443512578
84	134.4127434188713
79	131.04003795114284
84	136.5613425861778
91	124.86501383318654
84	120.10609893347085
95	156.74744897824306
86	134.29878327774543
82	142.66676114260974
84	161.37814652238168
77	107.49362765951398
69	98.10604194192032
92	115.50277110427983
86	123.02398920626179
84	105.8025380696213
78	103.08570609410258
76	113.04663033105447
87	124.53641189535091
84	93.69363423173779
70	92.72280420772522
90	110.94850042672331
72	125.99010457784811
77	124.69916182986363
73	128.42362793771255
96	128.78746003902418
77	119.4865023903124
75	105.02314468438632
90	109.94108980292701
88	116.97575995352628
82	108.80974122248864
72	125.28381904862842
92	115.8017110962718
78	92.75957575666843
72	93.84480956058424
86	105.75041901449073
82	120.63420858595973
71	121.89560054872771
93	94.10744651458269
74	114.34906307060005
78	114.64104465086025
79	117.19266940143041
83	106.44549951902279
76	111.40944043010359
79	119.75673378366896
84	131.10223006950713
90	109.05170954822786
96	119.39527848480036
79	112.21854689941416
73	106.99533103573037
78	111.06739684240527
84	138.72814424854238
88	115.82891258268477
90	131.9804707122095
90	143.68828350688523
85	130.7258006480935
71	120.52773251047641
85	117.17879662804408
89	125.81418618219712
80	126.64770084493587
89	121.36134053774603
80	131.30804422580303
86	134.8936240732741
86	125.97948158719194
74	124.66252062493102
86	130.23025345247333
96	109.40203415368283
97	147.6489181000433
85	136.54171522504654
103	135.21472206878448
90	162.79327946316522
103	125.77678574646876
101	131.62761511647355
88	116.02662258014944
91	136.55184817072808
94	128.17062886848015
95	124.19679481283713
98	122.64878645132076
101	134.49625454353858
90	147.04023427398823
90	128.87148660993714
93	119.02372409274524
97	124.91490835729675
91	135.85992840242048
83	148.62245291593925
92	139.6827429348327
78	135.73104784587602
93	123.85548221313911
91	145.47186675496062
89	136.75061484829394
105	152.9794937443349
100	138.93414806300652
95	143.13727174250275
79	131.35366186220787
96	136.9105946957572
100	153.80325410301208
97	139.51853498430694
91	133.40394319411607
89	134.35498447818063
98	134.01787229465552
101	136.3474258578628
83	142.07821843026863
104	127.16622337169716
103	143.63716602813304
78	93.48096229514589
86	104.96798954614698
88	127.93416506860464
76	114.3705414976974
82	101.31051990726675
79	111.69210711545747
85	111.54547919471203
82	137.34960144392477
75	105.82712816436722
93	107.39268160130756
80	106.15650248142613
81	106.47328077204097
86	98.99234158124405
77	115.29478157484309
75	107.74428793095352
72	110.17341749964194
83	129.0365230423951
94	114.04423864326361
84	107.90582073520717
91	138.72868572375523
86	128.14625127778015
87	111.14671611789198
84	116.56745988225708
85	96.34599252535776
77	109.76574601607625
80	91.11986183010993
83	105.5336824282149
99	148.0786933498877
90	103.93134218160162
75	102.31031051696004
72	121.09193557771123
80	102.58408220749799
79	134.38937239377773
96	116.73999235611349
76	110.58793252284721
89	149.02350743275434
71	120.08575084800508
65	142.64438005135636
85	121.94475033009462
105	128.54402002739107
105	121.83575145805129
78	128.91984143627218
84	109.47123889883443
80	126.49181068910306
80	131.17265702602091
93	131.77044929907808
[truncated: 62,676 more rows]
