# Supplementary material for: Simulation-driven design of stabilized SARS-CoV-2 spike S2 immunogens
Source: Nat Commun. 2024 Aug 27;15:7370. doi: 10.1038/s41467-024-50976-9 (PMC11350062; doi:10.1038/s41467-024-50976-9)
Supplement: Supplementary file 8 — Source Data [file 41467_2024_50976_MOESM8_ESM.zip › Source_Data/figure_4a.csv]

Replica#Frame#	WORK-V991W_A_f	WORK-V991W_A_r	WORK-V991W_AB_f	WORK-V991W_AB_r	WORK-V991W_ABC_f	WORK-V991W_ABC_r	WORK-GVG_f	WORK-GVG_r	WORK-T998W_A_f	WORK-T998W_A_r	WORK-T998W_AB_f	WORK-T998W_AB_r	WORK-T998W_ABC_f	WORK-T998W_ABC_r	WORK-GTG_f	WORK-GTG_r	WORK-2W_A_f	WORK-2W_A_r	WORK-2W_AB_f	WORK-2W_AB_r	WORK-2W_ABC_f	WORK-2W_ABC_r
R1frame1	93.01453042667046	96.47951726118472	81.28294667651886	89.49555368711914	88.70473103265539	72.32319132570393	86.56969363935184	82.48838158439932	157.56209164418604	155.84259101857245	181.04011528281492	145.2081889395344	197.3929691045389	137.64009445696115	173.57451502804997	157.0728061873906	92.18259662523678	80.26330846491277	103.18312914515577	83.59078918072545	96.46517714900192	87.65826354768181
R1frame2	86.33295712118026	71.25238002951936	94.4894345856995	82.73717209758271	89.61593091289575	73.65118326468992	86.97937177780199	82.67154865888519	162.92390876847148	151.74389660919942	181.25936478636817	152.25649095461705	188.35258846520054	144.9003596036487	172.40022531361973	154.722518652679	93.62872784749676	78.64944577003625	81.88436604857708	76.90821606956864	103.36151608773515	92.14650391033032
R1frame3	96.77715200913815	73.0071359208548	78.41878255188325	81.42268857266112	98.81895990251492	61.54257016478472	90.83669119472816	78.10688293205257	154.91808673244034	160.37590787680156	173.67571012049956	145.59814110483208	202.83098642851127	139.59233296080635	169.5597081486672	157.52303338027994	88.22190148610011	82.77365641848402	87.50850423610879	85.27263318833815	86.15893454556053	91.4819901391687
R1frame4	81.16359920801158	68.03325656255018	80.64313948017053	78.94077111344548	81.29041271609586	81.78238102774502	89.01919893119442	87.02370147196024	168.80680503638072	146.99125557518522	186.0468828231605	138.07801281210183	180.9896544990404	130.483293486566	170.6215411361956	159.39160975362583	85.47920580731869	81.84428754765649	78.32628654240945	82.39064735400302	85.74860419776883	91.95038248218654
R1frame5	90.3683111120928	74.60629675366549	83.13357162024202	65.1952906982517	101.05053468363516	64.99584409118926	86.80241267149941	82.84950632460647	176.9211581586019	158.17926391851543	172.46128304396498	154.43660437871162	175.67063485116316	143.76624580201457	172.94926403895138	161.39215207244257	86.32617919767446	79.09545404727555	103.29745603042225	61.594498734380316	82.07957601154855	72.56021467587276
R1frame6	92.0379838884161	62.15506473044172	68.40688472725866	58.5234953473191	82.25729554892588	62.97386369672091	90.62615481879585	78.47086620422247	181.48387826991717	157.9781242883049	198.32872896562753	148.01310865104097	211.4846774673885	126.91747169913886	168.49682305288533	158.9945078014071	82.34998655409123	71.19343563860546	91.59821887610774	79.70823879633065	87.85958009243102	81.37483326287591
R1frame7	85.3640505943368	80.09043624926542	84.64096470803885	61.89565709242339	86.70871461541805	66.99200084602806	96.24940772021152	76.15132079470699	171.56278909526225	162.2922114929422	157.1512909325781	140.11382507861114	204.01303738610096	131.73989108258579	163.08045172599267	158.06459059986258	83.6156050380455	73.4502446398229	73.71326578346665	66.95870594728588	91.79701960797694	77.97445782646827
R1frame8	83.06533859096976	80.62197331934517	92.80811915721534	53.36571412253939	80.72247965333705	60.277533098462406	88.36408260862252	80.48987121613628	175.74055530741188	160.35768012265444	180.46442109339148	147.3697022322002	227.76754316347498	132.2314823584098	172.35546364459404	152.21629417010433	84.02933569685933	72.6636564763798	90.65670545891565	76.2261816789916	88.57011321722973	73.26219900422485
R1frame9	102.24047437948269	80.86015366388825	63.824676353122385	77.2225144824271	79.30688712126599	63.873442357190164	93.79873570015457	82.20439616672068	163.70944643510302	151.07565848966567	168.88523706919094	137.10989347823545	219.76871797894012	121.52369155758464	177.9739772300358	158.9170573780339	88.41520130754377	77.68856106434728	93.69684535626118	62.19172321206829	83.981544129841	74.99544735814122
R1frame10	96.85083459671831	82.29161196372817	74.91588994219649	62.087134714750505	85.27239110781017	63.64442745361771	92.14103732034718	89.13451532227319	175.89076176931164	149.98585393165038	184.82745716768463	156.4168709932177	201.5094444810247	132.6183516841506	169.66065238783543	158.8692674119288	90.09171285774212	77.59174259806836	92.26938466059492	66.10401227997677	78.90929630883149	69.749983026228
R1frame11	94.15472603302771	67.87586034487578	80.0489139363268	58.62879101575887	92.11028509831769	68.57691318328584	90.47363002752637	85.60639669538877	167.76992007916343	150.7617797859506	186.85524615555937	156.41575171087464	208.75809678917878	126.28075972224153	166.75521712959863	165.0001384468813	89.3556831382483	67.39576151023562	81.13219382655382	57.96708093451756	62.59588333647926	75.24289511769135
R1frame12	99.88112023440338	75.19291259196322	73.9289203813627	64.92485621393298	88.56120766598404	57.779182886350846	95.97114622734729	83.70785928023058	157.02806965943802	161.48737610354635	177.11066004971704	151.06906570841005	209.92717825726967	126.4284758774466	167.55347824854323	162.4557268003356	86.1871523587795	68.67659158195522	98.73557136062807	52.15981735385633	73.50423469009745	79.38930772115295
R1frame13	97.54741833861502	71.49469553866155	97.79578062144965	72.40771916840396	83.15948233144357	75.82598270421994	89.15799540973143	76.90493718044937	173.55636333275498	145.58686473510716	175.88442942119437	141.77870733026603	190.7537751079436	138.80317316123788	168.77905232434333	163.59159771245166	89.05284097014795	74.21719977331281	75.41473065451447	62.92862595337561	87.59276351088656	73.36227967188573
R1frame14	97.26772445473819	75.54355195054542	87.40074243731934	84.2724581740919	89.80100391340734	61.97572216268046	84.67201256039155	82.47045232103221	162.11345728046157	151.23469654327013	159.64531467225532	156.9734871471666	195.92149548257825	134.42374371444453	168.51624354226746	164.4921709493534	97.3208192849153	73.45001424886154	86.62247776199843	67.49754540428636	91.16188139308619	78.56164074248021
R1frame15	82.23321712389284	83.25098623141699	97.9254189202219	76.3767340692915	89.24772919197305	72.1281105563871	98.55149980120412	85.72973366428292	171.41948252183062	151.8246175985551	149.40159588546123	147.892337646232	246.60880358228218	117.04786482575726	170.1668467599332	164.4612192010375	80.70918598811825	73.45862728290625	88.14223932195661	76.47470067798187	76.06071294136801	65.12942600866859
R1frame16	84.22380755873402	71.62764131656805	107.88352377373175	85.08272860415684	79.38103225063614	60.90060339352115	88.86811670482645	76.98693905278324	160.06311778500708	151.6483924239693	157.81694999665615	145.89937911805958	190.81793736673984	119.72017019067344	181.6711753292774	161.1060791767277	83.9782026576419	72.51533309681048	80.83869643998622	76.83033133421748	87.44873940982603	74.37653256039218
R1frame17	89.05330480327667	74.61328892516165	79.59524771771639	68.51211255097945	72.67601905306088	72.05427841119456	87.59896530993593	80.4598315022053	156.87614392788814	152.61474789345294	162.17281701961846	141.72948223226507	193.40200176102974	111.51009733718658	171.3093606901169	159.0598583244559	89.91307617511572	76.51669355743363	85.35518682834882	75.16021946123256	84.4097136245648	76.3892603612107
R1frame18	91.23558041649738	66.48349649802627	84.29146563353852	71.46804033445504	80.30003292706903	68.61655969107667	80.62783180298345	80.77888053458332	170.16590889626747	152.82120284725548	167.6772755210899	143.75549778775334	186.62768583749317	117.85695348156963	161.5308409592802	156.73904777625773	80.24040107284159	78.1035261137255	95.17613618649659	70.826669035021	86.24871405923412	74.6980680462549
R1frame19	84.70417392204142	77.20546180586751	86.40913823203104	86.55197054813515	87.02082578490497	80.5887554493529	83.51187866111567	84.3759530064327	167.61468539341197	140.99612473330308	144.52335928992105	132.1405822271042	234.35229563057237	123.13055722170141	162.81997460285896	160.94122892062197	82.23409352626997	76.92446083919029	97.09063447695758	73.17680413634338	88.5321089928872	78.0501376170673
R1frame20	88.16450789116585	67.21230504524307	83.63685735101697	82.51369161362582	80.28112740124332	62.26500528730572	87.61206381442372	83.94395086272243	186.14354943251018	153.31920588591134	174.47016693783428	131.36578993690367	201.38216442059849	124.8282084616375	170.95053895538837	159.9898727508409	83.640927045533	77.02124929747444	90.01255440056573	75.5959884476604	91.07532240530267	78.71247273491625
R1frame21	87.15026766068083	79.07607728089391	82.10044457037432	83.12089462417354	82.8566202873902	77.68709631301664	92.9578034194466	92.60355534782092	161.0123460206273	153.01369158142907	158.0589543597186	132.12313753170005	234.51593463777368	127.197293990098	159.85591450856015	160.05606946404777	85.06722126594855	78.4265577191882	102.93643290103509	81.34859436311966	84.72857135752221	72.53719356550916
R1frame22	90.24967622359861	76.794691410202	85.54928623762862	84.19614018018328	77.95854533434613	59.658414874863446	82.53832761900198	80.72074024028942	172.1154243738334	141.77637743580985	159.78144546199258	132.12438017479656	221.6669287142242	129.7571226471074	174.45978226314398	163.02060397366188	90.28105078293612	71.49270565063759	94.80305153915742	75.86197066218914	82.98463564161705	80.54012802764095
R1frame23	90.03403777196755	73.1455323154281	93.11140840135198	83.04695945359293	64.99157280991986	66.94544082465688	88.7391799422272	78.53253979333205	159.3268280313944	140.65844395746444	161.4362236692542	144.17235537352198	208.6258110806859	132.70417093600796	176.26738720746846	157.52623219261315	79.85702537837722	76.96846608192827	88.71630541385564	77.59590610348198	77.16174518780488	79.43588102980966
R1frame24	86.00164463697497	73.06634762248109	84.22580675599589	70.79189787606401	85.87080586786583	68.60126625197908	91.19322127722357	83.61720871487667	172.79563381722195	144.44227780618843	141.7496656593212	137.3794249118603	202.78279375295978	135.57384325811066	183.15280901207197	151.21324268529634	82.87770910032297	76.02666274417726	83.74697253839145	78.230567888091	80.4354043598477	81.5238511058853
R1frame25	89.69256252266355	67.91282185308008	90.17592743501318	77.96087717491227	89.18658936208395	69.61953020157554	88.09474314269653	73.82423520595066	150.91371014088799	130.22314803878913	163.3482838409181	141.96622768547098	222.63073044004628	141.96141232032448	177.28151541091174	163.31226142892802	84.61908587383708	89.84884811839814	80.16510419302108	74.42757133228977	91.80217786858235	80.90058845806175
R1frame26	86.08465167371008	67.94323070279967	91.00460416686866	83.82950053226814	96.58200729004238	83.70481621489222	86.68371176116824	84.06529393884288	176.5088634674533	149.10016017618125	187.18563764574762	136.92920051899335	220.9283246402769	134.77399446581663	171.11610187698864	160.21853217223816	92.02630440574202	86.96867136807751	83.64311214527322	64.7816074398555	75.49153083367307	75.92975372544655
R1frame27	92.19131324766443	65.06343667951347	77.1609280590659	70.94807481177348	86.27060725074482	62.75316760895361	83.50746153467917	82.26333647103262	153.28084595736013	140.03110149054618	163.72924782327732	135.38693620137016	193.97446610803502	136.46627036048358	168.59960590749108	159.19976996354896	84.84816293545525	81.08294642360201	82.17745453580433	73.30499924395087	81.4527352646014	79.65950852390033
R1frame28	106.11056986221104	75.19387181917922	90.43590765879576	60.463428542780036	86.17183407904551	54.83733566904141	82.8281699018449	79.16607596873388	156.65083632683124	146.17318752692418	159.456480162494	143.82780894539212	181.90536339121667	133.26356247027383	166.638681752523	156.34041766647312	86.37079633087924	71.34458101176918	101.44562800429797	70.0924643674163	78.36095102044699	71.00860838850805
R1frame29	103.98290687695429	75.61392009672883	88.75644483016245	63.64081922087407	86.02128410515343	71.43407002887754	95.45151956334799	82.38606440079882	155.87716688297144	159.90737796019124	164.39577606611672	137.0337888726972	201.11806049573588	142.4480074981882	167.90831485972717	168.89289117439571	94.06439221357468	73.49815212486361	73.26876461595457	79.8962632092159	87.96675714401957	77.59826460461137
R1frame30	89.00081589967255	77.24378503842377	97.94102132977875	66.56846021885038	87.25444070284865	63.48310435549879	93.06729015027985	82.52241000782527	167.55022093375726	142.3306107601482	157.17183128800664	134.04287693387835	224.78115204297356	142.71775963200122	172.27904863898343	153.8771897325017	82.85888112139537	62.026948513865705	92.10143737425466	71.54627388021633	94.25218190343844	80.83670855522202
R1frame31	84.02171724314843	69.35474066798119	91.53222801243588	61.79307241513332	76.99773686572817	68.10202204775977	92.42600350992026	81.12731586280817	163.28095066170138	146.66643624550952	184.81362580083876	129.58019362802577	199.72498925092677	127.2037153838474	172.1874906488461	156.15134188560847	92.61269229789706	71.08875800256885	77.55633043488191	73.3982620636363	84.79543400167856	77.33725616017749
R1frame32	93.33969032607742	76.70737536393148	95.30230985896958	72.82885714800693	84.50967098541301	69.37220195414683	94.20137016547729	90.4956579051388	163.45023252398684	142.1855103754114	179.8818268419648	130.71569089330526	180.45425064254346	138.310184953675	166.93804852162688	158.97736896220695	85.44813364879369	76.22139647493654	83.41796006357202	66.43227658289507	105.40294161291531	69.10443402642643
R1frame33	105.63980245070526	74.64261205053297	104.3329589869578	69.39977174307087	83.36330354300155	63.27699224791772	82.87848639119083	81.69682987268766	158.73833421767037	141.9568058165751	141.1391506789854	135.13823293299518	208.93845523882624	149.37390836976746	172.42110983475504	153.14651403410403	91.30012305438575	81.6177958786566	92.31379424485274	70.25724404347534	74.4980873991773	71.47146478196433
R1frame34	97.33054220199833	66.54636924767402	89.99582364198756	66.80607987764184	103.03947863274986	70.71524929205157	85.55223660922285	75.7219968710936	159.03037355848886	148.64522694184782	145.07273972968656	134.53737193307072	172.57925649637698	125.61945335923855	171.53633639983786	154.79235755496566	98.76923593194674	76.82061689306398	103.1639227532601	70.80093334707018	91.6329496849457	87.33281350920186
R1frame35	89.17082986177888	70.56068482232835	87.74883955970122	57.18512329513343	94.93117505446413	71.34330815950113	89.66671411386798	84.18051085513511	166.44349022175584	149.02721325069882	148.62831868481072	138.3473098400952	222.271384937464	134.04818016986786	168.31461402070693	156.60973718349794	99.28475078105133	62.117052889452324	99.48437143026285	69.63936591788085	85.55820476000491	84.1124476699531
R1frame36	91.2204907529858	75.74962674760204	93.1476504894	68.655194836756	100.45316817567753	61.925203595339354	96.12969368498904	77.36938600617606	162.16303546461376	149.8489174833625	167.0795965225085	124.7231212552261	210.18043748814105	122.95593904906718	161.62506264158122	155.77534477086502	81.73564693446191	79.67488923546668	81.52664816121117	64.24634200932658	86.52480902201359	74.72081975113898
R1frame37	103.72648041652089	76.9085265379605	81.52636680436369	52.673287013199875	90.97246021750279	53.33079130879439	90.52364882885635	79.37077520964814	169.00872165214656	136.95323387437656	180.95894032608018	139.81534661772483	193.8187532938611	124.6175148308289	168.16257725454835	159.04658297930035	87.70959239223878	84.4280756305376	104.76825983881078	72.49825036227483	78.75973567661819	75.84187782306716
R1frame38	102.90239545299977	75.64582019670974	93.53976339344061	61.73415692646072	100.84440271673365	67.82223031486554	80.88814980982893	80.4696546787338	202.72466418586313	132.06663704537513	174.65610762891538	135.11483175379092	224.9557963341748	146.04503673550167	164.04695565203812	163.39343206209838	84.57448329472682	79.21280648916132	99.30497323098075	78.08503722988641	73.0541994532513	85.05577180270774
R1frame39	104.23575863353382	75.64408388932554	98.86389124433794	51.92937129196943	106.23667468642317	69.62982019646194	88.57302378266941	77.05411184645237	160.48232690449308	147.2176671783542	182.99532431027868	136.98857970797675	184.4535038475073	125.05100913612601	176.36464490581108	160.33629789033282	93.46825857951062	79.58842750569924	77.21602109951735	70.14839247780988	81.75977275537068	78.79941451286807
R1frame40	91.15428700662699	73.22537816892506	82.57168054122555	72.46653079001346	78.44988849182302	66.8954138119787	96.60532224070295	80.15330807587785	162.34706194267056	144.38240355515916	172.85373634676117	142.8471903816358	193.04140291689464	133.04714519055707	166.77167559061053	165.36446493210556	88.63575115705441	71.64473485151068	109.06652281491299	66.32262508984103	92.72279299602043	83.78510302917022
R1frame41	95.99633814548879	77.10905997517465	99.64498836285975	58.010886287127065	85.43475253297704	70.70314634971426	90.90640430807446	90.0877438347647	157.50840762172268	129.49982740781928	189.8190809510456	137.1451722666947	210.91236149904628	120.59670277284093	171.14052499983418	155.58340796004427	89.72355869494044	68.87763437859591	86.00102655562776	72.50699216444252	83.77538630008581	75.46971838124624
R1frame42	114.95348144788245	71.69813149940536	104.28751074587099	66.75560047671422	92.26522609811313	57.99582836223394	83.82972924193315	85.1840420028267	170.69104179688307	119.48233839212358	161.27145360811477	146.44619080683904	170.66172400998104	132.10625156997162	168.84098561007428	160.6068468222954	101.85653501458026	89.15847069569335	95.74778822275154	73.99911574927637	77.21260039336268	89.93624171956458
R1frame43	101.13383405020295	78.98038349621389	103.09874523340424	59.11392481862939	80.87094703179017	69.99490255728934	84.2129401804513	74.82218062735132	172.33207025065377	157.02450952440398	167.21124294931712	143.83512524638869	210.3686993546851	139.84377290884115	167.60483014870488	153.02167567982815	91.96819521456108	67.87789813002405	86.42863170615036	76.05333409649896	84.95414681873939	69.51676392922722
R1frame44	93.66109433485173	76.97230081259255	93.03165107387181	60.58500573451542	82.78097644813073	60.29705542878898	90.7942221621051	80.36265214434316	186.63686103238055	132.323681088064	161.8068027058062	140.41764226496676	233.9374394195325	130.10094776049502	171.7427266419779	154.9076639368704	86.07965946324383	81.72413343207145	95.45008962910785	74.91313464781894	89.01036176030145	69.8320479979156
R1frame45	105.56506659244671	72.68975401094787	100.25397145483039	66.14881278033943	77.51832782437225	78.55958244950602	83.49404156954745	77.80998092910401	155.7314882163042	133.8136588511445	187.3517613914577	126.74285526441426	231.4375251823281	130.858328920813	167.43672436998477	160.04001150239773	100.9145989406064	75.55545766981936	94.60232931898365	71.43742873496036	87.57795592072941	84.56682029611446
R1frame46	89.88845469647066	82.93206179729566	90.12034960345058	76.73869725032114	82.1054501551236	76.1358559663616	84.74349676843121	85.3443910514091	165.64495410248162	119.56429214274614	163.14129347938086	136.4901218741793	218.04492782274784	128.6974579878438	174.64255084311793	149.08556757033185	83.15912097468167	80.83034532730531	95.15214475918935	59.927394066371996	81.0542805281085	78.15582989801034
R1frame47	86.27211264548002	70.8784569176819	95.59900516470955	71.90521793163623	88.45235336824956	67.35162347536964	82.11935616668501	74.65762051731411	161.2659406906377	134.27714011973796	178.31232192280592	141.4529075706296	219.1389033936527	128.4665841989561	171.91604433983298	157.68334628931797	100.33629906982245	68.9519683818185	98.30175611483713	64.0575809691553	85.74479030454226	81.6978620608844
R1frame48	98.48352080400838	75.23295035109791	90.29023146584694	66.51554695679201	89.64256378256958	48.44472117647438	88.64512585613902	79.11151264815602	158.30881268627846	128.70443405112846	184.3276613952296	136.23699732372216	197.64677099320915	123.27387567231847	168.0468878767166	152.7112034049162	100.62621389468181	69.95022107380912	80.75787452975143	54.381983271131055	82.5349477563432	80.65693242624039
R1frame49	95.17297388900298	69.05754568732787	92.83247197773976	74.16951312072561	84.12503712089351	85.84569964342512	86.50459398195821	78.58863517433934	172.27667995408848	145.4095915555704	183.93939649393843	141.16033463722377	209.48893014483286	141.28802813424423	166.43927748184575	166.0777668837779	85.8510422568253	68.92500069070884	86.1009999716439	61.72346343264285	92.39004723792773	68.40270164366868
R1frame50	91.83559570987829	77.65482370210223	105.8238916366528	75.1272445075195	76.07722131462796	65.63435064312259	93.00331544785399	85.69168692323538	173.2712866084023	129.09055353768332	183.04187790577342	132.68307897826037	219.198813096859	130.0433136408314	171.74873806931484	159.33750148967465	92.10608786490799	81.7874541763883	87.15007752565045	68.65662855869982	93.09092375655486	79.7456007700633
R1frame51	103.8452935806303	71.03136765672491	100.0948990353659	69.48278595220141	72.93528820092116	62.58515740171376	81.5678001583724	77.52943223077664	164.59899067334302	129.62596185815033	162.16195949168716	136.53348515886412	200.8677735231598	138.36184323531657	170.24539261890544	156.64686531023835	86.17298714550934	74.99323049078602	81.95528821569609	62.22610343152706	77.53552165745329	74.99913171881784
R1frame52	93.54627007374361	73.51655755034197	85.36722666016624	62.40760433416133	80.67663964882405	61.11113458814878	86.64859679068049	83.47206879231952	159.81547158965287	132.04217211793147	175.31824815180448	135.4742875895343	201.6198371082047	123.62233182750376	169.30558580396252	148.0766915468803	103.98038367339764	79.12052339387553	104.48647674495021	60.20405923703603	77.9604122394942	80.00444984995792
R1frame53	103.3803352992163	70.2076378846452	85.2298018757391	81.88478824505214	76.97502066402421	62.15613769495465	84.93956025666378	80.47097835773775	161.33730128333733	129.0066157461141	156.6971842616039	136.45767138999514	216.57977428043702	127.39894534571306	161.37025360595368	163.26394859857135	93.79902238786897	78.12867449845349	113.71180162046561	69.07784526381693	83.5956728069303	65.37074056065606
R1frame54	92.1135621724204	80.16595862353714	87.617618231158	72.13441583161375	73.81506509397502	61.49749557652471	81.64893550177516	86.02106855009633	161.54021504117438	118.37441236382797	170.35911618606582	141.8011655047548	215.24952171100358	126.593158580286	167.84799350905024	160.2372850593769	99.43154701442529	67.3381120471391	104.46741658267504	60.99624536287488	77.15740002118734	66.24659517075952
R1frame55	84.6994341738084	64.3523949036874	88.73650522158728	68.52126631888055	79.40692628786366	70.59740642420263	86.85981457551122	90.69125560709679	166.41400153560116	132.3363971918621	155.07518842774044	137.69948274182667	213.33485819486464	125.96050602057171	168.8371833223463	161.67167336324633	83.29520109695783	79.73359951389048	100.34425274499151	64.14750104352554	86.30174633219383	78.3608850931465
R1frame56	89.15092117212787	74.86307927435419	82.80986312387661	61.97878130948461	79.15029397231065	52.46245453172182	83.13706107746111	79.81282717147178	156.06951103993129	121.77692183020088	164.2737805990867	135.35606614186455	217.8649906816778	129.9659771180065	170.5371461854943	162.6926920046349	106.05207115558518	76.6314806614514	110.87749329362832	62.13632034961006	82.5981259581373	69.250922865446
R1frame57	92.47846021504617	76.2736731962444	87.10176512687832	70.0262166208174	84.08752246755127	83.01809831067354	84.1132599281376	85.78267345789885	146.6819716693402	136.4019741433288	153.47447608506138	137.48697018767626	210.9366996125546	119.24962438899534	172.22833933687497	162.01320178591106	87.68091981982779	67.0772050276126	84.00435498513205	53.35204323175462	83.33651311223791	87.31784242123588
R1frame58	92.22981085706206	75.57428097401493	94.18705935318427	68.77074391860414	73.28923992814313	82.33678256212531	80.95189227369265	84.37181862583816	178.75665469153796	127.95292335652952	149.1620080099236	127.14480216780726	184.96408219503826	132.9197642167117	170.80635726644525	160.35768057831115	96.17554673421012	77.08930552922067	87.20782456955432	63.78976136746916	101.49165511934555	82.3285989840779
R1frame59	87.48433578699594	80.13985918135678	95.30283780123548	70.1535301641911	90.95685498434422	59.764934751303734	87.59155462202132	86.16488588860219	174.2294986289362	124.02325731837911	174.7373588589634	126.69686751020727	211.1799193540944	132.07815803957365	168.68811967235342	157.19916062198678	96.3158304590785	56.70544754764859	78.70413185913334	54.18507309837752	92.08186261997518	89.80615832737801
R1frame60	93.2203542667967	74.34960080620228	99.3845987219902	67.4829984990137	100.90168430268378	62.53888010055015	85.21045190861709	81.69453607085244	157.36904007248117	120.34095066489368	162.27323991064873	130.9915773041638	202.9522238166174	125.98278422720159	168.40698552209565	160.9279876694982	95.49819163927825	61.9874351223146	90.01367831364377	64.76136248725875	91.35402996021638	75.99291065603097
R1frame61	93.98969573945676	71.61981833148371	85.55673517981434	58.03000845789008	88.75847720161428	58.40235098397729	81.99605803548202	83.5262692117599	155.66004333287674	117.56081230184921	160.44544028869888	129.8212342150341	201.0788812396389	123.45215097330504	169.39579175217256	156.48583082588786	89.29096564698472	69.82992333732997	114.1174978675513	67.13559159174548	86.75908517423659	71.9721278476472
R1frame62	87.56401594857945	75.22495449394978	83.72514359119538	63.35212703359228	85.95849411084312	67.58442567707314	90.22511940039297	89.41000760664856	175.06311459398415	127.91813737589135	167.78097349251874	126.49080116723815	227.20179502481832	130.1475241663592	163.52068301174654	158.83995818611703	96.05456163168415	66.40019211993982	87.02592201430359	61.768755916111296	83.65407946170852	68.9015993230982
R1frame63	93.5242365494826	80.1132484125106	97.43873819779616	83.91491381613747	99.12612882740964	66.22195533918632	89.36903015133348	71.40658639330866	154.262996436284	129.3724322974651	183.97010727646972	131.21413856665285	199.37964761995994	134.72682638817125	165.66110154517358	157.31342976132254	99.2911145232965	67.2027065262992	101.26083335799929	60.80788645718	87.67466597058073	76.86495544773213
R1frame64	96.4910830162745	80.95759037688775	84.25222109569397	69.15251497625728	79.20150445866142	60.02104758787381	80.83226627255233	77.70793946731933	162.60083357884275	133.03119597725785	172.15214684980512	122.93585099055619	201.95352417182087	133.38462120997292	172.43666613881487	156.45606637726524	103.10306490434445	74.24514199224835	106.68263572149739	58.89669115997354	80.10964868410093	81.11209600999238
R1frame65	96.69375458946939	74.77082221886982	84.7864881743805	67.21943864327274	81.03598185827965	71.54085306777425	87.64443503969989	82.71721108753187	161.07783964560352	135.43416817080868	166.67655539223966	140.053319064517	226.8883726901397	142.87209063041013	159.89504818296922	163.1623297881054	95.0363572413713	69.60672549932413	98.75966651457847	71.15877527752106	95.41498249973405	86.52409036649567
R1frame66	91.59562558155778	88.82656144142362	95.61817788098062	71.6929194810391	89.42177527889064	63.06606934816372	81.85580882664725	78.84948279793453	148.86097276284394	132.2130285935986	171.74492643983746	122.16094365564756	206.1054194422891	133.46710183442892	159.25709810926452	154.47202833120542	87.86262452209607	72.44765079505518	94.58864582125399	66.3242416698383	83.8435243123956	66.17999634341652
R1frame67	88.86564375303311	72.55065940134962	92.37382483303901	63.46322802606864	77.9166849807421	65.5033526520477	93.98225494631612	80.07950134073658	165.55115279090128	129.91370590506176	167.7361534005669	123.07026094692772	202.04691620747522	130.49651706718697	167.92961973067844	158.521308409356	104.09186293147603	73.95895405420697	101.87269551223108	63.587960196579	99.24510007279456	67.99850753112952
R1frame68	76.70422360128578	76.21490482927852	93.53904959743795	70.44437022801486	79.49785952839332	65.77644809647458	93.6457627000377	82.28383381313012	154.0742654111401	129.96134155518314	161.81247066018088	133.0376275099802	216.65755278558552	132.18625987689538	171.81488843677417	159.9264726884506	87.02695804946711	76.2321733549198	99.48599594747357	78.45769525650626	112.67524993407127	79.6914698211927
R1frame69	91.12232943883654	75.41955998797732	96.96158977614934	64.4962136818515	95.3801890817828	66.43974344302342	92.56613379931451	81.90087712670272	157.276901600839	128.4397161784453	158.5882278769385	131.45800512904785	219.98486920507702	136.70934055123413	163.80401941759206	158.05878969039597	95.8223052602293	75.91358332182048	94.01963750865198	79.99591749609338	82.30926351668977	79.9760224695483
R1frame70	83.43902418632224	67.34867331537077	94.90806981417737	59.87723858539086	80.23794680525674	64.03645662213499	82.9436997178463	77.34627016472528	161.51656301984622	131.70713651158158	179.23566410355247	124.13578300982516	235.05738758923073	130.38850334260817	169.94971057513789	161.5130716048873	88.05261278224104	67.8987113434377	90.21695573516324	86.65286351554883	81.34120341654435	73.61726741652484
R1frame71	79.00792056519182	74.8665396214399	80.79687148513123	72.48369994362363	78.30329668970474	53.443228580796315	83.17622903807602	85.30517851689581	174.68875642920833	129.2192729635662	173.50920218332698	127.04396150782111	244.63451975518194	136.80189603800886	168.30925358586055	160.7572311280515	96.60658848899133	67.95253209783235	109.20068625195064	66.86946994672653	77.29198146315775	72.76557278855725
R1frame72	80.07659822259723	84.51207375938603	89.88652159419345	72.3016289251755	87.15286272655503	69.95817557603019	84.12506867708933	81.01539945081574	165.25126170996543	123.98727704295298	190.23883101758634	143.85493161151072	191.59470268487988	136.083735555255	168.21716444808013	158.40750327952802	101.68632181147272	72.01867602312396	99.07542121638669	86.85909469028576	91.07707571075696	67.69780402333058
R1frame73	75.99988960201142	66.25765954457029	80.66973066986964	54.73098031702823	87.14964045098165	54.80539502979273	86.7811551342277	81.65513090386574	179.61772953072472	134.28106673334608	171.69279267036936	136.6320036788722	208.3766670463346	138.90087989331562	167.92447932817285	163.27996070046214	84.0169230958372	79.5540538571363	112.45182342635869	70.0981116467445	110.92784714455571	73.59748227030057
R1frame74	84.16360588647144	73.21909369118805	92.4532075083702	75.15172957584709	79.64438229105505	67.70693648156603	80.43830916179284	80.0027375578442	167.24849982573443	127.05764912566508	160.2343817264823	131.20147803717265	190.74678755927772	126.79296710301706	166.08306089997188	162.07265048500503	102.56759713599634	64.04710292981741	98.10392393414361	58.42790229469883	128.9587843289629	88.12340112534963
R1frame75	81.18228135788439	84.35222756022306	94.38803460784072	56.4617118661629	82.20816330066512	57.91402555029212	83.82552459907993	83.86148324772378	169.76095117743182	125.74546609860377	152.77122394869963	144.07126105305866	187.73743040095422	124.0866189214439	157.49092394442383	163.96210882077162	102.57890576372525	75.34291577558909	98.87086247792692	68.07982896090832	97.67938284056967	69.18781811454018
R1frame76	78.62929001389794	69.93182954668181	92.33401449358614	71.60794546003973	87.39701258143835	58.31990239011003	88.97653797958684	82.01780421148138	163.86255276192972	124.44335639170681	149.83079523862887	137.79926104065487	217.2785805842483	143.89671147443678	158.68095787158222	160.4688101106991	83.73540223813939	70.75964216281848	91.7212974645923	73.87897103109256	100.62196291388992	64.82315665768546
R1frame77	82.98214714692199	77.29705637527348	93.22385980678838	56.86625873736007	88.54163742327104	60.91645704323639	84.61589057965038	85.3787683991398	170.8704523865605	143.24353386961377	178.65020154412164	130.89505462355464	206.2289580575464	115.14519494979474	178.4588630518166	158.24945153204362	84.4055590192163	69.95934426834508	97.16679481856015	74.03815105855955	84.54618321501458	83.98958410716824
R1frame78	77.70562008706422	80.8210768337948	87.63478359787355	61.259949432330366	87.18070250242566	49.72010640005079	85.75093324138496	80.40709093475306	158.6950723490609	129.85917985668235	159.4066324725178	134.04730454280153	246.8125686077399	126.49672482547412	163.20601146207775	156.3140868946866	80.5925682065559	68.40693883098815	92.2084970372818	65.44690834695992	90.68691452181805	84.88271371466595
R1frame79	84.11000569947214	75.84487752937012	99.03853402351686	56.96888631614435	98.7209748376748	59.149850254792476	84.97592631755295	84.64107839347038	186.90138464677597	136.84009509879243	150.68751175023561	133.0717954777	214.99533210951267	121.3962071770881	172.48303914680463	157.88592563025628	81.36908705153913	78.21237915940902	90.44395316652349	64.6271166523312	95.72243871022701	81.5919323138672
R1frame80	83.11237357381964	81.29450761679996	94.8507859984383	58.35158397344771	91.8437709048559	59.18727760425157	84.80271946493606	76.42149011183648	155.07438013971074	138.48910230838112	183.37550427431609	127.35273060427171	219.89882714213275	122.79105460221085	170.328212651838	168.38739607047768	83.08074382289243	75.70834855139955	95.45909369404069	80.75947042728211	104.16418024167493	79.33090300562938
R1frame81	76.91504950754492	83.38971809390111	100.8905043848274	40.17667340980405	115.11074938314997	62.13902130487773	88.09169974832474	87.96679391393492	168.7273210721904	130.57060945206266	154.0711282118267	132.7276595262223	187.96997655742197	138.85707071954195	179.17883904877974	159.98870954748986	80.96259701115937	77.088187814468	94.4047122935371	63.19774449683514	104.37300821037736	92.35851994632698
R1frame82	80.28149617046927	75.08093312517846	101.1465107224519	54.25561008307992	104.01820373728555	53.909478068784566	92.97941126618781	82.68767018114784	168.95403066278575	126.96215670483149	147.51735015152164	129.0807732465548	208.56418983860638	134.3471285529888	166.77586094184878	163.8909121284573	91.75921173581682	84.86326497515292	100.05894416652019	63.67623334204117	103.13302633618544	80.38426207867819
R1frame83	78.58421940115619	80.1955974992029	92.64540719025682	57.232837145600655	93.86476428206436	62.42445785465976	86.90373358000434	86.13795095231359	150.2285667965323	136.47013515314816	170.61901687608585	141.73454379099334	203.34903463594355	139.41241840356236	167.6528707265582	150.9786703617472	82.666736370988	58.4833942542488	114.44967768352359	54.07586198241226	92.86251374685637	75.47315098141809
R1frame84	76.88104444921419	74.17560224758999	91.66471999793643	74.64675345102197	115.63122908232239	60.62494669218295	81.69968382934495	79.08680837181878	159.3703130599208	136.85846033037248	159.25377951822682	136.40337003826573	217.42044756257033	122.63846559767907	163.68397482116868	155.59420128896545	84.15115279264052	63.27141806010553	107.39619512388751	60.60884978730459	99.63502412536643	71.36653914641083
R1frame85	78.56873884729092	77.82892558164951	93.84071245199299	71.87971108275109	110.08452975707871	59.469960637155026	87.43419850770779	87.3136793894811	167.21512523192877	130.79372741012946	149.1848813906613	129.33657114689257	195.93670030695395	134.24997978772157	169.0778758139149	164.6680845417099	83.18839162191341	71.15360441877071	97.1858978764684	68.94835952454075	91.26441973303481	77.41382540754427
R1frame86	83.43687882574072	81.50577638122448	84.13010559717192	52.96878292360721	101.38315181817347	57.88262995590645	87.98865534610633	83.95936416650507	160.4154877494336	135.7196254893497	161.76149922689993	135.35260478286324	220.68420565118217	138.73544988290746	172.0512961313156	158.85369373344406	87.62043514318593	78.2363714054726	114.06645610859032	67.36868306672486	86.81422350037457	67.39908058323256
R1frame87	95.96703614091655	71.98775727625892	74.43302569366625	65.03319576480253	88.00993200746925	57.21881229496154	84.2455733857256	82.09260261567265	174.03225095829927	133.66469568785772	163.19645035939064	141.33521544433472	218.2138096053315	131.14919413466473	167.9650686462643	164.04299637580343	80.03297185275004	66.94333915751437	103.50825352368646	63.563681609546386	93.91339023355495	65.09914715533404
R1frame88	95.23382798049502	73.48947299203681	87.98862402948185	59.91056582006621	101.94433799481428	61.988638646226846	85.48106298461147	84.98469798510858	161.5150075636727	133.42219189432564	152.35503356909965	128.35045149872926	165.16888692667493	128.14359354291477	176.4607036724829	161.59103014236848	86.66452956310482	67.54465891687605	105.1496059204821	46.062345381678284	80.67276628738152	71.01970956868618
R1frame89	88.98674473043548	74.68916068081631	99.3417374958507	66.55983748321525	99.5880025356367	54.36933777297682	83.33742240088681	85.22283889910236	180.24243493066675	129.4367492587298	149.9930215661986	142.65980671427172	181.09817129111065	124.90689340505708	168.8638669237625	166.25945369695117	76.62820580363588	67.36563767672556	98.43031365737784	40.62233681737431	85.34457173963155	81.38356515365278
R1frame90	91.26580703832006	78.88974062709467	87.86975064778294	74.48215741169143	89.00994965489879	41.52670986585627	89.52127724895936	78.43849693210929	157.88477968631327	127.24046386429328	154.5125936231818	131.694472151889	177.8490409511547	134.67314221842983	158.3241202611663	160.6460475338374	97.92988797834671	68.18616083708658	101.34307940615439	62.063697171595436	81.06210895570273	74.916676180463
R1frame91	93.10718342394404	75.43780910798512	95.74830503087709	80.36910520078958	95.53581505982248	52.13607580925409	91.50868741384859	94.76734297199805	171.3337987225481	133.16621534376725	178.18905283878388	125.63226585389052	261.2573161589069	118.95593443324903	165.37674780761068	159.43370686137837	81.80728156080436	69.17579429189094	92.36702928273799	66.95176355358953	95.02971174961326	86.3129210014743
R1frame92	87.22200405913675	78.93380251649282	98.72616292421102	76.87677702555482	102.15742493295586	56.98666271032455	86.5449865132464	83.30972922781292	166.0825695587113	125.73924421569686	149.4639456157859	133.98564290123775	198.44508714726337	126.44936007766833	165.19407135323218	158.57185340222395	90.81765331692142	66.49344603483935	97.73321471368735	72.02714892047993	102.45576223197924	67.87391144693422
R1frame93	73.03862691682639	79.96042962264877	88.90036060815662	74.54866899756217	92.89682891885671	58.42464656765251	93.13367167191315	86.47552359459735	169.6368157943393	137.11482818074762	161.25517936880635	125.0668286151677	202.80399504621718	133.8756046275456	158.61468069923708	156.9946386316944	78.75711009072985	59.0995987385795	108.2715547255296	67.70110293905596	86.99640369222061	75.67789937920587
R1frame94	91.3153611731237	77.58084097689972	92.15230113407326	68.88033345603638	99.95144943147602	54.463107968106506	91.38351474335403	84.74936796669925	165.80772057694125	127.62150710255123	186.17232323514634	136.29878611135132	228.71740960455057	135.33902452594185	161.07725445629896	157.01782820430938	79.44348538828385	81.39167168166983	100.93151115828041	76.11504635833198	106.52688293592131	79.49758960049776
R1frame95	93.4885462356021	79.79413080704138	86.45834262285875	73.99434156784575	90.21179707163884	51.525099723517854	85.83448338256022	81.2668892836127	166.52130436719332	136.12065326832013	167.50226681204776	129.29520210358785	185.30660506523932	130.77089333168877	165.38672737458634	158.76187986405597	80.59760988248243	73.61396841303323	102.79545371934707	65.1052675386522	89.1516446443802	79.5404577861421
R1frame96	85.70560967481735	77.24307405947063	90.31172894845402	72.60593385712511	100.68950477769505	65.71245206471575	90.00119317050908	86.55751124546842	157.6090929028287	127.28300092310069	161.95380100581193	131.57978035138598	225.41683826328543	125.77750103919122	170.96988525333688	159.204822415441	74.88328793331613	64.6342853271762	69.78275830746527	62.25125364685309	96.20118916827408	75.46176522733337
R1frame97	88.95567850054252	81.3431932392734	102.49199555218247	74.93878196951172	93.17738259961128	58.28166422740761	84.17765738962962	80.49205679294789	163.16079479569987	121.26554909871463	177.36304779303092	142.52572975150895	225.19648672533813	127.0173903510555	171.29508737595867	161.0840184683906	85.0803364377088	63.0919700905585	81.41875126589295	67.60329082112368	99.09361351744828	76.8637273165888
R1frame98	71.33039308754384	72.87806063047448	99.43854311601154	49.52489048650558	105.63778119188173	57.25762940389169	81.39258900621682	85.3517679491874	165.85597473150716	132.72653512044667	171.64424745041254	126.76284768425415	188.32739757642116	128.77138805559918	174.16102106223624	152.73564537932168	76.74086714367687	69.74504712867281	106.78580057824668	66.00804713827874	104.0733995652398	67.21400887436518
R1frame99	100.77337465243241	72.60811570229973	93.63185254423509	68.60988808596238	101.28182052468365	49.036329384192825	85.26307351925198	84.29952240887386	164.8243952653821	123.58296842904937	165.50010585531868	132.05867762281622	230.26559465593414	113.68755629488683	175.22292695424196	158.56152605322453	84.86266216492973	64.47337723598727	82.39698182084389	77.24184738587734	96.56285536526536	82.70029177019347
R1frame100	83.69574449226076	91.34367634802074	89.91653428212848	69.17322232827793	89.44894842548742	64.14513677699345	87.60757494322228	79.33283908312096	156.9231750537356	117.78604852759412	182.41398044570562	132.37080837653394	211.80861295750262	121.71484268814487	176.74183519520088	154.1419706731421	71.38423157777788	68.15953850058317	93.42154322817589	57.56013858203337	103.89086481788961	81.32097723269472
R1frame101	107.42587913804816	72.50156878661795	93.57374234112929	72.81465217753725	80.82308134507697	59.480540302164016	84.67020063465574	88.55283986343755	163.68968274219196	118.1815231271748	173.24060626759567	141.07240996174136	219.3872869807357	129.5509584401647	174.20381264313727	159.4366587193211	90.38007804206174	81.34937398344167	87.25678213146814	63.88186914769099	92.60485871042383	76.17741811278236
R1frame102	79.49638677919634	76.0320245531605	87.14852355691453	68.55154126837806	119.06292387981021	59.00356074747632	96.33347882277815	83.71140198015445	161.50145353859045	120.87119872348558	155.05732102814363	133.91103461858137	203.714983891711	116.96775090917582	165.49743212841832	160.47491682710213	84.66134520195335	75.31829540905424	101.87423309610033	66.32085532840527	97.79049244642945	79.2576874187694
R1frame103	92.32120227494948	70.98635276594415	84.68011409708072	67.44457629983764	94.77515796088153	58.89911009427896	88.92237558994336	83.88863300218571	160.0906007200281	123.45317724188	147.467194187337	122.84133373539417	201.74758196742155	129.58667572505624	165.53241350640644	158.14209667114474	96.12975406788256	72.54861774146215	132.81014596017212	60.6160047284964	105.20173249577334	78.89288188807535
R1frame104	86.20706824705137	66.04843899045272	91.93837627542054	67.03110559823658	91.10678031820319	60.27139908117552	85.51814805672181	80.72717014363022	160.55763417286119	103.7230702708934	160.57438870156224	135.44088759870863	221.1325085181782	129.92691830928493	168.06650793229372	160.0561460833625	91.3613319899225	71.70049206992616	103.98487906128213	75.50803661705686	99.68160743265777	78.77556883009092
R1frame105	84.93643010109892	71.28522410926627	90.06228030666433	71.45931699312767	88.88854665011316	39.545009257476906	84.83389328693339	87.29723112125826	163.3232299749819	123.78454636468925	178.60046426517295	137.60566741438709	202.7463631460385	121.22216146487246	170.34699405310826	160.92172154798573	87.83739683780078	82.87232119730004	112.1079571571832	61.944173798561266	109.83068959508093	85.62028680762174
R1frame106	91.70432405933758	69.4073724392484	87.7436095710046	69.34244452507527	105.95880203947385	59.36483650696882	86.78013931783872	86.12639553030742	165.39859522660498	123.35284746565381	175.73654555487008	140.04799818981928	196.85321918359685	129.57016658300427	169.71342094907527	157.59833524861628	82.05120420471256	72.12713161967275	128.2901005359337	66.58717213666503	102.9869803499193	78.77466750912708
R1frame107	76.85061149964888	75.6064876596647	93.08122101358664	69.0173807021461	100.57781893249476	54.81299723883286	85.06106546956242	83.92473309599768	160.13195720498607	124.59740545391287	205.0257066937041	128.09445408693006	207.05578064099956	126.88291567048998	169.61287737216514	169.0943129761372	79.34341226606057	76.078987588493	100.1076329569781	71.18071039603791	96.16929962643718	81.23900808630381
R1frame108	71.90400760912576	77.21613575927948	92.16094214202137	74.80719282374078	106.12333581242773	61.451820163451856	87.1393984788957	83.35907275274369	161.93362549606192	108.48989245062046	159.37102289993737	139.61168830617092	216.12990703575406	128.5073933893976	170.27065813419696	160.3861811540751	85.02385342804737	75.78410619912886	121.50407936076158	70.89355508189989	96.52967327645334	81.19447776956247
R1frame109	73.98285571127077	75.93397936693822	92.38440865037067	65.92306056841932	85.55716867942607	52.851688070695346	84.72764310932027	80.13061984524597	171.2013664437602	127.1887685004275	170.97702395393208	136.84195724982976	209.901991354897	125.05220919292006	164.6129163182978	158.1677338816255	70.67591048185461	67.10710536746808	114.12921396887893	61.21181720776436	96.04346959696038	92.36980350008186
R1frame110	85.7165622182666	72.64944765448608	90.72323686536474	86.53676524161102	83.91406805559248	57.38304352290247	84.28044410840896	82.86252853124003	158.63711015097786	131.52542176327458	157.59835301227102	127.90103803558709	179.24883530758783	131.28753510255197	172.60803002330184	169.8061354120455	82.08215266613357	67.00918870241325	114.15975215317853	66.14396631120931	94.97935160265833	78.23965398264691
R1frame111	105.11867275777526	67.36438067598422	95.56468109183497	69.21405147414093	99.64000236745407	63.43720551431879	85.60629705787964	80.25657866875082	155.34735254516534	130.07674085973312	163.95181740926893	129.4760199958114	228.05933739632303	127.12294792689019	168.49575877766367	157.7184149055791	86.47917621942385	80.42358537066134	100.49724585091496	59.925873314380276	88.57569390268047	82.88838710148904
R1frame112	96.6555504909235	79.65950228643878	100.1091866193346	70.75533874839516	75.96319536934716	54.501738383001936	79.5296886597246	81.6831943730591	163.13522085840177	122.98838565424589	182.5458684168782	129.60288527496434	233.46696918073656	131.7311652399155	170.54023410703846	166.40532310320387	85.45191820147363	75.67691242229651	104.82483503427056	60.72380789247801	100.053939167013	69.91147345289023
R1frame113	103.26717295480537	65.62118333233107	100.0893676482616	73.07367257279328	76.27030523766926	52.77604103523223	87.24808474988014	83.08692561818566	161.1575149318073	120.07474833636037	159.36401710165848	122.51384802980117	203.63180212319656	140.12594305087907	163.47018937316963	164.27481161120153	82.88329405833842	74.99464213271156	105.49678482289103	70.48540447634774	94.26981361593195	66.76008857797339
R1frame114	82.36412442012347	66.53461343566242	90.21293770130626	81.56611740689728	89.71828484829146	59.169165666208414	87.22896456240875	80.3190802575443	167.54824182755743	116.92414196660508	145.3445036333436	127.89950295584356	220.60348125556476	133.4735879519731	171.4045938856502	156.70145093090585	83.7976845001366	73.02489157544683	85.41191266327401	72.8591545927053	90.10809933256368	75.24280142083215
R1frame115	98.16818044266596	67.20543346869329	96.43209907531504	65.35619410037441	70.71882095346763	64.99338140200886	94.09430609753488	82.47624410904707	140.52638311693113	125.6305934674915	190.62438001026155	139.35907746576663	194.88244686511325	126.432650225042	163.06031045621154	154.3570211526105	77.39983690290096	76.50856687312803	121.26646845027695	70.75890394668579	93.05452503138805	74.64680055490898
R1frame116	91.84952858164412	66.28086404189978	90.45917863564806	57.484027430320204	74.4428238951634	63.80510053943761	93.047530054888	85.29705445647518	159.80758235569152	107.40489151509288	152.71665209380015	132.6348745464316	243.03715352150135	132.71739432454277	163.20586263986723	152.5778861502588	94.25906255759408	73.57242531192603	90.67237858281064	65.34900163730092	105.57810740407682	70.59633253997275
R1frame117	85.86268932916686	66.491936256028	91.8169292136368	60.120900379640666	65.03623362097612	61.217004154637785	87.45332767820312	83.78590521154887	172.899130124144	125.08032169522578	183.87176294383073	139.2089512402793	200.2597483755825	137.42378508142332	173.27568254418037	161.6978454406789	85.56358845859651	77.74272935389548	96.56491564939617	63.15452123369763	84.0074534750766	75.94752939731603
R1frame118	95.9039198586299	72.83604204089808	87.78174921556975	73.09524197558149	70.21863289074531	58.248351890168095	96.89037184853453	79.39083646837132	165.96248964628185	114.4690528660636	158.7348835093067	115.54383985979528	204.70500469930718	131.85367578121705	170.79688962979577	166.0226309879853	89.85727809247743	76.43980328832289	104.31644425980711	71.11965425166306	100.90315795444937	83.9786786186762
R1frame119	114.98988046694814	67.66495633258708	91.119552064986	55.124523501252	70.43737453356408	57.26086617236551	81.75828217991463	86.96923894378531	145.68644132253806	119.98231567934305	191.15201711242523	121.67309685170714	187.57107804521237	134.14042533123646	166.99026157733144	160.19172204410162	92.17086973184067	63.903408450759585	108.80327835977344	50.79990472055864	85.77639287005069	71.50719938318214
R1frame120	106.87731904943506	66.39818552223379	84.83406220349622	74.80728186275407	84.56251043054509	57.922680140100134	89.28039727392661	79.34165233729198	148.72076337665015	125.07883664383816	186.61606531487718	130.71155814561135	200.78879687444802	136.06997756675247	158.40909298218327	162.5287180789621	78.03621390010237	66.96231829670899	87.8602556047908	64.4902758647413	92.79626396036367	82.63838408281015
R1frame121	98.78596253443334	78.04493744336784	95.11994008995508	74.36271280899977	75.36683903354525	56.61905176785419	86.30766338738547	87.4825506341395	173.11788793551602	120.85382986649054	163.8983337397378	133.55667896490488	201.0364682682165	123.25723186224998	166.9511856713965	156.81663089478948	74.34915241191521	77.35035435466538	110.87432397938991	65.68678260048746	80.89373806676349	76.62726385188957
R1frame122	99.09684421503304	78.37161555524003	87.65193466522156	61.51723537621218	67.9528127284422	50.32211787512246	89.73625621256727	83.84070162787258	158.33117538466126	130.13475546398072	199.999001549542	143.47296717529315	211.79527684042614	123.18570624084597	174.09357838367492	155.77640808525297	73.45533030435965	67.90272015076212	109.97926398985099	69.93701550983175	96.6716726005827	77.05440960288651
R1frame123	99.78783473349122	78.43740603683761	90.226114134406	59.083092359038	83.43397475150908	49.66452307896282	85.36343527288261	86.77092374259307	162.26589147112554	114.89517047366475	186.86990755673878	135.47357584013164	209.7038305955281	128.3147778211889	163.097729431147	160.82211332599786	82.29968764747451	65.99756777403863	103.30088331586366	62.0821268366359	89.55547494249582	76.1605880889887
R1frame124	88.27750513179365	80.22316612214306	93.1994547987975	61.42120484508868	87.62788462685798	58.846363346599524	94.62465926973914	81.46693116401877	167.77287991448407	119.5886833619029	167.1180185257609	120.15570971177509	199.0989440899263	132.47906589188992	166.89914357706002	159.4053292394574	81.34431785724001	63.67119655987444	86.59284670726306	63.46237051855227	90.53138041020671	75.06818616216198
R1frame125	95.87076041624644	76.28622090004086	103.80072945480259	62.839165410931194	81.90564225408423	66.23436689238714	88.39096336196194	84.87266878326281	171.7847823077887	127.9308271152663	194.57644616867782	137.93971395957598	204.45423394134193	117.23750287251266	164.09787704651768	159.91192507532963	84.2937722945508	67.84804700289665	81.0790078362699	76.13016383859818	90.78500980147463	79.15114493839707
R1frame126	96.76543775556254	64.9133916899355	85.50303254331989	72.26481271256834	93.53933773684993	53.33640664840776	82.48656292252147	83.81296639777315	158.3709904779601	121.272858991501	204.42139429050192	132.84343049837776	207.40532189301865	130.40218044710332	174.74485714560748	157.26367027172375	79.55723637616477	55.265097065758845	76.09991035030335	78.4238067871252	87.03075645430717	72.69372683016314
R1frame127	85.90355219056872	71.34916412618684	87.91786992751737	64.04463988414572	80.0803046195007	58.368054192105255	90.28934734038438	84.31563470738824	177.08984771551735	112.9438950707888	159.39126501354232	139.2121965695721	221.11954385762448	139.2108509140636	170.93586948714952	155.2681647624566	77.37510993116007	70.07381938303557	97.53289629457373	66.67043912587161	99.9077632563183	80.21714430023118
R1frame128	102.63984382616003	65.81671502566327	88.73724862966274	83.73634318707654	102.36762188123697	52.33564232628283	90.55913455148958	86.7581972693118	158.0972854811104	144.4688271503128	173.75442364876838	121.31032497330119	210.36036146006717	125.987933300549	167.22746823341382	158.01326785113707	88.71899708660206	62.40352863444387	97.66544917282042	75.59337207483392	104.32368874154385	72.38419193044933
R1frame129	103.32444936293756	69.14217541497774	95.90030763375448	72.77700642688409	81.17513240337462	62.064717676709506	89.4714500723874	76.04818825529418	161.48712637392458	112.32257790028353	186.59855837467617	126.14295816364498	221.67532132721345	124.90694123386834	173.3504148824544	156.53894609102835	73.48954702991261	66.92288630764449	91.37717376004144	67.9223560179194	97.89009562906257	79.36368671507518
R1frame130	78.77603809126293	65.65017708650325	86.00626576187962	71.04831025708143	88.60435864111939	56.95356359528164	85.41629891792485	82.7577134710243	173.73815379754728	125.55425334484708	184.17578605366478	144.81500662507582	204.69486229986182	130.7606105449203	167.7633879519328	154.27078220770682	78.77230614665605	70.67175401561057	98.7619227716011	74.10132838265808	99.83185386458318	74.31012389263101
R1frame131	92.46300294949178	83.49119348128333	88.1846370782767	70.96427501107212	80.22557582311237	58.736397950605785	94.31363991749251	80.86361242331608	157.70230080671394	127.6564201285091	147.58983359801223	133.239813926851	207.78577877613483	131.77367780390367	176.55763547183778	164.82226375001642	78.99858257498309	63.679622637832274	100.34383328763661	64.60455377425231	99.26655582876104	72.68159922925538
R1frame132	91.01670782766581	69.64748310973721	101.34651590704408	64.77578564994579	77.85585839185745	57.58812343934781	92.06735455733079	86.78445810283957	164.41450752995658	118.42645862415966	182.73637622660982	132.2996558615064	210.82523247690708	128.1026329068254	158.57144582290894	160.92411161713483	84.95191986230546	69.57953642995368	90.60648025411042	73.46829585473547	90.76078810903662	72.35965805054163
R1frame133	105.75285713912648	68.0666415095057	96.45225917089178	81.10286595245435	80.82447376258166	60.25959202427321	85.52130479844534	83.6593436049327	151.21631863331098	108.41973534659817	182.55564505559488	131.1253010943637	217.02321287661331	122.62297463288478	164.2955196498728	157.3619244649712	76.09611579720212	72.70925377824574	101.26787817830368	80.33809288755654	89.93738578253972	69.50073240866232
R1frame134	87.56030863719973	70.11919765710269	83.46052280059456	55.232253339443176	79.64944586871223	61.056186269156555	86.44692646020496	80.7710945315511	168.01736913777472	119.18336307399616	167.1850062246541	138.35790065974683	190.84977768903696	135.2981687896596	166.03162998229158	159.56751220851717	87.48185842172407	72.39978412778015	111.16995471503591	82.27492893894122	90.35792855623914	81.8460699301324
R1frame135	91.54685204395912	79.43467278070143	92.18861548980196	68.56692988229034	79.792002220732	50.14538432826697	89.42359828891028	84.63116438347541	164.50065414348805	117.10982060731659	181.1954607831115	121.66137508570105	207.29385402319178	130.84452658402236	157.1781936944344	158.29655502803845	79.6462214450029	63.33281744598462	94.08628593678766	83.04930464477484	100.38642083527883	76.98083068294025
R1frame136	90.76987351852965	64.48346620231561	94.47701235543416	67.1492519938831	76.8149946181024	56.847891244217735	86.46816391680717	84.71003024949066	156.6418258057358	111.14504011109676	164.01198492167342	126.17422302898392	180.58522966513507	117.20349679475194	172.38962483659378	160.18613140507503	82.9277094107617	62.31978097269959	93.62370758401444	57.74965579551023	86.36005440854514	81.40788118620331
R1frame137	97.30067321932728	74.31547143895234	95.47167183371366	71.3209255452947	110.0368543342287	59.22902787987742	86.11029675903879	87.41456246237917	149.1989783673688	117.4291558133428	198.90499939387095	134.96185650638566	226.79704244666985	127.53372851231258	168.61412644873366	165.13727028581818	90.11873825936458	65.71613270375151	104.58890011232191	68.54473881147545	100.82953633848551	78.29861873223616
R1frame138	109.01433787625558	72.1018644301803	84.79492408296122	63.86213354889149	74.90786169287999	69.12648833916778	85.90111461014416	88.81502216020061	141.94995489075828	125.13605741057121	152.87094011754556	124.36275395559122	186.08570786821056	130.20732256845307	170.31573744600507	165.59631546910822	88.90436849612192	63.3174882747546	91.89552096672996	76.98045756191775	86.7829151601864	68.08209188361761
R1frame139	102.67981424943936	86.36517624507488	89.27918573307464	70.030659723951	97.40233236770118	63.05521605185898	79.76733174721042	84.32627049842142	156.257358364241	126.26036589503651	169.90518626939834	126.92594369068868	229.66993434347788	129.46028935174968	158.37469307992194	166.9980920881015	87.82928090197748	67.66222070411587	93.50010964424796	79.73146995623343	89.79270772680287	81.52984794496429
R1frame140	102.17320626360859	73.5672069264311	89.35119163895368	67.47125375356542	103.52116155314893	69.21051691357091	91.68538520294976	81.48399421477433	174.62888269625617	110.90852225218977	155.5126175622909	128.21473249495313	213.90876598636405	128.86276452116763	156.6429481046893	150.88241102453284	86.81377732637142	62.50323355277079	99.35161173680687	75.80487206024222	83.65184620896777	69.94037088049072
R1frame141	85.9042798485221	71.29809111617006	75.99637230516917	77.17972988288349	88.79968174634772	58.664068566188476	91.19512870229107	78.77254318615222	166.50246894639852	124.39773746976577	191.45640267147581	131.15894204165212	197.4433221485342	131.56803465547588	168.82644584993417	153.7232020598047	100.85792124931342	65.03410123828543	100.27460595609698	73.329951802549	97.59938732938372	72.15823457032228
R1frame142	92.59550820458377	76.84016015490255	87.45095651495396	79.04113706570217	75.27707667071695	66.34399779537324	88.5455090209007	78.88513874112817	159.29905671032122	122.97247522618592	172.54115271417814	137.69163757689375	180.02520403434508	114.14874994707841	168.93593835005763	160.58124784368715	77.65564698595529	72.55232971998524	110.10616184967986	72.2081953984164	93.4861745328754	73.52079999998882
R1frame143	97.86036689443915	78.40626816278343	100.9200006850301	55.99750314662296	78.17753964859696	63.032106268038284	87.1216576792194	82.09661271883233	167.35216381180456	113.9038904742244	158.33626487816528	122.50383360293844	216.39396138702145	127.45262273114439	177.52306389018122	156.15998224686925	78.07436183329153	74.66482179826524	89.1055043457772	78.87799989450107	76.56295495938382	71.4720154224074
R1frame144	93.37542361910027	82.05102915321288	71.33009494713502	73.5039613496517	80.56515441313464	51.536758739725556	91.50913423652176	86.27536208990192	158.00395773180966	119.09879373217777	172.5120690099898	128.0567310946825	195.17055937141768	124.77101705040053	166.35303071850126	161.58269535954034	83.57921694199266	59.67998925898654	94.1018143251093	88.2616426875855	95.15466290406462	71.08885951726947
R1frame145	89.60831071325711	79.7884402992306	87.63024736870477	64.12566713108019	102.00927235013168	55.6342569680526	82.77743040614895	84.42545668320227	161.7779648870042	125.87909930224431	168.67344884094229	129.7703645418187	219.92745577940474	128.86070290851552	166.82487604197712	163.29992452890318	85.68104353526414	59.46599003794661	91.01615665063443	70.7988578215355	84.72683353449614	77.43576829525452
R1frame146	100.11267853949175	71.67541718077975	89.2553577422213	67.05443545348747	73.37158821999756	69.02105468662938	98.95010075366255	82.00526649358082	157.20910882844504	113.11410474680189	165.61173105403753	130.5371812331805	215.39562480823454	127.34172547110477	159.23813172537763	156.61637555075515	89.71504679778806	68.24410480656756	96.65348328832964	73.52382582749763	91.78466435628185	80.58615550510757
R1frame147	105.23545772078276	73.67038028763852	107.75959787097209	56.108954889982996	84.70304747523231	65.64375466064939	81.83316758910455	83.22549984355385	168.58025461956373	124.38108837092742	184.09294863611106	121.71898143482088	223.78276164170776	129.0155594833884	168.22801928094802	159.65109383019308	79.25343852882341	65.01392934572415	98.25218651595922	75.17288831016943	97.4557917703832	84.78005771805236
R1frame148	81.48885357300789	79.96434102676824	91.93175926258455	64.22550885342098	101.56049756772684	47.191007728198194	85.71354465435218	80.7259630697224	159.52741441884527	116.97424966628485	185.11027506769494	128.42398731503235	185.79722821671754	119.56548515987959	159.6049053226936	164.8367035352473	88.39095589537494	66.4361672439869	87.4632375805088	74.05208035796467	94.97922867597485	81.47618248433903
R1frame149	95.63612546601378	85.72891901640601	92.94689976723656	41.1563933641036	83.60380122609538	68.78358090457776	91.47669824167937	86.96309609256633	165.18767442562933	115.35877350684196	168.09633487749568	135.12463307475232	208.67504903555647	132.92602668133313	173.7965063353463	160.8216475272762	91.20584637755847	72.80707650711831	98.12780167731874	78.90478905159148	112.50531899121326	74.81704615537089
R1frame150	89.45242852389946	87.44179991941355	92.83920468287653	56.846778919377535	67.91504079084929	59.428882163026145	90.61697137855437	74.74253957675315	171.21773094850028	113.66345361047672	188.50136654973568	129.8320205262218	215.8913427287006	114.80867972627847	173.98900558736875	163.85068620626134	86.25902805235768	72.21196215155636	80.81053622425394	76.86142216857704	106.89805378018771	77.90694062158396
R1frame151	85.37507476166027	77.22172919912144	96.50155701016364	64.59947593024515	87.64775747937358	61.693017446505024	82.8331250728957	86.76739311378775	147.0023660040743	123.34595198382227	191.18423440437624	127.00575647898349	229.09140037919747	124.97555181590175	166.26725890169718	151.4737489993858	88.95968359994046	71.26317455612781	93.01276528709361	63.50864164590658	88.42898664569516	79.85414911131008
R1frame152	82.7989729846146	78.83480402734064	90.274970404444	63.11442204851463	80.6455393327536	61.448081934385336	83.73597013955217	82.85936011465985	170.24396765535874	111.28536307024036	158.09151808445662	128.51343476494486	221.8890919378898	133.9687870259653	176.51870260485717	159.72563963158933	82.1122601191536	64.3130885274357	90.82007284793295	72.27333636879756	101.08116788790224	76.86005124658233
R1frame153	90.55676466400556	78.25105747111769	99.17115476133014	74.63455344650858	80.00032749182158	65.77227740705891	91.08269410505986	84.14467805529563	173.50785660429398	121.54552960078176	175.8768855804158	131.94617393312595	245.21530426971722	123.93145133437642	170.63049446522623	156.82587347964443	94.98542322642072	71.65125451998433	83.00420873182769	79.58736431714095	94.13086381018098	68.17462053582139
R1frame154	92.20399776362208	82.01061634952278	83.36319631057914	63.815942791739644	72.95694102434695	60.55318592775946	87.30430319485973	86.39281622574963	167.30674642691991	117.94596410237573	187.7761094052727	131.97133850885743	217.34353141399575	125.01989195074474	171.18408432930661	161.99196118541505	97.34231598313615	73.83292338199547	108.91211768646404	85.51413900283322	103.42462994972314	72.77197873464605
R1frame155	86.56781989096584	79.08359662753419	76.87156010396775	75.44865067317517	79.61862289819408	66.89078791236327	85.56503201196672	89.05129390182732	156.5697494737122	123.54979354241263	184.51429797871947	124.40495402633614	234.36380425031075	117.75037911956883	168.40493093533257	161.2704683651583	102.71950972947236	77.66737136809968	81.90298160100104	78.0051129944561	100.97711732015225	81.94150360030798
R1frame156	81.26380062514775	75.63190986677273	88.89425998273468	60.47026067566282	84.4085564852402	58.87868241994988	92.96687062627308	77.1889403464919	166.0196554374357	120.17862942744662	155.84114707338276	127.28428380142975	197.65110845240426	125.62134875313697	174.4641265826781	158.94660547887216	89.27520013518571	65.75103161004027	90.8942734653435	73.99552483317838	104.70727007858535	78.17047281244582
R1frame157	98.3497251865704	75.83526150852943	90.42081251933863	56.80027506154535	83.27999052272698	56.93908059626074	97.50362595335702	83.04656457924321	180.5551509322092	129.31909935374756	157.03174512120083	123.06279583754805	240.83856944753558	124.44724444084038	166.2967673933401	161.54567711596437	101.65735417574892	71.2255972907612	83.22010530565943	70.18621631306742	101.83809625412786	85.1067012798833
R1frame158	77.45153702163199	71.51612116413338	92.01067613830087	64.17197451982105	75.8794643734301	54.35766006047709	93.79246361356378	77.64701752482713	172.50907256639962	107.46294457376354	192.8457824610643	127.01109304648217	215.79756725884138	125.61175851458059	170.94964300283203	161.2101685389271	113.35396991332263	65.59056950875214	86.19980922541295	76.82964826529792	99.11473261595827	75.75138378491125
R1frame159	85.3331064625347	75.77194601642256	90.83087449293026	60.60752129443993	88.24769853066398	61.91397326154533	83.47234635007192	74.64271668508529	182.98442596570348	116.39035573445801	182.58738071818905	128.6849524784065	200.50241838826776	126.79554414997853	165.78244948070653	160.26417424788	104.75616550025538	74.78204686013747	81.7195481574968	68.06368734710091	100.21417353009264	79.85687177750286
R1frame160	80.4633894242068	70.38100649238845	95.44990141377941	55.35279798116931	90.959271891192	59.28549479874634	92.61806527534247	77.55188578563428	177.97614132785597	117.56173394589655	151.14854720033227	129.05230373043867	197.541151959852	131.43965559303211	166.76728112953768	153.36459224932003	102.97056903662809	70.07414653846679	80.79635066235453	66.47831456971127	100.2627398838007	75.83262354169098
R1frame161	81.30106426078925	74.95615820612707	104.2040462548205	65.68220440725274	76.90934120023006	69.54930425126278	95.74077521265616	78.96423619128156	164.67767397943936	118.01425959725266	174.15658641121064	144.52782769514172	207.21675460394542	138.8919495682533	171.2586594450086	161.17819256898116	94.15284242589239	67.76869933125474	101.86200966861182	71.27540067503291	89.54682272831013	68.48510355054383
R1frame162	99.67700728182022	69.64733658598138	101.00556682628384	76.94552658491448	81.1668079960122	59.99904055160773	95.21391992894787	82.41644199109116	156.79527503444547	112.79777807974907	149.997360311574	123.55642457707864	198.01334402526143	142.63380575582983	168.6303390019535	162.63618764829664	110.42424990857452	78.0856221870512	92.67113717916786	79.99866455256523	92.39036558927448	63.125295296444946
R1frame163	93.49182004246073	70.46460542809817	93.27054180242486	66.79678563615336	82.3353944186479	64.95606314304264	89.97857603340856	80.33289221451827	179.06718389904316	118.70168245536546	186.08238476334375	132.98229876696934	215.81979120807034	133.06727345142374	178.40428071237397	167.96957363570198	100.13691406268572	78.34485777123959	86.13281115693039	73.2941397344371	99.01663740039447	85.66436272964012
R1frame164	85.73203759071141	74.68403615597974	84.14994390708155	68.13182867886258	88.56104260996699	72.01005079485012	94.38445474555478	82.25909062053995	157.47189961240068	117.6308780080505	156.64464374728996	137.41041729675285	223.66013813286528	114.52987908357211	163.87957153469998	164.554806573689	115.54746480188149	75.37992679483253	95.68356374268252	74.56555895641979	96.95792304936118	81.72581873801299
R1frame165	79.06561982033222	72.6896758031163	120.65667339117374	63.7648758081953	71.49924207799006	56.6739368151638	93.37266596995063	84.15276345862458	181.29017598704255	113.34374775113771	178.69305073355528	129.97864715038577	195.9250913405962	126.85381202370375	163.84657169689882	160.29890613469067	92.87418602902181	73.94979062038186	89.10802638749595	68.81502716386356	85.70989924974202	82.77718586234346
R1frame166	85.70711867639014	69.15931910807556	81.10346063966946	66.88373267368651	93.23189718499589	69.05621849384157	88.51479404757225	84.06538479592578	185.80075297080145	116.23287978494702	155.87506365985	132.15982791358257	252.9676534189925	131.22435809663452	163.83431563682294	160.28218722353682	120.21815024294881	69.3461144766897	86.8197308370022	71.80229725309701	92.70888329991267	72.71904033223183
R1frame167	89.79376914123566	69.0594330374597	90.30928002163016	69.73890685726357	74.86172730329439	79.47281199287099	91.90428110729184	79.20552657205313	153.8874003136109	117.88555067000019	177.52621476387853	130.78757833784263	225.92724324515117	128.38574006451356	163.73258283155428	155.33307543535983	110.34215109293001	65.93352917643591	91.23216743414936	79.4687296436612	92.06578848339345	85.8603790004206
R1frame168	85.77690303129152	70.9274400712041	111.4957151825634	61.42581089295533	84.56145522938853	66.10654624141564	89.1288840535347	79.76028815389049	163.441902352871	108.20140332761022	178.44582537621636	133.50082969964657	207.64092429091036	116.65510489910162	180.42695946994988	156.31478382546695	99.64817551694928	72.10156498376537	91.8618241686674	63.118241135506544	103.0731028454206	83.70682495422355
R1frame169	92.63274409557523	75.92363819689317	99.11765955326823	66.01664461348766	88.0505964506254	69.48603047574558	93.52997943008218	86.02393424395875	157.5108738825551	119.46830962891309	196.89266588328195	145.19208320185268	241.08313397256026	127.86494364309006	173.2868657190827	159.46750782706746	96.40549048930922	67.86445167427843	86.00089813478111	74.56102669034465	111.97408242998377	78.33734158529565
R1frame170	82.0032628981985	72.66337964041513	87.60530527619714	60.05231483446926	79.47684613973053	65.09934942647904	85.29020883454662	87.75372775314727	168.57838245715817	123.93760062532387	163.15137449229096	141.95768552902757	222.1499617116822	129.71122338306063	166.6215981930734	155.93324967626575	105.91901104834821	71.1631003082653	100.94215769109125	70.26866358104634	95.42581691075951	84.13245842075301
R1frame171	92.39733588835718	67.30832419169971	95.18972539454728	63.31728471994816	93.65414868970839	73.43177153490993	91.39123931836271	82.38461130714511	178.69541762871478	123.12087400977815	170.92892746267256	148.38846376668096	250.95718090582437	130.33920803341394	166.77260268901122	155.39665605148105	93.71420281238605	70.81482167690683	104.69441378071063	69.30065633568051	89.5994338489132	72.48026181821936
R1frame172	96.12398894153172	72.0523997337586	89.43256055832109	77.18883106069424	85.98657533390748	73.10956538754759	83.000657581999	85.31940263377815	163.14624043605016	125.57691638021825	185.629569252166	140.32152844285363	216.00878773730562	111.16493314386786	158.71571515836254	152.67157065215645	97.87598102583155	78.19586762002652	83.13745058984553	78.46664966901187	98.96368917222456	82.36541686755999
R1frame173	94.2403133398685	75.57539376286462	95.83748476732804	76.26855484936222	87.97267097334007	70.15540624723695	88.32364477712585	75.48091657879614	174.46830837998675	121.30176721875182	190.7289247244255	131.55395751527757	196.48885121794208	125.05310749396699	166.57337339687456	152.4309844612365	94.33774793268228	66.34229785414342	90.15405108387876	70.14228889462797	106.91575274328967	80.28092260191757
R1frame174	89.74344119528313	72.93680939009342	101.95791199406108	81.2305060502402	85.31892443467521	71.87149165831568	84.19188161361353	79.20311137436161	171.9102050866468	120.66122285033346	186.16911685411372	125.45545698263065	192.08697302551417	129.7755180875517	177.6375923570079	157.1090559961463	84.39909437066632	71.46099095659652	85.81973123706682	73.71904953319341	110.03109818450588	69.60548990386235
R1frame175	85.7106122949209	80.18834723815009	95.3247365183873	61.692145024722215	91.90161735363472	80.75890017214495	91.78887595846898	82.64880343297716	152.1925007468407	114.94801662126655	166.7395154362716	136.8261670444042	202.68444017734527	117.80685981520827	173.5547965418504	153.96444527568286	107.82944777432503	76.09503304306763	97.2729771128242	67.58166830840422	102.73390947164776	92.77857183398895
R1frame176	87.2925513408982	78.13445940286877	104.21814061670196	71.17668067190324	82.42998849825375	67.42501220045818	85.23689574680743	85.78027834812106	157.3700686972552	122.73680599676904	192.8921323583607	140.34162041723278	213.01422264835855	127.08644815208491	171.07210933456952	163.2003402851147	98.81978662570778	68.36185235152404	104.8509584153745	73.02364707628013	88.91296815546815	74.87732580700637
R1frame177	82.26960092811181	70.7378731970672	91.08214465513977	76.58139485891593	88.7055985919737	69.36446761349733	98.92972964966377	86.21033269915758	164.440368148526	122.13925764382985	193.8490389797966	126.09228284507373	224.38801766117444	126.89453157399231	172.65755931006558	153.683597120763	85.82791339991046	69.61072044827655	90.6385126485889	77.58384110440647	89.88073684841822	81.5098193470323
R1frame178	91.94848268294447	78.21053687078951	121.98892411660692	71.13757423921882	76.35133039159747	62.33385685950054	88.29946511655959	77.68288206509878	156.5800293874251	121.62068704243936	151.36980577334333	128.92392635700645	208.2887688814962	121.72359867401991	171.97555167876553	162.15560353864922	101.15514201022356	66.56350107191685	89.67625948871202	66.55053967777886	113.63362919204731	84.66534410459136
R1frame179	83.04577142734644	74.71821493571291	93.86125793763348	77.99488726481864	82.63404232623728	70.01332584275524	86.03036238084094	83.9563466325581	160.49023083682872	125.32256545231522	169.1838081311033	130.29043369179286	236.2529655355106	122.24634639069146	171.60544730352203	155.8165586061757	97.34674400480496	63.47134578660716	93.51371055692381	67.95093627984761	93.42786977288443	76.31096517148393
R1frame180	90.59371168963342	74.15598022612225	82.85369681978544	80.22633147864823	85.85623814653871	62.55607614395097	87.35316533902856	77.02740351291058	167.4838370617168	120.49583109551496	180.4811153025474	137.04648269515445	200.92592570604845	118.88270556772108	174.576450030807	157.2722693603177	94.53702235592168	68.01882663391481	85.09055387055307	84.41105231317671	100.41495964362147	84.78096468264117
R1frame181	92.32313266592536	73.31015511241318	86.57366137342066	63.80510658738269	84.86044849742433	73.927545095519	91.41608445520143	77.14980379810967	151.78220317254306	120.17846324352396	150.9305816420432	136.0244197358972	226.29409636463038	126.20176873001458	165.5738467392523	154.46921928163644	102.59319878500469	63.63330770058719	91.47435195902918	76.36437660765759	104.91471230694555	72.6338635374919
R1frame182	80.51280414066228	74.66407302581858	102.15999515328095	78.01698797528033	90.1298520011988	75.33867102529022	83.94299302528624	83.97774880699731	171.8998428311132	122.99248796632548	179.43413038369894	127.20126757840323	226.4847812051746	131.22686246885524	172.07875194478908	155.96150180765724	93.29270990384326	74.37557485701747	85.74780962898649	73.33041691938028	101.3657230615034	77.37032381051324
R1frame183	86.6647882788925	78.33993983797713	100.32087912424797	75.94684233449053	80.63757159524343	66.33385611827941	88.91058418899487	85.65440515914342	196.58185912796992	127.09813309212447	216.92201310368583	137.4835612728172	248.00652588461372	130.0255430881185	161.7250964937689	155.1624804444264	91.20252779597224	68.86942585907799	97.97877199685205	71.6353125802895	92.9262434099284	78.68266015220064
R1frame184	87.90650359521975	75.68254592668272	87.07320661823474	75.88379304181139	87.9365422578269	66.45659147241416	91.3537928056977	79.82416948668649	162.8003696364919	116.08273808381084	181.40328398695777	132.27128449504644	219.2174838218683	110.5247436064693	169.11404624184257	151.08686152435865	90.56633757899259	72.77713243024026	76.4108017009144	62.768381039217466	96.43286590780951	82.47003977345253
R1frame185	88.56490246571416	77.07284649906991	103.62938261750796	71.51121596773086	84.50145866501629	72.65169919896363	90.82108406150408	78.11504981605623	169.4419308585722	120.62117000673979	187.98782917882505	133.3975920250075	214.69648398303926	111.26400314594042	171.13258714512182	157.88023482421303	96.05331197489585	68.88360005592922	81.64268982653036	66.85713344688595	96.53680967169106	80.55039192228884
R1frame186	92.95185401358229	77.33302030202574	86.85528078370818	69.40727062782308	83.2670213856809	59.52212873547458	83.36767539323836	90.12218029146834	155.71318701863078	126.6451408899935	179.38439727289204	126.25803848294552	221.6752160814081	120.0271055261058	172.05525259429703	159.3815207474808	100.69896138146275	71.58250231271595	79.79264206960947	56.26246895136932	86.84231173179204	73.84757728000596
R1frame187	86.38513231010249	76.31964117581842	99.69724283956458	63.556537109052925	114.61570220331751	71.18403076171073	87.49349555579877	82.04924943484318	166.02001763842614	127.96092227810425	161.7984869177859	128.48921735158476	205.14879209265908	125.31858572889949	155.40468726810212	157.86344888629947	109.85055445684527	66.54428801314477	84.32922139868344	78.03695252122995	112.88045968287409	70.04677211591894
R1frame188	78.50820642488212	66.57069062759024	98.35061664248161	58.06462025495618	99.12110023177841	55.6498523337751	88.10466990532058	83.5785856973485	172.25021224362544	123.48811173938466	168.28771418216087	138.78365039626428	222.05413482308748	119.56673792076735	169.67484442369843	154.33488776009298	101.53952270105901	67.25983189952323	86.75643108952842	63.55654168949264	92.98619409232927	72.1180286069861
R1frame189	87.32117998424772	73.57821391166496	106.85103130507211	76.00045230810558	94.88454195131649	65.25048000859435	80.78645077847386	78.51834833401671	187.87651227283322	118.94518253462175	187.37377848363514	126.62390129225199	221.69811780681394	118.4472158081027	164.42584313553095	145.6608711351317	90.01460426031959	66.86547722100335	77.13133550582326	70.58456845430773	116.26906239257966	73.22294151925715
R1frame190	78.48439353313651	64.75108616976269	88.73368786255067	78.09449504508426	96.10593343965243	74.7456508193957	89.25893744097725	82.99573981996626	155.87277951226758	124.16166931745494	201.8477384222214	132.3486866832388	220.2893316491895	123.22333803767788	174.0599676831852	151.45064286576812	93.66026390623472	80.20989633299064	87.14930628644684	74.42682384113029	92.23177595177057	76.74808776394539
R1frame191	78.31968935640933	71.56975537913782	105.6726645168499	66.00762334198627	83.67015674339045	67.1145194829127	92.12511871224373	83.02076837690316	162.31756582502177	128.67822001726907	182.17776707374944	133.36735357036068	231.79590935849313	119.19978952125881	173.2671340777315	162.92467708696245	88.0257993364091	72.18754265767203	84.8259794195471	76.40391675408334	91.57072663724601	77.51402092790975
R1frame192	90.03476692711585	59.258485199868936	118.06540531291213	50.54985914007636	87.51930276327914	67.67309454992922	83.4059254920364	85.2739880883402	169.71207791981664	116.26322824071934	192.56556742537427	129.99260640173335	232.40830634637027	123.19366798826826	184.13073150504178	151.01768145511934	93.63670557067758	65.28523490553533	91.92262690694241	75.56822332791614	82.67722971696988	79.81099686428908
R1frame193	81.02708936477369	65.90917458699612	101.37081093854151	69.25697232510664	96.470752720441	69.06610260634541	88.92192658983241	83.22325200915924	155.44052326406927	121.00733338297378	168.92143638040648	134.73809349765725	212.63694037899006	114.45024113177946	165.73527709088305	154.03833715172968	109.49537841705296	70.26259310806178	87.73004808061141	64.35670499676077	92.936587514254	76.82026111445663
R1frame194	85.03692785663569	70.19101758931374	86.08021819093376	64.34800645389888	78.56888558848159	64.88410304917232	88.56656503801639	84.70623108360432	155.46930822930958	127.91691644723375	170.3761083823926	125.52610674519869	271.4202694815399	105.35511757054616	164.9304295741377	157.2431217204846	104.55034276964743	80.42329187443576	102.33311111965077	66.50927509265131	101.27914982991275	62.49707075935763
R1frame195	74.27392956173897	70.25165499862831	88.55032219611958	69.33088250473405	89.76450519775706	69.59699952014664	94.14733047864156	83.6734738373576	150.30788429197577	119.98871289291577	171.47334819616336	133.86836552411972	234.11410576705578	123.1271830633657	158.5839527560713	146.7650865594403	93.70348170567875	75.88033956572772	94.0008127415158	63.06729915869161	108.07508965790905	74.08672524889164
R1frame196	82.18354179845878	65.59411429342921	96.82257575411155	52.07132056896128	82.53468597728939	51.228999412590106	84.99525175699398	86.69827078879423	173.57710475566998	115.44546418246063	194.95842646098006	135.274457731417	209.38941242422797	125.64449198503392	168.40440181285305	153.7085341203963	95.84333626691141	74.00517465375633	86.4531796305462	70.29492035208473	100.63308310710057	75.22499795168866
R1frame197	88.19159650650087	73.78010878771767	85.63984403622226	58.197846710289596	85.1154670539266	53.4705800228393	88.84356022798325	81.37470936540265	168.8196756210721	122.79248637717149	152.4999525878827	128.7934060579548	184.59713069285436	125.4904658749659	162.79756988179145	154.28184764999347	83.21195840822605	68.64060498798398	105.99458011568706	80.37216369111141	101.08167518773321	76.26643685624052
R1frame198	117.22671030787568	65.7219116127555	87.0450734866674	51.49063649985135	77.0303863947221	58.94727735173512	86.10792635756839	83.52224510700142	173.64513475945918	118.6134658465105	189.547663524638	127.26561384961288	186.5540268547491	123.49288040002737	163.9664627980403	160.15057517548252	106.71221276899031	80.57215969735395	76.56210006802885	70.83452871615071	95.65508506978858	80.46479066265378
R1frame199	81.16705244096958	72.28441605826515	99.2652460132658	59.93961801951279	81.37494147306491	56.04319734509533	82.11651039409898	81.95705103211564	173.72489080479755	110.67160378028687	183.9700908963318	127.94206269854882	225.6846800574836	131.07963883611302	176.06527913391662	157.48519344281877	92.27309719481512	72.88674189315007	86.80625800909898	77.90721130271257	104.9590980832344	81.8706240903497
R1frame200	102.48066070976977	61.94013771505599	90.12668608207268	58.17997460054616	80.74910947572636	62.05095653904722	96.06184040550542	80.70510776298745	165.03589055831483	137.59653843594504	174.5509620275904	131.9491460112668	212.99628773283956	123.65475387520081	171.4498823091286	159.16470971379678	91.3411877095572	85.61628883229552	91.30892445743025	70.25776751171756	92.5470152653413	74.42446833148864
R2frame1	98.25144890137084	77.01605650804213	69.988574018669	78.43861228183177	83.48773221568109	87.81178124284857	85.3523503361321	79.50326202969948	181.9026910624861	157.24177401934958	189.60046356579645	154.2533881711987	179.09888457185644	149.92277141275758	173.4603159016292	151.36168755608773	85.36023899347722	72.74219356204834	114.2699283007323	77.42504331435514	83.07194422752956	87.00001933408846
R2frame2	85.48474468897527	65.61462654880937	81.01437280112141	86.9383835832447	74.81210018792315	86.76418475838928	93.05968866753194	82.14125041509851	160.94316519698046	127.6866792348779	174.60394177249512	146.32346977678475	180.58298215410449	144.72140099748643	170.34515481418848	146.27741214429284	86.48748451364051	78.47727351238157	93.35284560527072	82.36680224798639	87.42472061938827	88.64604754612758
R2frame3	93.7420377977475	75.75256618630704	67.95242140615682	86.8528145001534	92.61799646750096	87.05035002363485	94.44526171413584	81.9911059975502	165.32143910689115	144.1684226390799	165.2131171962144	142.8979490083413	178.32402546223568	133.66214597860997	171.39424401178067	147.60899728388577	87.24174405156809	83.87768171202781	95.4110324819593	110.42902693149713	81.36490651835804	89.87019061655602
R2frame4	104.14373071890475	63.734163928023456	85.4071702443155	79.28935258849623	93.61332729768671	87.63178108492248	95.08542272567163	81.03999206040837	159.4805164886718	140.71088831685694	163.08771872140468	144.21963362058187	188.0121491026283	150.7366541094167	177.1106183303486	160.31639798137167	91.75976863034295	76.55154386841166	90.62346967501809	87.65063600312898	86.12123538811817	85.9406323424264
R2frame5	94.61360478823661	76.24959074859431	82.21218016929409	81.54754841280291	105.16060732629195	82.19955633575665	88.3270373035406	82.48545537541288	172.95142191687202	140.84440935015493	187.0760741021557	154.64178660914087	203.8803217875061	148.68104303526627	160.84934912043414	153.44421345922265	87.92684975428871	78.72186176879862	82.11780071740233	82.67756479222788	84.98114848000374	90.06751841082516
R2frame6	95.00494645474834	72.38205669832996	90.60284585438582	85.89971990310974	85.49799918711598	72.55704007497376	88.24353090882109	76.8529870226646	151.32496176714847	139.0750897247197	188.55558739234084	140.6297236086551	199.30502281840546	143.2449160198497	163.60927288600215	155.55358524397585	84.3460536631038	83.89816102715686	94.06056556418274	70.245338331749	83.82318770434829	75.27753816361998
R2frame7	88.95608088564714	74.3029122596157	79.3381204161833	88.58282076815982	83.60550723703054	82.97017214255438	91.83518433471525	84.40710783520117	172.31976424895316	140.40398392916953	177.73611303206908	142.85905480434894	188.21911763294193	130.6859726448442	173.32257012209826	158.48048514996646	99.09341034239111	81.40871140197429	91.52619218800999	79.42846634765827	93.52491836063571	76.63300344602806
R2frame8	95.89829746090722	82.08568527705455	88.1134152487637	96.6659170353036	81.95850606303884	86.94455874458112	92.590359348005	86.51436531641292	189.30300233333395	156.7814234896349	179.41897699433903	143.2269996033365	184.14465311318713	137.24888888869157	172.03938488963743	154.31847434590057	86.39101606436326	77.01020288947218	97.56010457666704	69.89865046856602	93.24415673281376	85.41647240217607
R2frame9	91.04646322495552	76.57157947450669	82.84594517373438	78.89237605026472	76.5380705956803	78.93867077134529	93.32019696920847	80.91542044458781	157.1524727803782	144.24789063638394	169.19770506091166	136.6152023204978	187.70049844530072	129.31585610794596	170.9829361925349	167.27638776935652	94.43382862734211	73.2221304853977	90.04424736914807	68.38591659059117	93.23974321001758	83.0529988657508
R2frame10	95.61846639296651	68.43107730473746	83.11886112150798	83.05923026652638	85.53036089417313	104.31141782063997	92.42167789211175	85.6942965021002	154.00222340258705	131.37289880675496	164.18140477122927	144.36991767840698	182.92933149742356	140.62251876227717	169.6610809311796	158.80077171532997	85.51456173884462	71.28226953035258	95.77309041782783	78.9957173991689	94.75996867622189	78.54943909158274
R2frame11	88.37271039785298	77.56150114900014	84.21594184739745	81.38642458846675	89.85190639681247	87.74188968175264	96.34036203118832	85.01721074311092	174.37113901092425	139.42646642564048	165.83465397028462	142.2538355245681	197.30435458451467	132.05319197931868	165.33744172324413	156.59275200294286	78.96526857735952	74.90478537482562	84.7209669444729	80.3797526501142	92.59754553753103	85.5918512550922
R2frame12	83.71884992202999	74.22560946120029	95.61306651582335	79.88235413365143	80.64990687603559	90.87462005404129	86.99839805693728	77.05823057753855	155.94061547258104	141.26904720947599	173.87177310523785	143.27527803721247	209.12337727709763	129.2665451867045	165.48370782074622	160.81150452489004	80.35554961804729	83.04962066992798	101.01135334734798	77.65375916283178	93.84497978964563	77.18767756424786
R2frame13	99.87466757246563	77.10261817309822	79.89478873652274	62.13292230396766	97.63402472734681	79.09883479895335	82.93465229555149	84.58427352349095	182.4223772043787	145.58236345637036	166.3184579763807	145.7005942366164	200.493133371838	129.5758381267457	169.83029154660997	159.3483558427929	88.63527834140821	77.30047095488212	102.17159392288448	81.57547109329685	106.68006413843212	84.21049590551411
R2frame14	89.45996224556241	77.25705889431187	99.44856644397923	76.46178658970013	83.71260877992589	81.14835440913882	86.55106784496014	78.93419183772468	161.5595835675718	153.5647212907017	165.39720560121475	132.58836125859798	191.0145785963605	127.14255128628668	174.3194937148748	158.42124217476098	86.41341041615087	96.59766806974459	87.96579430536235	81.89598905257898	113.34973419603612	81.71518155677641
R2frame15	89.66434095783575	74.58444223071416	87.11609708759497	77.66044351349336	83.0969579692197	83.4221047478368	95.37609141280866	85.70920889611183	175.3931013156725	143.88894545667682	187.62193404506135	138.63249882999204	173.07504245113992	121.97762408174302	168.68731604138333	157.87411184533076	95.39967992864479	78.0748153863112	87.48390425656838	78.30085791853898	83.47201975284563	78.61211379222927
R2frame16	97.18888496776604	82.99294517199678	108.82198323267295	62.83159472109818	83.21381464159184	62.0494643465968	90.856510879727	80.63555721153952	159.58255328212343	140.59712082939285	154.42439283322616	133.24340054609672	201.25022170605226	130.6337277175686	171.9054769454611	160.63662019024343	78.89716946073939	77.1194171812636	98.68665103752242	71.8399541390116	96.73700515153263	74.44647500594749
R2frame17	86.36291612283938	74.1586219593523	98.63998589732098	73.51089690389043	98.47713717365701	83.47716665800375	88.36109630288944	78.32869591333194	152.26652396946076	151.24069143600224	144.39319037620155	129.7376834492784	195.64438179756505	124.24273905434357	170.6727045325544	162.58906194161347	96.45852770509235	65.28869812988133	98.75556737760037	77.63876541650356	81.33987380025357	89.01076204992577
R2frame18	85.89565292928803	70.49869368097588	92.98336943047865	84.17498240380391	102.10617366225802	74.4943784166198	92.7588685404941	78.80945632186939	160.29646348931357	142.05242400383034	169.4205239604953	135.37302232837774	187.87459376805	131.3428966575038	166.04529866941752	160.27324878625484	92.96999662964879	71.76580152285622	91.06603460283304	59.07941385065488	78.75494179366746	76.40124604827184
R2frame19	92.9064928524161	84.44230238528797	107.56876718947105	79.6234336573906	85.40726883004554	85.02144702254532	88.27419018503583	82.55749434264668	172.8572428661569	142.34261803718775	143.6034336047458	117.2166585727044	189.04418903935124	131.47055285581862	169.750902709761	161.2862958677414	91.46339478339495	70.73441677060498	98.87465269223993	72.89019702745682	86.64284457080865	80.37131671216541
R2frame20	89.9552137848197	78.68957400661554	98.6284938394423	57.589468618390804	84.17878163907372	88.86509335575626	85.94379305831212	84.84520573836463	162.16882786194554	125.89541630211961	177.65450681916315	124.67094133210956	189.9376724200509	142.59044064705944	167.96079847307033	165.90663978085192	81.12480208462713	70.32259383422027	90.0553572280559	66.5886940905016	84.08553218826418	86.80819729889794
R2frame21	85.36424737527015	79.24305269770514	94.17381720206593	69.98669388252632	100.92930042858058	76.89951082139405	86.24913865720198	76.9031565269678	168.5189047448135	144.23707191818755	155.42523988951515	128.29690198656863	182.3930258540729	128.6468688152274	163.3652217521269	161.5903866696171	77.04565215367805	68.61284446038839	94.9759279230178	86.15444560666835	82.66527009818248	81.55949386631897
R2frame22	84.57019229497475	71.04803237328399	88.85395262490358	69.52269959873438	92.12325070191775	66.4981565044854	90.87854527860931	81.45579626650235	171.04794873048155	143.6239991591348	163.93878962766036	131.28113071151714	185.81647510699418	123.42736502975086	162.733138960711	159.6090426656467	83.0474573737195	73.06431176657017	82.94422178951227	79.53442475874182	95.66104343242304	78.78595319606879
R2frame23	77.42162122514554	75.36159515714975	88.74468186818181	68.38897827495845	80.01468874932526	65.87128946364011	100.67214569351701	79.73671835502395	173.45077708926826	141.61120882490727	159.71628538113495	116.40456626857255	182.3916941405669	127.13582427876817	165.13562379963668	167.82627959528915	94.21837404495767	70.9283900858593	82.44343842520063	72.10699478289222	89.1772859774405	82.54115291835275
R2frame24	82.19446355746702	68.61661398625797	96.36318404799968	61.550800440203425	94.35953017474482	73.02950503179314	97.10255151048234	75.31914224625422	178.1306298073243	135.94371420544897	180.37266093866333	117.74689637525049	181.7779497245709	127.00553039435128	174.82452328664866	160.52875619866924	75.11786366871185	64.08534932687594	91.89161832469794	75.84807379039422	106.58745108130665	78.58545780576435
R2frame25	89.91844986327646	74.99165121613778	108.82533090679973	74.99769146204815	100.43819667214191	62.75606977625287	93.2192377330238	83.53896242318167	179.31136370058684	143.0550728977807	173.17928154380294	115.3625016691366	179.83846994262638	139.34582425040898	161.92314940444618	160.08266121081576	85.52167503040096	77.65133040300408	108.57209603024766	66.70603320784986	97.64138441826886	75.8110808837124
R2frame26	83.63663836559363	79.26701292466973	92.89946321932585	68.93712841054173	81.5365311727714	71.08949170898342	89.28302352123642	81.93994678140844	169.0492308931225	137.66304985016495	149.30026276713585	123.63487325068684	172.67314129858207	134.3456787116126	179.88567418460883	169.7228573064883	94.16470152074012	71.64348261989468	87.43268063513636	62.450196204288105	95.98772823048608	73.80980977682852
R2frame27	83.80459245631211	73.67897612338122	91.82186542016343	65.24592029301816	78.61168511399784	76.3854346355516	86.21167478679942	80.21831272026145	181.66678710070997	142.32836156336003	166.5558560270108	119.9614020574527	214.57333512436077	120.61303960905195	175.88362673092524	168.01355886012422	89.17842458858105	75.60625279134183	94.35276506250486	57.97025230422333	99.54627742146033	76.16572144214312
R2frame28	85.73792819223826	85.35865473979109	80.5387358592277	71.49136953462106	89.92292443712101	77.50645767478782	92.26469825561192	76.2279871984602	198.70116897197659	138.3332341856477	175.16207249895874	125.33185600805018	206.57790917548277	144.92951934004066	166.8087521161612	161.4175800805433	86.13374046611291	74.16503006727959	87.26379069780594	62.634000578608166	102.11377520215241	72.98247457974068
R2frame29	94.97545216607553	72.32821638560986	93.13169909779883	65.77176009370766	77.5142566166014	64.88030691191739	91.6764374748958	72.46415860155302	169.51954020601508	153.50210551450934	202.27797860372735	127.37052859238347	210.61084100736986	128.12434590879172	164.07216214711235	163.3543498418641	96.57436938860963	74.53723166311704	94.0138464363119	72.06599673843068	98.83402576760754	69.62016584606852
R2frame30	88.63412531928381	79.26668569574647	94.18008634475287	73.12441408305409	85.5612635225546	76.22185705110235	88.94547523780119	72.16061991860201	206.18255106993598	144.6052305965983	162.04467719135502	128.1301455093297	180.63264292344797	125.62439409916138	171.30993110518162	155.31408431555772	77.9443797212936	73.16107742764191	93.45075409910835	67.72756182286382	99.71345932924993	76.83339868825304
R2frame31	88.09333735366931	85.94997399597156	111.18181842529407	70.18687034790558	85.25886057741788	73.83806296057821	90.21874866905085	74.14181736490748	197.68747527441886	139.29914512940962	186.0951406700521	113.00977268113931	188.32934743729137	133.72987361291192	167.7950110262286	164.64991107103197	93.04847005825178	73.43805321470924	92.17232225247949	74.98929967921907	95.56075889080275	82.22805712892965
R2frame32	92.43787863681355	71.80602477775393	94.65699972277552	61.13078012950672	91.18699317743071	67.7466709844339	97.468403256366	76.56608508578469	157.46195642844614	151.38249713333195	180.23909019724857	114.38312517935097	207.6854509964192	119.05568235457142	168.4706342461981	156.19523431141852	85.92371296818426	69.20307580726374	76.65959397209355	74.97064656786247	103.21034050453999	84.5268805204293
R2frame33	91.10282397045688	69.81577960010473	82.33952654402682	71.8328589658062	93.14947853257055	66.45304403193322	87.58210110216388	79.39511073308488	155.76347658101696	146.33565708065905	174.43424752123295	109.61480348547447	211.72392227817096	129.615023255079	165.19907086168803	156.21161133579687	80.7814555555253	68.68858370770957	85.74065736671183	74.80109540233984	103.21215295862154	74.3418178506164
R2frame34	89.07997744798953	73.39016443610147	92.45400906952196	57.25290578261216	99.29824337918772	79.81170380154089	90.08215657071733	81.91509790852385	178.922347752017	137.23819489937893	159.6653269033595	118.00449137646177	182.6512045255089	125.30348987859047	168.29792001798447	162.47130114065334	92.42022176771214	58.319498536344256	85.67405249017054	80.125216681838	85.51422955861693	81.08208390198283
R2frame35	92.69496910110044	70.55624611922593	70.97032070624896	69.33885657763217	93.28880276912645	70.61509044816883	88.81649210410514	79.310909032537	165.04292181857605	148.89532982403222	167.46987492594764	114.41715222875968	178.92570163041302	114.86234176187523	165.55465294166052	161.52991606058322	85.56857801154267	73.68499522462896	99.57612448858838	64.00394483003157	108.10012760059652	67.50722760067995
R2frame36	83.94967081227195	76.82632126858344	113.51241584778415	72.23502911711427	87.6811648484178	90.51068917015593	96.92535780841108	79.35225294312855	180.51236317898358	136.4648050691763	173.86665696808663	111.86069420471222	172.91407965344047	120.47004612314251	164.79093444721826	153.67788263723975	83.80181231040447	65.79968393087172	98.71495505575977	70.81901096188523	91.61179826178243	71.15036694210228
R2frame37	84.52987512316159	73.9167143964054	81.88259206749092	64.90740990549084	80.44377049980724	69.58221464645712	89.4398853763424	79.45893483875804	197.50163802164107	138.8489458970364	160.13502776124963	122.05146767307679	165.44443265942016	121.34732663817287	167.61179648634186	160.30404771817814	87.32484287756802	74.20532219850851	95.57384093459629	69.14671653914618	88.79597669476706	81.34524814886818
R2frame38	80.2948764086098	70.89720306159113	82.38631290905936	77.60780003538393	96.06462521119336	66.60018354738342	92.04437942080779	84.02337342171224	173.70737349558155	138.2214441108291	178.3722400227921	109.37673747710785	171.50028780230164	126.10591973310997	173.02864419933593	156.0252748344606	77.87692377741882	78.03448110984688	93.77725429141593	70.55910240798676	111.18533277735418	69.7677679653654
R2frame39	91.60220290271735	77.7872367008506	94.80218000416615	69.08114303738651	101.79177298925289	77.4439227217917	88.18153179547907	78.5015523271109	170.29182959371474	162.72335757213727	169.58166186896614	112.85583707701937	162.39613078415306	131.93515385477878	175.32319921451517	159.60103516832322	85.95263087682588	88.34278346652953	89.06818172590079	69.64593539056924	95.21690617092018	69.00037200276574
R2frame40	98.16528496328421	68.37081921161236	93.3492005098263	79.3325052353472	99.78548038293509	78.1198631503054	87.24267280203333	77.76562851626831	161.56834292609526	135.06132966217243	188.3320295357995	109.50312929716003	195.83355498320896	126.77224993075345	171.02099130175196	157.30097307525827	77.39020357588156	71.61510769718295	89.46647665498993	57.50115263513866	89.6999864472647	80.83844739087729
R2frame41	83.96397862656247	71.25253397984369	91.98088473952193	73.452210577485	91.24999495169622	62.42059811444046	87.87391362444885	83.74669219028411	186.92574127276038	148.54954626649663	170.13331686569842	113.62931720682224	183.63265516768524	125.14415062881679	168.14624600336788	156.84299066974089	82.7095813803819	68.95937019940594	91.78711314767129	62.65375790212033	100.5919634558279	76.70985843929753
R2frame42	89.76550259425795	68.0364766142466	90.02301467795715	62.683757503545884	93.1818912985467	62.90662449353029	85.93089101865351	79.34095974126036	186.65489787539124	134.41655098235935	159.6708094054521	129.49881939568843	179.58549695935682	129.44700356635423	159.85184128677992	155.0261852826251	99.28635368332465	65.02927511309466	96.70216312021883	67.14215350673865	98.99454643345472	72.70059285590384
R2frame43	102.9853409177944	78.64667197838116	103.38931804865791	67.43435351365422	111.20533689146228	75.15623429996496	99.28816321888402	83.61367244861265	167.88054412433047	143.686858056298	152.49016569766695	121.55964433661423	187.48457577611018	125.59661649420822	169.24994355359334	156.4443628804556	78.43264785311496	80.99025564145501	91.2721541834449	68.33330435544877	117.27429333416947	79.627588984666
R2frame44	93.26598952054147	70.63004514038084	88.85767926083173	67.30027288347875	98.69898921662886	83.48415448038544	92.97737375946986	82.51203253261579	156.47325664373605	142.49538510840668	144.35138515814305	127.21917714722879	185.9247482988429	126.97765421822791	177.44340613965306	161.5754662391599	86.23124762638297	70.08905146798861	81.22837280755127	60.77310415636044	98.37813300904473	83.37596240518317
R2frame45	93.76747926418275	73.42087181969697	91.01020222500783	71.95672781478922	114.51644745731171	79.61964310067668	82.8531169051804	80.7181937504383	160.6909112800624	145.8798617761011	160.9314988948415	125.27352908941415	181.89304459427103	122.06137584404186	160.26157315773287	169.2231860076167	91.77980806331705	68.19828875986218	90.16016905612193	68.20970857942964	88.88323505151351	87.37758902917189
R2frame46	90.72810686755567	66.51209144659974	103.07165654131539	66.61419296458725	92.2165347819304	76.48403080782033	92.95287107804275	77.93497522127213	159.32972830525586	134.79782477795735	153.64548751462678	123.32772784431258	163.6192718283665	113.05291486702403	170.51618023763282	156.49542012822923	87.56268207948737	65.45274011815852	87.44231647629111	57.20051535553037	106.74173909302668	82.71013995239721
R2frame47	96.71319615968994	67.55107753458148	90.8706545823796	78.71498216531533	103.02078512237603	74.89497544278368	83.3643616663058	81.73227838138487	166.34867119359646	150.44937845807183	157.46965021040592	124.20538643897657	164.9652040865235	120.77606464267875	166.5188347668844	154.36321650058673	84.48715850732403	68.8990287955107	95.4279498902227	58.46849582819801	99.5163143844612	68.37750778465927
R2frame48	89.30804531951718	69.69052674187263	99.45356901713014	83.35001569791189	105.28564593253381	73.24223759864282	86.64102794913218	80.36504746141757	166.36956852327222	138.0399491291921	165.60820229711476	124.55844504033064	164.94177634698693	123.72310834903327	179.44342912684687	165.17489794942514	78.9713765307814	68.37309915040072	99.23304941719664	59.99911840881613	104.2906917263271	72.43255901754762
R2frame49	83.42982285208001	78.43729381716975	85.23366886315284	78.91334031405057	95.91516697586555	63.90842647703127	90.40889465534771	79.21684013841818	170.35059934468043	148.4860594475998	178.38905360826612	123.5310838710734	172.83625232199475	114.17026497508898	166.70886564046717	159.80436051109763	80.65666088549806	73.96339070589153	93.74139667438612	66.15369381197728	100.09209283474334	77.33264232879095
R2frame50	87.06826645675189	67.83499158483609	110.16134105978037	80.19047109718711	78.43127919950143	67.9268196690621	89.91639127911074	76.23649304764747	181.65294841183447	135.2426231626866	187.832782933089	134.58377117901333	174.3449620918979	133.7683776654104	171.83035853809412	160.4844945086786	87.87704554069282	72.18170631695004	107.63525372926141	64.72943518968847	98.12940937408558	65.7843896109004
R2frame51	82.69223209147529	79.47684672277379	111.4410038906136	66.33820205662475	105.01149861980616	59.90376756450675	88.68733992643706	79.78436078400145	175.79629001109993	147.5048519587938	175.58689091908673	141.42788705796687	168.57108784244483	120.1681241864576	153.974344801711	159.92302877805773	84.12502070419002	67.22011844218663	88.9420595865924	66.3514250271128	103.69620742322897	73.57118122683363
R2frame52	84.39348493091626	71.54311246309442	101.09743385649878	78.26290572217161	106.37683856601414	73.99470731257864	95.66647151432838	84.17406132810105	183.51228104482115	138.93516159915944	169.73564311601925	133.38001109271227	167.42794662937234	118.62588725080548	178.86623166361832	156.07471301755652	81.47887151134654	70.82436743582254	109.96217674733657	64.25735517351285	78.51281023188949	79.47132996567551
R2frame53	82.27646901369265	59.766785584048456	88.72726957466212	75.35179456669528	98.41282710274852	68.92172659600523	83.73122835479184	80.121338530324	164.32383749010688	142.17666056148084	194.99468520337837	128.63068241419515	168.85722667873185	121.69506054230867	169.79353727079217	157.01260631212008	87.85797124857956	72.9939830995884	83.2614367809401	72.34448200594579	83.1999979749453	71.28252512740788
R2frame54	74.11470300541636	57.064666993914855	102.60681014796397	82.59528053822666	106.61663725221467	67.33491574253081	88.81906394329829	80.43701441467714	167.742404341639	127.27991482122728	157.5566881711145	130.62891541058417	186.78949483314273	131.99495788949906	178.73406966147883	160.1851476988104	79.38792726355695	67.20436997544063	94.80688853117091	63.59570284035671	93.01347208740447	83.30431345199868
R2frame55	86.99666135128498	69.3097668063747	87.23564075335567	78.49914771087012	106.14543904870257	63.689752530368594	95.32468879259987	79.65942377700985	170.03378873452377	141.26560719961225	159.282149951757	123.80737299395045	160.88132382279625	126.93957313079879	175.27121743934939	155.62908601036187	83.21293552523969	69.49254983443052	74.79346831955995	68.27253143947102	102.68222953432677	77.66149532787796
R2frame56	92.1497614198721	75.01755728253971	94.03026852093497	75.32048246899265	87.69740950801385	69.66532974128882	86.37078471661016	84.11564694067192	191.39885999561028	149.33440801380178	194.0476206828793	123.65669736518811	177.7909051543306	125.50000367665706	166.3300648606996	156.50259694930102	88.83237514149262	65.72753170490104	84.2419136109995	60.60623854784351	90.02048963065293	83.32476389884626
R2frame57	94.77081551236645	71.0099331901717	95.5941585668999	74.50850871526632	94.66598713944143	61.90501293684303	95.4030292768797	82.41289467809244	184.71631150770145	143.05889479899736	152.43463303715652	117.88963998025628	169.67687873723207	128.11984656567083	169.94730916688167	152.2072292595013	97.18305234371537	66.78522023334526	101.29094248231922	62.48291593947435	91.39705147818195	73.64728307481259
R2frame58	87.92936188726382	77.99828238945709	79.93410391328729	72.41065516438965	90.24209368549128	76.1300237129847	90.37411016062833	82.92683623833761	162.31395999319577	148.67834031299887	162.19764483580138	134.14620669031558	177.20356713898224	127.88902442285344	165.73842423900427	150.44340016952137	81.76556236645044	74.10928088953423	104.77738933784491	68.66344279063425	66.03012437767856	69.42536333996202
R2frame59	88.33679615491491	75.8331432507856	85.64844738565186	67.59307346351618	106.44774647532725	66.76462811534307	89.39740979272754	81.72999841929581	159.08142732505652	154.48394207224467	173.84781675475995	136.60962310395342	183.0524170900084	121.007195873961	168.02339549357723	154.99910118279323	76.75203749680671	76.91238716339731	106.40999346316502	60.901431249537325	69.8903598966272	86.96553210597226
R2frame60	86.38778407093787	73.72009159729946	91.82213527656026	77.40346237026746	82.53545266795263	73.20563294453777	87.9268052957963	81.20273127494605	172.95597528332647	152.14846594251233	166.35807274593654	125.7192071824444	184.89058025081624	124.49851025285544	178.46153359559713	151.74990494231395	77.5557073280553	73.0576512746884	90.1210968731102	79.94541265252946	73.96023096611214	72.2003600859865
R2frame61	90.20404255054147	78.48618795463825	92.21896158528936	67.64649473312309	123.4492935508184	70.32910569127071	88.63615929274086	80.93653630300338	165.48652894729466	147.65991862709572	175.3536372225893	128.80729164844303	163.34954645202146	120.11953152596696	175.6067663142329	154.79760764206995	83.18760325212487	65.51482758445793	96.56637477273954	65.15879543892603	83.38529183458007	78.49951605829072
R2frame62	84.93560807229535	71.71947044880503	99.05312629125963	73.32620892139651	96.51607591065971	69.5039348531291	93.68124743043246	82.41217526852418	169.1740741086811	131.45757157798897	191.1723088287373	121.09430284070027	153.93749162951733	124.76346567186535	158.8372883394301	150.69250978543403	91.94456826826959	77.4604501343746	99.5639344357242	51.15985897477635	92.89819304497699	63.57563010408356
R2frame63	94.64314497317966	67.82280136507623	90.95776343550297	73.3146896785655	97.87951303601723	68.04570829800275	97.36045349351366	80.15123715688033	179.13184069831016	139.70338345390726	172.47118440761767	133.0955172458825	182.86338961394418	129.45466842494392	162.65602550742503	160.56092129526695	77.84510821933948	76.68887389912081	101.82020889580032	65.99548365159852	79.64872880686285	75.37827608074141
R2frame64	95.21197915862616	73.95059148926511	86.27049355193314	70.21111280148526	97.70739581233872	61.52507587655819	86.79057164978488	81.28725691433982	168.72501757611477	141.26201217358292	213.41912088813402	117.03089876991878	174.7316506096875	127.39237397357364	166.55708023352037	158.25522757789864	89.87589554688353	67.74400087577871	105.72041469268095	59.68282004665629	79.30226150542333	69.27417683788401
R2frame65	95.89268362095812	78.62441437141932	102.17204780784557	66.42100048176594	102.16087483849415	73.56274167667652	85.505027766497	82.8908941939282	156.51974994159428	132.50594219449488	161.84752706437666	117.95124545242746	174.78265541927684	129.16336773254235	184.05357174980722	155.68009136943718	83.43816359109975	69.0677892715515	85.64381632619902	65.49603869350109	83.89007871580402	75.36521577812547
R2frame66	89.04143916512538	79.67928467816107	94.1409593435832	60.133626245141144	93.9376131044115	66.74976570925125	88.9719580408858	81.2193810585074	180.76860233991636	140.77168227225613	196.68590118141654	130.41643896830357	167.96248007970667	113.44392331243455	169.70444821193578	149.70871392878527	81.12582963244678	75.54046131824497	96.88884167953371	55.94004546555732	96.98204191373732	75.69378892442215
R2frame67	86.10270038801401	76.71090672098903	83.14464657366067	64.29616742017038	92.34952851058372	63.601234440700985	93.33396349506614	77.49835601677665	164.9124991058964	142.9983809482479	169.18820659030519	121.50548719606913	173.99888367986597	117.80901645897318	164.65444402930515	162.58319637523596	80.6902861486939	66.61861901502579	91.35338649287027	63.13369771836089	97.98624864670809	76.79075667941667
R2frame68	89.83979157659883	77.02167605163919	92.36289930884314	55.60960739381871	96.26581461928654	68.11191232618057	90.11598487771569	82.5932717043351	156.13325170176512	151.88434825256908	178.76068904577517	135.3483730073946	149.44206105662244	121.18046800742155	166.5007259104268	164.2374302602736	78.31538163823565	80.30059391957595	76.477199776555	63.95661395662181	103.17616138317574	72.95030254382094
R2frame69	95.58888294288901	76.7685585951228	75.4622473615973	71.43208015932818	99.61470879457598	68.91614985270895	87.9549075255361	76.60812452765572	187.52767669291043	139.48939779612098	153.14419223906282	124.55677787367014	176.45598728537644	121.74992176855545	169.020696922429	151.98906846510545	74.99629464227175	75.69115038631294	81.71219042311483	69.65651158545373	91.69231424556291	92.34873548504332
R2frame70	90.49287112686002	74.51878975611882	82.82777242090171	55.377014632681636	103.12462300201344	70.3837050514824	92.00437949735321	88.46808469526992	171.33123022875608	138.9761146871697	147.48969089636094	120.16497887183539	186.0113974005267	112.34535940954837	175.1421929042386	155.43281041040353	79.92794362895593	71.61581310332515	107.06713740976535	63.18098464942398	87.92366468988227	73.89701846996132
R2frame71	83.54532399445563	68.26850068684466	86.74266199729607	62.60035167602035	82.5952507925043	78.15241341530827	93.86330621034405	83.5674671452578	168.72610822008892	148.2537255515474	156.77338720100147	127.84374276958623	172.3566094656962	126.30439664461497	163.8632453796671	158.33120741197067	85.53824969722096	74.4424117214447	82.60302461862118	66.73585560110553	90.1748796837417	73.80025165330282
R2frame72	88.60345636211586	69.97900062191486	99.28375471296872	66.96106613615507	96.39633118924104	74.98134269140915	86.8756341720767	80.74376421460374	170.5287730762997	152.75763199220177	167.5541674172656	142.12095900761673	187.32451901963444	121.61402151604544	167.78290395276824	155.1220616147864	84.33314618981224	74.55917912813662	99.72842866957235	64.59112724399999	103.68128198906615	79.80539411208048
R2frame73	101.28964902674372	74.72248545731229	97.6372647458673	59.119597274802196	85.9378159373961	58.324428836863554	91.92066895542372	80.523299383989	157.01493200758924	139.8397591351651	154.7464305132927	125.27770206194305	177.76577629567487	118.4745511807255	172.763726035794	157.1399210266504	93.52675895742613	73.46426295310052	80.33696068365067	64.02125036558672	91.25966049235517	84.56106667748355
R2frame74	92.08215452558784	64.76624210261126	92.62028024548204	65.37628432106753	87.94453709374886	62.11203172983951	86.26732187028271	84.42158081439544	174.43326960831345	145.3486157460496	136.06459579382204	118.18872919004798	172.52353396269234	115.60308946126901	169.56450329368022	163.13170324906267	84.42056751231776	68.42455828938337	86.27392368756495	69.52184240283431	90.27954994182167	80.14710250139643
R2frame75	106.24911496990585	72.23956738159168	97.58778963924765	67.90006608942157	90.0095344846713	70.355002801742	90.65895948627875	77.520330591635	177.73331495921764	145.06447676305484	165.60741462327564	128.44798764826362	184.42549816284597	111.18699747521738	165.0879249576997	161.37528497913857	77.52852311556018	66.14263457361251	93.12546891226673	71.17618682226278	93.21034289581094	81.35420375071868
R2frame76	96.23343131608733	78.44217260408986	82.55100342785371	56.750791813336654	89.58987612181458	65.63942533611609	90.23889905432432	80.37029275894871	166.87445710389363	145.84109403318857	190.74356505175507	124.95358582935532	161.9345031175245	108.401026385809	166.608190771043	153.01484270028433	86.97134403133961	85.87849121711488	97.37757373116028	63.58860739760178	97.86129033698747	89.57494678573852
R2frame77	85.49068806073265	61.89575725357335	104.49910693775944	60.69165467072721	88.74996002852457	60.901957798985464	95.21058915755984	81.41534504787279	172.6534925212711	133.41701008724934	167.41995405973867	131.09172536375556	186.90657832857667	115.45050772785632	159.7319422522876	159.09296276624417	79.14301171924704	71.49398050952654	89.39061751440175	63.64316397502618	87.65063114791882	84.63607627649559
R2frame78	84.75969309896972	65.08337468149102	93.94609661144605	61.4009220083568	96.89678044174846	71.10555865693175	85.67141963856122	83.43019550442652	178.20999516375278	148.22424796767058	163.49699269021934	126.52867478719932	185.0417437754247	107.61456120894023	169.86415966767072	161.31659391186633	84.00677622881659	84.00111036990096	87.02564735394905	56.96952410090674	83.897596013175	83.25529400962147
R2frame79	86.96858013038786	79.75084213715336	95.41585311610041	60.89623709425934	94.69630594382646	61.90623462708666	84.78093868297243	86.48812262409373	182.48025000051098	146.17995617360006	178.8496047398177	128.24290949936798	180.44294696305917	118.7475870575948	171.38009804438187	158.63622170461653	83.4902477200567	84.1448350227631	81.01811301818711	60.0100604538407	98.6839416139203	71.11950416588489
R2frame80	92.26655244124963	69.80366716387226	97.4002307337354	52.11030254884956	89.34015697079595	61.343747148256014	84.4653208423426	82.93392064849293	171.19277777670763	147.0533219707193	161.80209679131693	135.0828033577303	186.7561003611571	132.01183612563582	171.35931648479786	161.15597327318082	84.71292653086556	74.27910076192897	95.97121578723191	60.98027268887123	80.15280206409383	93.01997215385957
R2frame81	88.67663967471675	65.47547080360113	96.6606154210314	54.653553744525375	89.7709600685978	66.91374645211553	90.60858761811485	77.52230984950309	188.68526562548072	144.41185412659715	146.78907392269292	128.81271114368784	168.57806565217427	118.18961408513283	168.06082807904016	160.2999300951285	84.54267518738446	68.56341501383298	93.01234058684061	66.67705003615175	83.11692863938606	70.11864513956839
R2frame82	95.48455697111228	69.072147664727	93.92786351797128	62.62967707426332	94.89957196058614	72.17051465058765	92.30228017814962	80.4567242598886	177.0502295789797	144.41621032210224	156.72244417760396	132.08911952202268	186.3738979803042	115.66569150339534	157.73568370559553	166.7735769409768	91.21270112317175	83.57858065029724	91.76000614467466	66.45417870804673	82.1020791428293	85.85286920537192
R2frame83	90.09362642900675	69.78449493378821	97.79050561193878	64.80095834459217	86.60371601379033	62.91874983929132	89.76616211175588	82.6388957485977	186.085201187602	133.12577929328808	172.10460156407257	127.52432623833472	169.51977802384965	117.77704750292568	167.62276891974062	158.1116786951934	78.37024704784247	64.22125538574267	87.46148927067975	85.44698623371202	89.97343803964843	78.60499619063775
R2frame84	96.49963992637547	64.90528920693488	100.92425787156249	60.473467282488144	86.48995100180355	68.49154036908769	84.62016013887877	82.32423813797143	174.73762201259743	146.0202947646571	159.8737099041846	125.29861779738287	177.18260483601773	115.87903754842222	175.62617637399447	154.64939083060875	87.85154607556291	75.13898732014958	83.56148480591575	80.31110094219594	106.15426051533791	70.36151024500286
R2frame85	89.26530899947662	75.84467874484861	93.81326210218127	61.18589238620507	99.42617772898625	69.9425080896378	91.41507777310724	77.082493876361	173.28768781198696	144.16155821969227	176.91099646232288	131.01974510899674	182.37380835688398	119.16546567794026	164.21823699433332	157.74969358114015	92.28940011617887	74.80384086603664	99.83719779627906	97.4817118118829	104.21998097149041	67.88281282431818
R2frame86	90.17336223225497	63.81189342803955	83.04468217231405	67.52128903360537	92.15861289957208	66.79977191870279	94.36288128391698	86.55668816340872	196.62008351470493	160.44952607994242	149.3952762747258	123.54436172234354	179.7341353641956	125.94768074259558	164.8727921588796	156.80924484042404	87.4598995055443	67.40470043665529	97.01918082181076	75.09809967122303	91.50127832228816	86.37004327241358
R2frame87	82.49262446702508	67.17704051249984	90.41434690520356	56.36888297651819	79.69754824480694	66.83036491129097	92.47954352340088	80.69913316988834	193.18545089145016	135.66502841586163	169.7753389663943	136.6606675686056	191.3509750658593	114.84979317670968	164.71990706499327	158.98065470956527	84.98306744929884	77.5932189510356	82.64510708923663	61.19541640841923	103.28825936481921	78.19838933623697
R2frame88	87.1880915764011	69.07298209781669	71.39270464448515	67.53574254465644	92.08665999037919	72.65779162548303	94.62011582056137	83.61762159910647	185.78952105905853	148.77811830262618	178.05451362984516	137.7555989461814	189.79827557457327	118.81745480341147	165.79752008982265	163.03351746793663	85.6082504362186	77.85923510439616	91.82355761107034	75.05007336470356	97.91144344175498	89.18136681077347
R2frame89	99.60508801564312	64.36012264171693	101.66587927248966	58.7003239824516	90.26360975446843	72.87819590554354	90.8069244064624	91.57686104823928	169.51247469807325	151.3082293835731	151.51889716190416	132.41042921732216	169.5255842118202	121.99450559470867	173.72968569191693	170.3590516465325	86.89269400135025	79.83830905387309	89.2381225410574	69.83759258977946	94.54962326200243	81.90269238550843
R2frame90	81.5523422687888	63.82147963931495	92.0086313176815	62.25257879336828	120.13444956551673	72.81351212397874	93.04217792994118	92.89417948878452	180.01263446604062	136.52361213454918	153.97223049922678	140.01269941508255	166.2407078198933	121.53129109825589	167.99390525423956	151.62418177965083	81.36559450430698	70.41291751198342	91.79134749155948	70.86109385071396	79.94293431659639	80.14597345885886
R2frame91	101.4204704519591	67.97485756342175	80.11362408578968	70.56760234500074	86.51372222535382	74.88445762333605	88.88933968503743	76.61673324291722	178.61907218477018	158.2427223275007	178.95046280091339	120.46810300245839	173.3014017579984	125.44018690211819	166.3382827233007	163.23142816144548	90.8923185181012	74.82743342678445	92.29723465785244	57.74509449018464	105.44582222860001	94.0129850105972
R2frame92	108.24060530404773	71.74622860016102	92.72690547451411	62.94962609581572	83.39353461631427	70.63460491218063	91.20575579501154	83.61476697642483	186.32721045796848	155.80054706339965	170.33920033379206	125.59610650266681	184.47999665944053	113.73356040517778	170.34687985429863	165.9633754104029	85.26574266049481	71.3783279511801	74.59374486045239	60.5927354666018	106.02699484932313	78.82645017399793
R2frame93	101.75654151924122	68.4607378974194	104.2992358039821	71.74055798709298	88.89626539358179	63.20029161232346	88.39090073080195	77.32891232957186	196.1162490087731	135.80176274339465	176.65751918003332	122.6476889925453	191.35284191708257	117.71806661182222	166.03065563456255	166.66607320673774	97.67723570198766	69.36026123837802	92.99557110694164	54.21309322979544	93.00662899672925	67.772880987102
R2frame94	89.21717824133152	59.68367635697255	89.35987240581345	58.40485130071116	102.86680817848271	76.8182367264674	93.05232815426423	73.67523823877785	199.08423208609887	142.01345320301957	152.13716830503697	135.7100422286402	179.77371423564387	124.57586766119928	163.81207552682957	161.4579673993379	84.9961946185966	77.95388263570271	115.05151282182105	64.9343015822077	110.00409615458032	79.7754506703349
R2frame95	106.8809129808327	68.8903012425369	84.6830107705473	61.15635822957056	102.55520224122657	63.169353676609944	102.94594190335539	77.86855250094084	194.32654439384	137.10290701164348	169.88025632784442	140.19294716339618	184.5215987746442	124.65388864704042	166.59533321584968	162.06174580473544	92.53160417998735	74.04574952844018	86.45008185367816	68.26598890705559	106.43212809611525	64.77476834893429
R2frame96	105.6757347727147	70.12615463019472	85.70211058044586	72.51599396392601	85.41849961771507	69.89282171140756	93.09972318236812	81.00257041701528	160.43977175410217	142.01618068255775	166.02629913766052	132.2672735024225	175.07678600334614	113.46811295002888	167.4251202920045	157.28871094536993	96.36560894900013	74.5402490060057	93.4563147507056	73.81020827559817	91.313728638881	86.37390282706576
R2frame97	93.12527358237246	79.93959228781661	96.99429477330054	72.89576572562838	87.2627098327665	71.11527729258368	97.72295443287082	77.89730677782877	186.37320472303125	145.72160398155222	154.47947114199533	122.69456697433647	184.77396048366234	118.05602944487916	181.42154101767477	160.97220448911992	97.57053052582057	76.53149706812816	99.18790255787894	59.597611847625004	86.17248472456235	75.65985310284708
R2frame98	103.44362173759421	70.9226998542581	89.80506557662929	69.63619206144209	99.44585328890852	54.09449354130955	96.29394851297229	81.16045782430895	190.9723358502609	137.45436710596192	170.76668576763055	132.05005808118977	205.12427045058996	121.44237575849618	166.3505167818578	158.71278866994615	84.26296462231025	75.87864775417316	82.91048049386121	67.66199412513456	85.99050735651169	74.11217430797412
R2frame99	98.54785611485475	68.51638157900427	73.37000055720823	69.62965456093463	109.0753293616475	62.13124424366707	91.47651578417536	84.80247560421712	186.13452068362125	149.77580267337524	173.04572383255243	119.57382975611608	190.30375339677002	129.98745889342092	173.9809989085794	162.16806380344954	89.65488725223553	81.80954221847011	103.78399074959266	54.99206944479586	78.84883877623282	81.11978655934736
R2frame100	101.4435714010513	70.3546194229794	91.46273532992528	76.0082088137206	112.91036903312552	67.9753600787391	96.9620232021682	83.60401625916651	180.0819616911864	146.21726488148806	176.5259853388354	139.07418783399163	215.6966240787325	114.9382941254912	164.72470859596967	164.94144946572922	82.50816836195641	76.29604541034283	92.68696019677567	60.24707667372985	117.48032333306455	64.17508586916877
R2frame101	103.60127403091576	64.1287591560415	100.13101769918235	73.98407083043327	114.99168451359503	64.66513501950566	92.9234123942896	79.40385843149386	154.97931066017483	142.09968923059316	175.0977183464704	133.15350487273125	188.63112941254082	124.64490865341844	169.57229492836876	163.82252418854412	88.85704408710959	64.48633100861	90.77538336548992	55.466328041786966	73.8189446562076	68.25094148389267
R2frame102	111.01630223212916	68.15284424472864	85.34230644948715	82.07107513206728	111.0681581093754	69.42728002325426	89.97633139296954	85.60961859308384	202.88572051371304	160.1787112131595	156.66982605222603	123.36357279437692	184.3480309768572	117.24323976897392	166.0451094735925	161.2640278249712	81.96112784057975	80.03582942942455	94.32849714315984	74.30849784986636	86.99377392518821	65.30181564847572
R2frame103	108.67583513421593	78.55595816337049	100.28308231994215	69.09706865681983	102.45624902684435	54.884275222477534	97.39319290602607	81.91989260632998	173.5073034343797	150.34503398578875	165.32808133737265	135.28628785895256	192.97789570475484	122.42385130531589	173.18855759788553	158.1425158339238	87.9534851671363	72.66062893235951	102.97078802045127	60.0959327629253	102.1035263505306	72.73464928304759
R2frame104	84.34230532942213	78.39170040522357	110.04029145165833	81.84618683640821	104.84011757808894	71.77850223077934	85.18588358369662	83.86683157093685	168.64744307706215	139.30339403336063	177.82235604487877	141.64502337515887	178.24420302921416	123.50801326440588	168.93165864443165	162.99554363999297	90.98926443098486	75.24748615509098	96.10076774404845	63.44802290964333	81.91071457452001	61.65319024845117
R2frame105	84.38143716755175	77.03457941392358	72.91525746875908	79.45616711833176	100.04236699470916	73.28202195953135	80.33605579775428	83.72826758193358	194.63651532953094	144.64268606537615	158.77790736281992	131.6090607039196	181.18984028154964	115.6579052312521	162.06822473613158	148.63517354670077	89.63007820884674	68.72378015934922	85.65147862430842	56.53227046683886	73.9246947489149	72.97610457746015
R2frame106	98.56939792549358	62.47783448409591	75.25302484969932	77.40572354079528	125.06320634152682	72.38990932842852	91.92638164451785	80.02596940802547	203.3920981014304	150.68837482097058	136.8322641001716	125.82135583797988	203.32139594224418	118.71260674667843	163.97549076604608	152.23887453380974	87.78880919999074	77.44789500530074	94.00546393562752	43.01708792863104	90.97777379470818	66.7534404968726
R2frame107	98.50780888354184	74.9803836619087	82.77791245497535	73.71498284097157	95.75726334981114	71.56578147016934	86.53111469599781	87.1407113301551	211.18710095929967	138.95489422902546	156.46439532825326	137.7697291673774	182.56465631206817	122.20176758824215	163.9544636369776	158.9193798609699	79.20806122473482	74.28394222172213	90.70535211784657	41.31062937628623	97.52863138570177	70.26703014308497
R2frame108	101.8328956516687	75.3397027977221	96.96920699428179	68.24219359307983	108.98988293635556	77.02118340382208	91.40021256521558	81.92249397885841	184.95149449922596	138.4717242804975	166.6604955233696	134.59543311922513	191.80902652247192	117.29274617916715	166.12071821999015	150.5901480673747	84.75012149089186	80.18144691066539	90.24189312169054	65.25129801025292	95.35750664428066	69.23635467090864
R2frame109	90.55347432262319	74.93475105397238	85.3296658294304	91.18464354419314	104.04483328826582	67.10280947412568	90.58118859248856	80.89672055862805	168.9592602860994	131.37872132532866	175.08752745636556	135.0173351609964	191.49580215366822	124.70326882408747	166.32204894952434	168.64634884257515	90.36675049361787	72.0184066960919	110.34568297656917	61.09057419612194	118.87801336077628	64.45468574094077
R2frame110	96.49294115754459	72.19300088981632	84.5223428393466	82.77699265238803	111.19472414433491	73.01530855988167	91.01373806565661	82.999216715682	188.48821344881134	143.8147906453461	172.27674152161532	137.05970355667256	193.177594609716	118.80652686117827	161.52990851914745	153.34047392838178	91.62927883256278	77.6971570829578	84.84344871736499	54.08232402608691	113.95863721433243	68.71862472541247
R2frame111	88.9647045243051	56.449821745926656	94.26859823084384	81.49342298177426	105.02593625282981	63.88266141528187	89.77919492660924	79.45598636984495	211.53591305959475	142.5436571686792	170.1837143092173	138.4177322688616	179.42327326803027	126.40597867194607	166.69153215966193	151.2105219980184	85.87111084796666	72.52600891050423	106.5136265662386	68.64936173343716	92.42980608949809	60.07121674130026
R2frame112	100.23470140640156	66.27556640112492	77.5790881674237	71.2085912756087	117.96211108018059	61.759881572895544	86.58475618808244	85.97291366217577	168.25215417871576	129.97360594595415	200.393799356079	133.22156729312297	194.18008419118883	124.45493181702145	164.71251244090348	149.9169528913493	96.5609615662442	66.08677908850788	93.24422685111644	63.464542754414886	91.3304219270676	58.936118210536556
R2frame113	107.89726817241932	68.69039973203465	89.24233851806167	82.41035827770062	90.53643453428995	74.71987498241985	92.60794053243397	85.13015466078687	199.33533668119156	140.66215354269198	177.63065563014166	125.44285236648474	193.29031961187934	115.36350141827796	167.23165696707153	154.11956414693287	81.97377595739808	76.69513663631422	85.9525040520606	55.74360737182942	103.26968915563684	71.17576666837543
R2frame114	94.19078543003904	68.2337049717063	84.4339222057301	81.3607057906176	103.82951179000963	67.70841680037583	89.85190711842662	76.10794558814631	214.6289828037181	140.80170714038096	179.7555023344807	134.3771739005215	193.35340204199642	120.36577475700796	172.17286661471235	164.3936372018402	77.83539319200283	68.09441307222072	88.03162685074918	66.90933576230546	99.01203525182282	77.50320092874412
R2frame115	108.89132652369544	70.59373063033523	90.23417090290906	80.23349881669739	116.83355092745592	66.99869526606633	78.89711025180429	85.7231891319175	193.58101980089305	132.1145514104874	167.88984679532194	122.10030202508162	186.01666291351444	114.26712547165792	177.68432124957664	159.67084391022695	74.40264477563518	72.78858702739322	98.45937503248813	76.40948437927229	97.17743836693762	64.92096228075306
R2frame116	90.28799437684269	79.3914143384792	93.38515953860264	90.63859963385546	99.17890942430874	75.29762109459415	85.32592559206888	85.79943404496015	204.36405121862782	141.61389269285786	163.90968104425852	125.2583758274516	188.09664395652493	111.77112375233193	169.68487313717063	158.57532531001283	77.13258322080239	88.88323512432939	85.76486484198952	59.9065066150738	99.02091201371894	74.38556171638339
R2frame117	100.57179942432133	65.3724565311293	105.46688041083276	75.8719081797729	105.64151657009998	76.76799264982972	83.6157152605	81.43997311083058	152.11433986316487	157.63145177049782	200.24370389576836	127.70945365195944	180.08214428904353	111.92089613277872	168.11396000254607	159.87187829368494	87.50837633705558	75.71052510985571	94.77373196638673	62.35337630501303	92.34570289319674	64.64396312306629
R2frame118	102.03217790600283	62.376556290653376	105.08249939664096	70.56693544131646	104.41789195567256	74.15898886829129	81.97563920972713	82.6749095989751	218.99337557802164	140.3737243638641	156.84619168064302	137.1611713396741	192.84682538700343	117.64872608722534	164.5168140850726	155.4440127595482	92.67122250462617	71.11107399598174	92.36745948834516	73.16468059776867	111.55246138198943	73.01812418784176
R2frame119	72.62323708823361	59.65468832724381	118.22669349568906	61.19160191993882	96.22762881842817	73.19922248390077	85.20545189741568	92.43466898641165	188.75827762346964	138.8905659710893	149.79257014559582	135.7107855186588	173.1539936376631	128.8014810508181	175.61486447248552	163.66455711847274	81.91191747799124	77.91340569662428	107.774321109568	66.19186576760411	89.72333170057692	53.73662187406818
R2frame120	92.19468842035958	69.1096872451878	82.54751820947205	80.63423722865531	106.69724205100059	65.98348436963903	88.47457273583376	81.23681538567789	172.34655993377547	135.0990858038216	159.2175991329759	128.41522734069588	172.117954748762	119.33768607651012	159.4963876358428	156.16805434407306	88.6220637414426	79.85206375415979	89.67527739016516	77.08380945068905	109.27998804256222	62.35871069218471
R2frame121	91.01251231861231	65.1512729902919	85.11996639080525	69.99631416574158	96.48181595853612	67.94149726534208	83.64097415159102	79.70290172834513	204.5759919822263	136.33351502685986	164.7201992846887	125.46993771590077	176.5873872770665	120.43459193224656	172.40002736628566	155.62672861267657	87.9502037145055	77.19553954863146	90.62064220085556	69.74179987252221	94.22955550310584	76.23250109927653
R2frame122	85.23217728025914	75.1679788572982	82.72371936895156	70.2309056743649	119.58849795470645	74.32219564622055	88.15558744623493	83.54582262966784	165.8922828126723	142.11951313454227	163.5226258864018	134.09923296426436	192.93000607292146	122.49193432776852	172.91599436822727	157.0339622415157	89.73824464893417	75.18370516387296	95.18125644091234	74.25117528749898	101.07316965651384	78.33927088493303
R2frame123	93.24832519190761	64.21534040440741	96.65223000217318	92.1082582436585	103.12945037322405	54.52729708428531	92.43427504590747	85.62680271375645	166.18650964652537	144.59587421812012	157.22990071168374	135.44386420139915	199.52639865695028	116.40622475706708	168.3574480258665	157.41249433761212	84.77874227159788	76.43989460069784	100.24651713136979	66.59348631846663	103.32865845214194	69.82051883544436
R2frame124	88.7864914279231	72.15178189033753	80.29421904673045	82.88576426182625	85.27164944343694	68.69799261862843	85.88217759731523	81.9108344789212	198.6740603314219	145.66963501476692	193.28550013181962	137.52398261535367	211.32713700209584	127.1472811396165	169.21717242948543	155.28929988455295	90.20747816178847	69.76267876675996	81.98319752834307	68.40115972023384	101.97467361618548	73.31712752410932
R2frame125	115.9612764511046	77.15392700007641	78.10704278720719	72.97638869447017	102.59983277732188	77.67974172021951	92.08900445731372	77.82577680594439	196.36931757377454	141.85558406577735	166.1047756391858	121.99264266745739	203.32191598381962	126.44351288241606	168.56836586534752	158.57632397470292	90.24060722856925	74.38715187543824	88.33295666932271	64.28803489900707	95.83076197544955	71.1701679114448
R2frame126	98.07056721117999	77.27268371032523	87.32534129240764	59.90504693595823	88.08552860172381	70.91697864865428	89.15038993120245	82.97925481773385	206.628745461619	140.78792818389388	150.36948779471035	125.01937658533694	182.34198223347656	124.88719456598629	157.37696936371324	154.51922840755265	77.12239676827949	78.56445529725316	90.60890238204895	72.4101891005977	91.91733720423667	85.97348323965744
R2frame127	94.71008002691786	72.96485130227869	96.81420106955598	59.81098736925867	102.55804745168132	64.63210173978631	94.75705710639038	82.48420608554923	209.3145925640297	142.4819327850259	182.88302465749894	130.49363731697346	200.69227547479173	122.49449598189419	165.34168620746266	162.23480387708602	81.5783160896786	81.4877501768323	84.42484678323252	73.76474935252328	88.1804260698551	69.5392873050426
R2frame128	87.53338612595373	63.18072986130329	73.8328576892025	67.12266804237558	97.88323262786335	71.92386187807644	97.90617191423755	79.50414585494642	174.45990219315246	145.25623405065133	173.23525242335796	138.46973048319464	169.1449050133049	122.5217960708382	167.99254946129528	156.29862391685117	95.89286899882615	73.57337865588732	90.08209095575684	66.27311492367926	87.74163984241576	69.06613050002008
R2frame129	88.58018551278505	74.03776812008714	77.80536159869699	72.35298935007262	84.47007457221541	69.8899412700314	95.33451412914965	74.71384833091521	209.44760594150964	141.56328854987427	167.23181205150243	129.8557993891123	200.86980502698876	121.33970164182914	175.1314112135595	161.61372678480623	105.4250971062623	77.92727017610638	93.08256102133137	67.62205556670305	75.9407102677227	77.89957700749417
R2frame130	97.33122145178707	81.38180728655539	78.62575737312405	73.4350225670558	87.42480830246872	64.30065523482953	91.23707593893475	75.71154732778459	198.25417326531345	142.7000791808912	161.08283219910902	141.86894355500294	198.42553200209602	119.52221819672414	183.54495166673902	157.80700320160855	89.83432692598761	68.72732192041202	85.06022699844654	57.019073305819866	94.86902379801336	76.68810000783303
R2frame131	95.58640556318636	71.16757880232564	106.5950411836173	80.04738525808528	88.36767026170591	88.91858906215238	94.99240468454131	83.34955733146859	223.55035148415178	143.94242110160934	193.97173440691876	134.4332577965211	178.1745998201149	115.14912392800993	172.5622479883549	158.99744946328212	99.74975149955377	76.8187078179723	81.73001998884084	76.993688015704	93.41298553548941	81.51170904588585
R2frame132	112.51654393093642	81.17384335101056	89.42561028145502	73.47777785107321	105.79232939259869	77.03523305279649	86.82378041987641	82.88497456049856	158.66041739434496	141.1244799517831	141.77745448715385	126.06914245528674	197.65724383546308	125.17193558864332	169.4879964000231	160.64056052907452	94.21751754794592	75.01349763781221	92.20959556237283	71.09666486031426	87.50859293154127	73.36950033418533
R2frame133	112.74674671966338	75.82727769636764	97.14414695664564	87.22011775692405	112.45927852726612	80.33441562649271	83.7953700283673	86.55558322404393	158.04226209976585	141.74911259891095	175.02019523638603	120.69690703983049	168.87872780570552	132.84659165584998	171.9492432731036	154.99884169797448	91.08432946135376	68.07694401070697	92.81010835479631	63.37213982636277	123.07365595612094	85.37508374342137
R2frame134	92.50768981944636	69.47705726836446	82.10508732565262	79.80737812707294	101.89028045738263	66.49249167696445	88.5298411865121	85.4633813355232	201.6707889292572	135.29702698402053	157.77151091154028	128.9996653317088	214.8334082776426	132.62592782888277	164.68416239093804	155.787944026291	92.51884476003355	81.37838694995881	73.22603644029024	50.63880412377136	105.15917158934951	70.48919996878503
R2frame135	109.48664527410737	76.54023368303815	103.62482341343369	85.52770231028819	101.18246085789762	72.07289332499224	81.9371933742939	86.133538134013	201.6187912275576	147.7789171467831	160.70733777106756	132.98584111213594	181.62184519421405	123.4274739112257	169.56952484901893	158.75047177298975	77.48731655149415	72.78075826074637	92.39946414124806	53.59380534800479	76.20456818141832	70.69818440670775
R2frame136	106.80159488045277	67.50689583270373	81.43134083217421	73.8201294147712	91.87063880320056	72.5278815659037	90.68898166220734	87.65523859476143	196.76994881092747	154.59067883391643	172.29139700067913	130.44955667758515	173.87979724157856	112.93659367836457	162.25668545960983	160.8017796028434	78.20238904173524	79.01241185342607	71.07840515994765	62.413338337379415	88.34565509632887	86.87344067239921
R2frame137	96.06379112865578	71.14884110233757	98.04847982932536	72.98252459802762	90.18398369187398	70.41551521774393	85.89545028975594	91.66555221197079	176.83967500167506	143.48532808754553	162.01203285572348	128.4491309421518	167.13751316002467	123.25120156489875	169.063125709197	159.45003665057186	96.56578938388262	82.0168783936186	101.20371776416597	60.113674761646635	96.90739435005588	72.97800599816586
R2frame138	90.13676526243222	57.30831823572228	95.42003797653943	72.91889407889033	91.2574105927368	66.01645911150065	93.58058461944837	90.4927817668811	189.84085652818578	144.46310899195262	164.03269124371408	132.3693610343544	183.40099084031002	123.66512387894264	168.25911176361905	155.67102137976627	83.37372899063341	70.8661633546911	74.06614026851703	75.33481006035774	84.64609533662541	87.63990356572579
R2frame139	103.16796857632265	71.17606874072052	85.63671191377459	77.88448503027618	96.58822730980954	65.5949566640798	88.95917323147717	79.60801953007433	201.9775200769675	151.27081100965452	154.00938749001102	133.42361855920464	174.8535549191674	113.7925609836889	171.43383584970618	154.90043914370426	91.88527272529117	72.12272523809933	71.71896607650402	61.026453000553595	110.10212232963599	82.91891735791215
R2frame140	106.90844953271855	71.51603011314083	80.0051864521939	69.4629992980933	86.43259882783659	68.35548423876585	84.81976942700845	82.37554915823011	183.76281986906838	141.81010213612709	174.58403452221643	124.9339685470233	185.62100515936942	118.79072192391544	165.31598233550653	163.90580313822215	83.39990604254737	80.093532737482	80.02751089848786	64.68029103523722	105.90999814902423	73.70671914838044
R2frame141	106.34302697274252	69.39731233168185	82.08635995738234	70.79496625156267	115.01142159584118	71.21276480075932	80.67264775288736	78.25978086128433	180.1643951011674	152.46521909911317	173.8649116784968	124.52689007374016	177.03548971937067	119.75318843926485	160.21701523987437	168.87397797359665	90.18454677622397	66.70076206606937	88.2371286057291	56.351062651338324	115.76880126013681	76.48983470592952
R2frame142	87.87274279702237	74.8737204110038	98.69519765688969	68.2548987955734	79.09957501402164	84.58621134392477	83.46325538649403	77.03208114464488	184.79518732269625	137.0910402469813	202.46418213217078	126.69408328687376	165.6935281517246	114.26136139403425	165.20019170916353	152.43545816770833	84.18431681595689	69.41606470883445	82.89885981385424	56.48000843461589	88.18809377691167	79.00389187021521
R2frame143	96.25062931902652	73.77995920467808	75.41335960865005	57.38340511636439	87.18453137409124	71.14960415861263	86.49762926811783	81.74140718790625	203.3569436213044	151.87330448410717	176.12262003058456	134.5328465298437	195.93311577180333	123.55832840976153	166.85211173287297	157.48358874226895	81.89358522767256	61.40350263875207	95.07806077585299	60.681746612250144	103.06373098537313	75.05649274722796
R2frame144	108.41151033833694	69.93277085607906	94.03266406118841	69.65739943394813	85.74762420156527	68.14051804568267	83.75527768061119	85.4323227763196	178.7987530691466	149.9638313657777	175.120366304116	138.8348631652795	178.51860219712225	115.88077445779004	158.9250249480469	158.20990556454242	89.28853477717405	65.12127547528073	86.63224482391226	43.49100985400907	92.95612370201636	81.07046596393853
R2frame145	98.55800246608713	72.26853847301082	92.37359733024842	66.88592858171027	102.69660272332851	73.81980449853769	84.54007168947545	83.95204299989148	174.46754042948757	145.21747693151386	192.8334630777476	127.48132700032009	178.3911711783675	112.75917827724955	162.72095231655933	157.52069479704954	107.85382618975477	68.74011106861452	87.99263953289623	50.174939136896754	91.93424218240207	70.44830171297262
R2frame146	100.7983050546886	75.10475209559449	94.6486107547567	60.39915465379637	76.73933757183008	82.43234255198242	94.78141248593802	73.34569230076131	191.14032386784405	139.72495223021707	173.35208064485067	126.90892467903052	207.5353775238562	113.95644774162918	178.70346752094216	157.56535605591083	108.35144739992124	64.41113164280509	84.16319392387591	52.62845957841346	104.49476700727816	74.69750412218849
R2frame147	111.36994223031155	65.856635715352	97.81306071099834	67.98419155027521	89.56894718337558	70.74491335113136	81.0390669133197	80.29569556552148	160.9555129352116	134.63739950445176	185.79673609904265	129.06565282836698	190.44816658417005	112.13352961529905	180.17391081887115	159.39409992290882	104.51972147067892	70.17591236292701	96.6565411650208	39.17829643354933	102.52200641022739	80.48910206863091
R2frame148	106.20467774765292	76.33603356668245	94.68635750478597	66.07268305821054	96.01401682005104	79.81471411152651	87.72755414489342	73.87049174728085	175.2475110299801	147.00794518785918	177.46036267943197	143.1435214487586	187.74136173238642	119.88019494328154	168.16073158011378	161.49623010329748	97.79841856560076	72.48870330045975	73.43187482430449	60.362230773582326	89.62293045925105	79.04408487755441
R2frame149	102.60740376502244	74.53492036515978	103.25353169986758	56.01182624335294	85.02804945925202	75.86002000958679	87.50775470845366	83.26969422751381	216.91727842031244	129.18989764005954	166.11753053934387	132.9966436084984	178.44988925794573	115.76157305001537	161.70907060994543	159.06555560183133	89.98159400742874	72.38322452277599	87.17218422520864	52.024000044992846	90.58464884082082	79.25759995614233
R2frame150	113.71301966177288	73.71108677270996	87.65499443456952	63.17553352567759	89.25326224397547	68.16379469044568	87.91509471533112	80.23046747837837	184.58157357625305	151.84637816418658	179.88630853182045	132.052778724545	183.45169587886087	120.48328747714322	167.14768225998912	156.92100485602663	98.11680445802017	70.14859463900466	88.34374948873392	35.426019825800076	108.54720811677007	79.53373835502805
R2frame151	112.4510685939151	87.57592796033731	102.28110371302088	52.48069118144612	80.99078935929626	69.03515339128342	84.21033574896254	82.75281227420511	190.87362915101568	139.52361896635642	178.61807795142613	134.83328680889394	198.10228022613614	116.61166974240378	171.20489046694536	167.6585604652014	95.37103680516009	74.52994936875442	92.9639090741347	45.147377881329064	89.81437191718156	86.71407687559562
R2frame152	107.4102860020772	78.24673338455423	79.95042501131923	63.49834663663276	82.85143091803839	72.1218823883608	87.28694034364973	83.9974747155302	181.02269305687014	147.43529514436702	173.48390458940574	137.29402051488333	194.27906572428833	114.90884879863832	173.35318740273902	158.41170852593575	76.14077141612655	67.0648837232377	76.01525854550154	42.87706780998239	112.4534037954796	87.60289356029736
R2frame153	110.97967406427503	73.17729855935508	100.70852096053208	64.37311536925354	80.17801747499982	70.13727201249867	84.09368565723099	83.88423146083677	192.7796743207282	151.43389915101613	148.605219507993	132.36191151655783	191.88180924582522	110.27811653021068	162.92743680761194	156.01704211737172	84.83205562089378	75.5984647447644	79.23621535463573	49.529558217638254	121.44168313768459	72.2460852825152
R2frame154	93.63747600460236	69.6154309242736	85.65501893178221	61.390808344741124	90.36311784583036	78.00838459910516	86.96920946494143	85.12542305896805	211.23706750578356	144.72150138642507	156.07506033947385	130.59416194707123	186.50813259923282	111.61688679359604	162.9380817487035	157.2468010800113	79.21889636157857	77.76140537492638	98.3908586463065	48.975324932697134	90.51684553762027	64.0283833731453
R2frame155	107.72120970031769	81.2189645137925	88.0722951996772	68.57074105634554	133.05313526411274	51.06140505664216	81.80158147001318	78.79210352305194	203.88645226574135	150.590057390365	182.57498810603437	136.7501470042057	201.52689815299712	116.53790242671735	172.8230490489652	159.77966825052815	82.56781082565587	81.7611791986353	84.93957703044522	57.62568257911105	91.15014995105908	80.9656688760265
R2frame156	104.70469831122419	65.12039373245548	76.74320010540393	60.78537228980075	91.98202026808497	72.9571162752896	77.68150856351774	83.57692344206265	186.68406815616385	142.65796955904003	178.83801699839543	134.00891373521748	184.04375254244357	121.58615493078865	167.70058622765617	155.674783734002	79.34629436681617	77.51860931336881	88.72929212990252	58.89089132113446	110.95178511855205	75.39633486840019
R2frame157	103.0906169403713	67.45881404123503	92.42077820775782	58.35140159266343	112.47312139573984	71.90091864250434	81.50786141606831	82.81029628446636	204.2050697978247	144.7877153963744	174.36493794042556	142.8373729225415	171.43801903727655	118.6173629450275	167.22347077437323	157.10559760615976	93.50411838035626	69.82437214168431	83.53647968659796	53.460637026335704	75.46199068902382	66.73707952685271
R2frame158	111.99566792577139	70.68504551446743	94.1741057201178	71.88695387011943	107.64430410752679	65.50950139746388	88.70031169939138	78.22726843242219	175.38673361770924	144.02915919681965	173.28146927965702	128.32771002079096	177.89132048587533	125.22097352558943	161.66397799438934	159.82604930842163	92.96599644683259	76.46994694312305	87.56018694062543	59.43039221259036	78.89426756107937	76.89402333258852
R2frame159	111.50159296428643	76.27391305876313	91.18609492754011	76.54596251034955	93.04870297140998	61.37429092262845	83.78965450954749	85.90760299213315	197.1708199908068	146.03451899754992	166.23826430916674	123.00287425441806	172.36691913572	120.11723415655194	169.39178549806084	158.07488540606764	91.38073395733215	83.5465263591027	80.41215669402592	60.84152077492168	91.84011216357622	71.66325959785856
R2frame160	102.51266384184181	60.899648673883846	93.29545703759366	61.480371065095035	96.62502313973219	72.4829191695316	86.67157549082931	88.15919736222514	224.78193413803197	148.10446453216215	164.05289929705518	134.43804149663444	165.87538075868937	129.7031410695698	168.69906825396123	158.42617133124014	88.1330121399603	80.44363022045728	97.41841478744963	44.11024818796697	101.76664774256794	68.60935875482325
R2frame161	114.27006445264443	74.17911124213262	86.05483694325042	73.95096632171354	83.58288512264072	70.87741972064869	87.68138089648828	79.98869117676401	187.90146184381857	148.1583866998706	184.16102554355183	125.81302971478647	174.58428193701275	126.83336284219874	180.58913277862038	161.59189854828128	85.80825570009867	83.89464618297113	89.74385629200962	66.54776656934355	94.12438338033344	67.88328593685108
R2frame162	94.17454198976233	73.12597503883929	86.51094416077675	83.03964593409195	98.47112821752903	74.0932597970463	89.39380946416495	85.67497086918742	184.2301111922869	146.84346287877378	181.9384017097198	139.14636060948874	178.86207818478667	118.00182852634057	175.19609949923222	152.41581559909508	84.97272839322552	82.41394599942372	89.7432253078431	50.457022793547615	99.65208339001138	68.2541416521682
R2frame163	97.92195995733502	68.65767595461138	91.65794472034439	74.5563591808121	101.30224320925105	73.16610493476016	83.14832256309052	82.33825358372559	222.29613925090436	143.9195456016382	188.057932984236	141.70779327001532	172.12551904661353	118.25854937190425	163.98825566316182	166.14023978151747	88.80634569433104	69.70398190230264	84.3697721485062	44.1501036988953	85.3338903982193	66.81492275322674
R2frame164	105.51627417016289	75.21883130760577	88.8299168425944	78.43285363890008	97.36418870828199	73.69055711979874	83.66176328120673	71.39213490283942	232.5032220360539	136.3211210026065	175.80713147878683	134.80224299695402	166.09836244977842	128.4434780336119	172.75663944100606	160.97424711983572	77.63384526256063	74.47387751484862	98.1923567216364	45.113859644164044	103.6975991884119	67.16405680439823
R2frame165	112.19587109120815	69.4405033018907	89.26379217332162	84.05015786510594	107.25443271941607	74.27140123648879	83.7189857781939	79.0269889276111	205.47795096238045	142.596328549678	180.25861962266723	121.77027950884448	179.1639159268261	121.67595426570549	171.26391123260825	160.58714752944599	87.52752557372487	74.43864077369194	85.2541118943266	50.08418256260263	84.43904988063223	72.31495848048374
R2frame166	102.77549932369622	75.44572243281678	85.69082230792141	83.67157981283273	127.5902618622972	60.47272894991906	84.23862215459751	75.4669039131231	228.36081806519732	144.52382215884265	160.88454055719365	120.65931937578661	172.27871517463467	118.77237359048016	167.9131485130203	155.9282141832271	88.39490577680513	65.850953375334	76.5556396962028	49.36748345563052	106.02985591536373	79.05118346037042
R2frame167	90.48475125349104	71.55143045126059	86.65041609981083	73.93480960647364	67.62684955217696	65.92554806983492	84.27422348279468	84.29395464640689	206.9963782690766	147.7441969597439	160.12256864054947	130.0327639648763	185.34045624391626	117.82119527274557	163.48836117850445	158.44574138809452	90.41624023410643	71.30613325359404	79.66225953135046	50.56286347083034	84.52458939402686	72.89830003175544
R2frame168	94.24186905524155	71.49322227660436	97.04300424411699	69.85817850824179	111.17977936556701	70.00593892794188	82.74599516062311	76.86929799671663	182.19232663887152	144.80724913978906	143.7729268195927	130.4355967145515	186.18256085017802	113.94071789445584	168.9166469594748	152.33600315054542	89.97548368108174	71.39189147448346	87.14967603359865	66.86466488955195	93.46928014743037	89.30904503970937
R2frame169	102.45964436194251	78.21848893636505	93.70601504716727	78.48843495676347	100.64860503358982	82.28539705456274	86.93735783958022	82.34668447884131	181.67095908741456	138.4861946427627	157.96020360024977	120.58363793253908	176.22164187496503	113.41631183772357	165.1638550533571	150.5579992801881	94.17554679163497	71.81376461973636	87.01594966970227	59.88271359440629	85.23147985726987	75.90458413064745
R2frame170	90.979733942564	64.90078304533466	93.84556572721296	77.16274556336536	95.73045737313808	64.3276868784769	84.60028763882278	73.8440613998724	197.52751767565394	145.49208726676545	158.31826567936045	147.82098718779838	181.7871201463082	120.6836716975341	172.2314561648563	152.60858382546627	82.86301941505852	81.93400245135851	85.5311352625246	54.83499672088725	84.27212622204654	73.26832067830506
R2frame171	94.47142166237307	66.52753720996546	94.30995577351379	72.09922804629277	79.9601198524073	73.46971724936265	83.91390936758273	81.05355570661027	211.94489485329748	140.3461343434664	185.51612330724026	123.3131039157984	186.76474310063514	115.69236718657287	164.8605642410215	156.1692277723343	81.87674303950472	70.09933946766176	80.04323430450617	58.613930734654076	104.22533117520732	67.49229258524996
R2frame172	92.13994198525252	72.76337337259103	99.49695405620714	87.09648115333847	77.80915058212715	74.47738053768592	86.89071575656047	79.52395749433688	201.10463906169122	147.35063639277345	169.13908147618906	126.27913006057607	183.89412419194508	116.69736760346866	170.96884434971838	160.41315249087558	78.65460890810384	67.6350605340676	88.32251156092359	55.73212716189604	108.56369570304241	74.51087077212749
R2frame173	99.79892660882226	70.17665808060438	90.6353914914285	77.31474909533783	84.51347791448548	70.2959128445567	85.06176763085145	77.9834077480438	186.60410773754936	135.38766618863923	173.6858561156879	119.6894208506702	189.42595073074708	107.52527752466841	175.5802422585133	163.97384609693972	86.67119355033091	77.8027863177707	84.15786075380906	69.23896437429678	82.96987637144547	66.63139515335996
R2frame174	96.22186859459225	81.44976942619132	88.71449047473872	65.50728604512264	111.23145635661211	77.5659982760115	84.02566548704363	78.24428658451959	185.36061207191273	132.9658986587595	145.02652388251872	126.04305278753854	191.14156452251873	105.38934895323109	177.1924926128078	154.72659009943928	83.55036797467963	71.05552370728708	88.62134456145978	53.18346405179707	91.06979977446677	54.550104968147906
R2frame175	106.77534182949206	70.27754394072953	85.1334652132867	65.85569273618606	98.10004765116886	69.03528725378385	85.99379724118455	79.15198456953246	202.98634801073553	144.64020462480852	167.37860542723513	139.98552084552958	172.55676006917778	110.05558130210011	169.0209452535684	160.1019633138572	83.36934080958329	69.88448733375857	88.94049441722936	60.16621023353518	97.84856674116155	72.31060052825626
R2frame176	95.77810357127012	75.0688224045625	91.8787541063206	76.01185107563198	95.26309154641832	72.74429020820584	87.0498423616691	80.6067984873064	217.39719339781027	152.70208751382987	150.75720153643888	134.91389171962308	180.70506035204923	114.09545991512657	175.21776584031372	159.58504632715005	79.53560426365655	76.73567449473924	84.92071595617782	42.5846429365629	82.04555483378714	60.17153866918888
R2frame177	92.25978505978067	75.13397602587051	75.57883752342066	66.1068648970236	107.94460369172573	74.97120768944636	87.18079717942783	83.85458866964106	201.44045418297677	151.99527910855852	172.29623574436872	121.40004168828723	187.62624487179545	116.5523324339869	167.79109441612025	157.60904490548012	81.34189856349585	69.29013390870773	89.29508031461513	62.36363348796957	81.09270926528006	60.01470958101651
R2frame178	87.65761503961562	61.61075896585044	71.73661158246918	68.21282933389782	109.29652382441013	68.47383021904304	87.31245119687448	78.27256111991754	216.66955791760077	143.54004996323263	152.21467388951112	133.44658208777813	175.0195172006169	118.48883968484286	168.2408890705001	152.4471262810773	80.48562523561043	74.59283223918132	84.72874013193879	52.18996432073927	112.33233352899478	59.97681063921663
R2frame179	95.44433725995027	72.44188713968342	86.70810708048802	74.20201390467348	89.51999824628308	66.45042182631393	90.44491499399079	82.05812914029485	177.27929563743504	128.53986070735607	145.5807053340382	136.11417773486548	173.30800635911731	117.54258728710714	168.51152677893032	158.1651681712529	95.04832387725259	60.43522285536853	92.837643570053	49.041877881763874	86.11652632551888	75.98398249609912
R2frame180	102.5624239042078	66.16504175867027	90.8843471027437	66.14970021045828	86.67875296055097	71.57487322409641	90.14503949337863	89.05332460543207	200.96321399152575	139.7863243799878	152.4667484377393	126.88930033656081	172.20636445628602	109.39307868490694	169.33570141006757	166.40506023367087	82.4689677545868	74.96798664641757	86.9127019782514	51.52885935826997	89.63771009811822	72.40554912108597
R2frame181	84.53194146650165	70.38536390721588	86.34176487085472	75.95812622706346	104.97425298917749	64.38633780075635	92.32036876732269	83.38358482013825	194.45016104282723	142.1920081485311	182.68257610729435	121.75024765595667	184.5310064100044	119.18195922021381	169.44741839601818	157.84116303792737	91.76444969680705	79.46226150696235	84.8533146054631	48.978695833270514	90.42292683436636	69.09610211371724
R2frame182	86.79104880477847	69.85894040158954	82.95192730434903	63.218280332461916	118.48423623395989	73.13647653816984	89.69924612326227	83.84359778487692	236.0796128529648	132.93268759943533	181.65334008752328	133.5290494685402	182.59596906096675	124.0759363468925	169.36860755096544	153.81427360234102	79.73135607985208	63.348981370588376	102.2378125510824	60.635182406241725	97.32382007240152	74.1902991086877
R2frame183	85.2193767536178	67.10575156641671	76.51920353656857	69.10727359015364	92.0720521903023	60.10036067989925	82.66656057463545	80.14183869494484	233.82153676100108	138.9614834007639	156.97173541648598	121.69411231935833	174.47736653647547	111.99242671665554	154.6005784516961	156.76743859073002	86.6135771206803	75.68016982356151	78.60385426507044	55.29809472233964	85.31860210478926	83.44384881425819
R2frame184	89.7197139483177	74.82587809271529	95.82582773028228	72.62205244735367	97.39389958362501	69.49143528341192	83.99887908901772	80.10825344424137	211.38451768183248	130.3944790721999	158.08031203904085	105.90971094012093	200.43870970608225	116.60023519863128	164.31835436043858	153.0110178656456	80.4146821816185	79.22747013682331	93.06122642341285	62.23825986088837	90.96534552306908	83.47613595525819
R2frame185	96.94156822635681	72.28150812171414	98.5657188968523	77.30412616278237	81.65272218774388	68.0962863814765	86.1155527133715	92.82370157060119	196.52152097894842	140.57693213059	172.54267757960906	131.09712571974003	153.00120595765853	122.74730242354846	182.18846807020074	157.9011184794297	85.55182469476696	78.55322730565278	75.42463592158391	48.073129060576	85.61880126063075	72.66322652272575
R2frame186	96.83749549533498	70.59132036762355	119.19816280642243	66.16618054925203	72.11898804275778	67.13335615164017	85.69366567236585	87.29090015226981	179.79396122246266	132.85407688862202	167.98881034602243	148.5260331819216	165.92311736040162	114.9973113401948	175.2159212186204	160.256369828591	92.50299466964645	68.05811505517444	80.95231600455807	45.833652094749596	81.41063278656365	93.0795969629525
R2frame187	89.97036111972307	63.65234432106751	91.95177618661256	61.79669347934479	64.75800340273237	76.27450763671037	89.77585880162773	76.78341431386971	208.61696900538004	132.3384686498327	159.54347376313504	117.13673229372976	188.04840846643137	120.17257933391352	177.5422780305788	150.2067580589604	90.41975700435003	73.33926530495398	79.74328770788905	61.536492494713265	97.10383779327272	84.94925156088175
R2frame188	96.4793391875103	70.73235821224961	94.52811439243116	75.89016159406195	88.70263308511446	74.33988478334183	84.01172886692694	77.28345737973926	186.71556869271572	143.2295139902933	159.61636803681697	134.5584933573628	182.54862080987448	119.17426886545582	168.81343495134817	156.1674055074075	80.3167372105119	71.43718726943149	78.35952797237678	47.68484823312713	86.50003586573214	74.37082128597426
R2frame189	88.58343562993534	65.93212362848095	113.40348738676637	68.9914965671443	82.40795402007899	80.76476859308093	89.07191312924232	73.91968404245198	172.8210091680235	137.55053691131175	170.0654373669182	119.89693739446585	179.7088946232429	121.50819389928158	171.7171490662797	164.9570315456921	77.44170285753546	69.57728285813558	83.03408381156423	44.715088861107404	82.23584279969722	56.020106035491025
R2frame190	88.62393766034917	70.14659068496353	109.60519474573996	73.79122066270777	106.79094045684238	71.97792298750034	84.24897518861569	77.62194898938556	186.36362958461052	146.24285398068332	152.0739250085618	130.7101240909695	176.4287178739403	113.29986620181555	179.68965032726868	164.27292690835318	86.33205150591134	71.15225665586145	76.57936142817601	55.19750743355847	89.58736851687237	67.4461806996546
R2frame191	85.40964895476608	68.16533392887479	83.91131303536686	60.2604052102802	103.73487473980997	76.19638749027362	89.6518389383525	77.46387137018864	197.04177724132816	144.80490473026322	167.52347956452763	132.12747295640352	193.69171273856438	113.88679649083747	164.91563024752017	163.01080917340454	78.70300861237305	74.0652316376316	105.92855744594104	61.58676538258662	101.4149493389717	62.106756366638265
R2frame192	86.50737691413711	60.89391052451543	91.03621077715238	74.63619412502636	107.45916032744044	72.10549334791096	85.75710044016859	80.24007453736748	214.00921991391758	139.02765592634674	162.5381154447712	137.74734830103276	186.48348753727322	127.3914004015118	176.86338692277178	156.18186583783518	88.00756205490228	65.89014673274534	99.26198646467805	61.4031043649931	87.76029136295558	73.15934494677843
R2frame193	96.41797078513675	65.99706460372697	107.81996817290737	71.30965209959594	90.02225858335746	60.47920636749581	81.8936340459185	74.25806638625278	220.13804718881028	135.4311615455599	151.4050364546396	125.64050645181004	189.34567642436858	123.65346323371497	168.16442019883772	153.82517634947797	81.87032941508525	77.4306916677757	85.00260828135168	61.152599864823486	100.84744348793272	77.51630493994122
R2frame194	93.02307129476344	75.09488130615722	106.61883287979244	74.25633520518323	77.13113501966711	77.60797933224197	86.61723499069598	74.83770646104914	171.17333511520803	142.66709445144642	171.41704279710083	111.76471133412633	203.9038626194003	126.96144170258218	172.2155975316875	165.3752820787326	80.9191381860915	74.64375448980468	83.89144977638065	47.868381286772546	107.04407888439479	76.80371135555598
R2frame195	86.5784089220984	78.98914969635966	116.64071620287385	74.52336378842193	83.93141638578724	76.26691887312019	83.9670007905755	78.44892431017792	226.93991665657077	141.1016378783296	135.97201351851788	119.13071974906816	173.36028605456153	118.61580519348465	170.58539115057835	161.28969147990807	78.30455632458768	62.37170467253766	85.655751288542	61.03428650853937	94.11988309377284	65.16167335560579
R2frame196	95.23693955162666	75.66455706414423	90.70855060741707	70.62213307668111	96.84549145778549	76.836586067266	87.22468627214286	80.68432109800048	190.13542013945053	139.77476840501765	169.6380213413269	132.49553170814775	191.06333585440305	118.11153806633547	176.57714865999534	154.133811997528	84.35382795156215	75.57412903964591	80.59421161943447	55.2125401100475	100.39441195323333	59.08119470257096
R2frame197	89.2034642269092	75.58370740544822	95.89422914556127	73.02448953186706	92.87780546929002	62.74002495917353	86.70589058937728	74.62404456435641	197.54616216037277	152.59495882820983	152.65521820593824	125.71023397182722	181.22097398015228	124.57107486065182	169.01383908483163	164.15220156303337	79.24997711072844	81.40881720392467	99.30410201778841	60.266694096544434	118.43831442705552	52.347989929538784
R2frame198	101.88952875115373	72.02729394758364	104.9009152096386	69.11516682039063	98.37008881913373	73.36576208111727	88.34876265726109	77.49373778779744	195.98898143820117	150.23225870553435	174.92626375585075	125.27894352523784	197.81752391404257	125.21989411273518	170.1807854562004	167.57332542984838	84.2596764288601	65.81999136956125	89.29980800337628	45.63519692926508	84.03535804852868	80.82972298438578
R2frame199	89.37490981552817	68.52191911124373	100.6915443101777	68.32899046483297	78.58579332057752	70.23995897331434	87.04839186425232	78.13305365294651	227.58423762328957	145.6093484681301	178.0137442640755	110.32975596532238	196.2005162696984	126.30883549403556	170.82388382426538	161.66052015989976	76.72302670051124	72.70699457068935	85.80148398329953	66.434662490203	92.02113581762949	77.10689458568649
R2frame200	96.65969102838899	67.5791865083254	111.67239145266224	75.24342950081514	118.37621925819408	72.43441195138885	85.13748192213757	81.17051238979235	218.7760155727575	140.8993341859058	153.87597382141513	115.85825540422464	192.77026002644837	130.38816633791808	161.16172661385568	155.73964070737463	88.12092743068749	65.86735469833829	89.76963569841205	60.91535884506047	90.20926347707538	66.66891375874806
R3frame1	90.17253408972897	77.1227472930464	93.77689845276676	79.71645081332774	89.91387493780887	71.75304840315835	87.78087601502625	84.88773746967249	159.81507773625302	142.56137973984477	196.99823927831898	139.6894012609202	165.6168285212022	130.1176436586207	165.01582976184753	159.02268938775666	85.6652900506323	76.89743897847225	101.7742105148184	86.72729784119562	97.21774499116005	88.54139014965476
R3frame2	88.40378236155381	80.3465745102	88.88004253302822	74.39199602974232	90.76928628267619	80.61875467606926	87.84263992109886	79.2698027387023	165.37485747776958	153.5308386373808	198.84597654275214	142.17463689104198	196.22633757943538	142.06576004315463	178.03547594433192	162.76037924375638	72.95257729621797	76.88989924476945	81.55319460189705	85.41057511259157	71.5436738643647	77.53543798707149
R3frame3	86.41317422684136	75.37045337736522	100.66346569093828	74.01116417916204	86.96503196619572	90.73279110617729	89.29567476672277	75.80111885486156	172.05867714520258	162.17747042844115	174.22135947182272	160.9083948231971	185.19658102785388	149.71715856685316	176.86607594255597	158.75966764225623	91.86004253020333	80.39833331083165	88.12626901567367	65.6383916162406	84.19560431963464	81.91977059845078
R3frame4	90.80792125050374	77.35590001547372	112.40688764134075	73.59153545547645	87.58420336828067	76.45824345930599	88.25464750625915	77.58630459379619	169.67118778415264	158.14341406619997	182.1592235557323	152.91838806645612	188.9159389418905	133.20057441631897	160.42155394692767	163.0628273359177	92.25665212439534	88.11995267021184	79.36421022032653	79.3680280694783	86.88584062496467	77.2648457571518
R3frame5	89.18587672019225	78.3032879284274	85.23568377048001	79.2996429396614	82.78379063555785	78.30452899147214	73.30947949986859	74.86330005119166	183.59426138289885	157.57213179041247	156.3474184056542	153.23168519088804	200.38106095654916	164.522756213361	175.8135719426375	161.854140821558	88.79998944180049	78.5288484307098	90.41658962380073	91.92876261571668	83.6596189388147	80.3841812766824
R3frame6	77.943979993847	75.82145225562334	88.39206875422849	78.8144423589354	80.40480171654976	79.56338924219972	88.3388574674786	87.86490566947187	170.9411139242844	137.58417785691847	161.6342286353006	146.9843619489398	150.3940124909475	143.37715850615353	167.70476219911126	154.02983483572666	101.03133269134213	68.99024534659432	81.35571800143431	82.25740055566287	91.93875218596257	67.64095776589406
R3frame7	80.83911635224284	73.67000374813483	95.9507199438477	61.35324413031359	86.11512153859896	83.81359397331713	87.32865321347138	87.119451768576	151.35402201015972	154.78004753124713	164.7600938564416	132.54354976113459	205.64974584342386	126.87936931918242	178.48834648816458	163.69498441056479	99.42470358972643	76.803916985961	90.52424820452313	94.91987598621348	91.80815896545587	81.82896557453986
R3frame8	103.47603156309798	75.26582564977842	87.52390931179421	74.01764005422572	93.92848289626441	77.82761979202841	92.31427104148858	82.71441333891507	174.86557584337683	155.43176997616527	154.30875563616743	141.5230553390477	193.98091865105778	144.16548231134684	176.70562228001083	163.48598222024435	91.32033636375849	80.28153100352938	86.02287695738985	94.5864261453417	84.86027895803693	83.94514512021142
R3frame9	90.84006976584267	76.13864220758971	76.38982112609003	73.53917366748732	75.02315439101012	73.66705220151476	86.0119819128355	91.58188594298161	168.28557433209318	147.8492673276147	166.62567231722605	153.31677964244577	176.64762253766568	141.25365659195108	162.98001040633628	158.53738436350534	93.10755846331486	73.22300361316589	95.21837427156127	77.65072430623695	79.98994223824292	79.89140676761916
R3frame10	93.23715829612921	76.44132055097394	87.69109539934914	72.61884987773743	79.12586573612842	78.02995817511675	90.96836381812254	83.40177286835427	177.70758707230533	136.16956330888368	173.7755816185581	132.56612199437754	166.66711610301553	170.38802003751476	175.04260225594916	155.76737297567513	97.77850918044426	77.55975138639423	91.38582371860426	81.60478683511381	88.21989495135801	65.13871160587325
R3frame11	79.24034315659263	76.32267163366569	86.34393610189827	68.03736512655489	76.38939801305956	86.00098334912776	78.48586514094573	72.68774803982635	169.62016949661654	143.30492126979925	170.214210980625	130.22190377062245	184.3199502195918	163.6309616616444	174.7065384659319	158.32395686798662	94.35512634531088	79.43020176190495	86.6919025146659	81.5264166438886	94.99230750783313	77.0563349883983
R3frame12	84.20272512221747	75.46105855529422	82.77299152195168	68.7817486134122	94.75612106478238	85.81721408870378	84.43689385571327	82.79824525581125	159.87727540152628	154.0321423644077	156.29356034839935	151.91116225996737	178.8296748443247	139.82336736538147	174.88900257458153	158.3208000425797	83.66312497026695	81.97637372324772	98.3600749576039	86.7953734719549	93.03816334152488	72.69084871861614
R3frame13	84.41614213717288	67.45682981339866	87.58421263966862	69.84264101023018	79.44860185335068	69.85445622795685	91.36422408783628	77.22110261190306	166.75382940664903	144.76824960443528	151.94890803301476	143.48047214248064	184.33305796963162	143.08081947845648	168.0067517723744	164.4257121774667	72.94775417241813	68.91659800765024	82.2912788070476	68.38494699827615	90.62719242855556	68.49277748529501
R3frame14	88.14034077294137	67.48717118004491	89.70159241174835	74.3509567735141	80.38890867533064	88.44964520330981	91.6668081538865	84.44455562496842	160.79637503692732	138.89814813439526	162.2359198224317	148.40418924079688	169.5717205170858	145.1606586612829	165.84591409295416	157.6830884358666	82.95017263136343	72.59938285828788	98.0577842440098	74.84405693848251	78.49460601941018	67.94113113398599
R3frame15	93.93169640655898	81.03271289784861	91.98568684485389	80.48890918579767	88.12100094728173	84.79011161095065	82.68016750053187	76.75202428740648	170.7222617736167	144.63541118508925	174.76161057168102	137.5614073903706	178.07534946828673	137.0580502155609	167.69864227771896	165.71831634450214	80.54849197023472	71.24175535151318	81.66453536130942	87.66441080272915	88.26598441889686	68.09700763525149
R3frame16	88.19562500316106	76.13139354091848	101.37029099492304	69.36658893616591	96.2833445100315	84.61039458781087	79.23650172349308	79.76991965643529	151.736697586403	150.55269119236766	161.4734890525052	146.4023252815552	165.63671899765203	125.80309797604362	168.13329683082273	162.17769299616927	92.3222008182165	75.92552411616293	92.74246737545504	88.20537560237206	86.11735578858406	75.51149895464367
R3frame17	85.70750803241005	77.24426972810878	84.53952349460387	57.766915476790494	82.28076778554612	86.65752610478548	84.2765497492371	83.924620250629	167.07994326477757	147.25848642430276	177.30590513332814	145.60289291017776	137.44896080837236	129.0704509831581	164.9085497263411	162.54463817497071	107.97617750247099	66.00893253242515	105.00259735097838	87.97571265751843	83.8812684665785	67.42214307422745
R3frame18	80.57135372483594	68.53331312453032	94.10104065179965	73.56775430439058	72.93615771043861	79.5952062052944	89.24641187549601	82.92870823199169	182.48493732339506	159.93966224593473	165.11479656245626	147.66713886473002	177.0811547339449	123.59987847258078	167.518261062252	171.10507123881825	94.12500458347377	74.62048571019761	95.62432314548984	88.56397934853864	87.57085796254184	71.33925792017904
R3frame19	96.72239662660121	74.74699706312732	90.83467421788973	62.96520319751256	98.41217173649109	72.61782656326454	86.29302142934691	78.77448870505631	157.6829623465544	154.66653177434867	160.8508783622708	142.03416925792678	173.28183686041888	130.4367602116536	168.15102309400922	158.08561905375615	88.96093760804975	74.37022565011043	99.21051316052566	84.88642966847742	112.85354211818566	66.70900437066962
R3frame20	84.29764175527848	76.18592200078322	97.34353055676479	94.4352908997932	87.10690204886541	77.17491316474955	80.56913190055724	83.84532245892606	159.0668512084717	159.90286314852338	157.96974200612974	132.36827396872394	173.51220467580518	119.37386966822562	168.52373478908996	155.84128501140574	88.8816831098517	72.78508299691227	90.01484911858897	85.46198804121343	89.17201118169443	73.2708532013564
R3frame21	95.72963898527159	69.88055003395894	84.1931070086996	68.3317209051484	93.08389654099948	74.81545594434768	83.56703082149812	81.80282756476045	179.9997777071959	139.87487925229863	168.74763494714273	132.39690370380046	156.71069580324203	150.86250723911715	164.87663937884082	155.74371283592205	89.68050145965493	66.69703813930425	99.80251537867784	86.8092705991421	90.63236724554676	74.26285313461676
R3frame22	90.8217434626384	75.75186237187421	90.14816492833307	85.84790337208698	71.73809042025016	79.26872355094991	95.3330513075719	73.28567117887633	169.62999988021653	164.7485150436554	179.8802274616228	139.6428254288543	151.02630985310248	128.20555960396194	172.96437423700348	163.80152665257322	80.30855928202669	72.86245605319671	88.4450297475138	78.07458793259742	91.14769787592039	83.59108204839715
R3frame23	101.87629807407546	75.43409492847073	82.4130433557067	82.29831243487625	81.53260557419935	79.66459264485292	89.07318034611713	87.20759653632825	168.22580520979724	161.3519221888334	143.72859369326883	142.02212817209553	174.96389687293944	133.1552477906598	167.5555394877058	154.8848706934116	79.61475380889158	59.65806791919577	103.57880555316537	76.68829654535298	78.50355074744597	60.33738348821816
R3frame24	84.30994801503206	69.91028032134714	94.88516560018073	90.89396154087731	99.1473264193733	78.71359322639438	89.92536234889015	82.6552293209126	158.36667376699174	146.91976313339077	172.66758498471276	137.4301834282899	148.29634631869874	124.62408594968362	176.9126085120228	161.50598822832907	92.8649254748811	67.22989351809224	99.83245484802444	72.48576814817764	89.19694695833492	65.66313509007405
R3frame25	98.7559693524401	83.26769913844873	77.28968453784371	83.69727238666276	83.60398620493767	77.25652385758765	93.01859907764626	81.84560346398665	165.77357999300173	169.51256942695358	168.18676965427713	144.2210437769461	157.87868676241098	141.66605818883522	163.10164962239668	165.34577378871992	87.88178010725564	70.38010407054104	97.73422552046021	76.33002590463893	101.08781521528724	66.18349980269872
R3frame26	97.55115634194831	75.64739482321602	85.37570767292982	83.41639169221995	90.07271281580178	77.95113270598593	92.24852818159103	74.01234785369836	172.79100837249746	146.61441274813367	151.9056379552217	135.68012866678077	159.77923131265135	119.9281776452844	168.05264124983253	160.09503154620714	85.82711907628405	66.05663865522267	97.68500552414294	69.04313990597907	94.18691166763283	55.65065866564279
R3frame27	82.13202610445306	73.29293525251731	79.57771085304995	94.98495580301363	89.91059207134158	75.2344774082803	83.8909730878477	81.4582887899007	154.2100931477095	150.37908686464155	168.64914017313572	142.985531988098	179.2039831224753	142.1831526859309	160.34976835330065	163.336921852537	85.66928642928703	71.64832599456071	117.27759548528917	70.29790366203743	90.00577466119424	74.62236795393945
R3frame28	94.37793837302122	75.82616091398661	88.85010385515324	87.64670773276553	86.66465120600361	75.15578183861138	83.51924583415665	78.01543547833738	182.6653709144398	152.95509760821972	158.65815572119593	130.3105079520406	178.01244673160275	131.15665637038555	165.51049016896474	163.0324109208325	86.98856586292506	68.7525572152018	87.17338958897696	56.924428612144006	101.7177816622009	56.25112056161625
R3frame29	74.00186428780182	68.85665112525311	83.67413252718327	84.71964117336196	107.26739032291353	84.36939452911042	91.39105589584628	74.05068430546915	190.3845399938663	144.28342121042385	165.71280857474056	132.21178017781304	181.45100461524163	145.4017244938251	173.0695498437135	158.5290293809006	98.12068593369307	72.61748184249745	92.01278615123994	58.94511716116621	94.1929051448716	69.53384933886518
R3frame30	82.61955561191085	69.10341761711788	90.87344794904838	72.0022332820515	98.29724378859149	85.23980810273402	84.34411380966705	75.97132835958637	186.20072203582123	147.34229002335672	163.34991262241059	138.21172914933487	175.14989288520886	155.78736985059547	166.15806001392477	157.07879757128396	82.985157962063	66.86022441447203	97.73635419770615	64.48731144827767	106.08545708985672	60.961356538956686
R3frame31	79.52651611620735	72.28008114226469	96.29927736362387	77.95640924064872	87.44002154920538	79.46087258446867	88.04809429611281	86.75906124795242	175.53221584633735	158.06372935859025	167.30778969622392	137.91594393262798	175.60532663728029	128.65379246499705	166.96145949618966	164.98583080625843	94.28849256900371	68.97046739033206	108.8039582045722	60.53674265844058	115.19228563293876	65.34197140740922
R3frame32	86.61534883392166	61.69057973015448	97.34172698968196	70.73678079580786	95.95425524056454	79.65160405339066	89.49352314346775	83.88567118374625	166.75918128172486	144.83710739064807	164.48843363623314	139.89456337147834	188.46846271687264	140.91743140902778	177.13221515012083	163.90053370487274	104.31034387541291	66.0451375781548	96.26695726842516	64.21360232893753	96.66589132332327	75.34261573545054
R3frame33	86.82974627578973	63.57731404873474	89.85483628440511	90.0224129635964	93.28607320195007	85.0518122008102	87.5946405350495	85.29495781420913	171.75314523518938	146.2265541239135	149.29759704377648	133.74406210502872	182.73765946614026	145.96427113993892	176.66856715888292	156.3988964946682	84.79860910731792	68.64170195616391	103.2068349643573	54.41276509684075	115.48946125833976	71.23913101460573
R3frame34	98.72150000970669	72.94618057077044	83.01022603049717	85.44868473939343	103.66312066642996	75.5233138058637	85.56077602950018	80.739042516202	163.52238169570344	144.16542685367966	162.57640469094648	133.55189118639524	167.0751579090757	137.7955780066735	174.46105848301747	150.88981656988506	92.12094201534173	69.23078205154904	95.39129301036695	81.72351267094231	112.49576761361196	57.7677450669037
R3frame35	90.10061578996027	69.19019489129049	93.83150878387491	83.48557394223249	112.46147761919217	80.77902702087987	84.06492290786815	76.7217080431474	180.74194764032882	153.67555133889837	173.8861726595042	145.18984775668687	179.69657202597708	136.95600665362787	170.96589871694596	157.17350430152294	78.70160622249698	77.55757191860386	120.20047261731766	74.94670170356538	96.191935201629	68.14062239022766
R3frame36	101.76330418526652	72.07655916454314	87.0052877140347	83.83437799143613	94.56703443884841	80.07359650563201	85.20034523166588	78.50511383048084	167.51482313458243	145.2759346547656	159.91771610248168	138.01743868702385	170.98743117722404	133.52875793675597	176.51959177612477	167.25680483552952	100.15310364012213	77.82185487745139	112.94587401144072	73.86641727504433	100.44790424415801	55.171173823443084
R3frame37	93.03975592925201	73.57531347975296	85.27138562035245	91.96096623507422	89.88992870370298	76.8193778887879	87.59835498264212	73.27247891268506	182.03605927972862	143.4247662539165	150.00220483143826	139.48704228442378	126.83042480514983	126.27082840231232	162.5196022731483	159.73569461049493	82.2922525977708	73.28071075252313	101.57315900224162	72.95990622877602	98.73218872761014	66.96113677027991
R3frame38	89.03752443315646	71.27652514039018	93.75011844937427	80.96269259297533	93.57893313437101	80.24859786451145	84.80698023444683	86.6024425595076	184.87382686874918	147.0959034000738	163.0323183803709	136.23224730107637	172.89350970278477	134.64979265646022	178.01787675552282	163.319389840718	87.26503277737095	85.1875609918553	103.9745740131281	67.79889761149641	99.20940041300999	67.3675881438722
R3frame39	95.29882518773533	71.5641848321196	82.45188102808042	91.09464969783598	107.76295716757154	83.99488214185425	90.46338745004405	75.57142006460319	152.4334264918797	146.73880954669383	175.42312005057286	145.89734800705807	149.41799204989894	133.87065606069916	173.222786943531	161.9899851742929	84.52668497565236	70.5008952083558	117.55431779783147	80.10852622386683	93.81948480126705	67.43739137198396
R3frame40	92.77475977903484	67.9291932867905	88.74984580459336	76.6849412199739	102.17298532725196	71.88052014729304	89.40768315401709	78.4301403649443	186.50711883654333	147.3321244869661	163.34289128049866	131.83426727893178	153.43955315992807	125.13353976203392	164.22374525879653	156.74138469352198	89.55056631958992	74.32330577838806	103.5028344610828	77.80103267121974	99.98169097062296	76.57149846796142
R3frame41	95.91521241460617	78.31664424045613	88.51763310323649	100.40874956507301	99.742468205927	73.95439264675218	90.07278692131246	82.74815755726665	174.4363895255603	153.16311476002878	173.88567877192037	135.81520492521952	172.29345623843292	119.69335859829842	166.2748091821555	160.9575000601461	81.8064371013454	79.25631710739769	122.72363702643779	68.86553359933065	92.97572299614781	59.82807237336077
R3frame42	84.90371943926087	67.61379639032735	86.49133670154482	81.18051213900712	88.31321010710533	67.56906704950617	85.20414387288938	80.24893614745281	170.46545601181313	149.65472924642208	154.63089532577214	142.32060052716912	137.8366638207632	127.09175206184592	171.28099656612775	152.49665104204476	86.7735575501621	76.2810629955356	129.6582672648782	56.0726339108911	94.19638630421684	64.59317267653906
R3frame43	101.53785593055414	74.01817946631175	104.41803706751602	87.05930936693157	83.27967268074691	83.31866293317734	86.88860502492287	77.37148469581444	180.5990400321288	145.97756096334606	174.95508378858878	129.09253946405178	133.62910329883775	144.73786331368262	162.96478984721625	159.2401229527609	94.09216598566158	65.9581668580574	101.90120321753719	68.69437248261688	114.15653239206864	63.44200973433352
R3frame44	91.62143482323845	70.03651523590842	90.20599734550981	86.43847518244509	105.23952719401943	78.79848885219812	86.47572633549954	73.68930711828477	173.7143447607862	154.11369900297157	166.1206011549905	131.64779993124444	194.56460202730267	122.60379417752787	172.88904542122447	160.41143674521425	88.08862879992316	80.2709172946297	94.89208592020665	67.44711821659656	95.04578390147599	72.35729637875104
R3frame45	92.42523480300146	69.5927295514313	102.73428797929274	79.6093142948102	107.18472506971679	76.68153653761938	89.41631468929475	77.06008687865108	172.0667551280603	146.08424630675518	164.13991651059825	145.76179764652107	174.25237416168767	123.84236883944159	173.12731468565335	154.5165250226753	89.17545977933106	82.53077619770801	108.67981520412316	64.7783789215871	83.60549609102549	61.48779388912128
R3frame46	111.58307880426598	60.04633115407071	107.80598819859354	86.04061309414362	103.13580719340813	71.28594037112853	89.43551372076956	77.20597886273396	164.7657207012012	148.61008177790967	168.19964868150035	145.17941118837905	155.94818844376093	124.88354636422567	166.11059971577902	157.99108513655273	103.22439171222007	78.62878144212749	113.66263048586663	66.80029739001168	73.47702437937257	54.79687412263765
R3frame47	108.66497094213152	76.44243856422744	102.94763370577347	85.49463630643284	93.34847905914714	85.89703403411156	84.04362745242116	73.03120910440569	158.54538749593814	145.4631783200647	160.2961480557381	131.67685537957598	162.3821503980654	123.43602280684705	168.7910074349889	159.45461115932378	74.26097065900211	76.757944956988	107.72898916606009	76.89775433894053	97.87802690783548	59.82594243350702
R3frame48	88.38773491021836	72.22275918619363	98.40048582105395	92.35730955441828	82.88205713775574	75.87734867839146	90.0790630292093	77.84829066206085	166.2459074233962	143.2356672109488	166.8945482205268	134.80419036288976	146.4464457271706	123.4081594709687	165.88683650029463	163.29196680301803	86.86828897220154	77.96378053912949	101.55165789746648	57.77148826630618	79.21393948409316	61.02257178742112
R3frame49	104.20987138503682	70.0538974074108	96.73819140757733	78.5071127143706	87.26457558443366	75.1870806465951	82.42370406547815	79.15256422298589	166.94395931065273	150.1655860075122	172.55109693441386	138.41740339635297	149.9337201623724	133.70786409116096	164.58685386063124	157.4229302222271	92.525703904978	77.82215199918916	114.07859546303978	58.913027636467085	93.04692666693572	56.940792193770264
R3frame50	104.80151574244091	76.90753041988883	105.42167098446596	78.61881202395878	98.15912097574694	71.51994466248424	95.22891890120773	79.26405306823472	195.28951460324492	143.83456499413933	168.55162185296808	133.13038534529457	142.3233494791254	155.97421846869497	169.15838019896466	161.44516976450151	89.49489284122532	82.58960253339845	135.14505778688354	70.26452452787524	99.95529382985029	74.69802046211225
R3frame51	114.13751069067703	62.850340409420035	93.99044997509107	76.00398893541973	96.23372323994866	63.25008883317224	85.98624678560901	83.54897401616462	172.17049420217603	149.34516772998563	158.73459020619435	137.13207856379609	156.1895157812347	139.66788897630965	163.77074680317594	162.14724777889722	94.18658922685876	79.91941325318649	123.23549116319754	58.59341424157584	106.16274544641341	72.145432451767
R3frame52	103.29388362490687	64.7309781160168	91.28873212202464	82.8143149903902	87.1556107379778	82.79989110091678	102.683678956967	83.64336326834118	190.30791626424642	141.6535248554641	171.15975710930164	139.44889766647242	189.09732771068536	157.4789269145963	170.29409925901356	160.52203280745925	76.02159723414663	79.23333943083676	118.00523518562355	74.38584641403334	97.74208401074395	65.3948461507423
R3frame53	105.29285258097512	70.99550321416497	89.6746518989141	79.35565778522127	86.38595102843341	86.51719900016306	84.848264244509	79.05814387160528	158.11286895050824	147.85848133453462	179.60261022121998	141.03652318946854	148.70350856584875	135.68433456067527	171.5973569699823	159.77478408806007	88.12088489868094	71.90372114145781	113.71712257873735	68.80514831835754	101.97237582823732	58.3818784276943
R3frame54	104.66530254380432	66.66189320070299	103.67849433667276	83.97366607653254	90.63086130317255	72.54554053260098	88.93038245649919	75.22444892875669	189.67296699051198	144.38612112005612	170.2211941083185	141.49793942665795	188.83384080731005	164.35096764507762	163.59708163121675	153.01759306895724	100.14867556482763	77.88711867833558	100.8664150623215	63.45151468586886	100.77011636686264	74.92384864467907
R3frame55	105.88425362843934	56.092210657397644	95.91154774272424	81.761153980376	98.8098429256104	79.36639054767329	92.25089670596294	83.01057283306481	160.44633440634723	147.99106015147484	173.83800914428508	136.94734434184303	159.57266378112095	158.28935254940436	167.9129131719435	155.67341357695014	116.61787545264887	68.04646231005249	112.32550031440965	72.44715736595165	94.56119908322671	63.03645142593599
R3frame56	108.38607960271645	64.76911381628835	94.61542404805306	70.26092858991008	90.97445967701337	71.62725341990718	86.0190446549617	81.70363170772276	160.69695105916384	151.21529401001519	173.78075525850824	134.72143587008415	184.31143359645796	139.53035119108432	167.48580362662545	161.74880881429507	89.10533794405302	81.48628987874041	116.27228059107776	66.60615592158683	93.28297738767057	61.03170740875059
R3frame57	93.08616303041019	72.01354423778653	107.32519821018913	85.66709529581131	92.41380886746572	76.33994997587477	87.5136909465468	69.03219804479646	198.7393733375547	154.27896083265202	189.07113480566784	128.42767458777652	155.86529953911273	137.51269258463518	180.90249042078347	157.31090556371225	90.57855478930213	73.16345480206655	104.54735015304962	74.4288247676313	83.93762608151938	60.341250667392465
R3frame58	98.23511100929544	70.76349486289212	106.04519171831417	80.10256603368857	78.729454921663	72.42322273724477	84.72072685491683	83.18676485965007	176.1797910763727	153.88501048260048	169.5854668085803	133.91884073096188	197.09045916560282	129.01857716764368	168.87142932783112	157.76527295437575	92.07443044040538	67.37460199858819	110.6023892243995	70.95846705284269	112.23951977372641	62.46429626372735
R3frame59	115.24544987270875	70.32828425566319	102.15220215589358	81.33903827888032	83.56924797880195	76.80925296361323	87.04340649232932	82.15978004800401	174.73996544586842	135.02149833496262	182.26714005990576	137.2569783431418	179.28066528640926	139.78309880199032	170.3238721026759	159.79606473768163	84.67443017962853	71.25712564226495	111.24868139224395	63.85966892708117	102.98625426305247	56.91533596757972
R3frame60	87.31303471130143	68.56340660415695	93.79207881468668	82.15975347307948	75.20944868179896	70.83767693135026	81.48492615651297	79.37470888782909	158.36825179662753	144.2969278834151	182.36498992856573	135.14301378275292	183.07485554478714	150.52712832655675	170.70285738576473	162.2434981893007	76.33735251636797	75.78153457330414	103.249079770243	52.67113451930643	88.98340334706927	54.05360586992124
R3frame61	100.51663037338142	71.5629752457392	81.78277411344152	95.00759118797555	78.9804751760197	76.21262159073885	82.22828348253591	85.01696526624768	176.47757060168016	149.75509218594186	167.64794185109795	134.51528829612346	176.06706972907423	138.67068469165983	168.99566749021673	152.47962660226452	89.0309573594525	74.59814866724824	108.9392360055794	70.07969007617879	103.30138779746403	62.607810540375624
R3frame62	88.24878068015764	84.6425070949037	99.11696890038444	84.5973270983004	85.55019957674759	81.49468102526681	93.76674465415824	83.93184787946244	167.29220829751407	138.6296250163083	162.0828296419892	132.08304336110243	150.10130685603096	133.3763146491742	165.01526715109193	154.34272069311575	84.4980938415837	73.7767812567663	106.64265605544438	72.64697766087835	100.4235900910139	60.06972992534092
R3frame63	90.55571764980004	76.70680628709881	98.35182134004828	84.75453462497356	84.73657181443235	78.2396610047143	81.15022641590464	80.68080232268187	167.12154385449654	148.66228549555365	201.35467116850313	139.92740115253793	173.28436152094156	113.98377436730642	170.67252866223063	157.42245177792094	89.40389347825064	75.28945972508832	98.19434685443942	75.27024449550743	106.71828210837316	53.26631039342675
R3frame64	85.85338773413872	79.20818886659069	101.873152002327	77.59338282275907	93.67694065476712	80.95898100445099	91.8686921099747	87.05413850630272	176.17014288497919	144.53401395939812	196.2561129150587	128.77716962595122	157.55334422662497	126.51538479516331	173.80404663159592	162.02042953964784	95.48462620962881	77.95855176931481	100.09485043615688	74.66066772971355	94.18576106115886	58.7707134227127
R3frame65	90.99880439657053	89.3257287669168	104.76784222287951	71.9171807125404	83.10627094166277	66.57469615105533	84.58933202640746	77.5238964255342	173.2192105940908	139.8312862622589	181.51999021950445	130.56395025843563	175.2663651750922	125.80859207364222	161.53292305114596	151.4757318935376	91.71007987929721	71.79058028731467	103.34568533998598	70.71271089398914	109.40945147004643	55.77605812778747
R3frame66	81.85948433817364	76.11078694822544	104.00900679620665	78.35778761635592	86.68340851717308	72.10047453233065	88.5741519410584	78.13161622636473	199.85590160870834	148.36655539285493	183.35317762637544	138.68041898002068	183.8988894733909	139.98932930152824	170.45253220696657	159.34923172304258	90.3969881075357	72.08171669998234	99.77991488060111	71.55104899420864	85.60349428462747	56.97288475007935
R3frame67	88.1775337737867	77.68816442750027	91.58833049451752	77.31431551615613	86.30710022731724	77.84230967322574	83.83824557168086	78.4481535164568	204.94413833507937	144.08313284896525	163.7603538516991	125.85713064756212	172.820901786181	146.50824453065715	170.78047599812197	154.11204750015912	90.34934515099184	71.01344433493598	112.15546313094444	75.3004307418746	73.10286101660367	65.57033165628529
R3frame68	94.54816335841701	81.09363718374996	103.4679321236471	85.34476785105333	81.52372695136073	82.24980982740338	82.40223144028077	79.52202122947217	162.295303246331	149.91770827188722	186.84335853975531	124.39596506274476	168.43340303447033	116.47433749985163	171.58331602857822	159.38156205964322	87.96431990555776	67.62519341643686	115.84298619903356	74.1567338675408	92.75692246958603	58.72851448148834
R3frame69	86.79766782140692	63.04885080854605	96.56997285277829	81.93452504068227	81.48248518423921	76.39027021148026	81.60140869042561	79.2506279622895	161.27133921927384	138.07566371497288	206.22064188707023	130.71124524127617	148.98905698551135	114.39412899952342	175.38611594318687	155.54606981868773	92.41593101171594	71.6323399795602	106.60147093136364	70.64542484037872	96.26543894845597	57.421924088773956
R3frame70	85.25568211748045	76.9889820854897	97.59606557892121	83.05495807152845	83.32110281354088	78.97290560772922	82.4176394069648	73.88659248748047	198.8348957797341	130.4618214742225	168.8423699789122	126.64127311586687	175.4221946180179	129.8088646652288	170.48877107968727	159.84501925618207	77.80234630497378	70.89290906222112	125.22204455972036	82.94862512534742	84.20585217693359	54.50637352643819
R3frame71	106.4812881446548	71.65396381319292	98.28783477524371	70.6221800320742	87.33877580775658	70.21402881799854	83.07509347859406	86.11562276462267	157.76922783394133	132.7978115100987	187.97630487427153	125.28817448664255	150.5729808954121	128.84611043269132	177.56182782149185	159.46489985080927	87.54983717327245	75.59932442270377	106.84266083640775	77.1069402656733	116.02738269906948	72.79318033472312
R3frame72	101.3253694625365	70.8343228413058	103.59665727894746	78.0906040850346	95.42140468448528	62.467449466579765	80.78171925471374	79.45978569359843	176.3918390353096	127.0917766031263	170.11305367605445	137.92088011500095	179.0182504276596	136.25524942264357	168.94317385067313	160.61590699696404	90.29434194519126	68.69747828020124	104.46434635138898	72.09562329137373	99.95926479240082	84.11153783685127
R3frame73	90.00765218742288	73.48213900128437	106.62888166912401	90.49434012344886	83.58840157797546	78.06743617595417	87.16850361459885	76.23139550110746	168.57643447331841	133.35173382712884	185.17039437629364	124.53327854627946	182.50560931197592	150.47632051842018	172.26173498821677	157.0855159154819	89.86375669023607	73.41734486323816	112.41447301896504	79.26441547341399	93.05980652017456	77.70270627398226
R3frame74	104.2918215606351	68.80804394800441	79.22747754533002	84.41949395274202	87.96570678662228	67.76146353304935	90.17705873668405	85.3156290540414	162.4480990845609	136.3726399232332	170.26394054481764	136.41424196164152	174.03734083930604	132.96591752650573	172.91368767578675	164.88646900169772	87.97822473548416	68.18516188428507	115.52186110893199	76.06178894179456	83.83437597443789	65.20386192024519
R3frame75	92.70667675336507	71.14907369763814	100.77905796903461	98.43372676570702	76.2035104957727	66.26457226983533	84.80972083710427	78.126239204949	173.44768130451575	135.348995733984	177.12479546139025	124.0282191843713	161.12857405181413	130.4711285353576	174.4119329956611	162.8740682016364	80.75551845468281	72.33937233934432	98.78349518460467	78.19800440981851	89.51741380349269	76.46007587618378
R3frame76	85.48771819327128	72.55759949448436	102.43526423173253	89.04737929185579	84.44432671829341	60.56758084036103	93.99213336581602	86.38967063321995	175.13770765413602	121.57009877173132	169.33742717352771	123.09145677204566	162.866523459257	132.14255032732942	164.91378361594337	159.6401711797643	81.29314800127042	70.50348566266631	116.46669261356192	66.99810272941897	92.38674368572262	65.08815161651398
R3frame77	92.42258354016373	71.83944983929682	91.5815571401493	86.38773949164766	92.3164825076926	85.92463301318772	90.12600980621346	82.7498039577331	159.58760155282894	150.29581980338386	162.49015579864428	131.1397251173193	161.33874669937222	144.175537550544	175.96853501495295	163.69743092388143	90.54306187509151	68.23803603492152	119.46876863853554	79.05256019379533	84.77123010236573	71.15697741703364
R3frame78	78.20407037510122	69.08586873450233	100.17824424068301	88.33796525534785	80.08292412404488	69.66611107680818	87.08158217427767	80.05941101631579	160.42231806357648	148.48507497564157	167.83153314927912	127.37943892823029	171.27911634758289	142.61489754931455	176.44101818435317	163.66594844052582	89.86002864847103	73.38905720554499	110.4742896837039	69.35680998973605	88.23166065990884	60.591282486852776
R3frame79	95.69516160306692	70.07592747418393	100.87182135945177	79.82890885004959	75.61181366482433	73.70923766075462	88.4510650721819	85.23297483460269	150.85916501397293	131.29911349523059	163.90884873786243	128.5623851736677	212.5319119087649	128.61555276454516	173.64316721264106	165.90994940095572	73.64020756441263	78.75860838974465	120.12388320958013	61.745788267900885	82.73888923818916	57.383064246160885
R3frame80	95.52699471899473	65.79802328957378	91.0084782810116	79.77701673451507	97.16481280798216	66.99497553568976	96.21827414709277	84.30767798346439	142.55284805607528	138.84285312594005	162.93800543069216	120.89856406994602	182.44054238350088	120.72397994138166	171.05487871133982	163.29631031225298	87.52866333769097	73.37986867932354	110.68716171286329	65.31766853249414	82.81423913604291	74.47847763724431
R3frame81	88.7103836263171	62.13437157149687	79.57065605348502	71.48033497284185	90.89431476046349	66.50755591045836	80.84661854638932	77.82229961706088	138.53570143346485	134.55123602857958	167.85185652063683	129.09851011210876	204.63076517836583	125.79513665221889	167.3996804471372	160.8905166446154	85.24659744153475	84.92498598544137	112.00257669705313	67.20724315144426	97.78872245146046	73.41559199935836
R3frame82	112.5486763745078	67.86207172536005	96.71359781116956	73.93199128558997	88.06429818934012	74.56016014937299	83.21433295796945	83.70567178873301	139.2784397900553	145.41017976955052	175.02458642910744	135.98021873148136	164.6418689650032	132.13234166646043	167.99918352398493	164.74237067138017	78.50985756604344	73.54648326602063	106.04630243694815	78.04630307107277	101.346441742462	77.734955148339
R3frame83	89.1753331986662	64.648281989342	98.822702360295	85.64464110862451	98.15799595147303	71.89706088082434	86.14693304623077	79.22172196753597	140.6290992542353	139.77130457851146	169.5815092809326	136.16009430515666	180.6047573763634	138.089347796277	169.88043511763397	159.03255810272952	83.7214704753054	77.8256832848714	105.78441377706282	70.91167044668471	103.79573105797064	82.4561563104807
R3frame84	99.36219106664831	61.584842309813034	99.83700781634944	92.15143814094382	97.12544093684764	60.19066208222879	95.22743020004589	81.15500453719328	182.30760379313946	138.5892882401138	175.4416970662787	133.79922713976782	173.7666515125847	124.79191215509694	173.05569251538316	156.48680888977282	84.60462433000751	67.74230993676284	108.37058712923087	71.73220625765467	86.83664458101501	61.431179147123615
R3frame85	92.05236328305523	60.12215983897669	95.64404936200977	93.61687722016866	86.57320350289163	76.02215413702368	84.73145690034183	77.98182008560289	145.77109619368278	135.88465463081675	166.7440809611443	141.64114351542835	145.02530164534272	137.94270173446338	169.43064445799703	154.68899973084703	85.45984314734895	69.25138003492478	104.74005099841352	77.36820482950498	100.31526941669075	58.71807403583791
R3frame86	90.37817687316787	65.58892926990848	99.1561734116131	84.31116601964867	93.49579386973355	68.87395080777254	83.53811410521287	82.9399579469695	162.70424159144312	136.5675152642477	186.4440689647289	128.03501953860263	174.7966628248991	138.7243042277351	162.48719822219184	154.05326768953512	81.20842009253622	73.22379359929974	113.48093979049195	59.745832957904824	114.58543338511333	69.3076981491733
R3frame87	91.36982664016952	70.42318635607144	95.07326028118987	81.35840786144317	87.48750724998848	67.89140518890042	99.90579839918755	84.87734411518883	152.61514924494898	130.74596934155656	184.44089363699854	126.69792063690404	185.17436571866256	135.06533834627635	166.30322235223196	151.56736171624578	88.2755399444168	72.79736940330666	116.66733049834764	66.94078314796117	81.0042299063712	71.11684374956211
R3frame88	107.06343535707173	66.99749694364797	91.43632626238022	77.17643127119888	82.80488477548388	60.59413874660112	92.51972837683678	83.43341489169781	165.11742145081934	128.09777660527288	166.54058085692606	127.37724669161295	149.2349351980156	128.80678109349367	169.975047321389	157.30445847989054	87.85118000399737	73.56166259915155	94.59988196993604	63.792788606198314	110.35893937597183	69.5388909162094
R3frame89	98.13191150542576	65.47253871312675	109.0081610625009	75.81729727350223	78.32220283909928	62.85932121156904	99.74946076146843	84.72480779098554	147.54215812701506	138.23482365154047	182.02210015136794	133.50443299061567	175.6729811483002	127.04315788048304	159.29373671074202	162.70930678505073	86.09380876142278	68.24054206044646	115.6321789511999	63.25950536662638	90.7822647176138	68.5713843998749
R3frame90	96.91381339944597	57.931522067221344	96.5845269460331	82.34528457801844	86.57238295675116	74.85272519100832	82.73544584786927	83.15501868228812	151.1745009310759	151.028900705694	196.48639737976663	138.56353942735888	183.24398855207	143.76606345710331	173.54941305004377	157.33847708753544	80.37318397124545	64.53964007919862	98.91925850938385	83.01564604429376	102.67859494270135	55.52349944757783
R3frame91	82.83150975608446	72.71618800606338	104.61416829470816	102.43653657628943	87.93700706228803	74.14517198486783	89.23193389722896	79.06196464559997	161.83471600889834	147.745752563077	178.3431197933909	124.63717091199003	179.9060728246379	120.93291509539665	163.68132993832415	159.99580538269507	88.08293657632555	68.43548943017187	105.14208564161207	67.46201650282708	106.55113910214166	58.94741013965971
R3frame92	92.0899678323631	68.63663493119557	83.04196338659433	83.99906962911213	86.0866557314884	63.94364012190071	85.0264699492931	75.49986164405063	164.7360970253049	155.26670507239052	162.49590593330558	128.6270621387377	180.97408274581096	124.1512492014224	171.41316496929625	160.57763516464195	78.58500089975028	74.31090792949516	112.95699936509676	80.57446270377197	93.28945024681427	53.93627209910645
R3frame93	97.49947793368183	58.25981035178283	94.88304839216674	74.3722984448044	83.8492527242177	60.61575751596087	86.1544476977376	84.80320559276763	187.2128735170195	139.76996985758322	191.60065565067046	131.38243943711782	177.20677429340196	132.71076378018827	172.31705011178605	154.82724366611455	84.92331746251558	70.04250817758965	108.06171757784499	78.72878382494203	96.90059388977193	63.701391579497525
R3frame94	96.7381595135731	68.86091847129933	90.50572495723111	82.29665356035035	78.42043743762979	67.47051287279514	89.96223684252276	79.84815526771062	146.53097217409226	164.0071904093188	203.83906396541667	128.50172039110245	178.44080008470345	128.58681702809847	174.49369206721954	164.609339402062	84.99494500489985	80.99540475965235	113.67551221163751	71.6552807612066	108.05155750627247	63.00780545034135
R3frame95	105.50729270137752	77.8691880636432	92.24191875547703	95.52752768805445	85.60223966626762	63.68773580828085	83.6959984245728	80.40035117250046	185.18325760555018	144.19687281310934	158.72789411591452	129.29109701002278	186.18147565367994	135.20339991547704	163.61639299636005	162.06992482086608	81.34730906478019	78.99835627534152	109.46256027899604	81.44569723908518	107.61876079094615	56.134712972197335
R3frame96	93.76889700472839	65.43146635273668	91.36566646894808	88.73768672345905	82.32605010071012	69.25752881620429	84.77369236112813	86.7017350736785	182.05683220066572	152.3189554884975	168.13070777173806	137.08182992343168	187.36436264591484	127.37305037332821	167.78394445028576	161.62997847826077	91.62357225527953	71.94972944535245	124.07561640405268	74.93754685274963	106.90643246810212	57.1218726674376
R3frame97	100.50357088244992	70.29107036350753	105.17865022938098	82.44159286128614	82.96213684992114	62.15217734724682	85.78518770360287	74.45914821413658	173.56300686021956	159.78079923271866	197.03497124660691	129.12091801116603	177.31934307893874	138.23653309093686	161.59887673001313	160.20075220938946	87.35730348903817	70.76724685040907	100.82752543998866	63.30324698332275	85.24371553199677	63.12693168716664
R3frame98	89.0179947020338	70.8966319277988	109.43967461058828	88.26326819851732	95.23812589455473	69.95512142116544	82.74774291253718	80.29257862441231	147.80123954429232	145.1174985554035	152.1632753003106	135.72972877852098	176.8326313511407	140.23053022755536	162.4637563553245	158.27321504107883	85.52799751790751	73.6519006424215	114.46301217589283	78.04428111595954	113.0537104171365	48.23562439167104
R3frame99	92.46572529528224	68.74268852426248	99.0606718228182	81.43772319981898	84.0269928170292	42.280159999945475	92.88283705801253	82.7519395901809	175.36463918558064	135.6997961260171	173.44583120779416	130.85572753324425	189.41950174778154	130.9103625761851	167.07002521594202	160.25540243242594	81.1049442404213	72.6053304969702	125.78468303741111	70.77568381879681	106.37963113315665	42.562391202937846
R3frame100	99.50418060604733	58.22419352854408	94.32055082247714	82.59234043343287	84.91624643836526	66.67834209679924	87.19101936804135	84.56592108123301	177.80372813336677	138.58952192398573	146.69190963002137	130.38140939860708	180.47405408744203	125.15982334059558	175.03265564888451	160.51370763275585	82.40190028989119	67.88828040179168	101.39398895951808	75.65776361513362	102.73051102269778	66.9458571259422
R3frame101	84.71940234653641	68.64148077500829	106.53549321552802	74.74503550801633	86.11450820464496	66.4601527167307	89.13692627116475	85.74077712038422	185.5403830384562	151.02341986682117	185.12958236484437	136.91493317039865	182.35811683035334	129.48015611359392	172.6391488746325	167.10783834185813	79.82016754618789	71.7766374788221	114.710883915578	71.31393709637189	120.33586294761524	56.564866956161616
R3frame102	88.54206459937305	72.22643390677212	87.94052896167686	91.41860743170629	83.66825518316442	64.60830495670798	84.31153490971832	87.16097892174946	202.03405413996524	152.1008915437119	180.33368487586168	123.89306757673637	191.18308468268012	136.72986712659255	167.44793715536582	150.7966365655902	79.06143277434143	69.66809416347937	107.68320165780752	79.77315126136592	87.71091861850154	64.78327626930175
R3frame103	97.44684173699325	63.86816740183239	98.45480708632472	82.6604666446542	83.66643057018295	62.49420842005262	85.05669687331743	82.75805579682928	186.35964271419243	142.49412387200078	194.00506384312268	133.83099878651802	196.68427033344608	137.88640256557156	175.58498448444584	160.80817020954308	92.42893510600413	68.86869034073881	121.6359879313618	73.29415047375431	104.46693479475849	45.812379476764704
R3frame104	89.8125166713759	69.56759767444024	93.25283157258562	83.00716775728117	76.50228767428548	68.73952939796914	85.9261134125984	86.00542275166872	184.45949765959503	157.62037210220927	194.69048138481335	124.3669186509788	187.83441398183223	135.04348622739883	171.56869407426927	158.4750197722938	95.34630160273464	70.22544061666738	126.62096647957726	77.08861116947168	93.53594841230385	40.113622413183286
R3frame105	88.26431331453891	72.42848767495978	92.31475472864759	79.57776099545092	87.03812960440524	64.31205180289015	93.52711535044794	79.51699531794335	172.07104354455527	153.86753105501344	173.34657888449735	131.87185942016234	155.3730221799109	130.02823069227034	165.45403634791754	149.0990002178396	84.21695055480261	67.10866462150254	111.92546128618305	67.29161012256604	99.52191677184561	65.4096905209418
R3frame106	106.24582021707884	66.71321974188119	93.43256034702645	84.93127705936115	90.14698306760292	65.40654563125707	81.70950234420467	79.66441218625275	184.98879560230228	154.13250771686953	187.17237930683763	137.89001514801413	157.95648281508826	120.03153606637107	167.92478759467053	161.46378892769613	93.06013520661452	81.3859376553382	117.77533500128563	69.0335822706491	111.10414620772711	63.04988591851485
R3frame107	91.26298348785045	68.27096453873258	101.62471242738629	83.89508766717974	84.68916362807698	75.42147961060934	90.3095781213852	82.37694470848979	165.62968765440152	156.0705904704521	200.67302554850045	128.31688623908474	191.41118420345668	109.16633801599505	172.07755841245213	159.39819026363958	80.41076911951153	75.07787336125416	112.35269813659727	69.96755445496984	95.07352988616046	60.22387895035307
R3frame108	98.89521559979286	70.92869859238233	96.17750199360218	71.90218023709771	81.64643098953482	78.85430671139623	91.9432928264064	79.75348453942448	161.89179364636186	136.36762633448973	171.37599028252424	129.5159395887041	197.71760418640093	132.4726165063318	165.03386705653986	160.3979069194159	98.30481072694168	67.78609162845514	120.34366443676376	81.63025240332374	112.10520380303504	56.45900783771029
R3frame109	89.3713854815227	66.77921009748478	111.79296985131944	80.89200323137754	77.29945945949328	82.8957987333237	90.1573019693579	85.86694097794243	171.11025364944828	137.84562490376518	173.33370665764036	128.86271965454227	160.36956331723215	117.74824548832441	166.49545112381878	158.4080528666925	89.63795736550271	68.24603012283184	105.40388643109756	64.86428827890128	92.96295180045249	51.150492250116784
R3frame110	97.16876549547517	74.30450858092205	78.71675516646644	77.26378646514435	81.43583375699555	74.58476753469434	80.20278890784732	83.93787354183905	186.65809117911274	142.2210945390671	179.25096128089865	122.60797348024839	151.5798891394748	127.22143793822187	167.0117288191613	157.62255651076478	89.84191884160906	67.47004284602532	115.07715687884756	73.15149725943895	88.02750693290159	52.596643515147846
R3frame111	90.00973172275678	72.51501982171325	103.45270375298756	87.4055231900548	79.9813884774999	69.82904648172327	86.39178523447826	76.90421768775573	166.35708728781952	141.47833488157863	159.8156967893544	130.96144669362764	194.59920089593035	131.38559164562335	163.78881154421802	161.4633440647256	94.2880390188109	64.14868990739944	105.97739743459647	63.36183900184714	96.14560354342159	58.89267929652848
R3frame112	98.36928356778623	64.75202625253833	107.43491823435367	68.33545254448006	83.0186517303944	66.87686595153924	90.22231606616725	79.82187235244437	161.57749659314737	154.65991990323042	177.89176585011194	122.94282771433548	175.29837254746468	141.04367970237192	175.39282750498182	166.7514779856202	85.04845207307153	65.9554665548809	106.65839934279164	73.95564871311375	91.86265151691147	58.55884266301312
R3frame113	90.03215236607937	68.38324338306586	89.61426427352838	74.245228556447	84.26885774481191	77.86753580592779	89.50021921028902	80.80602303914556	194.06438979610803	144.2497038591723	180.6473296651512	122.3301684366267	197.05808419599572	110.41683819820388	166.4400351924274	160.430192670207	98.26386574667129	61.585925675513614	121.50949728204651	69.14044561525766	102.95121885127551	56.03928333858367
R3frame114	95.54933997076489	65.41510194647694	103.5393138448791	69.69254761211702	94.96521815029554	81.50570933074962	93.53017382106619	80.07117518196617	158.42616101219016	140.16914743455726	201.2761722407232	140.84375148435214	157.82166599901421	131.6822699686094	166.54577616232365	163.04262797615996	84.91874709616022	57.50460172051928	104.33810728673501	71.77231134079491	102.77478168307842	71.37085027621663
R3frame115	88.95483717113437	63.645397291531424	104.33232819028518	61.47782082942005	81.36265463320358	70.62506633945263	84.20822653155936	77.11200496394005	135.67578405604766	142.24597258748233	215.7447725813355	129.86748753356372	189.65461097763054	135.0128168314947	182.7283940836408	159.8702625143842	82.70624669243786	61.49017191804306	110.29365374216658	76.5421334792234	113.74452332441133	46.07522977134186
R3frame116	83.26181701959166	52.525054536694405	91.08713198723622	68.16274116940983	79.08234490467277	66.14029290766628	90.79300157824166	86.08855631045452	162.40448078092345	143.97437066087014	168.74666724521674	139.42353031696922	153.5056869440951	142.00329869705175	158.87118556329577	157.03085794297536	87.61482752060742	61.38259686921877	108.91476733071933	64.70511103077499	104.18574373357568	45.8534291338771
R3frame117	111.27700824553216	65.08701971095499	106.82101470376887	81.26644311337827	92.62813007150295	81.88654216005095	82.32412947241652	76.07599777824039	170.38875557676627	144.73008469565076	177.96480635952898	142.029087838857	147.75448593853338	127.37985313350943	173.561155946088	155.10737860116294	84.29563229632664	70.66063532059823	106.78896813037812	68.53448509261894	99.44275643534925	57.855605287600476
R3frame118	94.27275955242804	61.50093808841102	121.40694821970348	83.33720566278339	87.54737109847277	75.08738638957156	90.0968088032889	81.56753323025158	150.34565402033152	151.42120329534822	172.7883250382229	137.73106203754932	155.27802498577915	136.85856826217298	175.85211057196702	158.46945495691202	81.43631978992394	77.30880361269614	96.16106990118935	70.10747251816161	94.86094650170926	58.07519768577556
R3frame119	90.35361025895895	68.99030088552385	94.97896632413442	85.8123006017625	82.10153885952869	66.82829598545169	82.57158240748988	80.14016484202133	158.4675403336326	141.10687291856203	183.3967418444066	132.41806490107183	188.7069154832538	134.3300656028394	180.67252591919373	153.8031858990396	79.80140891969243	68.0461177441793	103.83144632082245	69.08997629015671	113.3863436996948	54.3936353625637
R3frame120	86.26469200258374	63.8682732882862	110.0154168996213	67.4354026909848	70.27255406206216	71.14942480193739	87.21973938080205	75.23487673198109	159.2693122300175	148.68847697285275	198.49180264366584	128.73324332799274	161.6047494286879	136.1078635066517	178.07986341674172	153.82459147749077	85.87935034212924	81.97860909023127	108.81603136818043	71.06592546654525	95.95549141959773	59.44981810345192
R3frame121	88.14769104542978	57.912473803641255	103.09725263654266	58.33766778825152	84.44890713591387	75.99857632888668	84.68788029677374	82.72880682974925	177.47942513210143	158.5926918398627	178.88181303864687	132.96512239004798	159.42430524895033	121.95709160677487	157.46273482144085	155.28213753932008	109.37220633457346	60.393917513126105	110.89083152651602	76.38054170986945	114.37820335899052	58.45479283148026
R3frame122	97.73944650459654	62.518471112832955	87.86519999788446	67.34331744838111	90.91949001655145	83.41436824950182	85.76755750606485	83.7706065542943	157.60291818966152	151.65021575898027	175.7881961859885	127.90983324105835	201.10308883307073	124.97078653576808	163.65310339483435	157.16308781508286	87.29233103148033	67.27307973344178	112.01985107642643	76.20542508639099	92.81208024581713	61.12505769353315
R3frame123	92.74342622513342	72.23819973530689	102.11741635437352	53.8254422529101	92.21215193917128	77.77262074052246	82.0207547181545	80.54182006093858	176.73794015501568	145.30947025168322	170.53523204106935	141.38380903646203	146.86297715504153	125.4234421754155	175.47562199032356	160.380665937071	74.28185182189715	72.14027981540805	112.43386944729616	60.858036432800944	92.56895085691914	60.559629660989
R3frame124	90.613340273151	61.53826559288193	92.76073258926591	75.22500912528129	103.24417616443773	78.37946798330279	86.27873507267431	83.2091994902226	164.65127425924305	147.5787452737696	186.01332375211754	134.68619634658063	167.19053314652206	131.31135323522656	167.54975021224746	154.62423239462186	88.59573666563753	68.93230278795322	111.26476354107102	67.90604442256752	96.56395732271748	57.90690934423962
R3frame125	94.95754925420282	69.76479991106427	92.24942949766924	79.5345452125017	103.7108499435102	73.66977908921939	83.40791393342516	85.05493788079433	181.1168250109707	158.06494114709028	155.43825260637152	138.06198397179242	172.9812478415216	129.6874464742311	168.233375887693	157.6464658103958	86.39267020743273	73.93573973697825	100.95372263406219	69.79404757600007	96.31834878014365	53.104151019685105
R3frame126	88.88468974790335	61.332094320440596	101.65785141980187	83.01921101307477	92.33200492089367	70.90782919102578	85.8313058511846	84.47948760859362	163.11219018716943	151.6857531450715	168.22282249237892	128.79041652240005	174.7628929496537	136.05253029565884	171.493002646158	157.41431992189126	88.10169382884592	66.32189427450078	113.28208984874475	64.81212642096831	98.3148987713804	60.80775873829233
R3frame127	88.40874168833915	56.61363814065294	113.92603146587943	65.30163635534346	75.36789537737135	78.40203728033879	84.92078920682523	81.67645352554926	170.2292351047233	153.2352358365688	247.51788142518583	125.95139508873399	201.26131737458752	126.51799034177044	172.34760636837495	155.29402005817	92.99480769863277	69.41046177477766	128.28016521347269	76.910444053561	81.6658562793805	61.160908036559555
R3frame128	92.63265743475486	61.423042079966976	99.23996860740377	68.01467154710507	90.19868724238987	77.84492134550547	91.35499612255458	85.94322371167945	163.49630508193152	143.43052776244483	176.96599222954956	119.09039402128408	197.24672502943082	137.6297390119459	162.62479496314083	162.9983993718736	87.82977183691084	69.56670858976909	115.92390972082279	63.0986767740026	87.12320589170494	61.070086307339
R3frame129	89.03600307406981	75.93871197889527	89.44761008531293	59.02678719632269	93.47587948658551	76.25372605730796	80.10575674343386	83.0775305801459	167.16884281648822	138.41692548598522	189.3408157620905	116.19406195990094	146.1313457247015	131.19329519088518	171.21000929822512	156.79034380623958	95.05341533263598	77.47670105282647	92.7863162122988	85.89632272555191	106.30883110411486	48.40140020066777
R3frame130	94.14490805968336	69.0958112595849	93.8335873304517	59.75311226905752	97.86445230536651	80.61315928888754	87.55734205742891	86.84578106565507	185.84289321880112	141.06499658874316	214.60425106507373	139.22482299932275	148.35124681027756	134.27869522958522	163.94927202597154	157.47569408448618	80.84053429129274	72.46954195382031	110.30363899705804	65.69735716774694	111.67644367377277	52.91054916163315
R3frame131	90.01571963011322	65.00422384741731	91.41416717478604	64.01720812978823	85.05072937497178	78.96151128695982	88.20908242953338	85.70476005070282	163.76012201840143	140.96234798776285	155.45206248136876	137.0256215464802	198.85966902021775	125.15946053589154	159.97239770056902	156.13468651629466	86.4806468125508	68.56961706968441	124.54259754757038	84.28677247114284	92.00221004168523	57.728680835045054
R3frame132	91.05156223838338	67.07891717691611	101.0308567997687	60.25537968503641	86.59723043391323	82.2167263624874	87.50709377141241	81.03117425438896	157.16447353368946	140.21942180003	171.88977725843696	128.4506178048437	174.4975856321442	137.1203221589571	173.75662331532922	155.63534944732632	82.41015314675447	70.06549774674855	107.84785698591017	75.90122493702899	79.05702869354703	55.88836218353757
R3frame133	92.77316055472109	72.41672443449463	96.81484055827211	62.69025151754168	86.93108222965328	62.83137658754265	78.8425495996564	83.50506403426974	167.14629235603874	136.55408010220475	194.09803835188816	122.07177642465759	181.05464427145913	149.82523340770922	171.41262183853146	157.92759723830417	86.26675304580652	70.07131714513164	111.48402951128998	60.57280667782901	100.86289181989947	58.5694662882278
R3frame134	103.5225609727353	69.48542504865918	87.42129583369034	62.61661550209846	91.04531669614529	76.24968331548361	83.0554346738173	74.89977179213585	159.9577592355936	157.18033465163984	172.64866012842893	126.25483425872278	136.0939484779643	137.8919528502986	169.9809326815969	160.45009856763025	99.73656011923954	75.70885519901509	120.81460609920352	66.05989132698913	108.10026268681304	71.57434887834722
R3frame135	93.93724304609144	65.59743574416089	99.65014367383414	69.8274882482075	91.23103060189052	74.8078111249082	89.62004667653116	84.82858067077277	179.28612290436553	152.99204235037072	186.65787415253365	133.01967490389288	169.43948315041118	144.23940324334086	173.03846870393886	171.86788830313324	82.7196533140035	70.48927271089411	114.6232667876686	70.39903174384298	97.14123222339198	60.35702409450788
R3frame136	99.17366754765999	68.95958873990016	103.3386182166928	75.17798013925366	92.20345319098827	79.05679526662719	86.58971406373527	81.64527589122518	170.1767121969993	138.5227858086051	181.63510732203233	128.46365315331465	162.99027891590126	128.5806747652439	162.45860562052115	161.54075514776247	84.70803471102828	69.46216097765645	123.41257641295977	61.121718933246896	96.09735017152245	51.342290318570754
R3frame137	91.16331072259703	64.17411340346943	89.35814097332911	60.084961564987175	97.58989071575513	68.28231443466643	90.27006000831094	83.5196984680661	170.728945993467	139.3059901714969	178.36776449807488	125.559503632903	166.47366261229143	127.66790183047561	165.74263750098424	161.99250811114882	86.94979722215969	67.50744815858273	104.21437289190817	70.57075575689142	101.92084635292767	48.78277526205331
R3frame138	91.90323124908512	73.7774487000997	102.40434921464671	70.51273447310692	97.91285037075748	69.28271648071336	91.20242973147057	81.01820182893849	175.4577962125515	142.88700773851113	187.91771729959927	133.3527496761077	142.04438083538363	129.87478031646026	167.31656610783594	155.44944282399433	101.8572444644383	68.74733015272454	114.83030560330323	75.64568931992271	92.11770112069163	64.42488237650522
R3frame139	96.90971535211412	66.95421162052351	115.99511872781838	68.06864297165978	82.80786150099296	67.03559566006516	82.64748953840021	87.05940252889725	187.3726197477945	141.36991588715912	181.37851006369874	133.92880773155403	153.00040232979853	128.30886615945758	170.4079494163665	158.08981712227882	93.52862898715271	67.88250946870139	125.4727685307439	84.4590682819816	96.72479298206181	49.88556468891939
R3frame140	89.52880050302524	56.48444186429201	90.80836910776839	53.48591272940195	93.20661074629011	73.85352393066093	85.30490360995782	83.77613195688451	176.23885728181776	152.24990657109248	165.53643732578627	129.1625449252627	187.20604747700608	137.07433695998458	167.98320423592554	163.1796895330701	77.1080302539246	78.38023614306913	103.42131233584485	69.82296131929775	87.0462699033144	54.0523674686186
R3frame141	98.51366729523059	57.212145102432814	103.45937242389874	72.09490861561008	83.47914605866157	70.67276992106952	83.51994781106647	85.92816360681043	183.06043678237512	146.0061258952884	173.51858490846314	131.60034119785215	169.84551522278147	136.5087472877407	179.5685202033242	164.85044411290107	104.53401220213213	72.66166308619762	111.81299564840475	77.20809952788878	97.23094435584588	61.0561479722633
R3frame142	92.06230523956056	67.24483736904052	95.6182696858885	65.87582894344743	81.9014107204939	74.03098696841614	84.77491927095903	76.98022046413107	169.77095841694228	147.72280411439382	171.60347092160094	130.8981702479395	193.1930480239488	123.27463396870345	170.23358787774026	165.0028552330863	90.34570317057087	71.12124833556398	114.55257503588622	60.763173763183524	97.01998715782076	58.479569475766425
R3frame143	68.0665692187484	63.62717189071193	119.81980396095514	67.85370223581342	92.78413745108422	76.71104705369898	96.18488190271398	81.52541540807687	179.56757574122918	140.70436561635992	187.11622432306106	124.6094743636298	203.21327575597232	124.963621250566	159.81512308824958	160.8433595970606	83.09922369754517	68.46772600611126	104.10377719962845	75.94339435864454	122.12265230481997	75.7726336605556
R3frame144	92.9385220374767	58.25179751479288	101.99132294511205	60.24511600986416	90.39390599732401	71.15256731129499	89.50979619394472	84.99875565822258	151.92351933907173	156.54995142845556	163.58214596156563	118.78213341637831	201.80411371732046	134.38053907849445	161.35065470384743	160.26614492424432	83.30908323563189	71.39066358099534	110.99552421353721	64.44893244941653	107.82940699144942	55.05884060032477
R3frame145	103.34989220224402	71.2622813005641	104.31967733635227	47.57922039975215	98.19379813806648	82.55974622417163	83.05343283238555	83.31627554760942	168.4330209295573	149.14145885955654	177.83921758935472	138.09957182970112	151.82767330405125	131.45469047958096	165.90199569948484	158.56739279140606	83.41328573264687	64.71369868328277	100.20628094433766	68.45959547864942	122.50301950389067	51.464295692299544
R3frame146	105.00789613394815	70.48795949140471	88.96224889389714	75.74729509901667	92.21027582777086	62.86894902013967	85.17579828041059	84.35214974566004	164.07417230987136	150.64033764959345	190.30494190320363	135.25327532416802	184.7982504869059	127.09230436964525	170.0245030648358	168.47589903912936	85.82448092217571	73.35691219230634	122.09116757578768	65.56347223099426	109.60674670584942	56.53549146379987
R3frame147	89.45329514171235	65.15473697767015	101.09120153716674	62.61106550500068	91.90252834934132	73.68886671537821	82.66775393615005	84.97541319686601	163.24401357591148	136.45934487664087	178.2387085394482	127.63394874767589	184.35035834233764	126.9020627076855	171.7216873191011	162.90374819628553	78.74619370991373	77.86603055437094	110.99291634512832	67.22786607028414	113.6778409449228	61.415856043101634
R3frame148	84.21252583641646	59.47327170170586	99.62908090910886	55.33955237310535	85.1796553183739	73.07579920452065	78.03407994358702	88.20196904830972	152.90016518378098	139.28735877793986	196.4639955234527	131.9566505693296	190.69314704235808	139.98365030683053	161.4255924085284	162.35114088975092	97.10323909869373	78.76842642992113	115.22792362894104	68.08367807659923	94.80057207624144	43.57860671639976
R3frame149	93.41082817261952	63.72902836315967	97.46330738518446	66.4972070382709	79.9867894064771	78.53093667815997	83.71655264929477	89.33764227811827	154.47374816083556	151.5835974736337	202.43759918862534	129.28662089352903	146.56064065972905	140.39569899327705	165.76925231431167	161.9641447352443	86.76634008046517	69.64721443354517	98.46451387185006	73.87782355184581	115.07220009451761	51.7667051772832
R3frame150	77.85680485601107	66.4890664252842	102.99177870995732	61.66767984876698	76.62340066034052	64.71213037625049	85.06659653875379	84.74100071449715	166.89308116479907	145.94461697740988	170.25890621761567	125.54690139969054	178.7813232736798	122.79307765272472	167.86198374157487	162.87415491533935	83.52976570724739	76.45800756471542	103.98299600274487	78.3465010270401	93.77926010900106	58.00565873647699
R3frame151	76.6525754010704	67.55747321938196	92.4535623472074	77.7672173981506	81.01455935711644	70.81896158695491	85.86111862608722	81.18079715602023	184.96875338540826	151.214874536103	182.4576120913839	124.66944078040697	144.25218456444793	142.91436370547197	161.43566266501745	160.33301678229242	92.3125853746889	77.37804435483348	110.12394887434215	73.55061814362674	89.69858461715768	54.321589144232156
R3frame152	94.98558544701342	72.44440740327552	106.79699905209839	62.64208785222724	70.48622236587988	73.50658107945331	88.47584797152237	80.91451937198116	153.6192824198231	135.94268510534064	170.85305855986823	120.68404896362514	167.95471873276927	156.82583203543004	178.6253458081469	168.06063858810134	95.130084313948	68.80993078990517	107.48810304995308	74.05943038819827	117.95603718813682	59.779090775190554
R3frame153	88.54409790708512	72.07149899579942	106.65828541988714	60.67817763617078	93.49311095528162	80.45943250670155	81.94750596132852	83.48634517790053	155.13434239918058	140.65734133406022	163.0274079536137	132.66644882818875	167.012847587112	134.20101090599462	176.46836787095918	164.8924516485688	82.59519082976738	72.36388525259294	109.00624281211392	65.84592744527056	116.90817458136618	50.42911947131486
R3frame154	102.39821726958311	67.86585711029588	99.79656017305956	65.77069792371684	71.14116173845599	74.03744119104836	83.58496521095556	83.99196112884597	163.80503237956438	156.71435364328704	196.9215885314662	132.71174108101604	186.44845859240075	136.8075620823358	167.86469344684463	156.620296884994	94.91589315867692	72.60705633898584	101.95831731500168	68.60908284592864	107.60967798642557	51.3863963110549
R3frame155	99.04104501794001	73.41277836552328	84.47120007995224	70.27504123493419	85.84260079852685	78.91768207430665	83.43125862323555	86.69784119028793	170.68829391472718	137.29863402935428	207.80256976937156	134.7404533755735	185.32030211966782	134.30129113621814	165.13811180313297	162.12636413539065	86.27605891496248	71.08844142391136	109.46110243265514	81.24585096423735	102.03422969553895	51.812417404605725
R3frame156	99.51934215308741	72.79638975892934	110.15555850294055	54.08921367062906	97.12227581316489	81.79489933234066	92.44707125487044	81.5062350276521	180.60960326161342	142.51727954916197	193.6242807427407	119.25920634926625	187.3363746618895	134.82497608128563	164.50043012328712	166.312799824335	96.98090866043044	67.40391040787746	123.37693401097349	70.39151880502342	98.91407334855197	52.319115749195994
R3frame157	88.20113474145472	66.12224604419724	104.34456425241319	62.509266579909294	90.22205208499041	74.81581310440555	87.31308596284285	84.82073378537353	177.95997321417087	144.86642021857352	179.3399956946375	133.10130951442565	174.29642279874324	140.0191678967725	165.8977615846947	157.392445887678	83.99111271069768	65.79236254370383	115.79676089447426	67.31376522178161	124.63903604020506	57.24295373125236
R3frame158	99.16116515381204	66.37130314416689	100.48648046655225	58.100294898558275	97.57402518062068	75.27059546299428	88.95078470942362	83.33031321775694	163.50235416386332	139.15431334372434	175.76094388098647	126.64483392275018	181.38170565110588	139.71537385351624	170.34784034227187	161.40782401756877	99.81600911964023	75.83953323803071	98.90496744040837	71.57847200156601	123.58890870682235	57.100375954893124
R3frame159	95.6791239328426	69.5628189742273	111.49296318321144	60.920505832694374	83.46568207686988	70.42794893527966	94.42691774560258	82.78520399769161	167.28725981765876	134.91817743407486	185.05506169436484	124.1182633895487	194.65775104764447	148.68377058289278	165.4196840788858	158.60788781861632	90.06095345568494	64.93382528093139	110.6893498790905	80.59627963040207	117.64999429463272	55.582794962885316
R3frame160	89.65586836963843	81.65281117595521	101.43391301655488	66.79988342590491	74.48827755963083	83.86070803371304	91.28639113876278	78.53889881049595	149.63904150323143	140.90916281797908	196.17257679881368	131.9847710716789	169.2859109610795	154.274195138733	178.8064071978139	157.8825316959893	93.89338305260068	60.260175019447026	123.2888413866027	67.90014917497155	117.15902489967421	61.94188844957453
R3frame161	79.16670381973128	71.33854075914896	98.30115475143596	57.10396962867237	80.32445431102852	79.95899976595129	93.61661415531287	82.38820545044418	176.4146823448165	146.40123439085318	184.49190110010022	136.0648001706664	167.1272240149481	141.02132992541348	176.47930907791192	164.85804582458564	81.2053548177878	56.19688404870423	118.36486920636197	62.52853700810617	132.02857411035706	55.01445866778013
R3frame162	93.17287021252277	71.37391656842492	92.54632326355292	73.8321189569448	76.531584086515	75.5147103119116	80.9333226582718	81.12110832246829	173.8079183789708	137.26358535706882	189.33269947845687	127.67290740754343	170.28677142980234	139.64958061073983	164.87835775069078	161.13175771207128	93.08400840764833	67.03146697840941	117.99827045411998	71.28489908167599	112.11085259902052	54.172065541616014
R3frame163	78.76783715212788	77.06846048604568	97.00128548782338	83.25903731734863	91.39269071843233	77.68889768821357	87.87469764803323	79.97251752953387	169.72630769235886	145.3482862649922	197.3824890285048	135.12913178965124	167.23370190638963	136.39555502643304	168.55145001821472	166.04808587569158	81.04629014644829	66.9931132775556	110.70158028038746	72.78607927536683	125.59920480589638	54.2773552018025
R3frame164	90.71143395682758	66.4557304669252	95.9853394813712	71.88490483820468	87.48146408931916	69.11418975757118	91.08020058212598	79.49003530620071	168.58676583050251	150.63215847673433	200.56761361701925	141.54855234869348	162.08817992833917	150.45749229300296	173.11654161365803	160.74387143559196	75.57592148820875	73.76888847114921	107.08753144287469	75.1126053030663	118.2629693414641	50.281102717132995
R3frame165	82.79259675044443	72.33133240245895	98.40038307900141	77.31177177547484	85.7121773467715	73.97502999296474	97.57092435864335	83.27210884154985	183.83991079202357	150.83060616777158	158.6716074142206	135.69899782241654	198.78825344895944	138.37612228178625	164.28474130966384	163.70822773858922	85.70815543039902	72.04523993568988	106.343240321983	83.74610326798533	119.63761097511444	61.253322761803425
R3frame166	86.26411669110462	74.58430665772701	100.39606113199163	66.4994647350064	87.72849037127278	78.80418836307275	89.62231657760906	85.3284722200501	163.57984015641728	132.77777857991956	173.88631283576774	135.7389136169115	173.86627224551165	129.7550723473423	164.22311750985472	155.8035143402744	79.25236634965306	63.771571459619295	104.43910186754364	83.19075280537086	112.45932752802528	61.892635209956985
R3frame167	74.82648219258628	74.65010812444886	93.47586645418785	68.00124313799793	88.9222760513892	81.39382850288226	85.43408322277311	82.90304762615524	184.18160334389	135.16359518910718	165.53692715712015	120.79415984083519	161.8276416509282	133.41676470766438	164.78053832022982	154.31177842717696	88.07464299243502	69.26621232053816	112.02162221798594	71.1207025923851	101.74590394079713	57.22120504021283
R3frame168	88.96702273580232	76.99254195393733	91.54478208300432	51.33239483042187	95.22271008309953	73.26207209163456	93.22378064720336	79.22278851372609	155.65511655319472	152.0717399853703	181.05454408120198	126.42601526019526	176.69590016917854	163.2218334052012	176.28549076907626	161.43721294347569	99.03251292228788	71.16472252282503	106.0039485083844	72.81769767449164	95.89123024870398	58.40190491265986
R3frame169	91.80579219041908	74.1994302965976	94.05099490927086	59.259194314885804	74.2778418571084	69.23393775476967	88.49060270626428	80.48418222431805	158.51103763471522	130.69657660163037	160.22173023229138	134.71431600467648	181.36230433684062	137.24052815508256	167.59842047085186	167.04404608374776	78.67293365764462	71.73088689742328	113.35390881915212	75.88198615760199	111.70368902826519	65.17274524754819
R3frame170	85.33219651699483	70.5279465813981	85.526067192701	61.157749786764455	79.88460385465807	79.26912229624268	86.8400778904674	80.30382779163617	170.21209389151363	139.7328351127675	202.54867023399106	134.57931022417296	164.85942984214418	148.53783593429057	174.80944767311158	164.80755054609176	85.49009172707937	79.08685838882332	116.95706759271293	81.59182019222628	95.1543189005391	66.05020191761419
R3frame171	82.73434789120789	71.05370540382532	98.86027147155728	84.05546517968216	86.65614442204557	83.39434119935294	84.4542897962398	85.54993241416636	160.03732866990904	142.72005299696966	197.50158138920887	125.51615284804188	160.72253470743698	131.60669330066312	171.76525711072713	159.9279799680142	83.94977810610533	73.87637422011788	109.73051442434632	80.91420592383136	101.87497532305976	57.96839749925454
R3frame172	91.79791337407127	81.84199638792163	93.31704253201197	61.2243228409852	97.20957396502607	79.87527152150967	94.57358049529243	73.29298540520614	173.97525878543127	141.8628170318553	169.9507154852253	125.6424721126316	180.33759854918767	129.26102579915514	169.84661170902322	159.9335197238509	85.76598747675317	84.12383939438425	93.21039512572256	64.77259062815273	104.02005149191608	49.395084601926655
R3frame173	87.93931678511457	61.756428704467446	108.55799979021994	69.6183414371693	95.53265187297471	80.01542680409935	90.11498941427071	85.28768408255563	150.3833111588749	133.9947705310434	204.31316715781503	123.69873321614594	165.87714274908177	137.94189363520007	175.9645835837904	164.57624850306703	84.99013603049345	73.66984228698732	125.57496571699072	64.78336422786725	114.95285892012664	56.9764970988727
R3frame174	79.86443458847455	66.65148518555408	106.89684336516774	62.14032671648022	100.15933431736026	86.4826142990548	91.00799352708589	79.88061777280458	156.54095643663203	145.54227801114632	167.01303110560568	119.00866640446228	192.6464090616587	135.52466616637744	173.07914039483822	159.8725287672866	86.23662193168548	84.71505149513168	95.81498902074189	57.884868595079865	96.48834928481148	65.71067030368648
R3frame175	84.45639631730323	70.32499313412609	101.79686600091516	70.1566158541091	99.1750541208603	83.24472154683747	85.59190880756307	81.69546422210522	170.9832813085249	132.6987151702953	193.99397340982802	121.2779316316151	168.57180515556817	147.76893164996403	168.05555892589132	168.86988334098015	89.9585590985755	71.45527472082236	103.45521228377338	60.87686292277639	120.96654204842983	59.815318324894136
R3frame176	78.25871918267677	73.19342276372835	113.21307357035165	65.86493356143174	105.23281319943929	70.78306400318318	86.5044039099715	86.04191898532603	170.7488348146915	133.37854607370355	172.60182382696257	121.18227718130723	204.6958072577134	132.03614159345403	172.52179252045732	158.5228137648997	87.62113423877685	65.72792304722749	104.23460665039018	71.90902104975963	137.51288964858747	59.723207134835384
R3frame177	91.10874030218697	70.90591332256646	91.20198083074101	57.01121779824639	87.56535752391923	82.35788345011846	83.4797692118782	79.93878878688258	178.50293254162222	135.49376010136257	194.94761180958326	132.85437357523602	152.4524937710854	137.55057028767408	167.56209435026074	170.06537143544665	94.41253346229415	66.46726628863098	102.09987198928972	71.338893675774	108.29092039707822	59.508070592535645
R3frame178	92.21270162737946	78.8820137343345	87.7813871823768	61.53925948637546	88.69103359691553	76.21094184091933	89.69428197622982	84.60933273663159	159.72649090389737	138.77516161864494	194.11020436122058	130.59819658520183	195.51479762208098	129.74645547454705	160.6937698371657	154.46923047160757	87.01153533311304	79.84797374573232	108.08242596162046	72.52826668244202	91.53143063023234	58.936639449763035
R3frame179	92.87831196566376	76.12914730359266	91.50102376637399	61.72879488560381	92.83715441150909	71.892338992817	89.12083469351349	78.76152686987278	167.9508866430412	121.69387272220614	183.46229209952858	137.86768940715953	188.18565197848682	143.63609781266456	174.5899266722631	161.98282038101107	90.07525898726242	70.36081862640407	111.13483863812836	73.48704655130446	88.93711555369045	61.8140914788861
R3frame180	83.84985380482163	69.02269093961323	108.533293415799	59.71334660028897	86.92467392447087	75.05462528645596	96.66646406451477	76.37880394784713	187.96985361395338	133.08776636506198	177.0716496033674	148.58216629469197	183.52543472818414	123.0351763476936	178.68760623896776	161.00907390216364	78.43267447222442	72.65548931457828	111.2614024226173	71.95548240576487	92.22437737762644	49.4661925807694
R3frame181	79.70780452133198	76.04381163583295	106.473489089695	50.82762814595183	93.73921745341843	81.06366317013926	87.54396032816135	80.79893223093373	188.34581738437984	133.48614142758782	216.76080519019885	136.42090518764027	175.83795023568928	134.92662025407594	168.6703474260974	149.00849327383452	92.85710985756668	65.87753491599689	107.55561119558602	76.22017378585086	109.84573240357429	69.7343499700293
R3frame182	85.16052685741111	84.39246976192825	86.50416212908188	56.34678894245765	97.40985843502251	77.39810371013793	85.26293949377813	81.75049877436828	176.2394954647768	131.00536266411848	168.95350366483078	147.48307338736382	190.05556648985367	128.44461732170748	161.80774376080373	155.85431829308087	102.20727781836118	77.41873236631167	104.17393098831351	77.05044898216735	110.08392408472561	62.26320424147559
R3frame183	86.3873686789847	71.79419154184963	78.7681939434961	58.22252602944238	84.95575739328056	79.06915276437346	90.07748531079886	77.49561732198687	158.3194987977306	130.08186388330392	161.43428576899493	138.21366425238602	195.59230632321965	156.66563888337078	170.93140355251884	150.14074935445757	94.28277701508851	63.577925097694106	102.71099681871193	63.72095651807239	97.47800879158557	54.12459341091606
R3frame184	90.66300999847753	68.81555111358438	89.95041076263584	55.56221538850991	82.70203350538301	79.97844289877922	90.42823420143667	80.86580153806028	172.57003564695572	149.77746146991905	174.05623910587101	123.89194302977747	189.5881461066043	139.5549062037808	167.5271763011731	161.94842923496964	85.92358240225461	65.88457422868784	122.47738914828916	63.48797536075568	122.08326283798013	66.1028775983231
R3frame185	92.40464240801367	70.72144665425958	97.70575135873608	62.8398479388933	87.78739442260186	77.55717510542895	90.96319580367575	75.78822424320741	172.08646014264605	139.68922656954553	168.24409366922225	137.82622893626205	197.0592288343281	144.05147570537176	172.6110893505452	157.29746953568778	92.12264779108237	62.995173650010685	112.16381255922674	70.9143210609508	114.39189678274093	73.11285085500421
R3frame186	97.09897725832853	67.82282790507054	90.84053995686483	66.23106820847084	87.74629145091276	67.00191001094728	93.03611804847816	84.04001745078865	175.0223356996158	144.74753377204763	170.64785882424897	136.2176402281737	174.66061516260976	131.2583246241535	171.26508247154868	152.26100828728423	88.09764067982196	63.25076617232145	131.92826730044084	75.0421367620529	95.81151573995483	45.68153677746435
R3frame187	93.27697531431551	79.713269228822	99.98552405496112	67.37657204402588	96.2790883963677	72.89687595508208	91.18129210992832	82.02818444946544	168.25857801406823	141.5377745890814	201.5125886199578	126.81390846647841	159.7762707683315	144.24376616674994	164.97612372998398	161.1784967168894	86.81959617977617	73.55609491980647	100.87439844270362	79.47193810788997	93.98025904013684	55.09620597782103
R3frame188	89.58362744227986	73.10349003156779	96.03070815026277	62.92963855789057	80.15289027713631	75.53672565315989	86.33000949322685	76.39199051804154	225.0631516992463	156.27093982292482	179.6128944865378	134.62609925509722	177.89170441729314	150.3002126034601	175.3802705637975	161.45870947753065	95.5666388988988	66.0073096736622	117.90720944914128	78.9472378007766	145.81852021875315	55.96330787296451
R3frame189	87.98267420940158	70.56448074966877	93.4003632959784	53.240142264121125	96.96629809450121	63.86532902857456	82.8721105390276	87.97775949243434	195.68868586994455	139.1152158494144	188.67349228829875	125.204077886077	202.20499175392428	144.81951861896405	164.9097724662587	159.41952528535626	94.31046050709087	80.08090097775573	117.22401842003215	68.42744327927731	122.02474327430096	62.71572425982196
R3frame190	84.48031418051104	75.38648004952594	90.11477389170282	48.36413765997099	107.51088517384046	64.57447916445334	89.9812403153601	84.19631011595776	210.4776436181238	159.21236696785823	185.70876319971336	140.99566752472577	166.62105805805132	156.09463672469073	162.2161228657342	159.51596615040484	76.89108853118269	72.12924659173797	109.37484471608069	69.5464083655638	105.73546821662416	56.19919436257802
R3frame191	77.62190668505191	74.09722620430983	83.82016610102902	47.90824612000722	88.10514738425928	77.81494535159753	102.65068888520226	80.6758865443627	158.68834254298307	152.6018741217836	209.283475331962	132.9960031971835	170.0638473341982	162.51846138726575	163.74002386185686	157.99739861402483	87.03720646924268	77.52123934796201	104.42670670575436	78.39677757168268	96.05828744081879	61.86876894993346
R3frame192	78.17032063692139	74.50638351469858	97.21871947653744	61.06258392739835	89.08458316935359	63.39303232258492	87.59756657982892	84.13799669782846	170.90066448048506	158.25183164336835	195.97573226376286	137.99078989932693	171.39583011498027	149.2482810717931	165.00082420161684	162.1903318612283	78.74122598225502	70.92168345603493	118.96365332342017	71.54134003621711	105.78703202041791	62.554093302483885
R3frame193	77.52905636795226	75.47814236684334	97.66896618361808	55.95479014748412	83.05413833804032	78.08514889377953	92.91532504740371	82.34390614707658	160.05477668644616	140.80927491914767	172.8983575931467	136.43303675887967	188.6577559228785	153.95348528109582	176.0433104645944	159.6676325371208	104.68341786744885	68.76599133339359	106.27478126964247	68.41100260841418	92.39306165988651	57.7117256280838
R3frame194	80.9930164536512	77.3891246495193	89.43356212379541	67.061168071715	100.09158784122552	74.58857604745936	95.42799720630003	84.68575158403446	155.73684940138315	141.90041243840858	183.66508561779258	141.7617607904561	182.7088130684321	161.77008176446324	167.088571758291	159.35273975373337	99.24821451815694	60.3753473642135	115.49626513976398	66.20602829992393	91.90292999532309	70.06014051880507
R3frame195	84.53165710578024	66.2282341012953	76.8108907091895	55.07612015185673	75.72305722606664	84.57558463551267	90.17790616928113	82.58044002033887	171.96974281858692	143.1632865971225	199.07307850776434	129.01362901259532	217.27287217344087	143.97818903041093	157.7307931055204	164.71423310367038	89.9966567866763	61.35518277652767	121.40200477401446	78.8394489337948	113.12603653812205	65.80272747782485
R3frame196	88.01389443890122	90.16536036549248	98.01805274785625	60.74770856022213	85.42082695592511	71.70321289120696	89.09823201085425	75.25194673383449	175.32456480201628	139.93719472026936	175.06324507916653	131.46611361666186	178.81277365290447	129.49370757302228	171.78749122237843	160.60553003518137	91.66635337614905	64.05654249407958	111.31991766877462	59.20381243561107	107.43232061292441	62.898399836157544
R3frame197	93.45856637073912	72.3044231034152	97.15306006779524	72.38568393413529	76.73236679559155	84.27129227553893	78.39002089501314	88.40884146489557	164.24868128402332	155.61266853046985	202.8742046718878	138.3597876676839	165.58840562787202	140.32552296524682	169.9735695461405	162.5671362471849	86.39761612719361	70.45270118648658	116.63345648939601	66.60308797683751	89.59571985495914	52.29693453448651
R3frame198	83.93648447418329	81.08636675808222	84.01282662767532	46.60599405197838	76.5727648496411	80.89027816498515	93.38233785580559	82.10598330741176	170.11624057389616	146.75257033936123	191.2037110125592	129.17949688320854	192.1081053030057	118.50560218923309	164.76177745436433	158.53130451780828	86.52460441913651	61.396294409771656	110.07772038382421	72.72201766862129	106.94797606675677	68.33610952592787
R3frame199	88.99649025271898	75.05629203142972	98.16576258278062	68.39336668689091	90.92071889342664	56.74625067766235	91.5502137909774	87.0978947671449	166.95546139696114	140.90844749600174	180.52436978263802	140.33707928106418	187.70097067530295	116.70292774438252	169.0349766728146	151.94876792590074	90.88520848383696	73.22959287650973	120.05664839805151	70.28455546411432	97.8927735792436	70.91221011453005
R3frame200	94.26633866913643	85.39996095520735	88.2937752247899	54.468900266310285	115.3444642173509	70.53200169950203	89.69760172010515	84.16715763269664	168.77686061013782	138.09209730509346	184.3787888748016	133.9155316030434	184.87366442062068	123.12973412506996	174.54455671892975	165.06269396755872	80.95145660679752	58.846052773138524	107.70558626183032	70.92894037723848	92.59205888330436	47.4656810783354
R4frame1	74.92393982661294	72.60068635355915	89.95024519616821	78.66953302091142	80.87323534503082	89.0629946446605	87.15302035135635	81.2225599803253	162.40021935096743	154.8219318171574	194.58273568758003	122.10560911716553	178.9914434435209	142.2827215533132	162.6904106900704	154.98343410269612	92.83729035385255	75.14865865191149	101.19891266306715	62.991822399914945	65.53360496574724	86.12218714626184
R4frame2	87.95670140390993	75.3901971817958	79.78469432863702	70.54358819433003	87.92076917293099	93.85732318999283	90.81377038589369	83.16585859115882	161.81847936195024	156.01507052076917	155.51648648819628	128.0700303780887	187.60719691553325	125.31114295260782	171.3606373003824	170.83206354621115	91.72102248539768	66.6334268907741	96.96640089397602	91.30162003566281	86.24247975723694	83.03718655152188
R4frame3	88.85429743141088	70.17228958883284	76.87871584701944	73.45270406982091	71.42441935265768	82.99279043488431	89.60627856652152	84.89469834570878	163.33050122524423	159.07014575988438	180.3236743797422	135.2996541051163	180.64495051763055	147.22366134166688	163.6763383498383	168.17565758987513	102.81052117255236	76.22998916257967	93.2730315472311	78.53941314499404	81.72410306852406	82.39267567872321
R4frame4	92.55581816388936	73.47035348042617	79.58697656953011	65.14579129693934	79.30052500764073	90.00443105052537	93.31768516115352	89.28352448659663	152.57447224780984	144.55561485433807	175.56567398623815	125.62196815041887	183.2009711911032	133.0148866239483	164.1762103457283	158.1578500275048	88.42753851847174	76.64650405161716	85.34896620986603	74.59583313251268	78.67555237808472	79.11326131263203
R4frame5	98.98807022488661	66.03405774214654	70.76749464459844	68.61539653416747	75.46962490866683	79.9136183210895	91.40343801040935	80.07214099035228	164.90884553248227	159.19573323579291	169.51395337651186	122.69502593825136	180.20603550034534	138.94948630033468	168.5354417325245	159.3562697194507	87.51203555270308	80.93784186041022	99.95265258581915	81.64586705780613	86.76023581291415	69.57318817650192
R4frame6	91.27935500544332	79.68872981919553	71.36356205388874	80.45497509617844	86.21318599988084	84.9505964598346	85.08631065969516	81.05191301407712	169.25421444726268	147.48212543342916	174.24139286116852	129.16870890293978	153.47024018264048	141.35627646294046	165.9839852800908	162.61368062943495	93.63118200641617	76.2342175192615	78.36017819108383	73.33483921469755	75.4852227044518	83.9477378659247
R4frame7	81.69757395250191	74.49991290335394	78.7589162167028	81.87987719638339	94.94432398776851	93.60791436274997	88.96387656372683	78.53525113633185	169.10338623997285	142.47802369183444	174.47431634042042	120.58414003281257	161.297355891146	153.56042299228872	170.87989190104503	158.16640802949192	82.68702586450739	81.36908409112495	103.84188433826706	68.55741374222764	86.41756751965603	66.79144091329952
R4frame8	90.66865054671818	86.90976407989773	81.92084323995964	68.6175719756601	101.98592166539667	89.25624772029781	98.61551233345294	84.58528041744093	174.67424839254483	147.20084098552755	144.27613164933885	123.65259591710281	176.6699940337175	139.95873227972604	171.33229615896911	158.43770355360266	94.71742568790782	65.99594208508158	108.8665307932696	59.18198237390632	93.93876928337949	85.77274661328282
R4frame9	96.09122982141915	69.39333487484512	83.75107612506605	71.7712317867168	99.21366398064333	73.18361231855977	92.80764288674963	77.8560625468477	161.1603924620442	157.56194270963914	156.14192747750107	129.08450547038564	164.98675831940682	145.79909200447446	166.90738334534458	172.46602564441025	114.00175098950491	79.41595098595036	104.00266775517231	70.58689623028039	109.49462002915668	77.42721030139748
R4frame10	97.23645968039858	71.85901738414923	94.97007327929668	70.9740037006046	76.28561877713844	86.05450527785273	85.21658444710923	79.99532325387042	156.88692869157347	145.7486227561894	153.0120662941541	134.08698121009056	184.21841064276518	150.84905213104096	167.57510916363802	158.6934303028628	83.17007038690295	68.28242885849559	100.70463019257934	75.27141485087422	85.34087531805767	80.23564595403246
R4frame11	86.60688073573955	78.1531677936331	83.06408007763936	79.35280937948637	108.78528859159081	76.6503896190199	88.43898048526928	78.4193760831838	162.3468174445685	146.05484069213568	173.02107835060872	117.58729151267228	178.33246382438793	147.14454667693815	172.49084354869365	160.91253236900275	91.20810168446059	78.62703766339129	91.66875623458152	75.57342015291036	95.08914210436147	86.52449649970706
R4frame12	92.05297133570308	68.17459515659206	81.81721815989691	81.25225111103519	92.77078750210158	77.3823102628314	86.55153905933524	78.86504525472021	177.4575118944604	153.28539585722027	181.25097978399623	125.8071945734333	171.747490643261	147.02753095136987	175.28094722787716	163.67430164979947	85.64228377873106	78.33644760555178	104.91977672389105	67.82549293692635	99.44187201088319	78.24953267242886
R4frame13	89.80782881733347	68.09836145059414	89.5721807037392	65.1981696293844	88.53642468707682	82.75308565540591	91.41277850574069	80.50209989105201	154.07317813090003	147.5682677903392	153.59920306714832	120.0408967606788	178.8094966610964	147.4631436310278	173.71283543874324	160.22555473356897	89.22503996401339	72.99972554341679	96.05265263588569	58.64420150681351	78.46206229211184	76.59771191911558
R4frame14	80.56580407776016	71.97066276585373	73.04484117434684	68.53252484373152	88.06038731699091	77.41991789396661	94.16262586806928	76.1555299126075	154.97778612953203	137.11107393928208	156.1222363047517	123.81526218588614	177.86991997242734	139.6872879395138	176.3743599811646	164.66795918706538	94.22382174475534	77.09143050256219	103.06833401841334	67.31757315174666	76.31361928813298	80.14738459151276
R4frame15	83.71999491442236	79.2002677894311	96.97847759158036	80.5051654049634	87.4039402219876	85.43947563782044	87.17368298345332	83.07892925975898	152.82427688734876	140.93265687302642	162.29931103557345	123.4000537012434	163.70767071819537	136.00169457325697	166.76380041944944	156.9534404424035	91.48804287198175	76.59954072270097	104.75835846922091	86.20751580428757	82.82949654252705	73.3011405012395
R4frame16	90.54421243515151	66.64488024954281	95.45807891780672	72.98306565898328	73.19733092965718	87.15445382426228	92.63067145405371	80.29155374315715	165.64945413361878	148.25249903152124	153.61109297771102	120.68728048641414	178.16295765123948	142.56942598155115	161.20421445134002	152.56189982533982	89.28263773130577	78.91057927522255	95.72179750491942	66.2593928232758	86.64756619795085	73.89072102279506
R4frame17	91.93855458581679	82.29890805232779	89.09024470909928	63.71750433528398	98.72671579452687	81.94728697692848	81.43850282003521	84.15492934199395	176.08354537634557	152.99094201464519	180.241887995431	122.97844262383705	176.0587550938025	136.40191903476492	175.7636733589172	153.72389704520623	84.53276740571258	81.51646539415079	95.16360983867905	71.75572543208861	95.67347630096432	74.3459706698719
R4frame18	80.61098289936623	79.12205185187733	94.80695177405389	82.49565286354216	98.85863985035476	85.83620943440854	93.80523558118726	82.67212739762051	172.86526018945585	160.04939442221166	161.58578999481057	129.47012635417036	167.59279342631692	141.1948874914026	173.5842499689456	170.50172249855052	84.90163622607155	73.0934514884786	112.29116235684927	59.436527630934805	75.16878297087409	82.60368861483462
R4frame19	102.46198157728061	73.71265487945875	80.38386570781518	71.84990296338688	93.85905450252841	81.75908126391387	82.4356814467038	88.35955740722406	159.03007220153512	153.7474291392482	159.60513343376172	135.85246751348996	165.8166155436032	147.71598485600666	171.1164530457585	155.95339597550364	79.24571915876905	78.35091207196038	105.81673238804831	73.72887404536475	91.82636454397583	75.56661836653781
R4frame20	96.74603176219054	73.5336678572945	87.02261056577719	75.61165148099023	93.82826132278267	77.1413529586865	86.79282356950132	80.15607433038734	169.55322624928013	138.53302370981189	166.61677448257973	127.7698518321045	179.8998762624179	152.40311612171448	168.81938113022522	163.17827504837103	72.79382249259837	71.11486066265438	95.60454923618867	73.64476377666884	92.95998787322678	80.49548362527136
R4frame21	91.03266642814586	72.31845949548119	80.19896202129374	77.0553628344011	92.37521522033195	76.26338931009796	91.81817812948987	83.11717069315257	154.74261453575343	136.553376906899	173.62007540533008	125.2729142554527	161.28456450595363	130.10828762346654	164.5052888704257	155.66426996503483	89.02053528454383	78.37391048310441	106.0640437330107	71.28969195578023	93.19555010983214	75.86517573058326
R4frame22	101.09897718975732	74.09480962813606	92.97593071048607	69.47909595328635	88.7163646619457	75.84414542503048	85.75693146265982	87.19854394949213	168.60913140539355	144.0945909499846	165.77051070001022	112.85045466279381	173.67173839083372	127.39590406658873	170.9807992929709	163.12777971112612	87.70999223892304	73.03349009538623	95.37018856684355	68.97515398759757	108.77665283362681	80.0325491154213
R4frame23	103.16856634559194	78.2460040577305	88.31871523285751	64.53459774973328	97.90022936721326	74.68011882153259	91.57537806168236	84.70838875599841	149.02284685360314	137.34828880854548	168.29380299042032	139.38862480034288	149.67179168137966	155.39959369939936	157.58488110203567	160.55023954725164	81.8741066092583	83.38416303962684	83.18112082714507	59.13563916069603	95.79980430384293	81.19217913134
R4frame24	91.44869442809195	77.70117462763469	91.4610434963175	67.45768422685916	87.80404466018425	77.1672089973361	88.47263660202535	86.21028403141757	165.38606845641368	138.52005885493213	208.5256090020995	128.1587790003707	174.44329224548946	147.5005793952059	163.85646032488333	156.97227782048142	90.32750347022741	80.1937007416307	95.71384640175665	72.13815094135586	94.69068922551227	83.89784043733165
R4frame25	96.45601914889934	72.05666416555495	96.11556296830592	85.06038413160337	78.75649494138206	79.39858099472963	88.00011307634342	77.91910902965495	160.95125224620557	142.09626712025033	182.83136746710272	132.68301179696374	181.80906154112856	137.7981855044574	168.28167910488423	160.5195272026903	84.57975268322485	71.48862710955588	102.3127526420467	82.21737795231154	83.77814708767006	83.88079668366457
R4frame26	89.3645188171231	80.19099311185347	90.65437916541642	67.78491081020299	88.04568235448083	80.70991348594235	90.20963105996356	82.73241956826787	170.76106349400226	137.53485040584374	172.1934025529973	131.88949497836177	172.2758881448088	135.90425075114447	178.27047215015116	158.7106193662767	86.17456050462161	72.63080780904379	113.04390754860182	62.73387570524401	99.97756466014414	82.6793038995479
R4frame27	88.31683475664813	71.45344231923876	81.73891528136896	58.92104356342563	79.89901245264636	78.4499605509861	90.84456805897514	80.0750067537158	169.0375020356943	129.57733315692053	157.40134522346113	133.08604178271565	148.0887215910144	150.84860597382303	162.2947824721775	156.2999790228568	90.19817676969129	82.47654964178612	102.5070896032945	73.48111949360373	94.09679254495978	77.72182601157843
R4frame28	102.44032615850618	72.55032119934218	115.89308779167342	76.6534923952285	88.72830431890236	80.68455143986034	86.67863529885874	78.36251222857877	160.80301651652627	134.09369091186252	153.37462860841856	130.1413480046789	133.47989340521565	140.81122220852788	167.4019390918463	161.12306195310393	83.65299403812344	62.19170503918856	94.16379696179287	72.55708427546902	94.20198883162135	75.31483580244176
R4frame29	99.5013572748607	76.13679968932927	86.23800524459052	74.02342256640202	94.7455673895039	86.55681961496931	91.10531149615622	82.87366025976199	167.14286541986633	143.2807137345664	160.4893008323359	138.98857089165585	138.62925067166833	142.25654190413815	172.18310396406275	156.49124377518365	96.70186175402623	71.92749740956624	99.8307301423435	66.81394104740272	102.46796111891618	74.76895378283771
R4frame30	91.98611231874226	61.63195956505686	96.87959652834591	80.6352401326337	103.04764946913583	75.59719958383323	89.44645180453837	85.16530324723084	176.18480185163264	136.20434901699093	184.89646092420713	122.53219333264573	139.45346364723954	137.69731677247603	171.68962398593428	155.06446786235912	104.23075727897586	75.61329464639257	100.13751415255172	84.50134650544314	91.96478395307489	67.97671432780594
R4frame31	86.20236940515328	69.38086631268916	83.34064060373191	80.96270183795052	100.66017502836111	69.31602773821162	94.7716476002378	86.05809119941819	163.6877672310386	141.48430228841193	188.51741620583013	153.8188297265118	153.1557286816943	128.63635073031298	167.09476340296192	154.95167048136304	81.75646824665856	79.65841912060199	101.50579227588811	72.6197183499988	93.21016583807167	72.23336945443425
R4frame32	94.14556363865601	80.72670627006536	89.16172403566804	77.02945724184863	87.9914637783301	76.18429328771427	92.3532871232968	81.00292332968196	167.1086668319851	133.59193148284356	167.15009542491046	122.05768541052157	139.10118297878725	131.0228915898557	166.06219424414337	152.62342868598708	78.22041023550774	80.67530162908554	91.90196995685989	61.22330553383184	89.89407024115962	86.20168685435162
R4frame33	84.61488786277529	80.69806831810251	88.22608173607865	61.70928468138635	108.94480652816999	84.4324947828317	89.11419013858215	85.4246168315281	187.78518911691097	142.1388985980115	143.17302791936143	125.0876086818678	182.51254284870762	118.41479790481314	172.9697860504519	155.72428131631435	90.64006334316922	76.50716865813234	99.63986704917694	58.5458378802684	103.67515612966542	64.69438079934709
R4frame34	97.95288525576785	80.67450623354414	103.82493571474426	71.19709315989545	88.92602076107691	78.47882926510493	84.35382971175764	84.00152455404091	170.7456192298154	143.60793700159408	144.24494180388342	136.91128733900385	147.3126587082987	124.28156418901928	171.65552611408148	153.93403466502156	91.02648901711378	75.01258136971832	86.68816725692011	58.81630330581653	91.34119456452441	63.075796338836184
R4frame35	97.2551945108444	72.31755803178349	91.38203534047243	69.83671909429273	98.30811324802198	65.61376930183114	87.15947964492189	81.35958377256921	166.65392949381814	138.57194148848308	168.79373916423924	122.26381927001981	202.7576216706586	123.84616636653202	171.52029108661824	161.49334517688905	92.08322728910805	72.5308260372733	86.71287234444088	73.81767589327325	100.98606829399947	68.7094741156133
R4frame36	87.06557458044578	76.64990571184141	107.92864536086128	81.80725371932722	102.98606389370862	60.610198360257414	84.4172659965335	80.29127549542179	171.4592996309612	136.2497044194613	169.83186041728388	126.9421007118676	185.60617172270386	112.76424778815694	167.08794137351043	156.3778610067773	93.08013958013079	61.92496894709869	82.54041560510467	76.33724079502673	88.91848817462592	62.12155763299321
R4frame37	83.87856822239743	84.87117749481388	104.33537298192726	80.10653310925206	81.37193026724705	65.00247725687072	83.62431983908508	84.93434131396951	183.98296247552565	129.40481632990588	147.81137839430082	141.50007632965344	141.89550799132985	120.07071904864733	169.89345020268706	152.89097672115494	80.9172634901562	69.89452284618125	77.58556627794171	84.72844237329008	97.94637109012021	77.80042040750416
R4frame38	103.423284768593	74.54159205238939	93.59219413092225	68.80732751547087	106.29877021851411	70.49045860307282	93.37054877558776	83.93351850512977	179.22626331818168	135.7196116355645	169.54863143789535	131.8242421326078	178.6292565356999	112.0596617256407	173.29709409456126	151.2817469175918	86.82608123297292	65.09440205097985	88.81126099799204	71.69799282304965	96.07719356164897	82.95729262831054
R4frame39	87.55246142764665	73.25633164006486	90.49513807723213	67.02735016751045	85.46975391663513	70.92130679850841	84.3061293011075	75.03774681748396	174.96520365778946	131.58753745687642	162.8226469542385	140.34923385403496	167.4463010728828	127.68548644085611	168.62211225583061	162.7217878426983	90.26041094889645	67.3744552583043	103.20149720156576	80.0916347861872	93.04320769444493	69.17682132333184
R4frame40	96.63239328341423	86.53033075419573	87.52837165369048	67.31005477116757	102.33462301272334	68.93138010249928	86.72505245763409	82.59423769391687	170.70901160532415	141.10224384899269	164.00260506286187	125.53569601595412	164.8528335580194	124.26897203957485	165.2841902775035	153.18649597553826	80.85229569755059	73.83423480161935	102.24675504299701	65.76619500935102	109.10389070470863	61.261266536735214
R4frame41	97.57458594122382	72.09521629272899	112.25246823498355	68.94592285747035	79.26471184382906	70.63348136381788	86.42671604347733	81.36532363513209	151.04392268875318	135.41659217764362	151.0311419814287	125.98084087676934	174.1315551733434	123.37775683303175	166.13491271724362	157.47526663140857	93.70824891670273	70.84546909052622	104.71719728159401	76.09662591414393	102.88506088830039	75.12696583015428
R4frame42	83.95031031021458	75.45173681680431	96.42124759967449	78.61171362345402	102.17113950681663	63.807683517676956	91.456873330469	81.14684468285039	157.37912800902137	139.07336669894673	152.66128560797318	121.39521672573137	170.730075330107	124.58867538168465	169.86197120429526	160.41865257959034	80.40196190525802	68.0978199081135	91.32856221913836	86.64317748295014	121.95553541133208	64.6480252396907
R4frame43	101.89203769200648	81.26732240387157	102.17107589043607	65.02169308215765	112.04264683088198	67.14871187915743	92.4117192969896	82.8267065671472	168.76452670723143	152.07257985846135	171.47572010522157	124.52523512014908	149.19273010304514	113.66851090071872	172.63763204558927	156.55491929575757	91.76300356927645	67.00483596059043	90.1450764620462	85.9012064906288	88.10818580657552	67.82763307532835
R4frame44	102.18913126094598	79.73671544206368	93.1298220493654	69.58304540357703	110.38564332184475	73.1842569952822	88.81737023575259	85.32820679076266	170.00487811258134	146.09109225845935	153.5255073905323	124.58846107657527	176.95449350488744	133.33236366235153	166.8253849713974	149.8377025926487	90.55859827243897	64.56444150330239	98.14222935112497	78.59398804295722	103.75994024447775	67.12500635457825
R4frame45	93.32344147480087	78.97426757654607	87.61415399865209	81.0606738584615	101.79918453232166	61.95750172625823	90.27988333681914	85.38558515214184	165.75251079701664	142.99282496525228	160.75595362718215	141.8514691118126	127.73224790627931	124.67323205445622	166.07428259168367	161.68544132140502	84.63788772005573	78.97848552693804	94.20400107880269	74.54170887601067	87.75748953430107	68.08955329051459
R4frame46	94.78077598457104	74.46041616038184	104.6443753542976	80.55061282257645	97.38420907540426	69.16119435700645	93.98904598418561	86.84982564676469	157.37522699698746	139.79891831778602	178.62509406936604	131.5358803660709	166.54291396818078	120.83303498514942	172.24422124115318	159.1770786362396	90.45315264389137	77.23279387254873	79.58896330842818	85.20687684456419	101.95273919923584	66.58436849373042
R4frame47	100.2897781701135	72.93421951119485	95.94425199673005	85.26329982408483	95.72583016340354	68.27084557574514	92.0902044069908	87.02371826825112	169.16672297721104	146.6826504757266	142.00084455262612	144.0386516319674	176.08864582309403	125.79559512901484	168.08504109345176	162.31604242124712	91.06345743082436	68.87651524515249	97.87540980984126	70.38775772541477	96.7026960387503	71.54036315256408
R4frame48	94.49658772989778	77.5608165627488	89.05376651308246	77.10108522833998	97.6065140327552	63.91486353036491	104.51701193623529	92.28850146407396	169.77642531397325	142.3362466229893	161.15452661805037	135.07818679844934	141.71048085148337	108.64370154245879	169.96721181483218	154.0832591807524	103.77215349241976	73.77185507596981	102.55179147863021	78.3952349643803	107.42773725219611	62.90609000353923
R4frame49	100.58157260407229	77.90713591637545	95.12438863325985	66.10686716709677	93.88925813235937	72.35409270029452	96.13605647231755	85.47774996309802	163.70182757704123	126.94849202494902	174.95039867348643	136.62492221389812	175.2062604387931	133.90323329011065	171.11862972494777	157.84017731619514	90.69592709686346	79.19323615239395	110.05294627414932	84.83735747997136	99.98758817468239	68.04829355669511
R4frame50	96.30899266765417	84.11878010293216	76.63545270070506	69.45441126226298	97.1663808620807	61.95612963214126	91.2416700673378	82.31932759813955	164.05231892599124	132.2042767981723	185.13673475822608	144.46448051808363	158.7579545746374	122.15701637161406	173.69634930705814	158.00079773678073	94.27578404055427	81.31527239196099	107.10299406364125	80.8186822317916	97.33398869208398	70.31382493902278
R4frame51	89.8796500178513	69.11359927020042	89.97327429558183	78.90221405332191	95.54444145191611	69.62534055088096	101.42560329887665	85.72595745381633	164.89637719296968	141.2637540229903	167.00109884903026	147.97122126105364	147.16490886623774	131.05569603976485	172.90429862039733	147.9497230920176	102.61203438598218	77.38576407038721	92.1168698989541	80.69553502654217	98.76530572224425	67.84666238990366
R4frame52	96.17357113109578	85.64711722345909	89.46559275826354	73.45416535053089	93.80879646428657	69.70469217988197	89.1598389392726	76.5694613892562	161.36538610245336	142.319057523203	198.85779654682352	142.4704011655701	157.96756407415378	122.82294777584704	172.7344455732069	153.4005206336301	93.3000538639999	81.04345583638577	88.45226477278662	81.1449789271	89.12623121514578	74.13481469506324
R4frame53	81.98860303294089	83.23153228935067	92.45493532159057	75.30101514810607	96.0403964306839	72.63228346762386	95.39117561659504	86.31892063422205	180.84215142377562	142.9437172586428	167.0238151281483	157.25728586138644	153.71048357417786	121.77150419452836	172.9629369309995	159.01416502205402	107.70078712965778	73.8669434914372	83.61737484075607	81.36681219414949	100.55204898634393	84.65738603903198
R4frame54	103.93338571723513	72.43524948532833	100.41903236098896	70.20837123987796	96.26692976701426	70.7680001247609	87.7553618498305	82.08176038556019	145.29357914905154	140.75830640919017	173.0446109967653	134.973019058507	157.89441068320266	127.04869878250567	189.97712848364105	165.6727521138873	97.05398012671436	86.55706834552765	84.92897890023883	78.75401221661429	82.62649161648207	76.23263535858338
R4frame55	82.79993229049542	77.70166345634412	104.28181493727381	63.49906554150263	94.20698278315326	66.82261992787024	88.28827884583323	81.39175759515017	162.14525670315646	133.95541900028812	175.7485337556576	134.16571875952545	147.44551495116394	136.77302386976396	183.09672778804935	158.7868550124135	105.04308492048489	65.94392652886016	98.85864471009299	80.94487067131834	100.89042802407846	75.30670222553341
R4frame56	91.35094541670856	78.5763767187987	95.34298373874319	65.36987216213937	99.23587516454079	72.11935552730618	97.07549003465986	85.12840067196896	164.7841789219478	145.26271750929635	177.30295243862935	129.99785424476806	163.8554765303295	126.07182697344041	161.38045186979934	163.8226923725279	97.35208993053213	69.76458424588536	87.25580103526744	71.49121479867567	93.36635252976434	81.7664546662968
R4frame57	90.04357720334232	70.41494641652055	87.76811825344853	53.63111180737842	91.35886092171985	59.25233839766778	92.42013574676919	80.61180934317792	179.15155926349203	159.91238326502116	193.46954132021332	132.19459314830837	186.17177777172043	125.23992447338067	168.26831260181268	159.72512661445322	91.2900505568174	80.14240197395513	97.52059562630659	84.93905874773675	103.86537625907235	72.38478485886962
R4frame58	88.6877837162132	80.39727035011072	89.55860521231735	70.15743918077034	112.95977487243437	74.49325994275385	91.47897321911138	79.61049840692188	154.96850249811533	153.2322583029322	192.61891086219484	125.01857064764792	174.7445819460551	124.84400467528158	166.11977460996815	157.78122255001784	110.75018684225343	66.99740956537063	88.99107160676776	79.45641001781362	92.00789704595496	79.82516793287533
R4frame59	96.1209277311135	75.94518300175015	99.23997367093715	66.10267104291826	82.54394810955229	72.5366406937002	97.17026643500176	78.81783420972127	177.0914494317531	144.27298898654232	183.42500304907907	135.29757822493698	190.7221064072521	115.48924864438892	156.92114502749018	163.02277360428397	109.12635770876636	69.54844759586801	98.94007502973	75.97892921673582	93.94374561386665	77.54710373356606
R4frame60	84.0511137250724	67.8692941098635	76.0126801339025	73.77132654754053	94.87303388342742	76.61080016363404	91.60847270072878	85.58247341248108	168.05449642500872	152.13442531382293	169.2077652695481	133.93453178362347	186.9278645794469	125.94489390377692	167.1519296312767	154.5690750964484	115.74389772755266	68.84823952636533	88.48062341402627	84.69808825003848	100.91852703022931	85.9344787009508
R4frame61	106.89039725750284	77.72409137923471	88.13246803521463	86.5461279224705	104.59426256563926	84.46968328209991	86.5878852679892	83.55559906055598	178.7721476947274	148.85333217036086	170.32533994899217	143.0913342672287	180.80743247608848	122.80277543019614	161.0920935294863	166.88841453348172	99.77623329348073	71.78135513283603	88.03617016276182	81.84597779130168	97.25435640794666	74.81695803399913
R4frame62	81.96841549994896	76.333358172057	95.3075423214112	70.85994343577632	87.54635312443392	71.55589628290296	88.51997559294149	79.6677314215345	173.5384670570643	149.80190661697574	154.03727120299357	130.82660423267365	149.45611964162208	134.42720217745838	167.42774549361425	156.94153076342448	116.53754087283056	69.5128519855307	87.17425585072567	84.28593197898815	79.23264032874565	84.43486830393097
R4frame63	87.76915249279058	74.2281547258656	95.97773159940809	60.79386772163015	87.70652716339144	63.18487849979738	89.16766274211518	84.21773407189352	172.2566263515249	156.45313616141664	162.48030502731913	120.66006132033223	176.53276062350818	124.54012123796663	171.03087390605205	158.3937896660686	99.57527069785108	82.72784567515295	100.81180778093517	84.11197034994358	93.3810812767692	88.84643677773728
R4frame64	102.91593592327608	72.32343566540078	95.36430446954286	68.20030213173868	93.93152660641537	73.13129146215307	91.78485188501503	83.61356165721553	158.71796631080187	146.38150087485275	181.0794305353894	140.7550378125253	202.06328950472454	116.07610763612958	175.45878697755907	159.45645008224244	95.09070842319485	83.79426720197267	106.07072548377286	75.20550586785617	97.76873842989772	79.33444717642834
R4frame65	94.49703456100657	66.8175352470445	90.37722735323699	72.40536333708697	92.37309894926737	70.10610097121938	97.2677771191214	84.48745589277945	167.23992004796995	160.23285059090713	187.89244130685714	127.97560124199478	207.02960175909314	120.72309436772053	161.9085047867024	163.91689900661433	94.28390746338083	68.3972966707189	109.91189328979401	79.00404357414637	95.86047571384933	86.23378049778975
R4frame66	94.7195567609288	65.18341276242391	83.89404323226556	71.55980489677306	97.43334089327759	74.11481365981903	86.41868359244404	80.25726709730019	171.7662402844329	167.5625409500697	163.03868425986005	135.41977288347485	196.03083872942315	135.10108872413906	166.63839511544333	159.38633749715981	93.24652963580647	69.78854342710858	95.30699744154127	71.2896464525079	104.57663038643739	80.56427015782417
R4frame67	97.27049147368517	61.24440187231018	98.30643617495883	76.85077491138982	91.14993122849728	77.16209545597123	87.20845927482885	81.60141438686934	162.5137472727854	145.45913424494086	153.50975787521034	124.07916553014338	174.68187221796737	120.80401263255038	169.4773429028861	159.7216785419283	89.43736844740255	80.27943310855164	99.3519319169261	75.71784132229631	115.66244265119938	80.56372619046732
R4frame68	87.04601864841399	68.10210040350256	79.12883820669508	73.6968255106307	108.05407785485563	69.49805684355773	85.11638283298734	79.07311184870682	163.41298687857224	140.71851453941	151.78158106315738	131.04731858331817	178.09059748451767	114.41358605260572	162.70839372916723	166.2651980004769	99.57673732076641	77.13598491077713	90.05423656619507	76.06206098194536	100.48295872247321	57.49996659800964
R4frame69	88.47079219699562	68.41883548241026	88.68886926220995	57.844521823157265	93.34525356916927	74.26922657743644	90.11838599317714	82.93362464734814	158.6390690394759	153.7973143843782	165.46146668631874	115.16707974332712	176.00116618668574	122.35750116354444	173.58284382905467	157.67019088695565	87.5015762463147	66.9743265509469	97.06368074169885	81.28171317697361	100.6304434429574	63.101215490480406
R4frame70	87.15901599875717	72.90114385992702	107.51701259316567	67.61674845551606	104.96264461908973	66.80821448130571	87.84317171481808	80.15883946308423	154.79138639058124	141.64743867053605	163.49498263984313	124.93762310256874	175.60739515056719	119.48959233205571	164.97040797617186	161.0873284884199	99.09289008484673	73.87352735751712	100.46942774887557	79.87685531114101	95.28216571756649	69.31655996427205
R4frame71	82.94037766674383	62.50321481919501	94.58425459857621	65.19687155806338	82.36538697916588	68.87349412323323	89.99647627773643	79.44719020814068	163.90077082408308	134.2255056038201	172.19683101163258	114.55187065465445	161.03073769580914	126.0534072280462	170.56640994716466	162.35136581799927	95.0841228710826	64.69254448673449	102.94430377330951	73.96723720053555	105.00807156688697	67.97520898419337
R4frame72	90.769689852792	72.26892252176306	86.5840864498302	51.00108122407391	90.9491987826908	67.18280351502783	96.2077140448967	82.21093532625147	165.98033171048414	145.6310856563016	167.74292406062716	123.7193070862983	162.54348165463205	136.22873230950805	165.35033023078103	160.50075831197782	101.1611646889488	79.71889314118305	91.63194152113938	61.60541450696488	91.70290121308005	67.8803572323745
R4frame73	90.25985818920196	81.70187353017465	84.56519052995561	56.681339787577784	94.56468373267565	59.63244291472229	89.96298455567003	83.37105178086698	161.72385706609185	145.09456889484883	168.41977828885717	127.02978673698516	201.9799059533262	128.23502283119646	178.49082821646354	159.1804220112921	94.57448756716343	78.50100443149658	95.60513961944436	73.70144797521704	114.70098296842853	83.65338838207596
R4frame74	93.64364828045186	62.4173500704049	121.49509423208502	67.39161083105421	82.94476880090555	71.05874448711218	84.10023679365926	84.54293819776116	166.9867520871382	126.51579875744885	152.69573245993502	128.95549492521528	175.83613891305086	122.27300669574679	165.64359505041938	164.95725549303054	95.09120384934137	79.85304379715657	87.1439629265935	56.897569349265446	110.52584748786177	71.27117545034811
R4frame75	95.14754329481937	63.1947706961902	89.5833623370766	54.41392759199151	99.33814046845414	71.6477523624487	88.89635551454907	77.14428492021594	180.02498745645704	137.25084378659233	175.77525390226444	123.13093579183474	173.0168725826076	125.86145975121309	161.61741886984075	161.13111680628933	107.59838665255315	72.53563501922693	98.58875660296204	61.40778024525299	94.91510344807051	77.606332979989
R4frame76	98.61327737491152	68.5529519134857	95.81003639652073	68.02450716708834	81.38296650791224	71.22674967396803	87.40972539865452	80.8374013923344	168.0817065721503	142.31054759052245	176.31016581690602	110.08255216686148	185.00452385101858	130.49003981623417	170.8306043459565	157.84546633483632	112.89967373537118	81.90061146273767	96.6355147236836	67.31296269546222	99.74896593154071	78.7860223633334
R4frame77	96.99820756662321	77.95913124926277	87.71162562595433	58.5266200615054	96.45532305824506	71.18991090464637	78.80116083534772	83.82815566312402	163.19421288253255	147.78663802517585	163.17048828041126	126.15439816843514	185.967829646632	140.99122524096893	168.4717525621445	151.84590177571988	100.21418880446234	78.06395391389542	102.85143069895761	71.87219157364763	132.00318310505935	80.19163804886811
R4frame78	89.76041624679836	70.92680604404522	99.34628697428317	61.43327396607807	100.48399270974114	63.92633616070863	88.10842978234157	77.2845957827702	171.37723902195376	148.9970668614496	160.3653616145499	124.95238250558253	196.16020418334867	131.80254234946835	169.1471474571209	167.55723431588484	93.47972641007041	83.09645464543839	88.06628526714934	62.24490688172889	89.07112781363179	78.18545080898035
R4frame79	97.6395077310188	76.09335982163806	79.0579982364828	54.72705652729553	104.26190673032315	67.48948117318984	84.4448561338655	80.6917604680599	159.04815323783518	146.79907475518576	165.85654123911345	130.00558242598794	196.95276244103883	141.63720955367015	169.13886695931427	158.3028756069055	92.06718794514026	67.0641581394818	103.0806795201738	67.85723156375188	128.1177804976318	75.24371629473117
R4frame80	95.85350042362393	67.1086623649719	94.70110229839585	64.09553298675287	101.19492007706798	53.515594660023474	86.12835311696536	87.5710279166335	153.60919207587256	141.66110141075978	163.80551310774612	126.96133843912902	185.87065000348989	129.80361419740305	163.20071963640976	155.57450308672085	93.76282789928753	79.32213854470446	101.7033295669014	69.40157392784664	155.3354984630627	65.26701752346585
R4frame81	92.15106121710295	75.31216243438872	99.15497882192967	55.047897030450756	92.76245864797504	72.44942273693235	92.0383755667257	84.377020552436	168.06341579318422	153.00417746118953	159.59928181968445	140.9610360903872	170.71243472401707	129.00658182240326	171.68956731369914	160.7951576325678	101.18582906259999	87.12835539172806	96.10951498115641	64.09882410136557	125.00693248494701	83.42495687571645
R4frame82	83.61688984474385	71.52265446581619	95.9079133964258	71.76217657382324	92.18679986523942	71.31454869725506	90.494048481989	83.25541062638715	159.06095485730887	148.02995252692858	153.82730681086414	125.7981824599012	172.46483552798736	131.18521074124536	169.18923395723027	160.14648798635938	97.30581551093977	75.86590772898873	99.20614278308065	67.98366706615076	108.39955087931983	67.45733359029295
R4frame83	84.42524745204855	65.42963053889187	91.05738453278843	56.53823694221872	99.1841525502501	69.73918126267313	85.85154620511547	83.77916841274639	150.80755684929224	151.5430420831621	173.55090955239098	123.7048566127613	170.8765909129692	124.97634169892939	166.85845061679828	157.71675434296725	95.45867744579078	75.18819021751246	106.17703229635994	78.96571276711329	104.71176358766219	75.40150703154849
R4frame84	76.0169205714701	69.74494705411024	100.80479069211061	59.0320414981414	102.00597713824199	67.77412266631997	98.45591164775168	86.02593604633357	158.55666243143133	139.5311830295862	155.8943080500079	113.26910775467907	202.7513879419116	131.17720420963423	167.68532564956718	170.10974426026272	97.37094886663972	72.54005333952183	107.68987166255577	72.70300613340387	98.85025318011081	76.6733220677387
R4frame85	95.68658686167922	67.07701441887139	94.77727929093035	62.526385266408745	91.21478074307547	72.37495485712986	85.18032780905199	87.44904937151586	157.66428489020507	153.82173535390217	149.5611302786012	128.95088872536508	205.20085174867404	130.6982543566309	175.79365320834202	155.43148255630726	100.79299679049711	70.22300937118163	88.8624334671193	80.46174256422727	93.39373268958015	87.60576657973444
R4frame86	84.09379854923598	74.45427844006034	89.15405867361397	64.07734810449128	92.30771155090258	68.11807738032073	86.45227591754603	85.30652108810568	157.01449550552758	132.64519661071836	157.74380893737649	122.76720756679475	189.34626557103874	136.89138991938327	164.94437020341482	155.72279026811586	87.04658120320666	65.35852803560793	95.26787170736003	72.95379816447287	96.90663891600994	73.20242393509292
R4frame87	86.77606690212993	68.47706405969907	87.32485331378314	68.15339897397807	80.88408832286204	65.57389814335262	86.39990972659193	81.84992896377126	174.9519862081633	143.3698631668736	160.44343216981045	129.2321230398618	171.055859410711	119.15770087142772	182.039821824463	164.48477250181443	94.65871069819232	80.18252238634022	114.66927839832641	71.87639985383254	95.3175787875135	80.62927031568265
R4frame88	100.91822125389217	68.08248041491282	106.02222798229732	67.6393954298035	81.48183478788818	61.31474605265668	85.565369318532	84.47090493751905	161.9317814645516	135.19420905051126	166.9476025428579	121.59192724062619	183.17023574829096	126.5892544863866	172.06829706954477	165.39875423861602	91.6118526229833	81.81361025472329	96.69466970814811	68.01000224617151	99.64473847541814	79.14000154500457
R4frame89	81.16304798018123	77.11401768918552	92.00166955752124	51.09945863078215	100.35839224344797	73.57487497817962	94.89571178056453	80.35828674803581	143.4455653663211	136.09886120901754	154.21908422203896	122.7550763926662	200.21961031744988	129.65678045528955	177.6102759054806	167.62720746592657	96.95493065881081	79.74175375651136	103.04243999010119	70.49836153179388	107.22246856251739	78.44308346453748
R4frame90	87.73509247813979	66.40467619732435	93.97953590722494	40.184295803256845	84.58801036071308	74.45348622135013	92.49048601792133	82.09019869983128	156.83522548370954	141.8052541305231	149.64921373240387	131.80121312506736	186.7251874975127	132.55508460278656	176.95107898778278	159.91986101365137	88.26058298371238	73.53704552216574	106.20760340685261	71.50455734871811	115.99421549116913	78.66240924720209
R4frame91	105.37908509223041	66.84777598529148	98.6133400337891	50.87820628041721	82.40366257722552	59.70883151766968	94.86322817027931	87.16468904798207	156.65188690171476	143.47137374701774	161.63482738107916	119.45583950109149	176.45550889508124	126.01717938706186	168.5786404569234	166.01988280446704	100.1597368231626	74.30653884366978	111.05809435345972	80.35465354331275	127.28275323238061	77.06073075463239
R4frame92	85.97124676969821	74.94383641549648	84.83515217059124	67.76357882004679	86.36010649872541	72.74138545340789	82.62453015421241	81.67409622960515	159.48303624915678	140.22520665018098	159.04898761224095	112.78595764785355	178.43507917501935	122.14546616599002	168.6813290662672	156.79473329487104	96.79713457037553	79.19375755925998	100.36293421542022	79.68712269649444	84.84947754612942	74.85694138838986
R4frame93	103.18841571244182	72.58042651087818	89.05434590830215	56.82500479229766	93.33093472835974	81.20198514819033	102.48283334976173	79.04067512248386	166.69968467872053	142.3295731198773	183.82161642187717	120.69791013420799	197.44449243544665	139.39085617770368	164.3043690979274	172.49503836357462	102.33707268411423	80.5576688955031	97.99371014553313	83.48097901176482	98.69188997756676	74.64388397906649
R4frame94	105.5750165141629	74.04818198665325	112.4629691892604	57.12257717283926	87.28447019132744	61.32647458640566	85.80218075080009	74.3682600623407	156.01497168421463	143.17892965623892	172.88716148239558	136.17456960690862	182.7994271412453	125.84929613031474	156.2348616205956	168.19433979919975	78.79453819275568	72.70232034152386	102.65346620750964	75.54160142526901	137.45366539614707	80.05432737644409
R4frame95	105.03798449495746	64.70768553423585	103.41051489745561	67.91299814005465	106.02092844649864	75.81968852856333	86.32934520905503	85.46919299221196	159.59653348426068	150.3951113950595	180.14097461383565	119.6734146514301	189.22119438858712	130.67823435724938	162.0286320701091	151.31358823331772	96.80643814779016	67.18522459382277	102.78267372644545	85.86847902441598	96.47624070753454	82.18144504387105
R4frame96	87.64761328078838	83.76289674494764	83.19983957004105	67.67827189493595	84.3978218425618	59.99685771570526	83.97105853811492	81.75699396632328	169.92829480830477	143.21169534096808	147.83941236227466	118.67143246151045	166.99299176350766	128.90525438681078	169.38002741669675	148.33706883780994	97.9820559478483	70.6787238038025	115.0208387202074	90.68601968874276	89.54520761810913	81.49665192957919
R4frame97	89.00683225272708	70.34944777452044	89.40836732893356	69.4154459384966	77.52463669441019	57.819675879514115	80.39376276189209	81.36403638359417	145.33823867637506	143.266553499923	155.83109985180036	131.84892291510883	214.3322777748458	125.29801138345901	171.52426878642524	160.31242771438738	98.13511540865318	76.11311280923795	113.11455382312873	88.93990861081804	96.78504788660271	83.13584340914458
R4frame98	82.13221966402627	63.37000001142771	87.0165156039223	53.09450469057751	91.38709202851732	74.84038810452337	84.83441415345573	82.06510194320924	171.42522507979513	145.74856309782427	156.22430306374795	129.01317438819225	172.95187076183385	111.08315824616926	174.08466705077186	150.12391716467056	92.08693724037187	84.25821721584758	92.69129790137454	82.9472885603629	94.11796097968396	85.97571135325208
R4frame99	92.24284384082104	64.69318986404171	100.64971210951862	61.75322957427599	98.55277444887724	59.399659662811075	81.71080971453124	75.28905124972155	159.4116742695814	134.68909765207277	160.60773257694174	134.5034793566959	175.61763617007577	128.8777278393343	173.05354647951557	159.54731347722412	93.11310085837255	73.50847857949934	99.96537215852395	71.67784823260072	81.81808608777764	81.83697409949177
R4frame100	105.88262768027346	70.19198884562316	93.05687155884287	58.90278182680362	82.59132971685449	80.79344237802817	87.2794061462616	79.1527056334698	173.59560002118388	151.14797644746463	163.07219666601412	127.40651804945509	200.5166831997728	122.84989692103449	175.39328365940963	155.81275598190396	97.80414047137725	74.81280242680238	100.58438556065721	77.6884812974225	101.46258298441909	75.23625385450386
R4frame101	104.78499702508351	74.68039857266359	93.02973297448008	62.15135985452977	89.56343378439632	69.84107662694663	85.87167634264537	74.65503475153659	165.21867780768136	150.07049156335486	163.88097557274284	121.52145015965357	221.2556669035773	121.9664447367496	162.11475158799095	158.7482891668561	103.96804336235311	73.57039851641512	100.65728698187903	73.70704539710691	94.2859833247715	85.82275372730066
R4frame102	91.88518690372186	69.41444039900014	87.9265787189079	75.54956451429587	98.4696370627893	69.75254208716642	84.88533930828078	83.06227675682324	155.60035143906066	151.21305856612952	153.29943809459056	122.94402504330789	204.1679143160677	118.99689231310747	164.12062175932545	154.66681864529468	96.46059610153425	74.42396524530785	108.02149923025597	86.32087882646378	100.6738022778356	79.68770696062899
R4frame103	95.4174879912075	70.15158242379962	102.36206370701898	66.26439966057596	100.77731761480446	63.217628839624076	92.26796344364227	83.49487663674542	162.77475572187853	135.1976525841164	171.36830242170254	124.31173571905006	185.74815956314688	122.14696903167994	163.96690432703213	156.23904419761413	97.93420723614949	74.43283010601459	105.41652990928618	86.5135494693467	108.40090978534381	66.87130433196269
R4frame104	107.42532379306728	68.98997756175969	106.17780767665977	70.47972519101518	101.935963403938	76.40933833465756	94.5436041413975	84.04027577030602	153.11641103221217	151.49479890016715	188.20682754376116	121.2253803162825	175.7486368864173	120.2826155915001	174.0714490726516	157.57409569609254	101.76926391923755	77.58103100361284	99.4620137939072	71.08918485860617	102.78434682840148	87.64965645210076
R4frame105	102.47017160577393	72.6813477907941	79.92948139287155	60.27377460705655	93.00423474711022	59.04806155279667	93.18718079627112	84.83262466511898	168.32130353982643	146.9661275702183	166.8128763658016	114.1685554496996	188.56824863817934	125.28027513664492	178.0987697671205	157.2619244013156	103.35050894186092	74.10681201934491	110.73641320144465	76.93090588491802	127.33175070006247	84.7381506405453
R4frame106	102.61550208756908	67.0833662674061	96.77984807652427	69.47485527212771	82.34279587773906	67.23137875717585	83.00158372038553	88.55672551010403	158.46025849978125	130.50017282542905	170.9405043561408	119.63521382916156	209.15484067979398	108.64683666967935	166.4409084157958	158.17211666559157	94.70441619667832	80.43096758962143	97.62750129859629	71.7636460362672	103.10266273182167	75.19333452365694
R4frame107	99.27930029940171	70.36136412031118	88.33358929214421	58.08648352558096	102.9937078369019	73.52324618119864	79.26478325928164	81.4343519477205	173.54009823628522	129.82964279095478	159.23814694387943	127.41962189172659	216.71966806297965	121.75693841644312	167.21352833172693	158.73303693432706	104.90252440052299	77.98143880011672	96.76113211982836	72.8891125945454	112.64314689413177	74.77963867799411
R4frame108	100.90385424978251	68.44372891780836	91.86146759074646	62.484776503785206	103.80840955893821	74.45274548908336	92.00269248449857	84.94927792593619	158.86091627404312	126.80012853936793	179.45907125694686	104.77520477265963	185.9309155627804	123.7189819465644	172.32289125402474	162.9355984665951	99.24985146657274	86.3279956107817	101.98330044755329	67.59235125206065	92.23999942640057	78.53487282591014
R4frame109	114.00173242158431	68.11385652933177	90.91659440463728	64.32515971453165	87.55569244318863	72.29532606290657	80.225445372048	81.73601588088083	179.9971159537837	139.01182522896318	162.9512683738391	113.31469011422229	194.48029951140083	124.49694650790133	175.04804296360481	157.64172945319154	110.75220788382458	77.12578305968803	97.728036965444	78.13377903155919	95.85708802828411	72.93762632803067
R4frame110	91.459884760709	66.82220173287277	95.75268699911037	59.445608245267785	93.17325509087415	65.50532470678723	84.42105610312532	71.43256194821747	167.91179301865503	125.31648579673136	171.4795422227105	113.91929384369358	181.29983309233953	134.31438529967176	164.51070826274906	153.15210896839156	92.69851204432481	75.56514645114655	93.88144536290399	81.28592086795598	109.37809441543322	73.4353073793741
R4frame111	99.43050992959891	81.89332671568117	99.67155049242042	60.05703815023335	96.16347970727394	73.13230314171382	88.18932931563516	81.88345978901779	163.1884844220764	126.05624942421571	164.49517874686953	105.13566669480856	211.12653254092712	125.77610135262744	163.2085163622986	161.94627404296557	92.50173465505198	83.95855877552196	111.52430442612038	75.4410062330257	107.72960317619717	76.41680838079324
R4frame112	111.90206618617793	76.78103056246196	86.88650601635948	60.59914507042712	99.65634838430495	71.29403357465407	87.82289689266032	86.27513845946359	172.80049786965577	136.7173848136963	161.0430692124593	119.14748093642548	238.28398105666386	105.93665119806604	188.5293236183964	156.25975949075456	87.78417293783707	83.20930850507442	81.65972944466947	70.8485247174613	99.31850269944094	80.48133239422499
R4frame113	103.32943889080562	65.00454537904352	90.03146396571215	46.81655989733541	90.04760971573586	76.395603205135	80.91891411911689	84.62127395341682	169.67669194582916	145.0521304917807	182.48897793420954	129.37449149760883	207.10515147370702	118.20095525174835	170.86198475853755	160.52450243556868	94.81556683299736	77.00486730005409	90.5328649520293	82.16994102783141	107.56685949715167	68.44840922051235
R4frame114	88.04885220719424	75.30170765896325	100.44858735495211	58.57198614621536	92.41576049291609	71.46858150884988	85.04916335409429	82.05667334302802	167.20089500087647	127.79638817318104	179.11627680605534	123.49659048214777	177.97230134720786	100.40293114570657	170.8159977638619	164.94176080613465	108.75553397105335	78.38821130927117	115.15680639312457	78.29594048250651	98.41742194832865	71.24555075665637
R4frame115	101.40677241789878	73.88129733943893	79.27515494697278	58.59477165033473	88.36360023170931	70.05651575975979	89.05643620371508	85.24176314355505	171.44852726574646	130.06651305613045	169.19414580147114	127.28742004585249	205.64616666500038	117.26787464094745	161.23365956145255	157.75668980644735	113.22285907416864	80.03792763568384	98.33505947728744	73.33938153574996	84.25742070961846	77.93197785042535
R4frame116	101.90177220101623	71.98311758774112	99.14120067396917	62.35391763218319	79.17234441388078	68.67861553355824	83.17997703552265	78.82578261104356	148.19729065526914	147.00144683228459	169.47706034129183	121.76159273372527	224.855844483475	111.60432032488684	164.6122682377425	162.28945785268013	90.18155563524628	78.45376376808257	87.14710103410312	74.87854942640375	92.34282190728187	75.98511277824574
R4frame117	94.34572154402218	73.23722590768809	99.02101239117813	64.17407902844222	83.04637059007068	60.74143342897565	86.55700567884972	82.32842029367141	157.4547650139685	131.02109188969158	140.61230320384712	132.54522647691087	221.54180439042955	112.95510395520668	172.50048358173484	153.76992597624096	96.20180282278031	88.94850014761636	95.45383245772604	65.13365898642002	82.56556190644142	75.54044660211898
R4frame118	95.79822785475614	81.00602051394546	106.28708711392204	46.14905873538384	86.46794338382588	53.642235946677395	90.66246099680995	83.9391592797366	160.00967562546148	135.0193445265208	178.50116865040397	115.1947340135264	192.9988126761148	111.5843626433461	167.60076754681404	159.63856806126287	101.38456792682605	77.49941737356079	98.00479362404172	80.23697425793267	95.6333881583822	73.7070943850449
R4frame119	89.30599921571897	78.16753723536888	85.51601214312187	57.919023133280035	99.13904421384275	55.16116765627968	84.82119568875946	81.01348911077157	176.58999633876437	124.91840169123651	188.24406800952175	122.49992352006561	189.6821631831018	109.26012152544597	173.9881590985177	159.90787658775787	100.76790317532131	84.89789585470535	94.92561484226067	74.48197065103375	85.18061705870987	75.73809771687566
R4frame120	106.521168663327	69.97481353316583	88.4515599746998	69.02346161097816	89.87019253759973	66.9858114448713	82.41659166356331	84.66267419538372	161.37341094007166	136.60990935184103	167.7611976582626	123.93283366608662	188.7556797362782	120.37231293318591	170.37256358749292	159.18526462170215	99.86270023685609	76.39208930182551	115.80082811669152	75.75698060550259	92.56723641583588	70.27081682408983
R4frame121	103.44750606809713	73.9167792836216	89.21093769607936	54.558367351949485	90.6374668573708	63.30665251775639	88.66873737147421	83.8292935484378	149.94329296359166	130.87068374209244	197.99375851637447	133.2205715950238	197.2912870686971	123.3009312630788	166.5773263006021	161.53765990073828	97.91711154465808	67.50775969799315	99.1625513767675	77.83860515125878	101.65487461862003	83.01096973741046
R4frame122	100.99677458390605	70.88111637966472	83.89433872173475	66.32707195932272	102.43547324436997	73.6922770863001	87.94993303268303	84.70014810359287	165.44628680730727	144.78297704849777	158.27039327806435	119.1297797117401	216.618749641802	117.74660306048708	172.22467412069332	148.66312280337613	104.21838697610956	70.35865036137994	111.58144635435647	82.36642559123248	98.22550624150445	78.59952206125615
R4frame123	93.90800797451058	66.64914204603932	88.7705032758804	61.56168548652907	91.9339995659635	69.73501075515473	94.18423028220563	81.05130472728577	160.6592474594732	145.91464182596317	162.09387583797331	111.67925015481983	204.28085230437702	111.72671028878504	163.74665530292754	155.4064471201081	95.94353951762523	76.74052977064049	119.43589098600236	78.61602965519657	93.63140253538207	78.02786319295053
R4frame124	83.67637300580697	69.4113705855696	92.19475161825662	55.859360028154995	94.72911344501289	70.91791764736234	85.10690538355288	85.10197100870002	164.94641513183697	145.9113534507274	171.65479479364078	120.61712936500851	237.3314329718102	116.3015940720714	174.47606633721168	157.1226171145739	99.73193299855674	86.41850541182144	104.84566194023871	68.89385835105242	97.50747310887391	76.29829385557838
R4frame125	102.83665458927881	60.89291103341507	93.26663955268238	64.83711703460772	103.13632081433072	67.27097222100302	89.38446894387722	71.27739747653396	157.81822036206503	141.80872552517573	202.97133768074352	114.05425506983082	197.8997391894974	125.52313428518035	168.86912927322	154.50454708169528	114.74023448376866	78.74243593887388	102.9419213003961	66.6545112414343	98.36737386764828	97.49025611043537
R4frame126	97.05931145931622	70.27700466266897	84.43209965053369	55.7773619344569	91.77057802017161	67.4404956449166	86.00488763275514	75.71417901372689	173.42507634615123	136.63193975141152	169.65519043201235	124.07411945414418	228.94455698029805	109.26971147196325	169.40484109827045	163.99158864130004	98.12118738810042	67.4234727407187	107.0836481418111	75.17073119680656	112.64249852493963	74.06549337812645
R4frame127	103.26814508407622	62.81224861881616	89.06396547859032	73.50965578455462	87.20303050537065	69.40078632366405	84.03205370872007	78.65525004887517	160.36739242714398	144.87299238797056	163.95159989328184	115.76556713345096	208.66906096887897	127.8847231705546	170.0008645696423	164.28824267784327	96.26955146359106	81.41909054146836	105.6387810310565	67.31802694254215	101.58689049586746	79.72629408461229
R4frame128	89.66138519471195	82.33406702541885	93.5828869234475	61.405371088559015	88.52024996489386	73.28489967525346	86.0245655521893	78.89784993405239	172.48789667099285	138.63648820769373	170.0015087571391	117.28679297510132	230.18732451337343	114.3417458475343	180.9422297609533	159.19147126729894	94.45439190097042	72.07495988513398	99.4802577380512	51.292168825738436	77.7961111623672	85.47735797996869
R4frame129	110.33643383893951	64.49752916113981	93.98759305127825	60.460923404986936	108.00668527113208	78.38992620055922	81.67426975255118	79.54412761964149	171.52299774868328	151.23409493358452	173.4231626726118	113.9511668055026	225.89454858563047	136.9267966167656	165.88561387190006	149.16254739532047	97.97511117303662	85.08204808678002	124.05560876240635	62.51958619767668	107.24014429854451	70.95714094137337
R4frame130	106.36951857852081	68.99290067764363	94.36099535546867	60.37019684847543	88.25986322432324	77.43556876519618	88.63956158201042	83.05024893716957	170.3129989367245	121.27633811216236	168.03956698911105	109.84153107683527	214.93790231203903	120.29204249845802	169.98505474669088	152.49758190535422	107.45374270270446	83.98659411909912	102.67356903983884	65.77435439599326	85.07410462908214	65.8420479926502
R4frame131	91.52916698214574	71.10546336243651	98.92522870178138	63.979817670147156	82.89255670258581	78.86087192654249	83.42648977186596	86.73551584245044	154.77644564112347	145.80639012978224	171.64391787186605	113.31738669443837	199.9371743969289	122.14985420132281	172.10764412165653	151.2166518309362	109.56519032753866	64.62564547767298	108.87247291472539	70.682926339578	93.73891512480228	78.87500922225463
R4frame132	84.71743628419107	58.43048363628147	99.53671751493803	66.97247647608293	86.12580874235755	74.64467694943855	83.9770082731337	87.2638027893474	162.30352113092812	133.7182675940058	162.5265346790013	121.23816189955015	227.8875740536528	130.65213093955376	161.9336429959547	162.82205848764124	97.2613446668273	90.96598740623769	105.6234102333366	72.55306754352594	114.23778130216384	84.13999823204692
R4frame133	101.79957812492174	65.51173721575755	104.26221558841665	56.2049564298125	79.68964120713083	73.67686004938227	76.66337642550741	86.3667297917042	165.68600022741404	137.7224808590884	162.35351136703764	112.05300095391819	215.90472098391754	131.44892367475717	170.6109435930858	156.06843114399956	102.53587223577851	73.10402284274366	105.0549439557906	71.08242567654855	90.7793471892623	77.14210415122608
R4frame134	101.7369396930685	59.111519761168296	90.58709563180565	58.067795087671676	103.88558111351351	76.57635961713821	85.76509223928707	86.62998662639497	180.9532191545551	122.63092050044966	173.5673124782744	112.0297571275165	247.17621163113034	123.75978515823925	169.69918623451656	156.16107958167606	93.98861921597121	82.20276918268016	114.25251175410706	57.73105554176747	85.22094430195361	70.05968485601969
R4frame135	92.01279040341173	58.63124693752746	99.33465486595566	58.29821445277243	94.81125606527046	75.90865818861802	89.22695631229743	82.2616925381076	160.9775157999018	129.6356766996773	163.12158193424384	120.39275401759541	252.86345978522215	123.49317466904715	169.92596963216442	153.62404023773914	115.22394251222534	77.65098677766392	108.11240187355587	72.30116706234298	84.20966638575793	71.27936370750261
R4frame136	93.89236212794907	75.7565167381015	109.15980258569886	61.69433701885072	84.302977128477	72.07808366516106	79.19986461420349	83.7973160646634	158.95527769625212	139.3669634557229	166.3571800306987	115.88130464746767	234.29481032583683	129.70236631897362	166.44836735380267	151.91465168856953	110.6456942692225	69.23224175495177	120.92746526409965	72.17468812246267	98.67617378025908	83.9416317414446
R4frame137	96.46027647105772	64.53215527960508	96.73252124693632	65.90575351156062	83.34176586740143	60.91363985504866	82.30212054934151	84.44570863753161	183.8562584036978	139.90329882263288	193.41672647442482	121.92382653689808	243.2795680001066	141.68678195791358	168.86193511749687	157.767551204811	87.08702591060091	79.56869818170155	102.37071758478416	74.81262440085405	83.26270832619348	70.4454615733555
R4frame138	100.59355055898052	74.52505029482471	92.19523377162298	62.13234973946444	91.38535949514961	69.94756956407747	84.16550367265637	81.18767196033708	189.73775337905082	127.63279173211943	180.57575741617327	114.03741333273787	245.43153522112382	116.43937361742834	165.72660481520427	156.86320068866425	82.06456194978972	75.86676215839834	103.81387207711374	72.41969648998572	91.52245716516634	74.96827790127189
R4frame139	101.21165290804996	69.58499051484014	87.34840719747778	69.04987308758142	124.27272576028572	77.79375835297152	81.99662024996447	78.87017561588027	160.4233181315471	140.33910984117296	154.7491241760255	123.2956132755719	226.22104601941405	124.7292295098266	171.32808652076488	161.89274169956983	95.08147272524143	74.74629946608262	124.21305666664134	62.40479879263482	86.49440135256134	74.88730629945613
R4frame140	96.44163777782997	77.29119032552086	98.09769686046411	71.57340520795529	77.15998916657962	65.77605384619447	80.89212419813745	80.23602079283266	199.09103104880543	150.31020548944204	181.19690217765972	112.23835026414052	216.66521613854303	126.0399741151744	164.57943542881816	158.67542575399736	89.91984638220437	75.63813983378094	104.22049707209767	75.1715281741001	88.47150197099872	74.54639134607942
R4frame141	107.91760512162033	68.40606382983233	85.83253422032006	61.73093087829211	86.30398593220906	68.12209558699031	91.85278771575855	83.53048800431215	178.5062438356438	132.24854627819303	177.55259618954835	115.5976540312647	238.5212588097793	124.98288064654686	167.18367237711362	167.35192736290557	105.30226008752302	76.73016183338048	97.57788940238207	76.83539876533997	85.31975413797481	76.1274395350909
R4frame142	92.57810588145082	69.31040183895372	87.63681639047047	57.17893903902331	89.98052421179284	65.00696465129077	83.4902418683416	86.50603796954618	163.2552238902342	137.2619549868816	150.09258969474786	116.45394967573503	218.38537073844796	132.71568481210892	164.43944176428346	157.3579043779249	93.88497524194817	73.32806989017764	110.20644449475773	68.20868289906173	94.20786365028899	80.43869467060472
R4frame143	95.4460605881482	61.383024891991	88.5477376639753	70.45372772822277	94.92113900552384	84.2017386182135	81.01085602799965	88.00657847603917	163.72307245718142	144.83589766188598	165.24756589711032	119.89141068879462	227.74705077356242	128.6620826685258	167.70575892365068	158.68465109727848	89.8161041035627	79.86136842552848	109.3783386322493	68.60091162842215	90.8645524622716	79.86509627130164
R4frame144	102.75900309595	65.25577405414737	80.53746125440513	71.87294667977406	85.1272516345976	67.2750022943527	83.52849175448807	82.54159476150886	163.38032597903683	147.9098185199601	184.11066330322697	119.9970489000094	253.27271434814307	119.43869458002827	167.95946147433114	162.6077788060059	93.18110821020763	81.4332855075788	100.09253843279812	70.41737830058973	86.30678603841858	70.07614337946129
R4frame145	106.75699231412996	67.62828223600698	106.9799984507007	60.15460693983956	79.77751054337541	73.04431937095852	84.89553865864762	83.7513083367445	162.38920375917976	135.57603911213923	161.80659034396464	112.18557227285497	206.6667753306747	112.338863222841	168.23038894843998	169.18468233624486	89.27650000459482	77.44304903620157	100.32455270375381	78.42092984252204	116.1398002249641	68.34195351443167
R4frame146	107.94030677969715	78.36469476812852	86.19718793369971	58.98573461917349	94.91442224539269	74.92477132375512	85.15425520763466	75.30603271527278	174.21896291306402	138.64828208651744	171.59567322655835	122.2472650583314	225.66862678037216	123.97754173684996	177.26672066774628	156.36932675497633	96.89608523844174	83.0164629028338	105.01951944388843	83.38990373798148	85.75216019253148	76.89094770414665
R4frame147	121.83144345246436	69.99055915038781	99.25758729531677	64.15622076417306	103.49876705501102	61.31233987015874	87.09902236211255	75.72597708021623	156.56937607035997	137.98693117379642	187.78798372278277	120.4885451479282	222.5216960977593	119.56303429255848	175.2162137382247	157.9399159200583	100.33079981578425	80.25763980987502	102.21893998935425	70.15506739187268	88.81466736740413	74.51012147769677
R4frame148	102.6968679004396	66.94042233174383	81.16346240392157	63.4143931924161	88.54390255884485	78.62214179465074	84.25784743899906	85.2836960021188	175.1644040384689	138.36039440932652	182.54411542119038	126.94459656961341	223.22620758439612	120.02165441465017	163.2406585022245	170.68233179855267	104.85407146538313	77.55263656679334	116.50894784576205	78.61414238687114	82.31029800216606	92.6032616951242
R4frame149	103.35510147234659	70.33510083892843	88.46905995256725	59.352765916654704	95.21580470461119	66.35327008381468	86.87059165889325	89.15271392581536	157.2203665864733	125.44269590550253	178.222139079113	125.4272150438544	201.86132139742196	121.64145370044568	169.82407389212838	159.22928422678578	96.14769434528264	66.03766490614333	117.78459532732181	69.8495242134642	91.46041079077501	73.91583390567229
R4frame150	102.52982682152545	60.30424074882649	75.17607456376457	47.85054168874958	86.0920289522293	70.57135642080901	92.0295833752748	82.865892239404	156.62313258472395	122.76627634048911	178.2174285359065	131.63525308747072	236.89574769182377	119.78661722382928	158.05529473411363	157.22614761144234	100.90951293632006	76.04909756757192	109.94282522200439	74.79389457210402	82.17559355996451	71.05903951932504
R4frame151	103.52618610728888	73.43571592305054	91.06994500731764	54.27468605769037	92.34911199756647	65.99594816442969	82.2798293658167	83.7961787604122	152.87867587216198	136.87212600738724	162.46807161692655	126.17400249896411	221.83752768230582	122.55057745780609	164.46908911283205	154.30471466603328	92.3943585296074	79.32136349440961	103.59327523831038	85.5341806691841	95.31724055511111	78.68977315101624
R4frame152	98.0317645606374	66.63624345020553	74.22492993872993	57.22917815354251	107.6771631737658	72.0240046455115	80.7350856347231	79.51290821884183	155.8543109564541	142.0364597371257	176.61255927527614	112.10032749482707	216.82247932579682	123.96278509227217	159.10377643904388	160.33165696767136	91.86389534111214	82.90280975912762	116.17249134569958	76.70942498778415	101.54182339740827	80.29964170525133
R4frame153	89.94866899743968	70.26132019218892	91.32972810300718	52.37753934165666	127.28631078659689	74.59229933591304	89.63242057191245	79.43365815585992	161.35819280839476	135.6511633878681	156.1302008856612	128.0837711820343	202.7039352281043	125.60102303001179	159.26754041664665	156.36949375710157	94.13487435858524	78.0343478028743	114.40657499201632	70.16560055131214	93.35060244343035	79.564063206453
R4frame154	95.45780734334217	72.22888645965824	96.42381286553712	60.42168942521491	109.45720000104505	76.0796718301781	84.83932481486576	83.30066800590504	167.15836524308503	125.3492970489739	156.91878011093678	119.32995217935711	205.4811567741543	116.320750083547	160.77550355519236	159.68863240702433	82.9049315016306	87.46607311936425	119.61458767311836	73.59207532794362	93.09968105424193	75.58413490398142
R4frame155	92.91125406360098	73.33792341636175	86.58173715775288	49.91484924336814	114.60356075541452	64.48176451870347	91.5494795158246	78.75290828240564	156.03234693977328	118.77173412934673	184.5126800479184	108.65525806885395	260.7682045678743	115.91036884985468	163.34832638196605	160.26762614823613	101.81762214774821	79.38622093615436	104.36075734110678	77.82984970003466	97.79763235498255	74.14280979879433
R4frame156	118.65771095773744	60.79245618270483	96.12596360021061	52.721608199373826	95.67940823256428	73.68220691127894	93.06681805900476	79.5668796655969	155.75574419681564	133.51557974253444	153.88414871942365	122.92906495981083	265.7299753889928	112.26366547287684	165.55938349355097	151.6697063890659	103.82468062227336	76.13618442203992	105.86136556264036	65.54742363362703	102.50400986319245	78.99728491470252
R4frame157	98.09079436872507	70.35017835461663	87.83897356354944	56.218552888564226	100.2207508776137	59.71808243259677	95.1805909379634	77.73765094370387	155.16111524048222	117.57695809266416	157.62508785710972	103.34135144234693	216.911524792915	137.36942403281745	178.67275447103208	160.59154088398506	89.3448166730254	82.09248288357462	107.03161179437909	73.34927596691074	92.3599757689513	70.26075957079732
R4frame158	103.80264754814426	68.06153526141088	99.87487699899278	64.9526255560518	77.2959990543198	63.84724554292042	81.43749205622932	75.27018339519155	158.1328992460648	135.72067975615354	160.31717842481703	121.74378499804635	228.27853090655887	120.05839066923289	166.11107807926857	168.1403746873018	101.8691399538437	70.02426546837346	119.57878317175229	73.12895831439657	94.3867973805873	68.55295122824796
R4frame159	111.92206431910695	69.064370540292	110.4455513222418	65.68806437888045	94.95317420365731	69.12572795800297	83.23301300456961	69.25488385410974	152.54020508923426	146.69380005681916	177.246487703701	114.44848917597501	248.16007027585735	122.07585698385678	168.36175991112668	158.4414140185108	90.08400244513348	81.77457438069673	105.28832052978537	69.899008860382	105.17948629337408	77.48711742660842
R4frame160	99.49044339519017	71.49309046966562	79.98458832206899	63.61794957543331	96.76929932737987	82.62229819109324	95.389363800317	84.07792636069937	170.0278895886841	141.3678168258621	175.3522367622692	127.19471585751587	247.20057658529416	109.41339984030198	166.85077549366372	155.23454968634928	102.16467810967866	79.13523935830868	98.99133517420731	76.43976608789093	98.23208238274401	67.73113309543304
R4frame161	93.67964008737216	69.452308197193	88.19928873840172	74.1744942482626	95.65638134577061	69.12202052323393	92.5544191656007	81.18628998855047	169.04634684536455	138.40282916183932	159.98341047681828	119.8449081960496	199.16382556281297	127.43021856065747	173.0247908411628	155.85408469602567	97.67499050387715	67.24158110163074	104.40351315675315	64.21807369486173	115.94538099485463	73.6624573817189
R4frame162	95.02069957301372	66.75348385972579	89.98162950239735	57.55670208211425	107.58196513506958	71.52148984485372	91.2539438658482	81.39866519269404	164.57739649026752	127.44173181612608	169.77348766724683	120.27773027706634	226.29744911126394	114.61806713581099	168.050523713019	146.58978609771023	95.4241957650988	75.09287891343781	100.27380323200781	71.24619131598979	108.65061523364695	79.11879499747229
R4frame163	91.7987570129364	70.04927596278648	83.60548161060004	60.34759732376591	85.08934626612194	68.8686817255798	83.56682561845653	84.34043338607535	181.1000987983511	146.5091345971657	153.13237563688855	114.45942238663787	190.03446877950864	115.00174291761641	174.35168838085912	147.22338340295147	92.95648570340802	70.81370290062921	91.91967581057042	84.33092874929001	116.48054526606845	77.65632577085157
R4frame164	95.66576648392049	65.6090482706141	94.4947283812312	60.60599010343301	90.85987407188401	63.28803995174142	90.02654285672887	83.51103378023154	167.26791746260304	138.30778421687813	156.29279120900625	115.81305967977511	271.5973470522161	118.08811502626375	172.89268497002755	158.71091062608932	78.22785193250206	75.84467837394763	102.88973206983965	73.11649309528765	98.840197334713	80.68751489662498
R4frame165	95.62870445793615	66.27681369681422	91.16457307907743	61.93904647510416	93.32646768354229	73.77873465415492	86.68653663018225	81.11959066815126	162.63188485660794	128.7730018245387	133.9558952643244	125.48940734544281	231.53574530115802	123.98117642238147	169.6400526049262	148.346852578369	88.17995841716467	85.09982684366538	109.85843041887426	64.49555225484782	105.23963922169038	75.8370757341629
R4frame166	102.11407622349391	71.56185432122999	85.49856481589579	54.57278936185234	82.30609778199116	76.6606854142737	90.75892546890607	84.37081651046327	170.28346416143074	130.79744988437946	155.6636951030577	117.02979138812846	250.66290140623255	117.51781348181665	178.7688242250129	157.94465291605988	106.7311975138406	77.96459649031324	93.81987818014683	67.99258044292922	99.00894227355182	75.0293268922016
R4frame167	100.32924473515045	76.99976876746528	95.40335723533009	60.1400199506567	85.89609861221301	60.111954349257	90.02011892690561	77.71958869317749	158.86624504039438	134.0480766802615	160.44759318838908	114.05863712665436	187.85205871522254	111.77228000991416	165.39546288821722	161.66220361722554	94.53711927054019	91.24048259376879	102.55790105637323	83.61016907337537	127.07468053174769	78.79119977817642
R4frame168	115.24007754401771	73.94371190477847	88.08929609076857	62.7083840205445	90.94700638157552	75.10970226441262	87.60901178101136	78.30799204350141	171.73147739116737	123.1979278634477	162.48533275964786	124.36503241859835	219.76857817035255	130.45848643629554	171.4599535956276	150.64099648487303	101.02459878147545	83.74313242090098	89.46788488410847	76.94198737789189	111.32176226731798	81.21702118115923
R4frame169	90.10489257379257	67.33567563199001	93.85875222457105	60.26873572441028	91.87022452628098	74.95749374301238	88.1189131362274	84.2126221556174	177.04661550216198	125.58027172038496	204.215686542162	122.40662908400502	204.47447555913803	127.65712895749058	168.00275090917813	158.44371487463988	107.8237797007563	82.87871848803951	93.78253191366161	74.08716757922205	107.21409019280709	85.79684710675382
R4frame170	94.99965093037088	66.85218973436294	75.55553673835627	62.957520100075065	109.54270241778184	67.28024329746219	83.28813808255723	83.03685201415203	184.02291364526775	118.91661024646858	168.0556058312476	115.91273953442567	176.613686220519	113.93100860351277	178.05061582814687	157.20243833331713	107.66906406780302	72.8167544195883	97.13303050661077	68.00625579788318	135.81259334922072	74.34287803467109
R4frame171	93.32848177587222	80.26678408090007	90.44202548739659	59.35473556196489	121.35485633658087	51.56950563697393	85.904282024671	81.63934216204082	172.57390828673135	125.66890193183889	188.0018199796758	104.71855228153417	200.5921358354121	128.54968891997626	163.9357286702264	149.22891479823693	88.26506066116535	79.38807554092818	107.14775629213673	66.5249519629397	119.42837597044245	82.81612532085957
R4frame172	96.42064489690422	67.9890724711245	104.39141090699077	50.80471854954623	94.23635249887258	67.37003670568916	92.3712490028267	84.57284497309598	170.770281314019	135.56150518036097	166.53052996306266	115.31132240191263	203.09907402265026	129.64117409702956	171.50888733654634	158.97695301033343	93.18644166538223	70.86693914376669	93.833253329216	81.27483810866936	107.52081554077314	81.67188282042684
R4frame173	96.7230772541144	69.04831702535289	87.94549875690187	63.74607910601709	116.72677963308983	73.30130163378124	96.47096597132192	80.17065907047973	170.82356404528085	124.93154899106935	159.79541797894083	96.94073868259963	217.78339479124932	124.78511489836755	162.60691257197092	150.83147407650472	97.31834978804565	73.73089694827203	103.51237507550788	70.99521278902773	114.30767464995999	75.45160007129769
R4frame174	110.09937393001734	69.92402631026788	82.0114152849599	59.52318410218583	85.37644216245114	71.64516124784576	89.6016252536725	83.7645574566632	155.761980498347	129.5278384582462	176.91111653994398	115.8355967690432	185.71150625723564	129.39843634931037	166.90261936468792	161.08227769421322	95.67738963556874	83.83309825523227	104.10730633896742	68.92233289583025	114.75976208904282	79.76922197768334
R4frame175	96.1289435391936	73.62345792728287	94.84650696113395	67.41469616650173	90.12230046408	71.06552234110491	92.05217327333727	79.91579020843645	157.64258296008526	118.70687155701116	175.59640830367283	117.20633557375811	191.9727202713372	115.77602294445934	170.03525363050665	156.52401820145084	112.56613095804025	78.97048699463627	93.46344511361859	78.0405909316331	113.51985064776518	79.33219766536244
R4frame176	86.6218921889136	70.36933494252823	87.1640561753901	62.368970360619784	106.51904936385749	64.92619356608253	94.34273553301212	78.53181523337282	165.71620573352442	133.5756357608809	202.02099559822128	115.54461448598643	188.87585828541754	118.69382867879429	160.9535656095452	158.95888896690158	88.53774572716793	78.19205851575855	122.2801392546197	76.10495202574063	99.80582557418167	74.29762535104327
R4frame177	98.44781842582067	63.64235531093542	80.59870734458893	53.23325698865831	88.25543256076804	74.1676845698011	83.97716574486509	77.38904481408758	156.26308159285983	130.72011846553173	169.77830368819923	103.630948525149	184.94421597263445	126.91653558709379	166.65790729540623	154.58091451967763	104.76411032147327	79.90203217310625	108.22083811553645	76.3960735970331	89.1842505853718	79.34813179781494
R4frame178	95.30201286284291	75.0064745005044	95.01368155831297	64.83813474195294	93.99913906654628	60.62351548525774	86.52574140566776	86.00230757619856	163.91821621273698	129.0552450958833	170.32297654412707	121.69020127474974	202.45810380699874	109.2926599033058	163.17322633549577	157.41015103049884	91.12649124682574	69.45917897674462	96.48332257302961	77.08822469020805	108.2536434415912	73.28225064890627
R4frame179	93.19635183150217	71.60931966378926	89.02116810215672	74.61773511585247	106.38222348492397	66.6897129938732	90.00370255663601	83.14826811425883	173.01391527989222	124.69229884648898	148.98679461132127	111.92989793741997	202.22950359221252	113.33168114006904	165.7288417182525	155.66307107312704	105.59634132268911	68.72947896459485	102.17421426392008	74.49415709513468	87.12411413263116	67.38168742516162
R4frame180	105.95783210668294	76.42510438602386	119.45490177608737	43.15747393571215	91.86073539203228	42.822871434904684	86.8887198674566	83.92800128157565	171.47612179471554	122.40524257120269	169.82065861255256	118.64767569011984	216.88783288757375	101.19170434156723	167.16223782517775	158.46357945409264	89.89698430480303	71.25209658995112	93.84316092037005	80.10647549268154	102.36433669127162	78.72296070318724
R4frame181	95.57431477610533	71.49724660312006	103.83894943058354	61.61096026391069	102.49925600831813	62.58816458391753	87.1064060614172	85.36339185827458	169.63463973262404	117.70991259007893	169.712043089765	121.53367988595501	227.16951388951782	106.1527729051495	161.57196294842763	151.2028814838172	108.82895607969732	78.22066146594146	104.13202028111633	80.12576212944793	93.66638347822402	79.35441872428063
R4frame182	89.6037020486961	78.18264825497717	101.39722559594318	69.75060586133533	129.24366980395644	68.45602809052464	90.49501770640316	81.65439025929477	183.3548035163696	126.38153466800954	152.3457248812319	122.74204819831971	206.8913092799622	114.4557653626505	174.3372866396132	153.1889185155319	93.16473139685249	79.32705978913913	110.60764481341813	72.21865415492321	110.31417159192175	71.30489199867596
R4frame183	100.9351098368087	74.20243929152089	90.88479303560099	67.15876829385353	92.7592002489659	61.420157395426315	87.46623092751143	88.53135092962326	193.65408659744207	120.91276638184718	158.28713551349134	117.34915774606144	224.15451769376304	103.60649790505168	176.74458282367846	160.71897207928671	85.20257442324562	74.3820988175186	98.86573842202851	77.31005942790665	103.05056370574636	63.46720346617786
R4frame184	104.6188524639606	65.06509486921001	94.51799392178555	66.55893881349353	96.42380776016722	60.63583741663739	101.16151867071775	83.59805163386707	172.00469697394172	129.636555871136	165.78520997613592	130.45139597243667	188.05229349717922	105.05733352828217	168.04276410882954	151.63991224146775	93.9724868191906	80.86370028053646	94.66314663356847	74.11820340806977	86.30147860064025	82.0645207154477
R4frame185	109.3346553747737	68.83757504318362	87.72284244232256	55.05868839670922	95.98627199297083	80.03647565804684	84.18348327819052	89.29881961401799	177.21928635240553	145.4384100448592	199.51135039142514	119.48684044940568	196.09512628173408	105.88023729610575	171.00554454595292	157.642697607754	100.23252931474262	79.46927058296092	89.52162358107685	67.35804784183422	97.08431214991066	68.77741701252133
R4frame186	100.0514212156024	70.79504410148263	84.3359269612771	64.7565747420141	101.2836167901204	63.227733179068935	89.68862567873504	75.90821555969518	181.43241036910052	119.94766254333709	157.83785056651885	130.69351801534958	199.11205722973352	101.3604216970711	173.63464463697008	163.29026377479022	86.62798816344505	69.89201387556395	102.17107548506391	75.58255562424858	89.85362892316338	71.71235585317083
R4frame187	100.71038124348638	71.33474800846712	85.53033547614291	58.641575744085415	92.30310368421864	56.20880697916033	89.32946809295088	76.39005951760456	151.20974419767757	128.7210544412828	159.58342758557598	125.1899167370907	201.67480984461068	117.6277191668278	168.28626065114443	168.53331119136612	93.1158463430753	71.33091648193707	105.01042079790183	60.56156728259585	98.99856864968987	73.92881137641328
R4frame188	85.67336770468322	74.0716238632536	91.82991332968354	51.27872762482581	91.6311037396417	54.63561630642346	96.36213293015194	78.66607595018196	182.6168995601375	118.86395213688157	152.01079139560804	127.90230183159382	231.7317474731785	101.71496301630722	176.43952748909402	161.44983894478008	87.73910151182587	70.53927023754065	108.08142192382228	69.16337279943775	98.93239653738021	95.40891375660885
R4frame189	91.23048927898138	65.66610251622463	80.69905972238283	69.22924424433185	88.35697921549784	65.84403914737901	86.95146551876174	81.17736790423581	165.07016145529934	121.06031666348406	173.5579771968081	121.5669601635012	183.5646798011093	106.0079502839284	173.08179952761512	155.4045137376495	75.8035793831293	73.56086445786295	98.15194027696356	78.34314413139715	98.18342637749791	78.21060576948067
R4frame190	100.58388528452949	61.599451431067955	104.23583243251915	52.79922249641538	94.26307373407619	76.528082800395	85.37568267102473	89.80297075998811	184.17061668599018	135.45798325858271	180.8025924494795	136.03234752176365	183.2392338737969	109.02624756179421	166.44061967933447	158.69110467073372	87.7108113105703	66.58771080011658	86.31355782118177	71.13110797056216	93.79833343310574	72.68950175405183
R4frame191	97.98533838487575	68.42778615611893	94.6671791447278	46.559526381796765	98.76843061473238	80.09991191669893	86.31107303048476	85.96588862840963	171.89592889746814	128.8673450900366	173.77027079833655	123.71500755349152	189.83198390027604	111.29960813033519	175.82049239916998	156.86714418879365	86.1115480982922	70.19401727664156	111.69481196549697	71.81312561470536	98.03393017863146	66.35992378664403
R4frame192	79.41036885098498	65.91910055204585	85.02020190352319	64.80771873604796	91.21572753014905	71.80700377506885	99.927291341684	83.87799952496684	171.03188341165716	123.64650917606286	178.6984010660702	127.30380928713627	254.41213444536228	121.85471343881349	165.0835700942124	162.09751856338272	98.53979021844955	77.23432535882397	99.55617719240406	62.63237677027214	108.17895817372856	83.51061109006369
R4frame193	95.8130494511307	63.890825683729204	91.27286276333416	47.25299179280525	105.191968679697	61.920799849301396	87.14097540363193	79.74575400403182	170.18847817894647	141.01826434176115	168.98247257081374	115.2301273939695	216.0930246680799	123.47610771727764	163.25084406393492	152.72136482573535	91.82073405693278	68.1259539149538	103.50362534317385	65.32740654079575	104.32849069597773	80.0486886424908
R4frame194	102.93474782335875	61.73002576447613	85.19742030099353	55.11548240310443	105.51057946879092	66.35823058921376	93.7109120250466	74.51005725435303	176.26432234220925	124.3245886611737	168.65605933720852	124.91249576927581	182.7179145196782	110.25504741556675	175.80817115873128	160.16257199614628	89.40312188512496	64.35919502499048	101.95298346477085	54.67642669061574	85.03590520600403	86.79341661546978
R4frame195	108.43580395646389	72.14942366887564	85.14375453522057	64.81804419365336	89.3166323368638	69.15191709984637	84.68567284949121	80.38981810190045	175.18953862762248	123.15023432053422	160.61386404572772	127.3020642615671	190.53041223401112	117.54326561093215	175.89549405431018	150.40886505231813	80.38705120620739	67.60767589041498	119.83938064848155	66.88469370441236	92.02095577399773	82.77269260987171
R4frame196	103.60097687658102	74.24683938569477	99.3106091338922	56.21631154508751	84.22791303308641	75.77046228698102	92.54816694909402	75.94127247013405	183.97474573245182	120.82262881786684	161.08604886402645	125.31459626321828	203.96569694817998	115.19220467944587	159.10733226833338	166.9096391864151	84.8345843146345	71.36527433405719	107.81752739641593	69.11861799127198	108.4644828920234	82.81894289783298
R4frame197	94.3829757631341	63.803422030978204	96.4632978590676	53.08877071945704	93.28116832250404	71.25499752477714	87.50599849458396	80.19487222558323	171.8834111344243	118.11421686557975	154.53385004538114	124.15290152441054	207.56971973343798	111.8407811160101	176.67505228280794	164.96347693720304	80.51215402387203	72.69303214056573	119.21714291599295	64.09873251036461	98.31414686490749	74.37561806190406
R4frame198	104.50751960205909	72.18564758438886	81.78768123818591	60.78672814283167	91.44141786334662	72.67385332311916	90.22390323876996	83.70974249319215	166.71068678578058	129.36078819718986	170.7882229505844	121.91323127987722	170.63228564989396	125.21392859811766	174.21881928210018	159.7477300214341	89.0591202191687	86.87666541307647	107.7111274193723	78.55881697848197	115.29651330392063	77.77320609370427
R4frame199	111.2688870769393	71.34106015315763	100.8381191398168	59.215041839406574	100.47165268339666	66.47806162056116	91.03248725874083	80.26547245611842	185.54806719040747	125.28639406628953	164.66260282928414	126.50038774260427	210.3909973969419	112.47515366379216	174.70409852003928	167.5143001686634	90.01647696564086	68.53343073392291	108.67486716529889	76.7588553694528	100.06413863465393	76.2222304508498
R4frame200	99.3787682143787	75.22925405644375	82.78781350993995	66.57749151312728	90.85187041290618	71.06632487213597	93.346889824423	78.67631348551697	171.8342433348115	135.49204602210708	156.57896941409783	124.26842159027912	278.3017897083963	113.56430426809011	167.04726045846655	166.35000494660363	90.97026665712471	82.48186253338487	107.85268876459828	79.91307365547807	84.30712954983706	79.79743847193699
R5frame1	90.39446730941874	82.96126991187813	94.020670545949	84.13342434561349	84.7553387152447	79.07882061555893	88.81058809329583	80.53874185365244	169.3090656984304	156.05510820744945	169.17044429055136	136.1666618361649	182.44919744569668	128.81460515911724	172.69780404015114	161.64711314011222	104.44573612213985	68.72628830179619	93.2848856633118	74.77927033730387	87.84074646857961	75.67923103792413
R5frame2	98.93603144295983	75.8978309855104	89.17025950312728	75.14786739491828	97.52910591156058	82.58915202425557	84.52259443008212	83.04974921756296	172.05284876728774	169.2068869999578	161.6508905133748	133.75899087825997	164.98000767068447	139.11596881311152	160.19616126513992	157.09412486074297	92.18750891335209	70.77972466913396	93.42538713008568	82.58322457165906	90.35224460449857	84.0786945267637
R5frame3	97.64409295798818	68.4337539674426	80.60761576772408	78.6492782473747	103.17066768287312	81.02743548702504	94.52591593498953	81.07713142803638	165.91151186064965	150.46761170917068	174.0735957793095	137.11862661942627	175.79767202786365	154.49819590103715	172.18879980921952	155.1769763018163	93.58334476062514	76.37828040554122	93.26098380827219	77.02831775898788	81.74558975704878	90.15617918309239
R5frame4	90.425661603614	78.9797523691852	90.76929560596365	69.8496654951234	95.45520793493432	78.72731616939905	83.465862210741	84.02047566426356	161.1620248290162	143.05318726340957	167.9246941278185	127.82125962352964	190.02504696550128	152.82598329051635	171.27401383260718	162.7609484632674	85.89108580472478	75.1105652406162	72.61248508471917	80.72489383041763	83.16774522229795	79.51932008028659
R5frame5	86.7669361131247	73.1392630498302	94.82570083382473	74.57051572759758	81.79514199730848	84.88278812300106	85.35128580131608	90.149120966691	155.45931799364487	135.03288770891024	186.8636433452908	121.42410746600314	169.35519106185967	153.30593081197532	164.89953842838813	160.81013700724097	92.95544393347964	72.51005297492064	77.41896911407824	89.15074986275283	83.84308585747078	80.02341302919244
R5frame6	93.93787580278517	68.11503470022762	90.89998548618833	82.55566000117028	92.80048504396458	71.4029916206096	90.49835232383178	79.90253720755578	158.62468019147886	159.07500780092332	177.32167578707566	125.29321305669387	174.17794102983973	154.66833116198714	170.38488126742362	159.11037831279089	83.51528410621357	71.38708563467084	74.5739960919682	88.60510603547795	74.68600554881289	75.62494262402441
R5frame7	99.01136878254486	69.11674693410097	80.63880714423416	83.14420809797738	97.5226881764889	85.00684713961795	85.06154614785652	86.59225537875236	162.1726443553039	144.34115697566244	162.09519220408427	129.6689868032325	168.2014424847492	160.7395637153962	179.96314421166184	157.42793722194727	89.04150251606524	76.67859528896415	83.85035347031027	71.07173844374155	81.11010622950961	74.1213237524045
R5frame8	93.6951093161724	74.87759441850626	80.17145910324798	77.89974604687002	97.57405430297425	81.7251618554104	82.99441561690858	76.42524660846493	168.46593058457847	156.2488732092868	181.84138735973372	139.940952639812	169.97025013819746	143.99462111912896	172.74113845156162	159.53502188621547	86.11620355586416	82.2708316188225	82.46050901710315	85.73185543532769	83.46930695593747	80.88235066473102
R5frame9	100.17086729677266	66.31253572864375	89.14594200909349	79.06386127764655	97.92618718417572	85.35902938817858	91.33178281943731	86.06550628945008	161.36707053435774	154.43374764790764	185.81836747319008	122.17258385390586	180.5220070644858	157.15980546633986	168.19446782887462	163.16205559827668	81.23478351328134	82.79804857927053	81.61866495237055	66.40024613520492	84.4213010667542	83.01847035089844
R5frame10	97.26325022181368	71.1551372070643	81.88768545833098	82.7474791742233	97.61080916205175	91.23412904284964	90.84177038682735	81.06708209797175	161.57399338743258	152.73089166073063	177.4954296180455	122.3265321049148	190.70160642558042	155.3778653998813	181.07260525387454	153.59143159477017	96.0523083136965	80.12380613320958	78.11230663953305	86.95594937561323	82.83899468687555	81.94846043410772
R5frame11	89.13056177817401	69.60809250641724	98.36684862617012	70.49675733105632	85.41878383247413	68.46249509228143	89.78370924816684	79.1948613000556	169.48567169877037	140.8887885294584	175.227132290631	137.1700851023908	169.53780636721774	146.70545452967158	168.99453543078994	152.75340361441354	98.2311759024306	75.33008825368212	86.43952116144519	69.08712625913611	87.46159427533621	72.69920267473039
R5frame12	94.8677170741091	73.36392766553088	85.96752172240542	71.40441891754273	99.11190018978155	73.57229236436575	94.13157644334348	82.29936457675767	166.07742622095728	144.87117863449828	170.1638229477765	150.23361159433495	160.52366476341328	144.99029092913366	170.71331244488974	159.46455496333394	94.45402864103089	81.91731980927356	85.56582551743011	75.54662860798138	81.87032519816155	81.03940260620993
R5frame13	90.4745727147342	68.17247628160669	91.2274424947393	84.05427539378796	94.24646315792842	80.81923254936112	84.63826882362594	83.40794523880119	151.33036574936102	140.10033420774178	199.60298809133218	126.52940021723683	172.10079082140817	149.3183859626703	173.86795231875772	164.86291854867426	83.14137832273552	84.03717007939463	80.6295399929556	60.93783908997294	79.74992528412163	73.65310661876399
R5frame14	99.00577359612319	64.61086871106981	72.79583971309329	84.11971256191174	97.10542952103432	79.56093144924057	99.18957398338034	78.9042203275525	157.88523962609847	153.04748657771722	185.11674588175427	126.70018547229922	177.2970371203463	144.17566662993352	166.81106887521386	163.28266757717165	85.1733253105528	80.59630413284427	77.63006047519139	78.55551826459586	102.16648952700147	74.97975297187571
R5frame15	98.21728544873703	70.95026175561841	88.95414598879788	67.80899715943146	91.05544274885365	75.80557102278408	79.43910440709537	76.8019308972977	183.70395227913943	158.32363115626544	165.0868475881412	112.29918666686328	180.57419102677986	159.6231289987297	178.1007985375153	154.71487896437355	79.73986396428779	74.86961192267042	81.78631041168504	73.90518329333891	80.44108253862073	76.88469746167382
R5frame16	99.35875723210177	65.27667074943201	99.72371415776797	74.13786426057307	118.96365059168869	79.87100121689227	84.7611272427744	75.85932904891686	176.24104342368832	138.79055282681696	183.8026648400593	128.10995156784227	160.95696948541124	144.9539392487411	166.1179959143235	162.57650647079302	85.37187303842579	80.27351456993945	91.33653478258728	78.38604223384719	80.58601405871833	75.16925782554354
R5frame17	92.50299494076339	73.68781567951248	99.27447774878458	76.72418071640178	96.58285451146445	78.95729347445443	84.2153515495776	74.49231223183156	174.80969214392368	139.20857907470278	194.19942997759443	139.97488132703117	183.0660391420179	161.24792441915986	168.0685810997912	154.5249928131953	75.90847837755786	68.07061461269629	69.64434112608016	72.01141241275302	81.49525274933086	81.50983704511644
R5frame18	97.1721182321917	76.28760459511282	87.14973903978793	82.90026786719939	99.59930826891171	83.30538560034117	87.01116301400873	82.6525105165011	175.8336432246856	146.692728184419	186.90796363230885	135.89229197036704	185.91938350657222	148.24401063996444	168.7123042722503	167.4917285495396	90.14345226697907	82.638377773261	84.87455714798895	85.44610507732963	84.07635980804407	72.53460258377848
R5frame19	89.54168993678572	82.80392423641388	88.94828904903157	73.93454805161551	100.4189671829931	83.0170341515626	94.06306174711438	83.45275414202331	176.87268935384853	149.03155360325883	194.30718481665818	122.90239764654106	174.15055461865344	152.14032383581898	169.05562922854745	156.6004091580013	84.99372244820667	74.06831051121533	81.0717219558352	75.45229826705335	80.87423898877836	71.12082120777988
R5frame20	90.05264657165513	71.34168739641262	81.89315734028612	82.98764942651218	89.53145670050704	70.7827595124291	83.63915721574709	85.38427270123779	175.27488684384932	164.45409000174854	173.98954564837055	131.35165362314345	181.64508097190168	159.2576788662364	173.42668401882008	164.8801890597825	82.47940223266927	77.53515500591209	91.03670410354857	84.61963235253688	103.16604800985597	74.67914840276832
R5frame21	97.28601366854923	80.39971152155424	79.7903497220216	77.04028074274989	90.04409416586486	90.52197728269964	96.57117587732273	81.80896436636121	174.0028556347721	152.42119614689545	196.95799063198544	123.07468579387182	176.17767735211652	151.48782485625742	168.24064556345917	158.84642002873184	98.0479885812017	78.42593056349139	92.8319227191552	67.85257149767037	76.02498654577937	77.15569708701618
R5frame22	88.2260794215839	73.39156539216474	91.57878075998912	74.798969335994	87.8715058498654	75.39666786594816	90.98291854567195	76.43959741165658	165.88019811595797	151.3945850336877	172.9657368243589	119.40749966482653	182.57940845171356	143.59571574384506	172.60152436770537	163.58958171443007	98.02381014226323	76.98688037320957	89.62946370429975	87.2371264637845	75.59001562076853	68.86077759439878
R5frame23	101.71596283827579	77.08822200244698	84.48747747106364	68.95171032662522	110.5951925631388	89.06206595251973	91.52440710486194	86.24632263317977	169.26474607397154	163.67684019317215	166.82831745749374	122.54061786781851	180.6092965928869	143.29307239141028	163.14865337010133	170.4659043456374	84.02635172595507	75.86361089460621	102.06209423516259	77.32612348576772	94.32321800970995	79.75673709869565
R5frame24	93.81730948368951	69.55533862479571	85.95588683284063	73.43632557209469	90.28015081971115	85.62030293815224	97.02002484626645	85.86032450126277	166.7786290463292	154.25625943532205	182.37666852588927	132.27209134302956	186.77120516595815	162.15184095463604	168.71726434141132	167.54168300384342	83.35614045562994	72.57212874819476	91.15597888644743	81.44964946630166	89.78419946659464	73.90157748967039
R5frame25	95.69469962145052	72.84090435670437	80.38407555394625	78.60616881559278	89.2815757182694	77.40946110953249	91.2407155745397	84.55989460579742	179.8532724060247	154.04469901903445	183.7157634491439	131.35580767455806	183.17038613455608	156.0841907537573	168.2348117034611	160.14117874057195	89.68027265101372	78.04822754989814	116.036543017064	77.93447689534335	98.49055551713064	78.75339206332357
R5frame26	95.90515612106522	72.70515848195289	73.38336948847653	88.04719744755027	89.210406652897	83.16538839232422	92.00580171113734	84.13890522174708	168.1316897701324	159.51615458179398	186.70121458644942	116.31500816076164	189.07099804514817	160.91152460481936	172.0434643949978	166.20091567516752	91.32888359490522	74.27695110674287	72.02929858264173	80.79760432995073	84.21483371011401	70.95288017350236
R5frame27	86.77456506600782	67.76215316989654	82.17423361517275	80.76286578941145	88.80112073535186	79.70062863471924	83.4238143975038	84.325364507756	156.74312833033235	153.59046787745646	181.28245537275632	109.61602760550704	183.62292518934234	141.4251065229746	162.88675434170787	165.46310913154105	89.80470851556461	75.22242766333532	82.76040829990808	69.21390887387204	88.326020996901	83.76526144334755
R5frame28	110.50167478455677	71.44675346340088	86.3298365109041	73.28331698231369	94.87710341664722	79.66660267501376	94.76962195257873	79.84651541225817	173.02048011947593	144.64183098754057	195.54979076375758	116.54988793331167	179.80729571993663	154.59731270010994	168.28953087528245	161.53728653446612	79.54306893099366	67.57684343395822	86.79562462781149	86.22104167222204	93.86453145564053	80.67101835484272
R5frame29	95.94369453580089	78.25303486773221	69.24599914229591	75.51275387445021	85.22684775702645	76.12845876545244	90.05210767129488	85.05627847497688	167.96417122046736	146.2581394584963	185.62027537051407	115.28865163467079	188.12817445184405	167.87757374042386	174.79642024733414	153.90577994573363	88.05144335083573	67.89320326188755	82.61612729803308	86.71590345583957	81.3484182737555	80.0820548869109
R5frame30	104.06922585344935	69.94792261214639	99.04354539450321	83.43267631558328	90.31305469862141	74.8346419290406	86.61813041237195	81.26047925899545	183.11394608607316	147.94179114406802	197.98920293112033	115.10631409378865	158.3157453628275	155.5573469960549	178.5442487428243	160.33814502085545	87.78847835653258	76.52260671150687	91.04662177250795	73.02787479520362	91.67589746336822	74.56960083363657
R5frame31	108.17205424230211	69.45675941348819	98.86113331517122	78.75004726608354	85.42824587496416	79.6999965140431	91.91359425633195	83.27079813016935	170.79294289842989	160.8322517561119	194.23792001725002	118.07896262658228	155.11630598168102	166.1810628153811	168.59803134241898	152.6758126044102	79.5836491973595	75.76810037588986	89.11714527226067	84.61147242201379	76.82088472011671	74.30006240633988
R5frame32	89.69503883668898	65.70784319775191	80.43916347061423	72.19341779711692	87.75775816137562	77.40008541905644	82.89217117575193	86.8897966563832	159.2296117570197	167.8213337760629	200.53052736801357	118.67205858917865	190.0423431034005	151.443488122495	169.35613539794645	157.5097662935944	81.37541897108119	76.72957907094919	99.76628086524413	82.90008802570716	74.43112868953685	79.18016314063385
R5frame33	87.46110748062381	68.18488452195079	89.82307251415818	81.99407418657991	81.6715725591419	73.94726018910262	89.11772122806036	79.17715864041732	195.2214326348451	137.0500472671076	193.8483677192802	113.16820398097441	163.3515531974768	165.0646496574739	171.97337303630056	150.77239937820727	78.46498023243606	74.49874068817067	108.80411390706105	89.8585826361101	76.29045682753446	72.17018344119819
R5frame34	94.23848808506763	78.61151186556047	98.54603510307665	79.78331491535076	88.63236023562598	76.34517075970427	92.29902633709195	81.8514873348854	164.02878841303072	142.0595548603659	174.6588754706153	123.57955197210754	187.30753446579055	166.7353387241407	174.47815347889312	157.22616920667326	84.90407273264078	81.64597079832976	95.94691704319166	64.16479516271109	86.8989546322445	70.33640525951289
R5frame35	100.31310275163877	81.41191166661861	85.3701923078325	87.6574901752238	98.32505510414299	83.89323771144039	87.26470830519506	80.46970984785118	161.4196498361456	132.6097585249718	181.49781020453855	118.69707963401326	178.32467349751485	156.61891468356475	169.14138915095887	158.33935322188654	90.72947469620456	83.52358425091253	78.18624248453106	69.09247945339519	84.15197636076897	77.62727066628625
R5frame36	93.85496922861682	78.07257733479157	86.81148344142791	86.67183012145588	106.55986659269924	77.32093943459957	81.64659564934277	81.23378225610665	183.02705970085646	137.91776440479876	167.6515745030451	116.03621014713823	173.41456154970598	143.99494452641545	172.7554333477339	155.80667327453574	102.0302503056472	78.86776884681096	70.60536567747856	74.3808143932659	102.83043894067116	75.97569056147107
R5frame37	106.319105156359	78.10587169206715	94.17254916811926	78.06077672785179	93.12554103301947	77.71136521262996	75.5763620716184	82.24446046189396	168.20200927146254	130.22634833021107	181.5911744888158	121.21367129995181	153.36971718323025	146.3840049397675	160.85589736847618	151.49901044168766	89.49616940001665	77.56742777810219	79.72098823368368	84.96778327518916	92.82900655201182	70.98335710520207
R5frame38	107.97723079141576	80.3283462932254	98.7436988123407	85.79079461851262	110.29570252819775	77.30583810058013	78.6612485802208	86.90617108866836	175.10482084811892	139.8006843889111	182.60895193308534	116.1957034829202	165.90732729707958	146.47635438531688	164.05739442335292	157.72750889681717	80.60270052718941	67.64384893518088	79.03498974724862	75.46475959997802	83.00847976408951	72.1415543728114
R5frame39	78.41764555422841	60.08699716843998	97.4719255130872	70.98656282576253	84.68897565380905	75.67811744625659	89.37879245099946	83.86523488935957	189.78561528086558	136.39752883728076	188.79722677745656	122.21908311377528	174.15784362347193	159.278895718948	173.45750445722683	158.99507891151143	86.33224310190776	72.37963279457836	79.34810039301615	71.18659177283044	116.41658553775555	70.51157121425884
R5frame40	95.17611683125537	71.66850155229028	95.5528414246065	70.89834063164477	106.64764271225438	79.32273292239435	88.36482922703857	84.84792953386692	171.2280541056698	133.83623894076257	213.70918034965266	117.03243948177662	182.6571518371907	140.76964222915564	163.9817175587261	149.94896206955158	82.80822112463659	63.451505111145934	86.1389015176826	77.77431481827398	110.81523503803926	76.16272476332763
R5frame41	83.88042015691877	63.63647427602109	93.44696329012912	73.26412394325277	98.59391656492873	81.52455838320608	88.17650579765467	85.43115488927484	188.73512317234898	147.71852817608854	210.95936594227734	117.46304123396112	184.9356382279298	135.1620721947472	164.8445636980441	158.01552304040285	91.91236800990139	73.43987243147242	85.99701594525992	60.98799502116326	107.89843178098204	75.65805757253416
R5frame42	92.95934472626134	55.28991046253175	89.05244404081951	69.43357248259674	87.3969625082387	83.35563473877806	88.8462552071524	81.70516887799877	166.64474771302886	135.82793887281247	222.52043748471124	122.48609757972083	189.71761453361646	160.3374388485626	171.53886245203967	157.26455561781592	84.72085714575611	76.89041118231725	76.74698077785658	68.1202273064735	83.63980440414495	71.26285768076175
R5frame43	91.44747095206125	65.01055153727857	83.85382260888146	85.89970581732611	102.17249934751987	91.1761505630216	88.82453678614745	83.96548335216794	164.69008658633513	120.58104963494104	212.03430741644328	121.35980373077858	173.21345000382388	126.34206783600794	176.10441190656587	156.42131403262428	89.39619012076994	68.17187373730586	81.19214872607205	84.85458325307566	93.81852593703144	73.94584165516449
R5frame44	85.38117658182891	60.45134729848268	80.58664151270898	69.06681044397563	100.59686913084074	76.85139096444769	86.12131065111132	83.67207088455217	188.23034719524156	143.64893967252397	225.84936644269663	120.12910574521743	190.80805915819485	130.2617801795941	175.1956006615371	158.03650411649954	100.1231195233817	74.2918289211513	93.22661930906773	70.47319541362384	79.28568479406736	73.90862603013991
R5frame45	90.3170983724139	58.05947200346396	92.1760966212809	81.10614339588517	90.36707961615667	87.10467467036862	83.57497297386674	88.37880360134594	173.9978571265475	145.0489906968318	206.41374862382753	118.13821635558577	169.09380093324194	119.64274714602179	170.63503845153974	158.5943940190802	101.56173913801346	73.78780469084046	86.77518234171454	58.1886670844253	75.97888234800413	78.54126425130255
R5frame46	107.30007560785496	71.77394164682029	81.96562226549115	79.93984192353231	95.2639314486218	83.55192251838844	85.10060836339485	69.93472123278113	169.64121028605229	138.09560475698612	223.0777935434352	120.37173142638666	174.2940884741842	132.7697170805137	157.76217102942633	160.37510785065496	94.48847290267365	84.68363582091845	66.90230649603888	65.13722228758247	84.85478692858655	73.13015725739096
R5frame47	106.39430907631622	79.85503735555329	88.25389491848188	81.43840781388914	100.3624999835641	79.8735227271732	90.77948260031573	79.80418068634496	165.7144654917679	149.68498264840022	205.03119655312304	111.29234716843067	179.59263547967697	118.80900137585668	169.0775597990763	150.88309734163465	89.00052503041682	68.94472810498188	84.72962150987672	74.79418809418833	91.30592526463234	76.03733773462963
R5frame48	93.39240558046146	62.32537886897638	85.99092584702034	81.39231108851146	100.87347519859087	83.39995329957372	88.85860394268617	80.9960637393403	198.6955796453421	140.43666260318287	218.04047904413179	115.54929175172023	160.4883875237102	115.15781593762924	163.01818156150077	158.16013488733262	81.87246771023749	66.39496053186191	86.90737830184634	75.3112360608934	78.45694677029906	66.27029419768468
R5frame49	100.62026266870109	64.89067510176837	82.69035258746347	83.8802285215042	73.50602869661817	79.34931461167642	87.64002863299838	74.47883572400097	192.54424890792612	140.1292639543182	236.73798142430712	117.1996846135848	167.93352957541055	130.0753128789374	163.9153992972037	158.83893103155745	87.73333087808882	75.6107917434507	80.2015881747853	63.16642775716006	87.22379388311913	69.57714319180702
R5frame50	103.8447648876132	62.240245542084224	106.32200456314838	80.20993413287462	76.43730635063524	71.23225468369876	76.78692449556956	76.39283062635427	177.83883051922828	129.86596850890544	203.61528500405788	121.12582805501992	188.460210624912	120.43078195925159	166.47930868334709	154.29959612095254	82.06117800867665	74.16232586016687	82.4141394955207	73.4480083012662	74.65989700195277	79.94301823184317
R5frame51	102.2264908869394	65.0554846778944	99.41534927946634	67.749124149407	101.54270819291129	82.87737689614566	87.10478666296387	83.0232806892774	179.2914300748829	130.64507095164504	222.7264988466989	126.468580383909	203.1649186271942	128.2949403194572	167.60318913483133	159.08861174718442	89.8838386268163	90.57706408500364	81.38976529071218	71.58406848748956	91.13354618207445	73.76102801309732
R5frame52	86.8024448956995	75.62803564512116	86.74778091192346	80.25463118155015	97.84955002287808	74.95397369790834	90.52931540832928	83.90065781300139	167.97283038804798	134.62204503677964	221.62098216740054	115.77671487496676	199.04723181774563	135.82074034783875	162.75811267494666	158.48045978659815	85.26965655884443	77.6806874300084	84.85827387815117	67.78839110028355	83.94979945885929	74.11556658599979
R5frame53	93.9080603237095	74.79602091215953	90.5940978228941	81.7711178205492	73.24027734261568	74.69994604526488	91.61736239409991	78.23593970171336	164.6369427623652	140.4107827266749	217.73004552986885	128.97324199209464	211.0137992342933	121.61828775309158	160.22168929168632	164.88766359872108	93.89402660038155	75.13483039402614	90.7931962322086	63.39988093730005	89.50424582057015	68.19783697004205
R5frame54	111.5383127909931	60.01334679857754	77.38530351048121	83.16583561219315	89.42312367388202	83.10025309891726	84.92151636708518	80.44366102660132	178.5858410459595	145.65114516574323	222.2181324160778	118.17570005025807	195.62183761908858	123.4363393445523	172.0419911238174	166.20456239019612	85.03982145050405	70.44557398820436	87.14868775261716	69.28589018382229	86.81970706702026	70.46382290565619
R5frame55	101.68606981992012	67.27366957447562	96.18525194735348	71.45641999970167	87.04774659158323	97.802167645519	91.44556167484988	84.72255401693454	165.97707038785236	129.50271354360106	208.26773305126224	113.46681800567472	212.19473982088834	115.16002755580831	172.89362541300088	156.1961929075606	81.24215519953458	78.08662960295251	89.79945175294468	71.86054393396417	104.7925939189464	71.59767100866264
R5frame56	90.28218629093223	59.46166559854997	94.63401016776277	77.23578408440527	96.38931915636418	74.19555939640297	87.55711660009484	72.39969412813475	175.36714438970992	132.37282023614688	208.18482798766507	117.15816619071188	196.48031880160477	124.46568402519897	168.32277101015598	162.923031888594	99.09111765157874	70.02752158568994	100.18491354899157	54.482803518360654	101.09862957764145	70.32473186594818
R5frame57	95.68162031220456	75.59396898181787	110.901133559918	79.29458640599162	87.92535033466105	83.81599462427079	96.1267464587277	85.44580688676335	180.6286840039126	139.7141530048804	220.92135528172003	113.11723949004421	184.02042690992113	134.95558061154853	167.11615577918346	160.5570432669132	75.19040617401949	79.4376920364424	82.36238130115392	69.764885652707	105.73442646536344	69.60650847147498
R5frame58	82.09552422457845	62.56568694825533	87.43509643204779	82.01002944216226	111.60909923762566	84.42934353570965	87.56849548964254	79.34860112123218	170.96491133982556	141.56646487519376	189.97147418601782	115.81017949005106	192.9494170296258	128.3447282950767	168.39682738291899	163.24298759480268	90.91645297506301	80.27863572663252	75.05566310309044	66.8615196661811	101.51441302890296	74.88842582034948
R5frame59	92.37301630805078	62.8060135516363	101.20451646615797	83.43455938888181	100.93719437552286	76.20633488644053	92.59974968318679	82.72097162535036	178.69474351233598	137.6107274377974	223.3841737514825	114.16177390834636	186.91404419443165	142.55527919640775	168.24003401911756	155.7603467536977	84.04971737103573	68.97655716811958	86.78495714344825	75.71694520713329	90.60703318078329	62.85449679465289
R5frame60	91.26991623361955	55.57731379727318	81.54367717766254	77.95164430951803	103.08287985188431	89.09257319874328	80.63020367442356	87.92128456806594	163.90633917753095	139.33104112075515	228.0270296272085	108.52840484592258	186.04646426310273	136.38662662875078	167.73318284424448	152.75739290853753	81.9789242351797	72.58927004564481	87.03673632637373	69.19077284563195	81.03950294030442	73.8690261260918
R5frame61	88.56583323106877	70.01368643355778	97.69414726409931	67.7339572108711	96.4324908838008	73.22679522708059	95.09741482192454	88.25730315568745	198.65405195537025	132.73609259561476	210.96291415748485	119.61230944887706	199.26629702059273	130.59929885094738	166.08870948319188	162.54798403067088	79.77277469642151	63.970981506249686	76.46415413383026	65.43163649739527	89.80103576549294	76.63626967293774
R5frame62	99.25408185323509	75.70324137960715	113.92693945491334	64.43849817013474	86.43725109149514	68.4147008457301	90.51521426466616	82.84855653491206	165.66967226831278	136.7677463579736	203.2333389540792	122.83372185576206	200.53013391562064	134.60014107630641	180.19571642006375	157.99722848064312	79.71170655456399	73.66388867914543	94.38322677190213	75.08076961686882	96.10584057779016	72.457481281149
R5frame63	82.89389180809812	69.61875272354033	101.44168200823694	61.10198952258716	105.6141393857911	57.06019013917889	84.00267755197316	85.32090575999003	180.29907175212944	134.3973801866927	210.15895924369138	112.18949792508509	200.4160180631951	128.5637733747016	171.172295094748	158.80739391942498	82.99669347424191	75.43393224257807	93.74430853012564	61.30570174471226	134.8798697107328	70.61586218887913
R5frame64	89.03697383078676	67.81245917851014	97.76168388408047	66.1360992140668	89.39842768885673	76.94122813344808	87.59739214294656	82.83385659653558	184.62672804736704	122.45514070164614	216.89708377920954	116.00365292670404	193.17472366560085	133.74591233043208	169.30780408810597	158.4556288740483	87.23843285420668	81.67841427885745	97.2392262362645	71.54961609218213	105.50533960536748	74.81042424640246
R5frame65	85.43270830830589	66.73938735795178	83.36187884873648	71.17641453847268	89.83938119755774	70.25087057330005	85.09574773689653	82.3762074367568	196.7292610940037	138.60216007586095	208.48288563656578	115.76409398443478	188.96245001594608	129.27659169790107	164.10299789728452	155.8264792926152	90.20013549677131	84.09500205209805	78.11909082766223	70.64470037906773	97.40646256427326	72.26540049279791
R5frame66	96.19584788318544	64.82977204108592	107.75647069439654	73.91861341814885	87.77338415238297	70.97006265090182	86.27443354785122	82.41292372358883	167.15045026688384	132.02263809148397	204.68320672559864	121.60005051682674	190.1776061382278	132.8934949065636	161.54600155980572	165.65627171643877	82.01454848067624	72.4404410776093	73.79630128340767	69.60177249913963	117.56560651886005	64.59420747093854
R5frame67	105.5710812538252	73.20053161094496	94.45347790768669	67.90485859310948	84.02609228969393	59.17604962179372	88.3397711054707	85.40733614074747	176.55160770709992	132.43796065822335	227.4521483184035	115.76881711338069	185.8188719265264	139.88627874386881	156.67267918546682	162.82637657480717	79.29281758770367	79.64876783552847	74.88643998899096	69.46449830279619	92.39596622166029	89.17393142174643
R5frame68	95.5978573137108	63.78047444558613	107.28690813307671	71.35075723402643	98.15274995082571	74.73197282524032	92.90851487511458	79.73035478750303	157.37508582257257	135.63867553817238	208.00649409272225	119.58989794713526	209.5652876276493	138.0549673002499	167.5310329963377	160.50894845603227	107.34614176736221	80.40910933632567	84.15156882321193	71.28090626466795	89.05413292444634	70.6059904030575
R5frame69	92.03848035360608	68.53059275278197	100.12872925942284	77.84459350226331	93.94396609636009	72.70412691664805	86.85444862763781	81.71609673339518	175.6673640780645	132.75428600504137	182.75417039020837	114.35095832345947	189.11290153033164	139.46914206985804	171.28798417825635	158.23486883056975	89.43582359395187	72.69193098663348	86.41537506886715	63.55786186152779	100.60789517610515	75.97193933081
R5frame70	92.06493724248135	61.97388231346171	98.95541570283241	64.2462686029807	90.21865585363004	89.87798898336976	86.79982454980342	88.36381227539995	159.81181445914538	130.15131439378996	210.26145979733252	121.65607686863218	190.55023641857767	123.94221979342241	176.4868969359062	162.47443895207996	108.98214889383134	75.33585528800572	82.52772148264597	66.11838371892371	98.16054761686418	77.78141906816491
R5frame71	82.99720230472361	69.39872389324404	103.98498997862347	72.0971460848175	93.71948702746987	79.34772497301738	88.8329556737821	75.79517622464816	188.24631864417714	122.92042984629472	225.69411739470655	135.64866055716809	191.05892976965023	130.038461086686	175.43846482754594	169.41479937907624	77.63065027845914	78.41827486447957	100.54046421344094	73.56899381827321	101.1189695166535	83.7076315498911
R5frame72	96.31339254653861	61.47788050849832	105.50545919506487	74.16253837566744	84.58002891448547	72.95004825149721	84.49403607720595	89.12787312224576	159.5946796893164	132.6001999887577	219.18532034703387	120.56600764715262	166.79087059355902	125.71360129593924	168.61333973714522	165.48689387789747	84.85806963077033	73.47493243885394	93.34454604472334	77.01128049942614	91.61334621048245	83.66934995404984
R5frame73	94.06123403180467	57.95615708726249	104.50779746070195	71.76408380631322	98.17685479631278	78.90278903462783	79.08914358520462	82.24043473450575	187.10101589717144	143.4548958600656	235.98078379431502	111.58705350054493	175.69491648073102	116.05495661312423	172.5216760337732	162.2289213378344	84.4708971924642	68.67796999367438	102.822023043773	69.79410153524832	97.87602189842231	70.05523102389898
R5frame74	94.2922963794851	63.11107249547401	91.57301886153421	58.91706629449502	85.9471504218107	71.35388196289726	92.26937633583056	80.81301866868938	183.12611640328882	146.89278861873635	201.1278429845835	113.28752159201207	195.83477944005034	123.80072922995087	170.01945649263078	156.8470393763269	82.1634300412694	73.75584695419941	83.17908220733618	67.81482980727677	96.98953030528092	74.59836084442034
R5frame75	88.66937459576096	66.98666888300383	100.4383545372131	56.85820842503139	116.57985672520786	64.13504347844574	89.23046519738055	79.84715418915819	169.75446478796036	142.72135132541473	214.44881589486332	112.34648048426199	198.07464195070042	135.87887711752143	161.07269746529772	156.84460859101793	80.51049869229387	73.52541001276178	76.8611833466016	60.639003714980156	94.80238434439399	73.51990857751682
R5frame76	91.05168748616866	65.21440615737234	105.56139908616706	71.3455372449812	87.25333079423388	78.56547431308262	85.07102308589408	80.95192428525444	162.26617867882163	143.4353421796386	184.22671578526757	121.73042445171347	187.06259286560163	114.59371572872591	170.96348449216558	154.15806414493898	79.28770917562306	82.19813139191915	81.75292848202945	72.6491003811324	116.68325560072621	79.32167283258343
R5frame77	92.44829553464598	50.61168936297321	98.92668428411396	70.73233950708357	78.00009786033043	65.44718417684868	88.45877598882072	76.7044465512746	173.96721916150295	138.28706941845135	202.46096251753877	118.40725134150557	171.5244709789342	102.61713986973974	180.87599221930097	160.58648932345216	81.27532651853078	69.8439256979334	87.28922228284694	67.44542804586234	101.92230627331458	76.71646212842325
R5frame78	88.64484620492658	70.01736234604152	113.09553699834368	70.33004218085102	82.48645398985333	79.33384158863683	87.40780783999308	83.44363950973785	177.01881686603053	140.67985964254956	217.95532336117319	127.59343333882198	197.4991301990262	137.52301088749198	171.5207494566535	159.8454100326449	99.20661841407664	64.6011145528815	78.13641214205231	68.98827021052968	95.74594026712545	68.68309244653581
R5frame79	89.45823687424189	72.13250192020298	89.87014503283163	68.91308830054447	88.11807824820242	74.43872062480837	82.31280163154442	86.16653883868614	153.25467526058668	144.58790751310312	234.38211688859224	115.4149579509662	182.88546106094552	124.25454735827128	168.65803582603297	172.64474300373482	79.95535807714342	68.20142092481375	69.45801735981127	69.72247076634224	89.2894862261897	80.68447544260891
R5frame80	90.24776810555214	63.004794528475	109.2949454836953	75.45982833384048	79.94649688395289	73.55815720657688	92.21702753382604	77.9567974340422	176.96970131951474	127.78088225246624	217.34479293169804	125.96425331506329	160.50637548477948	125.75623698696997	172.74653824967518	155.18592512757175	87.47930887624702	70.80226412549109	95.68457293081745	67.82322546338759	100.52897646270382	69.14725036651242
R5frame81	98.75701131806439	66.7014166745594	99.73602418008227	73.99508669258202	89.05434756511325	74.15868210725269	88.4863210066154	90.26624998241245	177.503050385452	121.3251447247471	230.58799294217278	113.95175071505217	171.50859383651908	127.01919931871481	165.72268909966502	159.828933670398	93.81469300912957	76.46630599871423	83.16893944935201	74.85358795071372	99.20661972158703	73.37173719499496
R5frame82	88.05748339621674	65.70701346858685	110.03276575731431	75.20271370899144	90.16468178591002	70.39497303992508	88.38706846471653	81.2501782348591	172.57433692782564	133.14450471441089	222.3867567171829	113.51814714570995	187.93269820477138	132.50026607108833	167.27356052789824	157.57162338070916	79.62518877161835	71.96771686914967	80.46754882717418	74.00343267776825	106.16149136201886	75.86714766234176
R5frame83	99.0748900101114	60.51634330104394	91.22454975941882	59.772637839052564	89.1497501913727	68.82509247045425	91.58926151781556	85.74178963554368	163.52253895060107	151.0102050051768	207.5129639411318	117.11634946722303	187.05399538639233	136.24039779547118	157.63427102753295	161.14423246037762	96.22471179177576	71.92849507234597	88.21906759034101	61.74167289812054	100.78263828754145	70.6531895282171
R5frame84	102.64799666563502	66.18877411517917	112.52304343301716	66.26299083685063	99.28634605349568	74.98120464795815	86.64467807803535	83.0983891406685	175.44318198454502	141.03372927491586	227.882530552953	113.10505024741416	200.25371157829915	130.9541854136234	167.6042505929557	159.2946167500925	93.5616694154142	76.97745704993434	80.06361564205461	69.66823330452733	98.32498029026132	78.85515411733603
R5frame85	95.49779845529112	61.92838796170063	111.11872338157416	76.41618128700605	94.25174336487657	74.4876917248465	83.86036260305903	87.34339706161656	170.07559102795022	149.02205209682188	216.90803605267783	105.82777317544569	193.0966502357143	136.54147421572665	171.0591916502921	158.40250255052024	81.94251418242519	69.1664802286812	82.22369162548077	71.6493799425224	90.63206747139786	70.63291077773539
R5frame86	99.0665694697836	69.22035380380746	107.57865384064237	67.16497881996821	75.83512970821883	76.33773971698662	82.09013236724081	83.87287537197781	178.2589033402672	132.6535855064329	213.31021740007978	119.33061020780842	182.0240250919401	128.84547786529058	174.34875076039097	160.0192442771614	79.06065190763205	73.84187946126681	86.19426160861308	71.80307798301565	111.36565301978048	75.7483634903732
R5frame87	84.85209726647255	66.86507174511152	101.72794828982065	77.16845805028328	82.8947793142659	69.45554729452084	84.43515490456433	81.45103523244521	165.26914955952077	141.7333378187406	197.7454434290272	119.45106886066283	201.8522389373498	134.20289042429852	164.72319452879037	152.71106874039813	73.60641036450927	79.72111580106258	88.12655205102098	74.53840397082539	96.73399804752013	66.81950224825054
R5frame88	77.37761870001455	58.725725037271765	91.99999239744193	75.43432158860867	85.94136298155799	60.242250166400396	86.1809620825901	90.80093707630195	190.76496815360707	143.60582050600632	215.70221817881745	98.96312736684789	217.15178158155717	128.48746419532947	167.7725949920695	156.82400439043468	81.45376587848361	79.27932461354575	93.34229989762271	61.7038304956961	97.78501622866703	69.45708127868504
R5frame89	90.08776822208942	64.84640558262228	97.21892743550922	70.41181480382285	103.70312089975394	72.99338912231194	93.00746795435236	88.13972327604233	190.72678910879594	138.8093663732756	206.90160298071325	111.3348983500391	207.37235935937568	136.691619476597	167.4016106066588	157.90237927694088	81.86037187189993	77.8050945239028	78.26227571637179	68.50859007295885	88.50944844887222	66.23780848279249
R5frame90	85.45503134559766	71.06486558621476	122.72429403053961	70.04135078760882	76.12712016191162	79.21825827186954	87.81884772205758	82.6731523907795	176.0894434305727	133.88692340553274	178.61375617183424	123.11074990683716	166.197915271944	115.15193580801834	164.9327263625518	165.3719159553285	81.93498719407482	60.23421458357426	80.34131186334795	70.5950332184162	90.50840671053349	74.69176426475258
R5frame91	94.91092840478208	65.1366352757984	94.17885703804734	82.18046818772808	86.45468954683075	73.36856566615346	89.98911545703237	80.57585782226431	165.65240766573422	130.39101860745384	219.44081034938685	125.82480062114864	196.0092929686179	121.19708387354062	161.52389252348408	161.65893012826243	81.58471383476028	65.18365755533162	85.99122135638196	63.90946481458283	88.61283798289011	73.81689037143269
R5frame92	104.97887313616008	67.46711955048738	112.50614321362754	83.94940622773471	83.92731200615482	68.65203527612368	88.0837137697247	89.55642288168637	187.3007011475902	128.32375499040364	202.01457088461504	123.8778760587889	202.14607277712255	127.4492505754897	168.4628457382755	151.4516537975882	87.75060120214275	68.12578728638321	79.11811898252671	63.37666593494553	103.86694377058356	79.81711378634837
R5frame93	108.23686371444506	75.21545685748569	91.4540044998993	75.06462802684491	86.93692670680697	74.36210522794096	95.52957568187686	85.07338528796042	179.57595491046112	142.55424533601166	202.43786353771145	116.48220583787078	185.58234843049723	120.12881624710379	169.41764027313042	157.60939045493905	83.95106578917812	60.899691506799456	83.75935292547199	70.49511111559531	101.65353580473918	78.06109360032892
R5frame94	105.97276824668884	72.22966142209935	107.26682112585259	79.68784488022641	98.62163163489456	62.97647779788133	90.05763444449883	83.7032903580125	176.6969216044595	139.1609809694498	205.03013616560875	128.626210034146	188.70036234774923	106.55882737151101	171.03275683736143	155.01046200361463	87.81474184982245	69.1881392603424	87.19910900028778	71.67859588692923	115.63507291252833	83.58578712818596
R5frame95	90.75883885717745	67.25361037885038	103.22658870397726	83.36855204839233	93.8330326534227	72.22395661001435	92.21102158450645	72.48899262148952	179.37228689858858	141.5736964912681	204.2701207489755	130.829432592674	210.1765810908157	124.41079177083068	162.4832725416462	161.79254096264262	100.70740876763941	67.68043800345372	81.12808189568591	58.72375624085754	82.02743843131229	83.25176615740838
R5frame96	97.35977831657777	77.21120465110369	99.7023664975379	76.8827748801673	108.11678886687824	77.02353947761134	91.20097289501322	83.74176123761292	169.21825624311603	136.3454819857859	218.95677043420946	120.26563587397833	182.42868188802356	107.81172845281544	167.67660343520015	158.2143748305526	74.79087132404167	65.42247948212649	81.18081904172584	63.46871333770199	88.2830322244674	74.61913321491245
R5frame97	104.15916572459616	63.09579106989422	93.90658690146637	77.07691277354297	88.12196606481133	84.38808317597477	92.97831120181202	85.96207638007508	181.1229990996172	143.15341644599326	220.18871045495405	120.90750305059906	162.9516233135324	125.94698837891472	161.44182123500906	157.90466314735772	98.50175455611235	65.93313675185125	87.1368002297284	64.53308299463394	92.51061457794592	78.95697413412007
R5frame98	92.27559774281092	67.380855245825	90.65286016724929	60.0319384146512	97.78781533921014	64.58320777180816	85.12598969483305	75.33535231069594	191.71466286868946	147.01722527072425	217.03177460808783	120.80729343401201	164.61336407373426	118.00989961705571	162.74223723398782	159.51304213645903	85.36555488612302	72.34758149244496	84.53539938086487	66.12879474218406	94.28831658533639	73.07402462605086
R5frame99	92.659373265048	71.1743770485488	88.34898711379626	72.55913205893614	87.66118875539404	73.55796026339247	89.93880067744622	81.48836783672868	180.40634236855794	145.99603677689092	221.41426132922498	121.37257336289375	212.2061793428542	131.93992016440774	166.2762304185431	150.52068082873745	78.71538020007391	71.49863657801777	85.0731476188611	63.494943795837514	98.29419758573395	73.61741579787002
R5frame100	100.62855944566672	80.45658213690254	99.18259633982942	71.2306739580446	78.56420907532913	74.86629757199466	100.50840839892584	80.5511828898644	182.0001422467997	140.99617019594658	203.16441545771153	115.59609400201343	162.6346135469195	135.73648276600412	171.17584242830483	161.98449168986375	77.28406045741629	69.16425310596237	76.96108601959426	58.03652824520658	84.61228594743753	76.26100929867891
R5frame101	96.55451144941593	65.45041752284119	110.09755221100245	74.55708645162862	68.71404966851304	86.2098471019347	91.08435945235618	82.60275012620357	156.50600011485668	155.58527087815756	171.50953204286213	128.5738857147178	161.02859447215545	124.26447965388263	167.26448960525195	163.4230593115682	73.0855781094223	67.63769967571326	85.5943712389676	69.36629038036877	100.34020762900417	77.84197975777879
R5frame102	98.14891281242274	70.87965790556858	98.7178695663324	71.47012028981979	83.33312721766436	74.39222441781119	92.19159576599654	81.2556757744536	164.81481052199993	143.99073123249778	212.85835712361288	129.30274649875312	180.94970083940916	122.4170680333197	158.50269212235088	159.5451883675081	94.21501185037116	63.93606280487206	95.44179706885585	74.3689350249752	107.83607940674808	68.24476131654833
R5frame103	108.84488485228354	70.2516316966545	91.65711238296188	71.76947460236747	78.23626944091767	67.04912653828904	88.85307515863305	82.9161107130679	158.4729077198747	146.12967896110635	240.40762085783356	124.26702950489499	157.5131547260926	124.31738882455224	160.41400549179167	153.07934524670011	93.78922219774354	61.81934905438662	98.80099923303361	77.26282310299514	89.65124160961071	72.30792610767196
R5frame104	89.8429722960843	64.5454923680671	97.63407062335835	67.82765610120205	95.63864585664378	64.26652216725107	87.05300254658705	77.2399492383554	184.43613123028058	150.11733189298616	227.473471417226	122.64279756762465	151.16243680728195	130.90240235669992	171.47725702360327	153.71963984042327	76.44394252486026	61.91154417003588	87.36053626285664	67.58270641566449	107.72803150862454	74.30109278809047
R5frame105	85.58889009218578	72.98234112755502	98.80955328805628	81.50708224427089	97.25310947767628	72.08999649721358	83.66785626961266	81.35560487479962	164.74913945894963	146.6813737387717	214.39846955778168	120.89134996097766	174.80807669547795	123.48086615820378	165.55001874535955	158.91337742129204	74.81498524516721	63.45935591402287	79.07127995104794	58.211280375175875	95.35793748574578	67.10581756482827
R5frame106	88.18040441708541	68.02928505372643	96.06540144925606	64.76108739203856	88.88008965588233	78.3273496632744	88.56167556118626	79.45022656595503	166.44697591221677	149.9910263936032	213.30087152038544	129.84422394820376	176.12977838661894	136.85067209431784	168.10485463273284	158.321442867587	78.03619977787422	67.4618158917876	83.71546734518694	63.68005436118033	111.62856038542071	75.63987080174599
R5frame107	88.05676387526788	70.06158417105108	107.0739401428984	67.62725810552774	68.70330219284827	68.48603523908403	94.38343969914524	82.54395735260269	169.89009798498375	152.13523431076882	214.6778397340763	118.55602360227044	203.26684833542532	124.53294896973505	169.33076454390186	154.20843508906287	80.5420938164783	69.93504840798926	75.45013449377946	74.45078033918938	69.01859315713735	76.4314819123113
R5frame108	89.5089068200914	71.05411052369692	108.18734740077122	75.02820658710613	79.1850109173295	67.42280438003597	93.8150367056918	84.77944756640767	180.77276525193875	143.0045306999015	212.77397544912998	117.36717941550913	211.20456814369848	108.23831603116511	170.54123709133899	163.8916779803127	76.33199212933474	71.15218741850477	78.174403540974	68.3554361851503	111.41814329869253	73.44776142960488
R5frame109	86.1805084329818	59.95431319623263	104.56200145624476	67.63443299668717	80.34753820395328	73.41951300763593	88.09001989306641	84.54422810454255	180.50396492670913	147.42843779472727	213.397985175522	127.18738982378648	215.80833809321265	123.26218796406302	159.85037193411247	159.65985559397961	81.37523989262597	75.32987767756377	71.69655639510044	68.23378021055308	113.88416887727927	75.44238393744018
R5frame110	87.14702160342661	73.14491965676149	108.00381555905106	76.2865993336409	90.21889324607983	68.21003457075183	90.58592689174864	77.44252514067087	167.43691149877577	150.7272460800119	189.83192362387928	121.02673768302196	190.27773602303216	135.01551941028785	161.3836403205496	165.87107617907793	76.65486603473438	60.94516854314007	77.8644692277202	67.5974977474537	111.54167925290669	75.30090837694391
R5frame111	80.6331733063458	70.56125477014737	99.29288280895058	64.40641175123805	76.83593868321994	73.9639182646605	89.51852681886785	81.50469583380843	161.44230576441987	162.90317367484292	205.6644123886715	134.00878286448634	183.62908005987975	124.51732466428501	163.0154312153839	160.89561595419192	83.23262238956772	68.40009667008532	79.69630762555381	61.71858084372616	86.15553740420971	83.64312332165527
R5frame112	83.48847103428426	73.03822367546533	95.37417936698995	79.86092633452898	87.83492047760346	77.23072621665997	90.45865002598408	84.6993176112777	172.93991420495513	142.5554545995825	211.47785582913528	122.67750632340103	197.0189716155041	112.21265707721977	161.20313702301104	163.0887932135616	102.64374703869198	66.69039704556191	79.63216965400245	68.29604787765165	107.50296255979703	75.84700949234274
R5frame113	88.4893701235242	75.4709134795614	89.67724742745034	62.807832120080015	75.76232861453627	65.13319335595905	86.5037258247965	81.95705943552313	166.99626146230617	157.23563208784867	206.7334096051475	109.4997162413237	202.3574410708059	117.43023524989404	173.9426344424446	159.15941365527948	119.89499871943465	65.97014184319272	88.85842681440172	59.520451133981105	105.73548339132523	69.67030381647925
R5frame114	86.50363687406039	82.09603326168744	111.00731954679394	66.41726930703834	78.04432075900908	60.367523000782164	91.41205797134047	80.24743644942055	184.3780698387718	142.16056046529732	206.26200394439172	119.63348138359393	205.9891183367766	128.47882864490967	171.61558450593407	163.95180273893104	97.63787882162049	61.3347175430328	79.34343882794587	69.41656019158758	110.88921955315934	84.88290669805063
R5frame115	83.50991040607899	66.59698225202476	107.41634992707071	68.93000598476044	76.01265590967047	68.09806560063038	91.60852769362077	80.22244013151025	178.27214955376527	152.20168661274684	184.7518699842201	122.28497146894175	186.03401202514286	127.23176724634352	165.06771563939398	166.22476714158205	82.93435582447493	74.2076628027196	80.30903392997203	68.05808942168768	95.36264350356427	76.01500497070393
R5frame116	89.41728138448562	71.9892475371763	97.43002071546249	61.08878272830695	76.27745615361367	64.27278018106757	95.90169749715929	80.33049134076957	168.72070296651208	141.33195332231	204.12816769026435	125.51684169851819	184.40147008797138	122.74104531327269	178.23933278577326	163.6178686884185	80.46179070331148	67.53822362832847	92.04892116135841	65.6447874966681	85.40264113360726	76.63374234129574
R5frame117	93.0313721041808	73.15829025231294	96.60760996001902	69.83826815815333	79.14033536095478	66.43960155114137	85.90630714281048	79.76436627036124	168.88915275362123	142.62367382781298	197.1063941232799	112.86219033118266	213.91481974208088	128.20991275232697	169.57358172405958	163.49029493699882	88.82664065888967	79.8375667579321	80.03899465933391	61.461492150926645	114.22324046418716	68.03578432192886
R5frame118	80.73872088225498	74.53909895391551	102.24995030658951	69.86196376533778	65.30698272570856	74.06228029214637	91.67467680212906	88.16552956445554	169.2939418968203	169.79746038668327	219.6924812749222	129.36894097412676	182.6964719175198	127.9894115483344	183.0619703825895	166.61938767087807	76.76607854761569	66.2878477903225	87.00521323500894	80.69695704212793	88.44501931033619	61.13656204171478
R5frame119	85.47372072740829	63.175425157423845	111.63821539373221	65.0960466921095	82.90012172974161	66.75740830229762	84.49386125953913	78.37726129632505	163.89467298984556	146.82438932018295	225.741780111902	111.36803556098386	197.6048969756736	127.49660875167845	172.96160034972723	153.94920490451025	89.77311388991603	58.97335177071174	82.50464335410008	68.13134058016573	94.95509341938921	63.77128596983714
R5frame120	77.00480631867426	61.84144302095491	109.54272682500977	69.60100346767999	76.94333521868728	70.25657573213483	100.52623294112942	80.98437497933068	163.64399577685637	146.74953236162906	192.33207328313947	131.06552659317	185.95956881845555	121.57286532978033	162.95993847966588	154.32947580142363	89.83899333176836	60.46820017730407	85.0607530882672	67.15083238827592	79.9454605411899	67.31145857051507
R5frame121	73.57161263586437	72.79512748004592	118.88819508952555	68.31405804650235	69.90507508156226	68.11695624865145	91.73074499628127	83.27208969527378	168.7844267057874	160.45132167808757	199.64420290963474	122.8623860973113	197.088604741716	117.24156838265131	165.29090309503005	156.77772586394218	84.09156411167164	66.78722372169938	89.04795406364279	67.83333468786712	85.97015602908384	64.98323620097622
R5frame122	81.66602060934004	74.28677193736728	105.85890970485121	69.85025083219544	96.36010792035789	78.58866822045844	95.47059111496449	83.57827122235973	177.23730815517965	145.20238475385543	212.59627062604835	127.45117646141176	185.58699327232816	126.02649850765529	172.5007820196671	157.29939206384336	80.68244185394664	72.21433880237424	75.39462934006681	79.09201113615468	106.56297556659966	66.61139736618293
R5frame123	97.77610403455729	69.1398355854405	104.55726017754807	71.14120940489832	81.79340551681783	61.71481352048301	91.7118613958273	81.23080527447704	171.66317483928606	137.83444315469	221.38002195275288	125.28542947866094	191.6039941003267	130.10107129675666	161.84878499112614	160.3581333947628	81.51447516764921	65.03460180219176	78.19175717419593	76.15451166785348	93.33306712868608	56.77002436324442
R5frame124	82.87613150372566	74.39375762501234	111.67907259827577	72.9251099392798	93.15082421649532	65.06331599613236	87.32430066556	80.66797695537842	155.87427937695992	159.26210491153165	209.1491799472843	125.30683192312371	205.2386324575413	130.10565790269712	167.84190962048908	156.5882080577772	79.6887802500008	54.21152468431977	87.19076604723888	66.01787540426969	91.57273470720452	72.76816969781606
R5frame125	90.15855990697675	69.35482376910554	94.3527825993822	60.6655282832066	77.50847542943865	63.321498847675514	94.40066290442319	80.29802742861972	167.0221170110443	132.8409057033558	234.39735934500484	128.97945085584468	203.8353903004195	117.10658743375967	167.74350583098408	155.45598748084367	83.29762097587067	77.03394973474539	89.600942874626	72.92684462695863	82.26431312111077	57.19170658358381
R5frame126	86.61783716827576	67.73403590657011	91.6531163367245	82.74689142272453	65.01395370666806	62.59274895465984	88.12869842120568	82.97656376068676	165.51437616308925	151.26701999568616	195.18227324537253	123.23458934005166	220.385804022883	115.68512906160275	173.76588016249187	162.10963362655372	85.5836076870152	77.09916426416973	88.6808363738132	74.6001982584845	83.18066747038424	61.80588897840393
R5frame127	79.38969818743804	67.79555972719561	102.16455041485676	72.82317534439376	78.24532162081482	63.99592261960641	88.23795201972416	83.91354676848131	181.24933643767653	125.68749461228762	194.73739593206412	121.3998654202477	219.75088832737157	113.14324807181936	173.65636280681093	161.22889582996552	77.3783953624803	67.87685251831465	94.10213185290961	67.3229311568654	92.92369112558544	73.47402367901094
R5frame128	79.54659234645857	60.26481693508627	97.73263501400233	74.530428691204	85.33537492493717	57.60875228447775	83.74357180448311	79.67301725796179	167.5335857097601	130.42418660096675	221.3572093074111	123.64692923572308	200.76734023633736	128.5109606657271	171.95174981924458	162.9196143871	79.05759892906295	63.33530483383724	91.74274718167067	54.31738392475254	84.6982404774003	66.5051377352382
R5frame129	82.23641596601408	71.36496750348184	106.17104447247871	57.0892498058748	85.83220715187709	58.34496009728333	89.92585689281675	79.99158595477833	178.51558496904	123.79782120331767	232.8174932250307	118.51120163298258	193.9687065712613	125.64560063770331	180.19480211360647	158.84884920537104	87.9196043377792	61.503132353702085	92.31891876419121	77.6656217581137	113.55933369703307	64.80529940957327
R5frame130	70.24636228299633	65.46985924055767	98.2366945309619	67.53487614312208	88.55367272105987	72.54338492514815	89.206050024358	83.79133640178291	182.37032204402814	136.95112729499718	208.4909955254046	117.71190335105246	210.92113443798902	131.55924251045124	169.57239556467115	157.9124453918341	84.0127246319048	66.91622342072314	99.00405965421709	60.316907419440795	113.26788091322902	60.42161704544164
R5frame131	82.41319319719996	61.896472844555305	93.34340371885061	75.55012275030998	87.47238924590543	80.16210586065253	82.40160094177067	83.51388323051577	164.51420597631423	123.61809893348028	218.09159245748032	114.68681661940792	176.04965124513996	118.87241789516877	161.21874202909677	157.7848699066207	82.9575375068846	66.17899997101134	97.78951349834043	67.17097678003618	100.42502937921398	56.92557493319132
R5frame132	89.20388263191501	69.00201060144394	98.1864405267206	80.30545913389565	84.72369320116557	62.98431471779392	93.89040929429349	75.13301468700165	171.84392293819226	132.0236329953239	201.86198582602282	132.11245401761542	210.50141945521446	126.85700771856895	169.99425142981343	157.815369412315	81.1947706990532	64.25642042688875	93.48774980402708	74.65317604866823	90.62457614990143	61.812117385234345
R5frame133	79.31972654940196	66.039758766865	104.8327987477696	68.42681135336052	90.91347370609492	64.20506648750205	85.87844482845503	86.05100612287525	170.09511793507008	118.34798031481832	192.97378666261625	108.8588685019628	188.34570710460034	127.52550134783723	172.98947356940195	157.66675706198097	73.82979768624493	50.161002034954336	102.25072894560782	61.524456600302145	117.03057273990973	62.27524720116172
R5frame134	73.18124687849668	79.94348915226065	93.78010880695803	81.35367217343043	86.33003296556939	67.04592600786988	91.97879123991483	82.04497433609656	161.16811056323795	150.84335692979866	214.89605397902585	133.36693909907135	197.06807744857582	137.13485526562076	164.24714664317287	153.34307136291807	87.14611266874583	62.04854136686486	90.17462436722838	61.41872065808195	124.79036366305654	58.11252622290825
R5frame135	97.96130590262176	72.73325795944623	97.59943305763498	70.83459613518286	75.71447144884029	67.75623617132297	84.82005934585985	83.26032492184538	156.27990987579787	134.63763298160933	195.18334026526344	127.14822179587928	194.3260446287842	108.68473721396423	165.96677914696056	153.6366664349707	89.85561420490511	52.99353377850358	89.39976886351054	62.4497513217438	104.39993016083442	58.55298502204559
R5frame136	93.3247681689701	84.52971258731492	101.18783855618126	63.909300833032226	75.82821848832828	58.910599484246234	89.39443815578323	79.37136810704648	165.71101597406732	123.89205041829806	207.3964341588688	119.29266503194508	195.88503360295164	115.65981010480141	167.85450102456838	160.97930013357768	112.21140053153225	60.09345672676811	79.38466447986629	72.49171463980841	102.06923003167881	62.1902285619311
R5frame137	91.72081360131264	66.83425444537603	98.07736089933627	79.48996848644931	86.72217472414894	60.349388535473445	90.87747583916588	84.3737766288011	182.14331306722187	125.67916205266157	214.03987178980157	124.99062136674591	186.18171912886305	126.8238104528675	175.37154844003467	162.30988378090203	85.09624429126673	70.5049513711105	87.14626520438226	73.11068883500643	114.71366543234767	68.12259296092533
R5frame138	99.09445011170656	78.94604751716172	92.45138432422495	71.957812376137	102.53946456598005	67.82029749876443	94.14101364972134	82.46280460662358	167.81785011460562	130.37902960041268	205.20989215267156	124.0326237074283	184.3633408607552	124.9647907944177	172.20692520714084	155.19506685419952	84.63093643801929	69.47569717455475	91.34015670044516	69.12129202562524	95.77303387259678	62.57044958296402
R5frame139	87.00035888631612	63.93858565825023	102.5201964360187	76.82491491744072	95.55637937883094	62.83384752342621	88.5622380531727	82.66352702323933	170.50816444939514	145.08375218356045	191.75223214031624	128.09545205609408	184.98041879287328	124.5740872952277	171.59226080851462	161.04743947802112	74.19799872899742	77.70193591039569	81.94577495552386	72.38792496107583	94.53035019499656	56.6723604305093
R5frame140	98.64038480863283	65.39604151763375	99.06250376936414	75.64909703098324	84.69366413233912	68.95996635800714	88.86599206451565	80.48496544375239	173.27690703316551	130.94178266695027	200.1235004660398	120.48255211322939	189.95963035567203	119.23925094572951	168.67492738334005	156.14125057680968	80.31035327752208	60.8959426832334	86.69260194121604	74.42426876460542	94.18078028057346	63.334096565346265
R5frame141	87.47113811134399	68.71778145601242	110.17162364714517	81.52798860868367	84.84459262371821	63.18731130064538	84.47500670239776	87.6869230626001	166.44707898447442	126.58067589368103	213.3596757646379	117.8531083689773	202.37580831326355	120.02535758538357	171.70749739819016	155.33684276489018	90.66634392002159	66.58966759052909	104.99615924351741	69.59678382336969	108.5777716220461	56.34004419524141
R5frame142	83.93174611430592	56.10938990504685	95.59142754728062	70.9847114456372	84.11023979824202	67.25767223681714	88.25724021481149	81.68134182685755	159.49586672572292	130.66199587301986	206.40117950278994	130.5803335795353	192.28859924967452	119.4443895319111	173.09541379589123	152.70251893495285	82.30753952675538	65.53587670346582	102.89643360217526	69.73247416336437	117.80526854326001	62.40236761609584
R5frame143	85.6926760614432	67.7928745633927	113.30134313262982	76.49387497586929	85.6743667733884	63.79938248087161	79.80594428394167	74.27499816824432	182.09691436808447	125.89667746443482	202.30605919441635	125.66023622539883	219.9576630471904	123.31413547925891	165.51603349423192	156.92688318335814	88.42255266414517	64.90837189761007	98.2187345709482	78.50768436712154	101.86965556028855	54.13818029847336
R5frame144	85.53674668063681	67.83117839728688	101.94021637944059	63.7184448210249	77.09337699856404	60.07260316855683	82.62485190512773	84.66144641636575	164.17246006318138	134.85639370919912	216.62868183470349	144.64656488350852	194.51113982378067	119.14491860168887	168.58695576206932	158.01687118749837	79.70469129439557	58.79009627947546	86.05347131095215	75.20721395686199	95.68328890773873	68.83309658924941
R5frame145	102.10579376642299	74.70061750608534	93.95769367601376	75.07527163761668	85.6074631879394	69.0722540045987	85.188985337468	88.1905495546287	167.73183265978147	133.4069082505363	211.82347728226023	121.597114053054	183.44055052843038	122.51884464997035	169.46018276564033	158.27168131102687	96.6621856097746	63.64776004339913	95.60320468332992	74.5631861747874	107.21875295815012	52.80682806451648
R5frame146	98.27152770593858	74.84620153999376	92.22960124309441	59.03056714733299	98.18922254653236	65.33710628101318	89.5179706867859	83.83530298716198	194.79796075183413	140.36949198081808	176.16884910056746	117.98803751986641	209.60504357530868	127.41730166509633	177.06685044293968	152.62232266088944	72.7753974564687	65.78836458170288	94.06883665419734	70.03774412312129	121.69872714699272	58.45591860433704
R5frame147	89.64558267468792	61.41670060284222	88.35131158173516	76.56848424837501	95.39836460905671	65.83210685538093	89.5522573382317	82.33824528035214	173.3609373181531	133.50169502793764	223.65992334587753	124.0187624693435	194.87409740904894	125.72704862135689	171.18641109227963	162.39460206296593	91.75979547970685	64.21479182032414	95.7549848480909	74.64721690765214	100.52059636450554	57.072090891895144
R5frame148	88.88952545669594	75.93011385149593	88.90614146990048	69.00164190417496	81.79060044713572	62.74369200605309	82.23959677568917	78.75325328993495	179.8355643000124	141.06903484814472	200.17843695586174	125.74816256079289	188.14967458006257	124.79298471474105	170.3227053278145	163.6664033642769	82.65830497685604	65.23302837831594	96.75800999503318	67.60353755727574	96.97090066517985	57.59442900314927
R5frame149	92.32210701508176	70.42080192295582	102.44759354228535	67.73952805692979	92.1530746662957	63.04358111463567	87.26420779913558	79.02275302990552	185.93749582603888	141.68496420703232	181.5106910833665	129.51294789974085	188.23608667327738	126.14747293084606	172.06797409377756	166.8444622214812	94.37168421448916	65.41284898910853	98.95582726873857	67.30302253237325	104.38542804331593	59.62156251305762
R5frame150	95.33415515463801	63.661376069820136	93.69960757522749	70.21538855234554	90.43132886438636	70.66512801435685	90.65029272402771	83.9685685752154	160.37658504494956	133.42319524904664	227.4371528360909	147.12571486458174	186.95448559354895	136.15566318170895	169.90613001147517	159.6313654791547	94.60481365929611	73.49147732957725	104.5900245905211	74.79696148730847	92.4033076424526	57.936712540550616
R5frame151	110.10172202404414	72.8333980159852	105.95940192523345	71.1848424600298	83.27836072448731	69.74980856628343	89.53764779399734	79.18962988206047	182.605892546951	137.02320716924135	202.82998856490724	132.51010864263228	166.5710174922528	125.82356960932194	177.9082540953541	151.02803789597505	83.24357842491087	63.57288767472681	108.1353291165682	73.84039189616209	107.9904762041118	58.85798080358868
R5frame152	90.27085602818617	68.87429840316958	84.00579408174814	74.25077758733127	84.69953722753526	63.888726005257475	92.71050120058521	77.98866114784529	178.33150358436936	132.82284103225848	193.8668238597257	131.53390644790775	176.60053019164513	124.81611985078032	171.2583028874753	160.4755278353143	91.79957597200334	69.4052237903058	107.11340150753072	75.0199572578076	97.18030351984233	62.621495020105975
R5frame153	89.02296655294946	60.87093621922425	105.55668626830149	65.55175788981944	88.75956729095192	66.56764683522523	89.6509021766332	81.15511827554036	175.54799952727095	131.90245644204003	196.59509625673059	123.31908804668652	167.8503506718503	113.70466632450912	164.96370110591096	162.656546593673	97.39297600259586	62.080792137891265	94.77064385876771	73.99689980350037	117.07899824165949	67.53270660957145
R5frame154	85.02289831225696	71.29321094756762	103.07083367269016	71.5748824696546	94.18310301853333	68.00188335320489	97.52734832961879	83.52705098128222	162.98360715769482	130.46420276938187	205.152692776377	122.08822270677877	176.6055748858054	130.48355938873985	173.16097602960653	166.97834279948043	80.17521697290644	63.61606535734583	95.4632003979462	74.07334423851884	117.31292440520457	67.54908048626766
R5frame155	88.62190509473632	68.05998767740022	83.96653223229566	75.46030825517123	73.35897044013907	70.23092263390764	88.06376518862488	87.69698131577857	165.0589543379583	127.2469017434195	194.2309896143294	128.68979956584565	205.01311452808812	132.06953746631794	172.65592917772418	152.7671378238845	80.15058461729535	66.72236796319778	88.873710964215	81.30949368677784	109.66666540823869	70.51578543705331
R5frame156	72.69944822152733	75.68555185782236	103.93043196229817	74.15294271017757	78.01480922329128	71.02074871467795	91.64967679127409	85.83331942614245	157.07189652618294	131.16604203578555	182.5623683044992	123.8911278653199	150.62351032756982	116.25220485433027	173.3827691572338	158.7103623325576	83.25657611114205	67.00193841617924	83.45052042223094	56.790265478000954	100.37435296875381	61.743935798129925
R5frame157	88.96078432746528	74.50415093026393	110.22131754590202	80.31320748386415	75.5608449501967	68.20774296294604	92.20158086555749	81.52368424344468	168.70051488258542	118.97874551368467	228.6888202424982	120.3557037687104	182.22376787891167	130.91306316535398	155.0411209814025	157.1229196314317	103.50233279573058	71.26581276292505	96.77073210307233	68.41351937600177	99.13234644151198	57.5387800705287
R5frame158	83.5260591181264	71.5934812045462	108.24965128999723	85.01065683422586	87.70720004715895	67.54406182339561	98.53453336258853	85.45745330556059	165.76401727253997	120.47768352922749	213.743181912656	126.3493265136923	169.14885677074338	122.78255310719013	162.2772279573698	159.84263328721434	99.49971798190928	70.65579203219333	104.58718249742103	71.4822197806303	118.17362269647244	61.743659748401164
R5frame159	86.50322447473002	67.77423762271624	88.81115480419736	84.7950782726585	94.64200875888173	64.44541077655596	99.58210095305449	83.66842825001298	171.1960949264222	129.03922456634493	194.89589651733914	120.88753819780166	207.30011455044752	126.54671272890181	164.60693562638062	154.57108667261866	83.4381284667736	68.47495630474278	87.07864148405358	84.07851897213462	129.43302019288424	70.23570773571427
R5frame160	87.73512826748781	77.11795030689933	79.61139504480933	74.62799822733832	100.09785095239887	67.53171996992243	89.67875086412357	77.30774286327485	176.3672861566283	130.56580803912496	219.10586037025115	130.63333397003512	151.7673697934306	124.95382155734391	164.65425550315217	172.2105048505512	90.9450106138416	77.7610083035879	113.21044482603794	74.90530181846034	97.87212714282843	66.0499009651261
[truncated: 40 more rows]
