# Supplementary material for: Simulation-driven design of stabilized SARS-CoV-2 spike S2 immunogens
Source: Nat Commun. 2024 Aug 27;15:7370. doi: 10.1038/s41467-024-50976-9 (PMC11350062; doi:10.1038/s41467-024-50976-9)
Supplement: Supplementary file 8 — Source Data [file 41467_2024_50976_MOESM8_ESM.zip › Source_Data/figure_6b_S24.xlsx]

## Sheet: 1.HexaPro-SS_wuhan
Software Version	3.12.08
Experiment File Path:	C:\Users\Public\Documents\Experiments\AT_Experiments\01202023 Gates_Rommie mouse sera neut Wuhan1 omicron.xpt
Protocol File Path:	C:\Users\Public\Documents\Protocols\AT Protocols\DAPI vs. GFP_Vero_SARS-variants_011723.prt
Plate Number	Plate 1
Date	2023-01-20
Time	09:08:29
Reader Type:	Cytation5
Reader Serial Number:	1905211C
Reading Type	Reader
Procedure Details
Plate Type	96 WELL PLATE- Use Me for Imaging (Use plate lid)
Eject plate on completion
Read	Image Single Image
	B2..G11
	Objective: 4x
	Field of View: Full WFOV
	Channel 1: DAPI 377,447
	LED intensity: 10, Integration time: 5 msec, Camera gain: 20.9
	Autofocus with optional scan
	Minimum focus metric ratio: 3
	Scan distance: 600 µm
	Scan increment: 50 µm
	Minimum focus delta: 8
	Percent of capture exposure for focus: 75
	Offset from bottom of well: 0 µm
	Vibration CV threshold: 0.01
	Images to average: 1
	Channel 2: GFP 469,525
	LED intensity: 7, Integration time: 5 msec, Camera gain: 23.9
	Use focal height from first channel with offset of 0 µm
	Vibration CV threshold: 0.01
	Images to average: 1
	Horizontal offset: 0 µm, Vertical offset: 0 µm
	Delay after plate movement: 300 msec
Layout
		1	2	3	4	5	6	7	8	9	10	11	12
	A													Well ID
	B		SPL1	SPL7	SPL13	SPL19	SPL25	SPL31	SPL37	SPL43	SPL49	SPL55		Well ID
	C		SPL2	SPL8	SPL14	SPL20	SPL26	SPL32	SPL38	SPL44	SPL50	SPL56		Well ID
	D		SPL3	SPL9	SPL15	SPL21	SPL27	SPL33	SPL39	SPL45	SPL51	SPL57		Well ID
	E		SPL4	SPL10	SPL16	SPL22	SPL28	SPL34	SPL40	SPL46	SPL52	SPL58		Well ID
	F		SPL5	SPL11	SPL17	SPL23	SPL29	SPL35	SPL41	SPL47	SPL53	SPL59		Well ID
	G		SPL6	SPL12	SPL18	SPL24	SPL30	SPL36	SPL42	SPL48	SPL54	SPL60		Well ID
	H									SPL1	SPL2	SPL3		Well ID
Cell Count
		1	2	3	4	5	6	7	8	9	10	11	12
	A													Cell Count
	B		4673	4953	4690	5583	5320	5587	5523	5264	4910	4698		Cell Count
	C		5184	4613	5533	5181	5771	5578	4839	4960	5101	5710		Cell Count
	D		5178	4758	4984	4955	4760	5268	5226	5187	4884	4612		Cell Count
	E		5727	5465	5491	5174	4891	4910	5092	4839	4723	4669		Cell Count
	F		5247	4800	5234	5041	5001	4859	4630	4082	4329	4598		Cell Count
	G		4610	4335	4886	4737	4981	4749	4787	4353	4661	4363		Cell Count
	H									?????	?????	?????		Cell Count
Cell Count[GFP]
		1	2	3	4	5	6	7	8	9	10	11	12
	A													Cell Count[GFP]
	B		57	273	596	1165	1230	1479	1562	1406	1295	1262		Cell Count[GFP]
	C		65	350	1116	1291	1565	1537	1337	1394	1463	1840		Cell Count[GFP]
	D		85	547	1079	1231	1251	1498	1415	1422	1402	1328		Cell Count[GFP]
	E		45	174	649	1068	1224	1265	1434	1288	1356	1365		Cell Count[GFP]
	F		209	751	1209	1305	1245	1269	1304	1012	1084	1307		Cell Count[GFP]
	G		39	225	611	992	1229	1129	1245	1009	1190	1116		Cell Count[GFP]
	H									?????	?????	?????		Cell Count[GFP]
Ratio
		1	2	3	4	5	6	7	8	9	10	11	12
	A													Ratio		serum dilution
	B		1.22	5.512	12.708	20.867	23.12	26.472	28.282	26.71	26.375	26.862		Ratio		10	1
	C		1.254	7.587	20.17	24.918	27.118	27.555	27.63	28.105	28.681	32.224		Ratio		30	1.47712
	D		1.642	11.496	21.649	24.844	26.282	28.436	27.076	27.415	28.706	28.794		Ratio		90	1.95424
	E		0.786	3.184	11.819	20.642	25.026	25.764	28.162	26.617	28.711	29.235		Ratio		270	2.43136
	F		3.983	15.646	23.099	25.888	24.895	26.116	28.164	24.792	25.04	28.425		Ratio		810	2.90849
	G		0.846	5.19	12.505	20.942	24.674	23.773	26.008	23.179	25.531	25.579		Ratio		2430	3.38561
	H									?????	?????	?????		Ratio		7290	3.86273
																21870	4.33985
										average infection:		28.5198				65610	4.81697
			4.27772	19.3269	44.5585	73.1666	81.0664	92.8196	99.1661	93.6541	92.4795
			4.39694	26.6025	70.7227	87.3708	95.0847	96.617	96.8799	98.5455	100.565
			5.7574	40.3088	75.9086	87.1113	92.1534	99.7061	94.9374	96.1261	100.653
			2.75598	11.1642	41.4413	72.3777	87.7495	90.3371	98.7453	93.328	100.67
			13.9657	54.8601	80.9928	90.7719	87.2901	91.5714	98.7523	86.929	87.7985
			2.96636	18.1979	43.8467	73.4296	86.5152	83.356	91.1927	81.2733	89.5202
		serum dilution	10	30	90	270	810	2430	7290	21870	65610
		log serum dilution	1	1.47712	1.95424	2.43136	2.90849	3.38561	3.86273	4.33985	4.81697

## Sheet: 2.Trp_wuhan
Software Version	3.12.08
Experiment File Path:	C:\Users\Public\Documents\Experiments\AT_Experiments\01202023 Gates_Rommie mouse sera neut Wuhan1 omicron.xpt
Protocol File Path:	C:\Users\Public\Documents\Protocols\AT Protocols\DAPI vs. GFP_Vero_SARS-variants_011723.prt
Plate Number	Plate 2
Date	2023-01-20
Time	09:17:16
Reader Type:	Cytation5
Reader Serial Number:	1905211C
Reading Type	Reader
Procedure Details
Plate Type	96 WELL PLATE- Use Me for Imaging (Use plate lid)
Eject plate on completion
Read	Image Single Image
	B2..G11
	Objective: 4x
	Field of View: Full WFOV
	Channel 1: DAPI 377,447
	LED intensity: 10, Integration time: 5 msec, Camera gain: 20.9
	Autofocus with optional scan
	Minimum focus metric ratio: 3
	Scan distance: 600 µm
	Scan increment: 50 µm
	Minimum focus delta: 8
	Percent of capture exposure for focus: 75
	Offset from bottom of well: 0 µm
	Vibration CV threshold: 0.01
	Images to average: 1
	Channel 2: GFP 469,525
	LED intensity: 7, Integration time: 5 msec, Camera gain: 23.9
	Use focal height from first channel with offset of 0 µm
	Vibration CV threshold: 0.01
	Images to average: 1
	Horizontal offset: 0 µm, Vertical offset: 0 µm
	Delay after plate movement: 300 msec
Layout
		1	2	3	4	5	6	7	8	9	10	11	12
	A													Well ID
	B		SPL1	SPL7	SPL13	SPL19	SPL25	SPL31	SPL37	SPL43	SPL49	SPL55		Well ID
	C		SPL2	SPL8	SPL14	SPL20	SPL26	SPL32	SPL38	SPL44	SPL50	SPL56		Well ID
	D		SPL3	SPL9	SPL15	SPL21	SPL27	SPL33	SPL39	SPL45	SPL51	SPL57		Well ID
	E		SPL4	SPL10	SPL16	SPL22	SPL28	SPL34	SPL40	SPL46	SPL52	SPL58		Well ID
	F		SPL5	SPL11	SPL17	SPL23	SPL29	SPL35	SPL41	SPL47	SPL53	SPL59		Well ID
	G		SPL6	SPL12	SPL18	SPL24	SPL30	SPL36	SPL42	SPL48	SPL54	SPL60		Well ID
	H									SPL1	SPL2	SPL3		Well ID
Cell Count
		1	2	3	4	5	6	7	8	9	10	11	12
	A													Cell Count
	B		5958	5715	5721	5687	5569	5756	5914	5647	5687	5925		Cell Count
	C		6049	6085	6012	6088	5957	5783	6027	5622	5777	5380		Cell Count
	D		6141	5838	5470	5447	5525	5501	5425	5322	5426	5017		Cell Count
	E		6061	6134	6232	6132	6001	5634	5713	5702	5719	5500		Cell Count
	F		6476	5601	6274	6007	5973	5817	5981	6225	6185	6248		Cell Count
	G		6431	5965	5869	6155	5754	5902	5715	6300	5829	5232		Cell Count
	H									?????	?????	?????		Cell Count
Cell Count[GFP]
		1	2	3	4	5	6	7	8	9	10	11	12
	A													Cell Count[GFP]
	B		44	294	956	1289	1468	1634	1588	1570	1582	1668		Cell Count[GFP]
	C		56	304	637	976	1335	1552	1684	1625	1659	1526		Cell Count[GFP]
	D		140	690	1206	1278	1522	1511	1616	1407	1463	1431		Cell Count[GFP]
	E		38	269	752	1299	1655	1535	1628	1692	1655	1663		Cell Count[GFP]
	F		81	412	1064	1408	1739	1716	1771	2024	2066	2086		Cell Count[GFP]
	G		172	773	1371	1733	1573	1814	1856	2010	1744	1654		Cell Count[GFP]
	H									?????	?????	?????		Cell Count[GFP]
Ratio
		1	2	3	4	5	6	7	8	9	10	11	12
	A													Ratio
	B		0.739	5.144	16.71	22.666	26.36	28.388	26.852	27.802	27.818	28.152		Ratio
	C		0.926	4.996	10.595	16.032	22.411	26.837	27.941	28.904	28.717	28.364		Ratio
	D		2.28	11.819	22.048	23.462	27.548	27.468	29.788	26.437	26.963	28.523		Ratio
	E		0.627	4.385	12.067	21.184	27.579	27.245	28.496	29.674	28.939	30.236		Ratio
	F		1.251	7.356	16.959	23.439	29.114	29.5	29.61	32.514	33.403	33.387		Ratio
	G		2.675	12.959	23.36	28.156	27.338	30.735	32.476	31.905	29.919	31.613		Ratio
	H									?????	?????	?????		Ratio
										average infection:		30.0458
			2.45958	17.1205	55.615	75.4381	87.7326	94.4823	89.3701	92.532	92.5852
			3.08196	16.6279	35.2628	53.3585	74.5894	89.3202	92.9946	96.1997	95.5773
			7.58841	39.3366	73.3812	78.0874	91.6866	91.4203	99.1419	87.9889	89.7396
			2.08681	14.5944	40.162	70.5056	91.7898	90.6781	94.8418	98.7624	96.3162
			4.16364	24.4826	56.4438	78.0108	96.8986	98.1833	98.5494	108.215	111.173
			8.90306	43.1308	77.7479	93.7102	90.9877	102.294	108.088	106.188	99.5779
		serum dilution	10	30	90	270	810	2430	7290	21870	65610
		log serum dilution	1	1.47712	1.95424	2.43136	2.90849	3.38561	3.86273	4.33985	4.81697

## Sheet: 3.PBS_wuhan
Software Version	3.12.08
Experiment File Path:	C:\Users\Public\Documents\Experiments\AT_Experiments\01202023 Gates_Rommie mouse sera neut Wuhan1 omicron.xpt
Protocol File Path:	C:\Users\Public\Documents\Protocols\AT Protocols\DAPI vs. GFP_Vero_SARS-variants_011723.prt
Plate Number	Plate 3
Date	2023-01-20
Time	09:26:03
Reader Type:	Cytation5
Reader Serial Number:	1905211C
Reading Type	Reader
Procedure Details
Plate Type	96 WELL PLATE- Use Me for Imaging (Use plate lid)
Eject plate on completion
Read	Image Single Image
	B2..G11
	Objective: 4x
	Field of View: Full WFOV
	Channel 1: DAPI 377,447
	LED intensity: 10, Integration time: 5 msec, Camera gain: 20.9
	Autofocus with optional scan
	Minimum focus metric ratio: 3
	Scan distance: 600 µm
	Scan increment: 50 µm
	Minimum focus delta: 8
	Percent of capture exposure for focus: 75
	Offset from bottom of well: 0 µm
	Vibration CV threshold: 0.01
	Images to average: 1
	Channel 2: GFP 469,525
	LED intensity: 7, Integration time: 5 msec, Camera gain: 23.9
	Use focal height from first channel with offset of 0 µm
	Vibration CV threshold: 0.01
	Images to average: 1
	Horizontal offset: 0 µm, Vertical offset: 0 µm
	Delay after plate movement: 300 msec
Layout
		1	2	3	4	5	6	7	8	9	10	11	12
	A													Well ID
	B		SPL1	SPL7	SPL13	SPL19	SPL25	SPL31	SPL37	SPL43	SPL49	SPL55		Well ID
	C		SPL2	SPL8	SPL14	SPL20	SPL26	SPL32	SPL38	SPL44	SPL50	SPL56		Well ID
	D		SPL3	SPL9	SPL15	SPL21	SPL27	SPL33	SPL39	SPL45	SPL51	SPL57		Well ID
	E		SPL4	SPL10	SPL16	SPL22	SPL28	SPL34	SPL40	SPL46	SPL52	SPL58		Well ID
	F		SPL5	SPL11	SPL17	SPL23	SPL29	SPL35	SPL41	SPL47	SPL53	SPL59		Well ID
	G		SPL6	SPL12	SPL18	SPL24	SPL30	SPL36	SPL42	SPL48	SPL54	SPL60		Well ID
	H									SPL1	SPL2	SPL3		Well ID
Cell Count
		1	2	3	4	5	6	7	8	9	10	11	12
	A													Cell Count
	B		6185	4885	4702	5668	5626	5664	5750	6027	6066	5876		Cell Count
	C		5808	5376	5377	5567	5573	5711	5273	4824	4958	5331		Cell Count
	D		5315	4685	5063	4771	4998	4890	4986	4753	4799	4987		Cell Count
	E		5935	5543	5281	5492	5287	5291	5213	4411	4881	5199		Cell Count
	F		5950	5403	5467	5269	5419	5444	5389	5127	4811	5364		Cell Count
	G		5718	5036	5023	4893	5152	4835	4747	4929	4919	4787		Cell Count
	H									?????	?????	?????		Cell Count
Cell Count[GFP]
		1	2	3	4	5	6	7	8	9	10	11	12
	A													Cell Count[GFP]
	B		622	1025	1280	1705	1693	1632	1794	1807	1774	1886		Cell Count[GFP]
	C		563	1303	1623	1729	1728	1759	1571	1550	1535	1815		Cell Count[GFP]
	D		614	1101	1516	1355	1537	1540	1569	1532	1556	1685		Cell Count[GFP]
	E		706	1336	1644	1813	1736	1667	1737	1440	1470	1759		Cell Count[GFP]
	F		700	1296	1627	1529	1609	1734	1721	1604	1568	1821		Cell Count[GFP]
	G		757	1251	1521	1562	1661	1511	1384	1542	1426	1462		Cell Count[GFP]
	H									?????	?????	?????		Cell Count[GFP]
Ratio
		1	2	3	4	5	6	7	8	9	10	11	12
	A													Ratio
	B		10.057	20.983	27.222	30.081	30.092	28.814	31.2	29.982	29.245	32.097		Ratio
	C		9.694	24.237	30.184	31.058	31.007	30.8	29.793	32.131	30.96	34.046		Ratio
	D		11.552	23.501	29.943	28.401	30.752	31.493	31.468	32.232	32.423	33.788		Ratio
	E		11.896	24.102	31.13	33.012	32.835	31.506	33.321	32.646	30.117	33.833		Ratio
	F		11.765	23.987	29.76	29.019	29.692	31.852	31.935	31.285	32.592	33.949		Ratio
	G		13.239	24.841	30.281	31.923	32.24	31.251	29.155	31.284	28.99	30.541		Ratio
	H									?????	?????	?????		Ratio
										average infection:		33.0423
			30.4367	63.5034	82.3852	91.0378	91.0711	87.2033	94.4243	90.7381	88.5077
			29.3381	73.3514	91.3495	93.9946	93.8402	93.2138	90.1662	97.2419	93.698
			34.9612	71.1239	90.6201	85.9534	93.0685	95.3111	95.2354	97.5476	98.1256
			36.0023	72.9428	94.2125	99.9082	99.3725	95.3504	100.843	98.8005	91.1467
			35.6058	72.5948	90.0663	87.8237	89.8605	96.3976	96.6487	94.6816	98.6371
			40.0668	75.1793	91.643	96.6124	97.5718	94.5787	88.2353	94.6785	87.7359
		serum dilution	10	30	90	270	810	2430	7290	21870	65610
		log serum dilution	1	1.47712	1.95424	2.43136	2.90849	3.38561	3.86273	4.33985	4.81697

## Sheet: 4.HexaPro-SS_Omi
Software Version	3.12.08
Experiment File Path:	C:\Users\Public\Documents\Experiments\AT_Experiments\02032023 Gates_Rommie mouse seria neut omi_2.xpt
Protocol File Path:	C:\Users\Public\Documents\Protocols\AT Protocols\DAPI vs. GFP_Vero_SARS-variants_011723.prt
Plate Number	Plate 1
Date	2023-02-03
Time	09:51:29
Reader Type:	Cytation5
Reader Serial Number:	1905211C
Reading Type	Reader
Procedure Details
Plate Type	96 WELL PLATE- Use Me for Imaging (Use plate lid)
Eject plate on completion
Read	Image Single Image
	B2..G11
	Objective: 4x
	Field of View: Full WFOV
	Channel 1: DAPI 377,447
	LED intensity: 10, Integration time: 5 msec, Camera gain: 19.2
	Autofocus with optional scan
	Minimum focus metric ratio: 3
	Scan distance: 600 µm
	Scan increment: 50 µm
	Minimum focus delta: 8
	Percent of capture exposure for focus: 75
	Offset from bottom of well: 0 µm
	Vibration CV threshold: 0.01
	Images to average: 1
	Channel 2: GFP 469,525
	LED intensity: 6, Integration time: 9 msec, Camera gain: 21
	Use focal height from first channel with offset of 0 µm
	Vibration CV threshold: 0.01
	Images to average: 1
	Horizontal offset: 0 µm, Vertical offset: 0 µm
	Delay after plate movement: 300 msec
Layout
		1	2	3	4	5	6	7	8	9	10	11	12
	A													Well ID
	B		SPL1	SPL7	SPL13	SPL19	SPL25	SPL31	SPL37	SPL43	SPL49	SPL55		Well ID
	C		SPL2	SPL8	SPL14	SPL20	SPL26	SPL32	SPL38	SPL44	SPL50	SPL56		Well ID
	D		SPL3	SPL9	SPL15	SPL21	SPL27	SPL33	SPL39	SPL45	SPL51	SPL57		Well ID
	E		SPL4	SPL10	SPL16	SPL22	SPL28	SPL34	SPL40	SPL46	SPL52	SPL58		Well ID
	F		SPL5	SPL11	SPL17	SPL23	SPL29	SPL35	SPL41	SPL47	SPL53	SPL59		Well ID
	G		SPL6	SPL12	SPL18	SPL24	SPL30	SPL36	SPL42	SPL48	SPL54	SPL60		Well ID
	H									SPL1	SPL2	SPL3		Well ID
Cell Count
		1	2	3	4	5	6	7	8	9	10	11	12
	A													Cell Count
	B		6126	5992	6297	6363	6225	6148	6252	6084	5813	5583		Cell Count
	C		6074	6124	6008	6299	6163	5639	6104	6132	6330	5718		Cell Count
	D		6611	6048	6131	6314	6277	6394	6563	6370	6202	6161		Cell Count
	E		6079	5678	5888	5959	5649	6155	5747	5816	5535	5641		Cell Count
	F		6350	5936	5689	5870	5989	5676	5812	5637	5706	5400		Cell Count
	G		11	247	175	155	5360	256	79	3362	4881	5056		Cell Count
	H									?????	?????	?????		Cell Count
Cell Count[GFP]
		1	2	3	4	5	6	7	8	9	10	11	12
	A													Cell Count[GFP]
	B		158	400	586	670	675	682	629	654	686	585		Cell Count[GFP]
	C		233	552	647	733	716	595	610	679	708	711		Cell Count[GFP]
	D		164	318	515	646	577	617	615	741	679	743		Cell Count[GFP]
	E		96	239	464	635	599	629	580	650	640	632		Cell Count[GFP]
	F		224	453	510	586	576	559	626	582	619	554		Cell Count[GFP]
	G		0	0	0	0	0	0	0	0	0	87		Cell Count[GFP]
	H									?????	?????	?????		Cell Count[GFP]
Ratio
		1	2	3	4	5	6	7	8	9	10	11	12
	A													Ratio
WT immunized	B		2.579	6.676	9.306	10.53	10.843	11.093	10.061	10.75	11.801	10.478		Ratio
2	C		3.836	9.014	10.769	11.637	11.618	10.552	9.993	11.073	11.185	12.434		Ratio
3	D		2.481	5.258	8.4	10.231	9.192	9.65	9.371	11.633	10.948	12.06		Ratio
4	E		1.579	4.209	7.88	10.656	10.604	10.219	10.092	11.176	11.563	11.204		Ratio
5	F		3.528	7.631	8.965	9.983	9.618	9.848	10.771	10.325	10.848	10.259		Ratio
no sample	G		0	0	0	0	0	0	0	0	0	1.721		Ratio
	H									?????	?????	?????		Ratio
	serum dilution		10	30	90	270	810	2430	7290	21870	65610
	log serum dilution		1	1.47712	1.95424	2.43136	2.90849	3.38561	3.86273	4.33985	4.81697
Use all												11.287	average max infectivity
	%		22.8493	59.1477	82.4488	93.2932	96.0663	98.2812	89.1379	95.2423	104.554
			33.986	79.8618	95.4106	103.101	102.933	93.4881	88.5355	98.104	99.0963
			21.981	46.5846	74.4219	90.6441	81.4388	85.4966	83.0247	103.065	96.9965
			13.9895	37.2907	69.8148	94.4095	93.9488	90.5378	89.4126	99.0166	102.445
			31.2572	67.6088	79.4277	88.4469	85.2131	87.2508	95.4284	91.4769	96.1106

## Sheet: 5.Trp_Omi
Software Version	3.12.08
Experiment File Path:	C:\Users\Public\Documents\Experiments\AXW_experiments\230208_Rommie-neut_Omi-redo2.xpt
Protocol File Path:	C:\Users\Public\Documents\Protocols\AT Protocols\DAPI vs. GFP_Vero_SARS-variants_011723.prt
Plate Number	Plate 1
Date	2023-02-08
Time	09:56:24
Reader Type:	Cytation5
Reader Serial Number:	1905211C
Reading Type	Reader
Procedure Details
Plate Type	96 WELL PLATE- Use Me for Imaging (Use plate lid)
Eject plate on completion
Read	Image Single Image
	B2..G11
	Objective: 4x
	Field of View: Full WFOV
	Channel 1: DAPI 377,447
	LED intensity: 10, Integration time: 6 msec, Camera gain: 24
	Autofocus with optional scan
	Minimum focus metric ratio: 3
	Scan distance: 600 µm
	Scan increment: 50 µm
	Minimum focus delta: 8
	Percent of capture exposure for focus: 75
	Offset from bottom of well: 0 µm
	Vibration CV threshold: 0.01
	Images to average: 1
	Channel 2: GFP 469,525
	LED intensity: 10, Integration time: 11 msec, Camera gain: 24
	Use focal height from first channel with offset of 0 µm
	Vibration CV threshold: 0.01
	Images to average: 1
	Horizontal offset: 0 µm, Vertical offset: 0 µm
	Delay after plate movement: 300 msec
Layout
		1	2	3	4	5	6	7	8	9	10	11	12
	A													Well ID
	B		SPL1	SPL7	SPL13	SPL19	SPL25	SPL31	SPL37	SPL43	SPL49	SPL55		Well ID
	C		SPL2	SPL8	SPL14	SPL20	SPL26	SPL32	SPL38	SPL44	SPL50	SPL56		Well ID
	D		SPL3	SPL9	SPL15	SPL21	SPL27	SPL33	SPL39	SPL45	SPL51	SPL57		Well ID
	E		SPL4	SPL10	SPL16	SPL22	SPL28	SPL34	SPL40	SPL46	SPL52	SPL58		Well ID
	F		SPL5	SPL11	SPL17	SPL23	SPL29	SPL35	SPL41	SPL47	SPL53	SPL59		Well ID
	G		SPL6	SPL12	SPL18	SPL24	SPL30	SPL36	SPL42	SPL48	SPL54	SPL60		Well ID
	H									SPL1	SPL2	SPL3		Well ID
Cell Count
		1	2	3	4	5	6	7	8	9	10	11	12
	A													Cell Count
	B		4488	4487	4520	4548	4875	4794	4564	4590	4776	4737		Cell Count
	C		4386	4865	5283	5600	769	5379	5523	5508	4902	4539		Cell Count
	D		4564	5493	5680	5798	6032	6253	5717	5922	5127	4528		Cell Count
	E		4210	5247	5618	5896	5668	5731	5590	5248	5015	4492		Cell Count
	F		4401	4735	5333	5513	5282	5549	5260	5125	4710	4404		Cell Count
	G		4023	4686	4415	4765	4567	4668	4356	4495	4463	4221		Cell Count
	H									?????	?????	?????		Cell Count
Cell Count[GFP]
		1	2	3	4	5	6	7	8	9	10	11	12
	A													Cell Count[GFP]
	B		27	114	128	196	272	213	229	202	223	197		Cell Count[GFP]
	C		43	78	177	247	10	239	234	295	247	230		Cell Count[GFP]
	D		23	111	175	248	305	253	327	268	288	274		Cell Count[GFP]
	E		10	68	195	246	261	262	299	279	299	249		Cell Count[GFP]
	F		32	114	184	266	265	250	341	305	258	258		Cell Count[GFP]
	G		34	87	174	244	280	260	258	215	212	232		Cell Count[GFP]
	H									?????	?????	?????		Cell Count[GFP]
Ratio
		1	2	3	4	5	6	7	8	9	10	11	12
	A													Ratio
Mutant 1	B		0.602	2.541	2.832	4.31	5.579	4.443	5.018	4.401	4.669	4.159		Ratio
	C		0.98	1.603	3.35	4.411	1.3	4.443	4.237	5.356	5.039	5.067		Ratio
	D		0.504	2.021	3.081	4.277	5.056	4.046	5.72	4.525	5.617	6.051		Ratio
	E		0.238	1.296	3.471	4.172	4.605	4.572	5.349	5.316	5.962	5.543		Ratio
	F		0.727	2.408	3.45	4.825	5.017	4.505	6.483	5.951	5.478	5.858		Ratio
Mutant 6	G		0.845	1.857	3.941	5.121	6.131	5.57	5.923	4.783	4.75	5.496		Ratio
	H									?????	?????	?????		Ratio
	serum dilution		10	30	90	270	810	2430	7290	21870	65610
	log serum dilution		1	1.47712	1.95424	2.43136	2.90849	3.38561	3.86273	4.33985	4.81697
Use all												5.36233	average max infectivity
	%		11.2265	47.3861	52.8128	80.3755	104.041	82.8557	93.5787	82.0725	87.0703
			18.2756	29.8937	62.4728	82.259	24.2432	82.8557	79.0141	99.8819	93.9703
			9.39889	37.6888	57.4563	79.7601	94.2873	75.4522	106.67	84.3849	104.749
			4.43837	24.1686	64.7293	77.802	85.8768	85.2614	99.7514	99.1359	111.183
			13.5575	44.9058	64.3377	89.9795	93.56	84.0119	120.899	110.978	102.157
			15.7581	34.6304	73.4941	95.4995	114.335	103.873	110.456	89.1962	88.5808

## Sheet: 6-1.PBS1-3_Omi
Software Version	3.12.08
Experiment File Path:	C:\Users\Public\Documents\Experiments\AT_Experiments\02032023 Gates_Rommie mouse seria neut omi_2.xpt
Protocol File Path:	C:\Users\Public\Documents\Protocols\AT Protocols\DAPI vs. GFP_Vero_SARS-variants_011723.prt
Plate Number	Plate 3
Date	2023-02-03
Time	10:10:22
Reader Type:	Cytation5
Reader Serial Number:	1905211C
Reading Type	Reader
Procedure Details
Plate Type	96 WELL PLATE- Use Me for Imaging (Use plate lid)
Eject plate on completion
Read	Image Single Image
	B2..G11
	Objective: 4x
	Field of View: Full WFOV
	Channel 1: DAPI 377,447
	LED intensity: 10, Integration time: 5 msec, Camera gain: 19.2
	Autofocus with optional scan
	Minimum focus metric ratio: 3
	Scan distance: 600 µm
	Scan increment: 50 µm
	Minimum focus delta: 8
	Percent of capture exposure for focus: 75
	Offset from bottom of well: 0 µm
	Vibration CV threshold: 0.01
	Images to average: 1
	Channel 2: GFP 469,525
	LED intensity: 6, Integration time: 9 msec, Camera gain: 21
	Use focal height from first channel with offset of 0 µm
	Vibration CV threshold: 0.01
	Images to average: 1
	Horizontal offset: 0 µm, Vertical offset: 0 µm
	Delay after plate movement: 300 msec
Layout
		1	2	3	4	5	6	7	8	9	10	11	12
	A													Well ID
	B		SPL1	SPL7	SPL13	SPL19	SPL25	SPL31	SPL37	SPL43	SPL49	SPL55		Well ID
	C		SPL2	SPL8	SPL14	SPL20	SPL26	SPL32	SPL38	SPL44	SPL50	SPL56		Well ID
	D		SPL3	SPL9	SPL15	SPL21	SPL27	SPL33	SPL39	SPL45	SPL51	SPL57		Well ID
	E		SPL4	SPL10	SPL16	SPL22	SPL28	SPL34	SPL40	SPL46	SPL52	SPL58		Well ID
	F		SPL5	SPL11	SPL17	SPL23	SPL29	SPL35	SPL41	SPL47	SPL53	SPL59		Well ID
	G		SPL6	SPL12	SPL18	SPL24	SPL30	SPL36	SPL42	SPL48	SPL54	SPL60		Well ID
	H									SPL1	SPL2	SPL3		Well ID
Cell Count
		1	2	3	4	5	6	7	8	9	10	11	12
	A													Cell Count
	B		6454	6129	6294	6773	6203	6324	6367	6604	6424	6197		Cell Count
	C		6541	6226	6480	6470	6400	6588	6171	6618	6207	6264		Cell Count
	D		6465	6524	6488	6685	6629	6647	6451	6532	6235	5982		Cell Count
	E		1862	3649	6574	6436	6228	5200	5195	6599	6255	6061		Cell Count
	F		529	543	64	424	2068	3747	863	503	692	748		Cell Count
	G		1380	214	1519	433	161	1232	2564	577	1579	1810		Cell Count
	H									?????	?????	?????		Cell Count
Cell Count[GFP]
		1	2	3	4	5	6	7	8	9	10	11	12
	A													Cell Count[GFP]
	B		318	560	716	716	735	666	661	641	671	722		Cell Count[GFP]
	C		310	615	742	675	652	669	652	707	678	693		Cell Count[GFP]
	D		346	580	731	703	688	684	537	663	651	596		Cell Count[GFP]
	E		18	146	583	548	459	305	336	609	558	624		Cell Count[GFP]
	F		0	0	0	0	1	0	0	1	0	0		Cell Count[GFP]
	G		0	0	55	0	0	0	1	2	1	48		Cell Count[GFP]
	H									?????	?????	?????		Cell Count[GFP]
Ratio
		1	2	3	4	5	6	7	8	9	10	11	12
	A													Ratio
PBS1	B		4.927	9.137	11.376	10.571	11.849	10.531	10.382	9.706	10.445	11.651		Ratio
PBS2	C		4.739	9.878	11.451	10.433	10.188	10.155	10.566	10.683	10.923	11.063		Ratio
PBS3	D		5.352	8.89	11.267	10.516	10.379	10.29	8.324	10.15	10.441	9.963		Ratio
	E		0.967	4.001	8.868	8.515	7.37	5.865	6.468	9.229	8.921	10.295		Ratio
	F		0	0	0	0	0.048	0	0	0.199	0	0		Ratio
	G		0	0	3.621	0	0	0	0.039	0.347	0.063	2.652		Ratio
	H									?????	?????	?????		Ratio
	serum dilution		10	30	90	270	810	2430	7290	21870	65610
	log serum dilution		1	1.47712	1.95424	2.43136	2.90849	3.38561	3.86273	4.33985	4.81697
Use 1st 3												10.8923	average max infectivity
	%		45.2337	83.8847	104.44	97.0499	108.783	96.6827	95.3147	89.1085	95.8931
			43.5077	90.6876	105.129	95.783	93.5337	93.2307	97.004	98.0782	100.282
			49.1355	81.617	103.44	96.545	95.2872	94.4701	76.4207	93.1848	95.8564

## Sheet: 6-2.PBS4-6_Omi
Software Version	3.12.08
Experiment File Path:	C:\Users\Public\Documents\Experiments\AXW_experiments\230208_Rommie-neut_Omi-redo2.xpt
Protocol File Path:	C:\Users\Public\Documents\Protocols\AT Protocols\DAPI vs. GFP_Vero_SARS-variants_011723.prt
Plate Number	Plate 2
Date	2023-02-08
Time	10:04:58
Reader Type:	Cytation5
Reader Serial Number:	1905211C
Reading Type	Reader
Procedure Details
Plate Type	96 WELL PLATE- Use Me for Imaging (Use plate lid)
Eject plate on completion
Read	Image Single Image
	B2..G11
	Objective: 4x
	Field of View: Full WFOV
	Channel 1: DAPI 377,447
	LED intensity: 10, Integration time: 6 msec, Camera gain: 24
	Autofocus with optional scan
	Minimum focus metric ratio: 3
	Scan distance: 600 µm
	Scan increment: 50 µm
	Minimum focus delta: 8
	Percent of capture exposure for focus: 75
	Offset from bottom of well: 0 µm
	Vibration CV threshold: 0.01
	Images to average: 1
	Channel 2: GFP 469,525
	LED intensity: 10, Integration time: 11 msec, Camera gain: 24
	Use focal height from first channel with offset of 0 µm
	Vibration CV threshold: 0.01
	Images to average: 1
	Horizontal offset: 0 µm, Vertical offset: 0 µm
	Delay after plate movement: 300 msec
Layout
		1	2	3	4	5	6	7	8	9	10	11	12
	A													Well ID
	B		SPL1	SPL7	SPL13	SPL19	SPL25	SPL31	SPL37	SPL43	SPL49	SPL55		Well ID
	C		SPL2	SPL8	SPL14	SPL20	SPL26	SPL32	SPL38	SPL44	SPL50	SPL56		Well ID
	D		SPL3	SPL9	SPL15	SPL21	SPL27	SPL33	SPL39	SPL45	SPL51	SPL57		Well ID
	E		SPL4	SPL10	SPL16	SPL22	SPL28	SPL34	SPL40	SPL46	SPL52	SPL58		Well ID
	F		SPL5	SPL11	SPL17	SPL23	SPL29	SPL35	SPL41	SPL47	SPL53	SPL59		Well ID
	G		SPL6	SPL12	SPL18	SPL24	SPL30	SPL36	SPL42	SPL48	SPL54	SPL60		Well ID
	H									SPL1	SPL2	SPL3		Well ID
Cell Count
		1	2	3	4	5	6	7	8	9	10	11	12
	A													Cell Count
	B		4134	4545	4734	5002	5094	4974	4685	4575	4836	4272		Cell Count
	C		4696	5584	5663	5906	6050	5919	5650	5890	5506	4486		Cell Count
	D		4549	5453	6149	6320	6450	6210	6319	6133	5652	4333		Cell Count
	E		4909	0	0	0	0	0	0	0	5325	4637		Cell Count
	F		1	0	0	1	0	0	5	1	0	2		Cell Count
	G		4	5	3	4	4	0	0	0	7	0		Cell Count
	H									?????	?????	?????		Cell Count
Cell Count[GFP]
		1	2	3	4	5	6	7	8	9	10	11	12
	A													Cell Count[GFP]
	B		40	89	151	238	230	239	178	300	179	197		Cell Count[GFP]
	C		29	116	163	240	213	225	241	234	184	157		Cell Count[GFP]
	D		83	161	219	285	233	231	217	253	235	205		Cell Count[GFP]
	E		3	0	0	0	0	0	0	0	0	4		Cell Count[GFP]
	F		1	0	0	0	0	0	4	1	0	2		Cell Count[GFP]
	G		4	5	3	1	4	0	0	0	5	0		Cell Count[GFP]
	H									?????	?????	?????		Cell Count[GFP]
Ratio
		1	2	3	4	5	6	7	8	9	10	11	12
	A													Ratio
PBS4	B		0.968	1.958	3.19	4.758	4.515	4.805	3.799	6.557	3.701	4.611		Ratio
PBS5	C		0.618	2.077	2.878	4.064	3.521	3.801	4.265	3.973	3.342	3.5		Ratio
PBS6	D		1.825	2.953	3.562	4.509	3.612	3.72	3.434	4.125	4.158	4.731		Ratio
	E		0.061	?????	?????	?????	?????	?????	?????	?????	0	0.086		Ratio	background
	F		100	?????	?????	0	?????	?????	80	100	?????	100		Ratio
	G		100	100	100	25	100	?????	?????	?????	71.429	?????		Ratio
	H									?????	?????	?????		Ratio
	serum dilution		10	30	90	270	810	2430	7290	21870	65610
	log serum dilution		1	1.47712	1.95424	2.43136	2.90849	3.38561	3.86273	4.33985	4.81697
Use all												4.28067	average max infectivity
	%		22.6133	45.7405	74.5211	111.151	105.474	112.249	88.7479	153.177	86.4585
			14.437	48.5205	67.2325	94.9385	82.2535	88.7946	99.634	92.8126	78.072
			42.6335	68.9846	83.2113	105.334	84.3794	86.9024	80.2211	96.3635	97.1344
