# Supplementary material for: Simulation-driven design of stabilized SARS-CoV-2 spike S2 immunogens
Source: Nat Commun. 2024 Aug 27;15:7370. doi: 10.1038/s41467-024-50976-9 (PMC11350062; doi:10.1038/s41467-024-50976-9)
Supplement: Supplementary file 8 — Source Data [file 41467_2024_50976_MOESM8_ESM.zip › Source_Data/figure_5c.csv]

Temp(x)	2W	V991W	T998W	HexaPro	HexaPro-SS(Base)
22.0900000	1.039665000	-0.808750000	0.089616	2.376419	0.641782
22.6620500	1.039665000	-0.808750000	0.089616	2.376419	0.641782
23.2340900	0.747149000	-0.832380000	0.065981	3.085660	0.654151
23.8061400	0.556219000	-0.728120000	0.093760	3.730545	0.709344
24.3781900	0.587301000	-0.452710000	0.158411	4.259758	0.987030
24.9502400	0.837042000	-0.018220000	0.228101	4.776100	1.456609
25.5222800	1.132233000	0.479808000	0.315292	5.156625	1.839489
26.0943300	1.415345000	0.913064000	0.439339	5.374363	2.039811
26.6663800	1.676100000	1.222386000	0.578101	5.597865	2.191351
27.2384300	1.868727000	1.435019000	0.662694	5.749745	2.297624
27.8104700	1.941639000	1.557922000	0.672028	5.672631	2.273262
28.3825200	1.884265000	1.622842000	0.669011	5.516915	2.186336
28.9545700	1.795087000	1.693161000	0.681881	5.377980	2.117413
29.5266100	1.713447000	1.759856000	0.687540	5.227313	2.112269
30.0986600	1.628415000	1.786088000	0.686108	5.022869	2.117290
30.6707100	1.541893000	1.838664000	0.685468	4.786705	2.087843
31.2427600	1.432393000	1.927232000	0.680014	4.587490	2.075280
31.8148000	1.285417000	2.009852000	0.669003	4.371779	2.055269
32.3868500	1.131431000	2.113559000	0.657600	4.123351	2.021891
32.9589000	0.982790000	2.240662000	0.651912	3.878516	2.005198
33.5309400	0.820616000	2.379729000	0.647120	3.684132	2.010900
34.1029900	0.618760000	2.500939000	0.638563	3.508127	2.028226
34.6750400	0.416301000	2.579810000	0.626380	3.303510	2.076739
35.2470900	0.245110000	2.638469000	0.609617	3.083967	2.165143
35.8191300	0.062871000	2.713391000	0.588170	2.853534	2.161912
36.3911800	-0.145560000	2.817706000	0.564642	2.633009	2.096678
36.9632300	-0.366660000	2.910248000	0.545823	2.433912	2.103062
37.5352800	-0.583380000	2.984940000	0.526718	2.211412	2.140473
38.1073200	-0.768910000	3.057618000	0.484764	1.970076	2.215484
38.6793700	-0.915910000	3.107116000	0.417636	1.726940	2.339920
39.2514200	-1.048490000	3.136661000	0.362398	1.463798	2.381507
39.8234600	-1.160770000	3.154328000	0.331011	1.186469	2.306883
40.3955100	-1.249120000	3.176217000	0.299311	0.884465	2.265800
40.9675600	-1.294550000	3.240433000	0.249145	0.533752	2.308349
41.5396100	-1.243230000	3.289303000	0.191200	0.128749	2.362772
42.1116500	-1.147460000	3.257919000	0.132112	-0.328980	2.400896
42.6837000	-1.045760000	3.221426000	0.074371	-0.855550	2.425950
43.2557500	-0.901410000	3.198555000	0.028740	-1.483310	2.433671
43.8278000	-0.752930000	3.130288000	-0.020240	-2.185970	2.402655
44.3998400	-0.598670000	3.085819000	-0.088290	-3.010540	2.369281
44.9718900	-0.400470000	3.102533000	-0.156670	-4.009730	2.383118
45.5439400	-0.178940000	3.095050000	-0.201990	-5.146060	2.362480
46.1159800	0.067852000	3.047648000	-0.232900	-6.437470	2.283360
46.6880300	0.291361000	2.996840000	-0.288230	-7.845030	2.167124
47.2600800	0.458207000	2.931993000	-0.361040	-9.279280	2.022200
47.8321300	0.630589000	2.845967000	-0.411680	-10.723200	1.899482
48.4041700	0.800041000	2.758903000	-0.448090	-12.046700	1.726830
48.9762200	0.943626000	2.654385000	-0.471310	-13.105300	1.467659
49.5482700	1.096278000	2.542675000	-0.475540	-13.824100	1.202948
50.1203100	1.226068000	2.417686000	-0.472150	-14.073700	0.895223
50.6923600	1.299987000	2.254898000	-0.462710	-13.789000	0.498215
51.2644100	1.359146000	2.065760000	-0.455800	-13.129000	0.050481
51.8364600	1.428260000	1.829084000	-0.458150	-12.235500	-0.431280
52.4085000	1.471620000	1.559987000	-0.482320	-11.177400	-0.995850
52.9805500	1.482929000	1.270619000	-0.514470	-9.904090	-1.661380
53.5526000	1.497073000	0.959131000	-0.544620	-8.379500	-2.361510
54.1246500	1.546145000	0.625994000	-0.614080	-6.679390	-3.076380
54.6966900	1.601731000	0.244302000	-0.729080	-4.821970	-3.892560
55.2687400	1.608982000	-0.187310000	-0.879600	-2.941550	-4.791180
55.8407900	1.581911000	-0.645810000	-1.079460	-1.221330	-5.647420
56.4128300	1.570116000	-1.153190000	-1.343050	0.178853	-6.525170
56.9848800	1.574490000	-1.747820000	-1.697010	1.215614	-7.503440
57.5569300	1.549605000	-2.457650000	-2.179350	1.978607	-8.607200
58.1289800	1.477024000	-3.324230000	-2.808890	2.576230	-9.943590
58.7010200	1.389370000	-4.415500000	-3.621780	3.042010	-11.545100
59.2730700	1.311569000	-5.742920000	-4.670230	3.388119	-13.210500
59.8451200	1.191448000	-7.325750000	-6.027250	3.631810	-14.809600
60.4171700	0.986874000	-9.173180000	-7.775930	3.762155	-16.227600
60.9892100	0.677121000	-10.959100000	-9.832590	3.727509	-16.795300
61.5612600	0.254453000	-12.282400000	-12.117100	3.616812	-15.934100
62.1333100	-0.307080000	-12.760700000	-14.450200	3.544316	-13.502900
62.7053500	-1.098100000	-11.813500000	-16.149300	3.402499	-9.513260
63.2774000	-2.198870000	-9.326480000	-16.653900	3.200228	-4.721260
63.8494500	-3.613900000	-5.838750000	-15.586100	3.041874	-0.327820
64.4215000	-5.242160000	-2.184520000	-12.757500	2.873727	2.805091
64.9935400	-6.873240000	0.711686000	-8.683230	2.676135	4.395182
65.5655900	-8.140060000	2.340963000	-4.469580	2.492938	4.852020
66.1376400	-8.501210000	2.807591000	-1.240860	2.291949	4.797603
66.7096900	-7.502380000	2.619402000	0.513926	2.023604	4.614830
67.2817300	-5.193600000	2.293697000	1.039287	1.732586	4.431204
67.8537800	-2.274500000	2.033967000	0.962807	1.517266	4.244351
68.4258300	0.200279000	1.836450000	0.789445	1.387295	4.068046
68.9978700	1.615727000	1.691792000	0.696044	1.286322	3.885319
69.5699200	2.075574000	1.550641000	0.636412	1.207148	3.623600
70.1419700	2.018927000	1.418733000	0.565256	1.181504	3.312678
70.7140200	1.866320000	1.383565000	0.518707	1.282931	3.065730
71.2860600	1.769347000	1.480656000	0.503227	1.529707	2.903616
71.8581100	1.702676000	1.664349000	0.515571	1.841689	2.756389
72.4301600	1.654794000	1.890044000	0.547998	2.193153	2.665556
73.0022000	1.624825000	2.180622000	0.636291	2.626539	2.760881
73.5742500	1.635210000	2.523269000	0.822914	3.046124	3.080433
74.1463000	1.760260000	2.869270000	1.061184	3.359391	3.533745
74.7183500	1.982261000	3.203638000	1.342545	3.604333	4.031169
75.2903900	2.232342000	3.471806000	1.669417	3.756467	4.529586
75.8624400	2.483676000	3.632404000	2.025600	3.790926	4.941396
76.4344900	2.749496000	3.759318000	2.397499	3.778385	5.215375
77.0065400	3.018090000	3.872881000	2.718155	3.750094	5.374370
77.5785800	3.276589000	3.928388000	2.948752	3.732323	5.472065
78.1506300	3.504523000	3.973617000	3.149627	3.746991	5.513238
78.7226800	3.663160000	4.035446000	3.344915	3.747602	5.517063
79.2947200	3.766566000	4.066024000	3.445680	3.711382	5.478778
79.8667700	3.873159000	4.085224000	3.494227	3.695437	5.399353
80.4388200	3.998718000	4.130522000	3.583597	3.697518	5.378061
81.0108700	4.095939000	4.171320000	3.637244	3.672241	5.401184
81.5829100	4.163582000	4.205493000	3.673010	3.677327	5.416450
82.1549600	4.211930000	4.239109000	3.735937	3.688579	5.429663
82.7270100	4.238204000	4.275112000	3.761963	3.646684	5.426022
83.2990600	4.242322000	4.326044000	3.757066	3.615075	5.435239
83.8711000	4.227586000	4.346597000	3.763054	3.613591	5.485172
84.4431500	4.216484000	4.334652000	3.752063	3.592307	5.545208
85.0152000	4.236517000	4.345305000	3.744652	3.588173	5.586738
85.5872400	4.251630000	4.352772000	3.767055	3.618744	5.611858
86.1592900	4.223394000	4.327698000	3.753124	3.626066	5.623422
86.7313400	4.169911000	4.285987000	3.686753	3.618802	5.591155
87.3033900	4.093661000	4.217131000	3.622021	3.605860	5.511778
87.8754300	4.002979000	4.132884000	3.560379	3.575879	5.400482
88.4474800	3.919057000	4.047681000	3.494759	3.560238	5.291529
89.0195300	3.832401000	3.962165000	3.434569	3.581378	5.220378
89.5915700	3.722705000	3.879759000	3.356238	3.602872	5.120558
90.1636200	3.618770000	3.788883000	3.258557	3.589461	4.989713
90.7356700	3.545788000	3.683029000	3.174434	3.553824	4.890111
91.3077200	3.461555000	3.576981000	3.101984	3.517068	4.788549
91.8797600	3.364032000	3.495205000	3.020449	3.493032	4.658448
92.4518100	3.261945000	3.421243000	2.938187	3.455906	4.525275
93.0238600	3.139092000	3.338561000	2.848607	3.423556	4.413253
93.5959100	3.025833000	3.239060000	2.759299	3.402225	4.309228
94.1679500	2.948548000	3.134224000	2.702944	3.366025	4.207339
94.7400000	2.948548000	3.134224000	2.702944	3.366025	4.207339
