# Supplementary material for: Simulation-driven design of stabilized SARS-CoV-2 spike S2 immunogens
Source: Nat Commun. 2024 Aug 27;15:7370. doi: 10.1038/s41467-024-50976-9 (PMC11350062; doi:10.1038/s41467-024-50976-9)
Supplement: Supplementary file 8 — Source Data [file 41467_2024_50976_MOESM8_ESM.zip › Source_Data/figure_5b.csv]

mL(HexaPro-SS)	mAU(HexaPro-SS)	mL(V991W))	mAU(V991W)	mL(T998W)	mAU(T998W)	mL(2W)	mAU(2W)
-0.721080	0.000000	-0.721265	-0.559969	-0.721171	0.000000	-0.720904	-0.145961
-0.720248	-14.837429	-0.720433	-0.554326	-0.720339	-0.594300	-0.720072	-0.155541
-0.719416	-14.838047	-0.719601	-0.555060	-0.719507	-0.593975	-0.719240	-0.153407
-0.718584	-14.838115	-0.718769	-0.555834	-0.718675	-0.593792	-0.718408	-0.152106
-0.717751	-14.838914	-0.717937	-0.556323	-0.717843	-0.593239	-0.717576	-0.151559
-0.716919	-14.840039	-0.717105	-0.556419	-0.717011	-0.593302	-0.716744	-0.151092
-0.716087	-14.840816	-0.716273	-0.556475	-0.716179	-0.593522	-0.715912	-0.151139
-0.715254	-14.841375	-0.715441	-0.556782	-0.715347	-0.593482	-0.715080	-0.151334
-0.714422	-14.841930	-0.714609	-0.557707	-0.714515	-0.593368	-0.714248	-0.151102
-0.713590	-14.842560	-0.713777	-0.558543	-0.713683	-0.592880	-0.713416	-0.150877
-0.712757	-14.843650	-0.712945	-0.558909	-0.712851	-0.591908	-0.712584	-0.150883
-0.711925	-14.844769	-0.712113	-0.559164	-0.712019	-0.591713	-0.711752	-0.150397
-0.711093	-14.845405	-0.711281	-0.559397	-0.711187	-0.591940	-0.710920	-0.150238
-0.710261	-14.845367	-0.710449	-0.559696	-0.710355	-0.591601	-0.710088	-0.150293
-0.709428	-14.845310	-0.709617	-0.560403	-0.709523	-0.590975	-0.709256	-0.150203
-0.708596	-14.845203	-0.708785	-0.561299	-0.708691	-0.590439	-0.708424	-0.150266
-0.707764	-14.845710	-0.707953	-0.561578	-0.707859	-0.590372	-0.707592	-0.150442
-0.706931	-14.846219	-0.707121	-0.561998	-0.707027	-0.590791	-0.706760	-0.150413
-0.706099	-14.846375	-0.706289	-0.562160	-0.706195	-0.591116	-0.705928	-0.150066
-0.705267	-14.846475	-0.705457	-0.562231	-0.705363	-0.591312	-0.705096	-0.150155
-0.704435	-14.846723	-0.704625	-0.562950	-0.704531	-0.591437	-0.704264	-0.149898
-0.703602	-14.847235	-0.703793	-0.563511	-0.703699	-0.591815	-0.703432	-0.149155
-0.702770	-14.847099	-0.702960	-0.564434	-0.702867	-0.591817	-0.702600	-0.149254
-0.701938	-14.846274	-0.702128	-0.565610	-0.702035	-0.591754	-0.701768	-0.149761
-0.701105	-14.845902	-0.701296	-0.566208	-0.701203	-0.591720	-0.700936	-0.149998
-0.700273	-14.845895	-0.700464	-0.566062	-0.700370	-0.591787	-0.700104	-0.149461
-0.699441	-14.846330	-0.699632	-0.566650	-0.699538	-0.591482	-0.699272	-0.148519
-0.698609	-14.846862	-0.698800	-0.567035	-0.698706	-0.591481	-0.698440	-0.147759
-0.697776	-14.846952	-0.697968	-0.566519	-0.697874	-0.591412	-0.697608	-0.147841
-0.696944	-14.847544	-0.697136	-0.565652	-0.697042	-0.591211	-0.696776	-0.148293
-0.696112	-14.848242	-0.696304	-0.564717	-0.696210	-0.591877	-0.695944	-0.148302
-0.695279	-14.848168	-0.695472	-0.564369	-0.695378	-0.592590	-0.695112	-0.148239
-0.694447	-14.847692	-0.694640	-0.564379	-0.694546	-0.592945	-0.694280	-0.147739
-0.693615	-14.846772	-0.693808	-0.563269	-0.693714	-0.592648	-0.693448	-0.147686
-0.692783	-14.846182	-0.692976	-0.562242	-0.692882	-0.591972	-0.692616	-0.147951
-0.691950	-14.848407	-0.692144	-0.561265	-0.692050	-0.590497	-0.691784	-0.148497
-0.691118	-14.849665	-0.691312	-0.560077	-0.691218	-0.589499	-0.690952	-0.148288
-0.690286	-14.849331	-0.690480	-0.559484	-0.690386	-0.588356	-0.690120	-0.147972
-0.689453	-14.848938	-0.689648	-0.559035	-0.689554	-0.587816	-0.689288	-0.147352
-0.688621	-14.848686	-0.688816	-0.558424	-0.688722	-0.587385	-0.688456	-0.146530
-0.687789	-14.849006	-0.687984	-0.557972	-0.687890	-0.587998	-0.687624	-0.146502
-0.686957	-14.848417	-0.687152	-0.558071	-0.687058	-0.587537	-0.686792	-0.146406
-0.686124	-14.847977	-0.686320	-0.557456	-0.686226	-0.587145	-0.685960	-0.147012
-0.685292	-14.848029	-0.685488	-0.556797	-0.685394	-0.587052	-0.685128	-0.147341
-0.684460	-14.848304	-0.684656	-0.555598	-0.684562	-0.586845	-0.684296	-0.147192
-0.683627	-14.847824	-0.683824	-0.555095	-0.683730	-0.586418	-0.683464	-0.147390
-0.682795	-14.846830	-0.682992	-0.555075	-0.682898	-0.585814	-0.682632	-0.146594
-0.681963	-14.845609	-0.682160	-0.554692	-0.682066	-0.586296	-0.681800	-0.146506
-0.681131	-14.844791	-0.681328	-0.553940	-0.681234	-0.586640	-0.680968	-0.147014
-0.680298	-14.844533	-0.680496	-0.553438	-0.680402	-0.586700	-0.680136	-0.147307
-0.679466	-14.844012	-0.679664	-0.553860	-0.679570	-0.586832	-0.679304	-0.148186
-0.678634	-14.842119	-0.678832	-0.554449	-0.678738	-0.587079	-0.678472	-0.149591
-0.677801	-14.838374	-0.678000	-0.554910	-0.677906	-0.587573	-0.677640	-0.149940
-0.676969	-14.833407	-0.677168	-0.554716	-0.677074	-0.587637	-0.676808	-0.150215
-0.676137	-14.826868	-0.676336	-0.554627	-0.676242	-0.588624	-0.675976	-0.150613
-0.675305	-14.818422	-0.675503	-0.554851	-0.675409	-0.588683	-0.675144	-0.151096
-0.674472	-14.809551	-0.674671	-0.555139	-0.674577	-0.588142	-0.674312	-0.150982
-0.673640	-14.800443	-0.673839	-0.555788	-0.673745	-0.588426	-0.673480	-0.150320
-0.672808	-14.790528	-0.673007	-0.555332	-0.672913	-0.588773	-0.672648	-0.150503
-0.671975	-14.779795	-0.672175	-0.554551	-0.672081	-0.588645	-0.671816	-0.150933
-0.671143	-14.767113	-0.671343	-0.554713	-0.671249	-0.589116	-0.670984	-0.151375
-0.670311	-14.753077	-0.670511	-0.555181	-0.670417	-0.588601	-0.670152	-0.151872
-0.669478	-14.738887	-0.669679	-0.555349	-0.669585	-0.588074	-0.669320	-0.151814
-0.668646	-14.725728	-0.668847	-0.555549	-0.668753	-0.588253	-0.668488	-0.151373
-0.667814	-14.709747	-0.668015	-0.555771	-0.667921	-0.588409	-0.667656	-0.151636
-0.666982	-14.687147	-0.667183	-0.555634	-0.667089	-0.588878	-0.666824	-0.151332
-0.666149	-14.662334	-0.666351	-0.556075	-0.666257	-0.589275	-0.665992	-0.150807
-0.665317	-14.641356	-0.665519	-0.556268	-0.665425	-0.588613	-0.665160	-0.150852
-0.664485	-14.624315	-0.664687	-0.557215	-0.664593	-0.588179	-0.664328	-0.150913
-0.663652	-14.606964	-0.663855	-0.557648	-0.663761	-0.587141	-0.663496	-0.150745
-0.662820	-14.587477	-0.663023	-0.557217	-0.662929	-0.586582	-0.662664	-0.150820
-0.661988	-14.565925	-0.662191	-0.556997	-0.662097	-0.586043	-0.661833	-0.151778
-0.661156	-14.541375	-0.661359	-0.556078	-0.661265	-0.586469	-0.661000	-0.151491
-0.660323	-14.512162	-0.660527	-0.555200	-0.660433	-0.586009	-0.660169	-0.150397
-0.659491	-14.479856	-0.659695	-0.554492	-0.659601	-0.585866	-0.659337	-0.149319
-0.658659	-14.449807	-0.658863	-0.555084	-0.658769	-0.586005	-0.658504	-0.148942
-0.657826	-14.423985	-0.658031	-0.555092	-0.657937	-0.586644	-0.657673	-0.149330
-0.656994	-14.398723	-0.657199	-0.554650	-0.657105	-0.586654	-0.656841	-0.150045
-0.656162	-14.373891	-0.656367	-0.553511	-0.656273	-0.586736	-0.656009	-0.149890
-0.655330	-14.347589	-0.655535	-0.551572	-0.655441	-0.586713	-0.655177	-0.149599
-0.654497	-14.318735	-0.654703	-0.550570	-0.654609	-0.586179	-0.654345	-0.150054
-0.653665	-14.288932	-0.653871	-0.549688	-0.653777	-0.585828	-0.653513	-0.149674
-0.652833	-14.256918	-0.653039	-0.548438	-0.652945	-0.584770	-0.652681	-0.149474
-0.652000	-14.222242	-0.652207	-0.547713	-0.652112	-0.583228	-0.651849	-0.148841
-0.651168	-14.186522	-0.651375	-0.546766	-0.651280	-0.581412	-0.651017	-0.148300
-0.650336	-14.150860	-0.650543	-0.544006	-0.650448	-0.579966	-0.650185	-0.147747
-0.649504	-14.114818	-0.649711	-0.539456	-0.649616	-0.576191	-0.649353	-0.146951
-0.648671	-14.077480	-0.648879	-0.530709	-0.648784	-0.570278	-0.648521	-0.144702
-0.647839	-14.038482	-0.648046	-0.519662	-0.647952	-0.561127	-0.647689	-0.140942
-0.647007	-13.997174	-0.647214	-0.509653	-0.647120	-0.551480	-0.646857	-0.136454
-0.646174	-13.953756	-0.646382	-0.499897	-0.646288	-0.540099	-0.646025	-0.130596
-0.645342	-13.908667	-0.645550	-0.488297	-0.645456	-0.528587	-0.645193	-0.124341
-0.644510	-13.863447	-0.644718	-0.477567	-0.644624	-0.517258	-0.644361	-0.117041
-0.643678	-13.818961	-0.643886	-0.465894	-0.643792	-0.506332	-0.643529	-0.109624
-0.642845	-13.773807	-0.643054	-0.454040	-0.642960	-0.495003	-0.642697	-0.102565
-0.642013	-13.726665	-0.642222	-0.440783	-0.642128	-0.481142	-0.641865	-0.094292
-0.641181	-13.675447	-0.641390	-0.424344	-0.641296	-0.466113	-0.641033	-0.085425
-0.640348	-13.620611	-0.640558	-0.405488	-0.640464	-0.448865	-0.640201	-0.075791
-0.639516	-13.567068	-0.639726	-0.386789	-0.639632	-0.429805	-0.639369	-0.065319
-0.638684	-13.517475	-0.638894	-0.367643	-0.638800	-0.411704	-0.638537	-0.054089
-0.637852	-13.471498	-0.638062	-0.346427	-0.637968	-0.393517	-0.637705	-0.041792
-0.637019	-13.427088	-0.637230	-0.322969	-0.637136	-0.375031	-0.636873	-0.026023
-0.636187	-13.380611	-0.636398	-0.298172	-0.636304	-0.354734	-0.636041	-0.008088
-0.635355	-13.329596	-0.635566	-0.272506	-0.635472	-0.331647	-0.635209	0.011724
-0.634522	-13.274469	-0.634734	-0.246005	-0.634640	-0.306462	-0.634377	0.032792
-0.633690	-13.216722	-0.633902	-0.217921	-0.633808	-0.282242	-0.633545	0.054302
-0.632858	-13.154032	-0.633070	-0.187600	-0.632976	-0.258275	-0.632713	0.075623
-0.632026	-13.084805	-0.632238	-0.150329	-0.632144	-0.232256	-0.631881	0.107289
-0.631193	-13.013825	-0.631406	-0.108025	-0.631312	-0.204539	-0.631049	0.148808
-0.630361	-12.943800	-0.630574	-0.065710	-0.630480	-0.176886	-0.630217	0.185761
-0.629529	-12.875775	-0.629742	-0.026724	-0.629648	-0.147992	-0.629385	0.215668
-0.628696	-12.811007	-0.628910	0.012701	-0.628816	-0.117895	-0.628553	0.242428
-0.627864	-12.747444	-0.628078	0.053588	-0.627984	-0.084991	-0.627721	0.269649
-0.627032	-12.683422	-0.627246	0.094979	-0.627151	-0.049957	-0.626889	0.298061
-0.626199	-12.621561	-0.626414	0.136754	-0.626319	-0.013591	-0.626057	0.327972
-0.625367	-12.568020	-0.625582	0.178145	-0.625487	0.024158	-0.625225	0.359338
-0.624535	-12.518801	-0.624750	0.221180	-0.624655	0.062402	-0.624393	0.394238
-0.623703	-12.466407	-0.623918	0.265889	-0.623823	0.100670	-0.623561	0.429972
-0.622870	-12.410517	-0.623086	0.311943	-0.622991	0.139894	-0.622729	0.464792
-0.622038	-12.355468	-0.622254	0.359601	-0.622159	0.184726	-0.621897	0.499279
-0.621206	-12.305294	-0.621422	0.410025	-0.621327	0.235145	-0.621065	0.531868
-0.620373	-12.259713	-0.620589	0.463548	-0.620495	0.282104	-0.620233	0.563374
-0.619541	-12.218725	-0.619757	0.515353	-0.619663	0.322845	-0.619401	0.593745
-0.618709	-12.184162	-0.618925	0.562745	-0.618831	0.359907	-0.618569	0.623130
-0.617877	-12.151900	-0.618093	0.607022	-0.617999	0.397618	-0.617737	0.651154
-0.617044	-12.118189	-0.617261	0.650829	-0.617167	0.435701	-0.616905	0.679304
-0.616212	-12.079402	-0.616429	0.693801	-0.616335	0.474116	-0.616073	0.708663
-0.615380	-12.037482	-0.615597	0.734904	-0.615503	0.512889	-0.615241	0.738624
-0.614547	-11.996854	-0.614765	0.774343	-0.614671	0.553380	-0.614409	0.766594
-0.613715	-11.959324	-0.613933	0.816649	-0.613839	0.592269	-0.613577	0.793297
-0.612883	-11.925104	-0.613101	0.873560	-0.613007	0.631144	-0.612745	0.819963
-0.612051	-11.893540	-0.612269	0.947719	-0.612175	0.668744	-0.611913	0.845580
-0.611218	-11.867163	-0.611437	1.021017	-0.611343	0.703513	-0.611081	0.871123
-0.610386	-11.845404	-0.610605	1.079637	-0.610511	0.736476	-0.610249	0.896615
-0.609554	-11.826698	-0.609773	1.122463	-0.609679	0.767744	-0.609417	0.924976
-0.608721	-11.809684	-0.608941	1.158117	-0.608847	0.798541	-0.608585	0.958358
-0.607889	-11.791893	-0.608109	1.191221	-0.608015	0.827361	-0.607753	0.990114
-0.607057	-11.771480	-0.607277	1.221108	-0.607183	0.854934	-0.606921	1.015259
-0.606225	-11.751568	-0.606445	1.247408	-0.606351	0.880342	-0.606089	1.036888
-0.605392	-11.736471	-0.605613	1.274044	-0.605519	0.903867	-0.605257	1.057027
-0.604560	-11.725871	-0.604781	1.300458	-0.604687	0.925329	-0.604425	1.074319
-0.603728	-11.718040	-0.603949	1.323374	-0.603855	0.948397	-0.603593	1.090686
-0.602895	-11.711311	-0.603117	1.345214	-0.603023	0.974348	-0.602761	1.107072
-0.602063	-11.704908	-0.602285	1.366408	-0.602190	1.000589	-0.601929	1.123252
-0.601231	-11.701677	-0.601453	1.386760	-0.601358	1.022785	-0.601097	1.139642
-0.600399	-11.703160	-0.600621	1.405456	-0.600526	1.039981	-0.600265	1.155710
-0.599566	-11.710240	-0.599789	1.420715	-0.599694	1.054943	-0.599433	1.171031
-0.598734	-11.720413	-0.598957	1.431956	-0.598862	1.067118	-0.598601	1.183955
-0.597902	-11.728482	-0.598125	1.443162	-0.598030	1.077357	-0.597769	1.194862
-0.597069	-11.733126	-0.597293	1.455458	-0.597198	1.088534	-0.596937	1.204915
-0.596237	-11.733935	-0.596461	1.467315	-0.596366	1.101714	-0.596105	1.214481
-0.595405	-11.732775	-0.595629	1.476062	-0.595534	1.114422	-0.595273	1.221229
-0.594573	-11.735798	-0.594797	1.481349	-0.594702	1.124396	-0.594441	1.224383
-0.593740	-11.749258	-0.593964	1.485522	-0.593870	1.130416	-0.593609	1.225719
-0.592908	-11.771873	-0.593132	1.487748	-0.593038	1.134227	-0.592777	1.225527
-0.592076	-11.799083	-0.592300	1.488250	-0.592206	1.138368	-0.591945	1.224646
-0.591243	-11.830693	-0.591468	1.486055	-0.591374	1.144962	-0.591113	1.223815
-0.590411	-11.869001	-0.590636	1.476950	-0.590542	1.151802	-0.590281	1.212763
-0.589579	-11.910967	-0.589804	1.462370	-0.589710	1.155572	-0.589449	1.190698
-0.588747	-11.953431	-0.588972	1.446895	-0.588878	1.155033	-0.588617	1.173000
-0.587914	-11.997108	-0.588140	1.434032	-0.588046	1.151363	-0.587785	1.163202
-0.587082	-12.039907	-0.587308	1.421938	-0.587214	1.145871	-0.586953	1.155643
-0.586250	-12.080367	-0.586476	1.408902	-0.586382	1.138282	-0.586121	1.147117
-0.585417	-12.120133	-0.585644	1.395532	-0.585550	1.128837	-0.585289	1.136878
-0.584585	-12.158875	-0.584812	1.382385	-0.584718	1.117273	-0.584457	1.124829
-0.583753	-12.194769	-0.583980	1.368909	-0.583886	1.104841	-0.583625	1.111076
-0.582920	-12.229329	-0.583148	1.353004	-0.583054	1.092588	-0.582793	1.094034
-0.582088	-12.264122	-0.582316	1.334150	-0.582222	1.078449	-0.581961	1.076043
-0.581256	-12.299773	-0.581484	1.313834	-0.581390	1.063421	-0.581129	1.058933
-0.580424	-12.334999	-0.580652	1.292524	-0.580558	1.041237	-0.580297	1.042129
-0.579591	-12.368344	-0.579820	1.271843	-0.579726	1.011810	-0.579465	1.027324
-0.578759	-12.401320	-0.578988	1.248673	-0.578894	0.985360	-0.578633	1.014164
-0.577927	-12.433819	-0.578156	1.224041	-0.578061	0.967245	-0.577801	1.001406
-0.577094	-12.466662	-0.577324	1.201734	-0.577229	0.952783	-0.576969	0.988896
-0.576262	-12.499928	-0.576492	1.181441	-0.576397	0.939027	-0.576137	0.975938
-0.575430	-12.529677	-0.575660	1.162844	-0.575565	0.924787	-0.575305	0.963411
-0.574598	-12.557727	-0.574828	1.146940	-0.574733	0.910399	-0.574473	0.951202
-0.573765	-12.589379	-0.573996	1.133110	-0.573901	0.899508	-0.573641	0.938778
-0.572933	-12.621445	-0.573164	1.118670	-0.573069	0.887976	-0.572809	0.928296
-0.572101	-12.651298	-0.572332	1.099551	-0.572237	0.876986	-0.571977	0.918583
-0.571268	-12.678717	-0.571500	1.064786	-0.571405	0.859966	-0.571145	0.908886
-0.570436	-12.702024	-0.570668	1.011736	-0.570573	0.842987	-0.570313	0.899597
-0.569604	-12.721686	-0.569836	0.959907	-0.569741	0.828511	-0.569481	0.889830
-0.568772	-12.742645	-0.569004	0.922960	-0.568909	0.814408	-0.568649	0.879565
-0.567939	-12.764498	-0.568172	0.900705	-0.568077	0.802215	-0.567817	0.866023
-0.567107	-12.784836	-0.567340	0.883915	-0.567245	0.790350	-0.566985	0.848742
-0.566275	-12.806457	-0.566507	0.867033	-0.566413	0.778756	-0.566153	0.834032
-0.565442	-12.830984	-0.565675	0.849962	-0.565581	0.766606	-0.565321	0.823569
-0.564610	-12.856641	-0.564843	0.834816	-0.564749	0.753747	-0.564489	0.814670
-0.563778	-12.881390	-0.564011	0.820903	-0.563917	0.743284	-0.563657	0.807022
-0.562946	-12.905037	-0.563179	0.807504	-0.563085	0.737285	-0.562825	0.800661
-0.562113	-12.928205	-0.562347	0.794257	-0.562253	0.729692	-0.561993	0.794213
-0.561281	-12.951474	-0.561515	0.782180	-0.561421	0.716964	-0.561161	0.786494
-0.560449	-12.974001	-0.560683	0.770302	-0.560589	0.702530	-0.560329	0.779057
-0.559616	-12.994718	-0.559851	0.757958	-0.559757	0.690023	-0.559497	0.771973
-0.558784	-13.013090	-0.559019	0.746178	-0.558925	0.679269	-0.558665	0.764235
-0.557952	-13.029568	-0.558187	0.735533	-0.558093	0.668429	-0.557833	0.756098
-0.557120	-13.046078	-0.557355	0.726240	-0.557261	0.658884	-0.557001	0.748519
-0.556287	-13.064192	-0.556523	0.715945	-0.556429	0.649889	-0.556169	0.741770
-0.555455	-13.081954	-0.555691	0.704508	-0.555597	0.640663	-0.555337	0.735214
-0.554623	-13.101510	-0.554859	0.691971	-0.554765	0.630056	-0.554505	0.729652
-0.553790	-13.123886	-0.554027	0.680197	-0.553932	0.618373	-0.553673	0.725341
-0.552958	-13.147557	-0.553195	0.669502	-0.553100	0.607513	-0.552841	0.721867
-0.552126	-13.167264	-0.552363	0.659872	-0.552268	0.598347	-0.552009	0.717830
-0.551294	-13.182081	-0.551531	0.651145	-0.551436	0.589069	-0.551177	0.712742
-0.550461	-13.195595	-0.550699	0.642691	-0.550604	0.581850	-0.550345	0.707755
-0.549629	-13.208297	-0.549867	0.634819	-0.549772	0.573539	-0.549513	0.702823
-0.548797	-13.220449	-0.549035	0.628647	-0.548940	0.562446	-0.548681	0.697691
-0.547964	-13.232050	-0.548203	0.621766	-0.548108	0.552195	-0.547849	0.693576
-0.547132	-13.243526	-0.547371	0.614951	-0.547276	0.543941	-0.547017	0.690256
-0.546300	-13.254502	-0.546539	0.612576	-0.546444	0.537709	-0.546185	0.686500
-0.545467	-13.265054	-0.545707	0.609519	-0.545612	0.532021	-0.545353	0.682890
-0.544635	-13.274365	-0.544875	0.603966	-0.544780	0.526903	-0.544521	0.680170
-0.543803	-13.283837	-0.544043	0.595987	-0.543948	0.522345	-0.543689	0.678225
-0.542971	-13.295235	-0.543211	0.588091	-0.543116	0.519053	-0.542857	0.677388
-0.542138	-13.308918	-0.542379	0.583506	-0.542284	0.516479	-0.542025	0.677010
-0.541306	-13.322206	-0.541547	0.580857	-0.541452	0.513894	-0.541193	0.677010
-0.540474	-13.334371	-0.540715	0.578718	-0.540620	0.511663	-0.540361	0.678170
-0.539641	-13.344835	-0.539883	0.576450	-0.539788	0.510552	-0.539529	0.679696
-0.538809	-13.354182	-0.539050	0.572760	-0.538956	0.510970	-0.538697	0.682290
-0.537977	-13.361329	-0.538218	0.564262	-0.538124	0.513070	-0.537865	0.684836
-0.537145	-13.364173	-0.537386	0.554489	-0.537292	0.514000	-0.537033	0.686755
-0.536312	-13.366730	-0.536554	0.547667	-0.536460	0.513521	-0.536201	0.689066
-0.535480	-13.370102	-0.535722	0.543884	-0.535628	0.512228	-0.535369	0.691645
-0.534648	-13.372853	-0.534890	0.540849	-0.534796	0.510010	-0.534537	0.695632
-0.533816	-13.376230	-0.534058	0.537163	-0.533964	0.509335	-0.533705	0.700092
-0.532983	-13.380672	-0.533226	0.532282	-0.533132	0.507442	-0.532873	0.703997
-0.532151	-13.383786	-0.532394	0.526690	-0.532300	0.501834	-0.532041	0.707912
-0.531319	-13.386100	-0.531562	0.521285	-0.531468	0.494778	-0.531209	0.711623
-0.530486	-13.390812	-0.530730	0.518311	-0.530636	0.489029	-0.530377	0.714921
-0.529654	-13.392351	-0.529898	0.516291	-0.529804	0.487407	-0.529545	0.718509
-0.528822	-13.382529	-0.529066	0.515366	-0.528971	0.488072	-0.528713	0.722420
-0.527990	-13.371141	-0.528234	0.515141	-0.528139	0.489575	-0.527881	0.725967
-0.527157	-13.368505	-0.527402	0.513720	-0.527307	0.490980	-0.527049	0.729894
-0.526325	-13.371224	-0.526570	0.513528	-0.526475	0.492079	-0.526217	0.734521
-0.525493	-13.375180	-0.525738	0.513321	-0.525643	0.493332	-0.525385	0.738321
-0.524660	-13.379537	-0.524906	0.513730	-0.524811	0.494473	-0.524553	0.740989
-0.523828	-13.385435	-0.524074	0.513890	-0.523979	0.495079	-0.523721	0.743807
-0.522996	-13.391806	-0.523242	0.513587	-0.523147	0.495056	-0.522889	0.747716
-0.522163	-13.396701	-0.522410	0.511063	-0.522315	0.493964	-0.522057	0.752775
-0.521331	-13.400436	-0.521578	0.509944	-0.521483	0.491463	-0.521225	0.757756
-0.520499	-13.404877	-0.520746	0.510562	-0.520651	0.488227	-0.520393	0.763263
-0.519667	-13.409552	-0.519914	0.511435	-0.519819	0.485588	-0.519561	0.769095
-0.518834	-13.408068	-0.519082	0.511396	-0.518987	0.484219	-0.518729	0.775060
-0.518002	-13.403432	-0.518250	0.512083	-0.518155	0.485827	-0.517897	0.780938
-0.517170	-13.398412	-0.517418	0.513321	-0.517323	0.488302	-0.517065	0.786437
-0.516337	-13.393437	-0.516586	0.514457	-0.516491	0.491923	-0.516233	0.794181
-0.515505	-13.391320	-0.515754	0.515585	-0.515659	0.495502	-0.515401	0.804151
-0.514673	-13.394133	-0.514922	0.518308	-0.514827	0.499124	-0.514569	0.814318
-0.513841	-13.396806	-0.514090	0.520323	-0.513995	0.503066	-0.513737	0.823556
-0.513008	-13.399113	-0.513258	0.523336	-0.513163	0.505437	-0.512905	0.830639
-0.512176	-13.400826	-0.512426	0.526620	-0.512331	0.507684	-0.512073	0.837539
-0.511344	-13.400164	-0.511593	0.531842	-0.511499	0.510546	-0.511241	0.846289
-0.510511	-13.398365	-0.510761	0.536404	-0.510667	0.513703	-0.510409	0.856061
-0.509679	-13.398158	-0.509929	0.539765	-0.509835	0.518809	-0.509577	0.865995
-0.508847	-13.398215	-0.509097	0.541571	-0.509003	0.524262	-0.508745	0.876022
-0.508015	-13.397357	-0.508265	0.543125	-0.508171	0.528125	-0.507913	0.886791
-0.507182	-13.396823	-0.507433	0.544837	-0.507339	0.531297	-0.507082	0.898497
-0.506350	-13.395632	-0.506601	0.546894	-0.506507	0.533797	-0.506249	0.910562
-0.505518	-13.395891	-0.505769	0.549021	-0.505675	0.543700	-0.505417	0.923805
-0.504685	-13.399822	-0.504937	0.548404	-0.504843	0.556384	-0.504586	0.938735
-0.503853	-13.404694	-0.504105	0.548549	-0.504010	0.564223	-0.503754	0.957980
-0.503021	-13.410903	-0.503273	0.550416	-0.503178	0.569222	-0.502922	0.982008
-0.502189	-13.417575	-0.502441	0.554893	-0.502346	0.573538	-0.502090	1.009198
-0.501356	-13.422320	-0.501609	0.559205	-0.501514	0.577031	-0.501258	1.036162
-0.500524	-13.425850	-0.500777	0.560579	-0.500682	0.580461	-0.500426	1.057346
-0.499692	-13.428658	-0.499945	0.560797	-0.499850	0.585747	-0.499594	1.073414
-0.498859	-13.423354	-0.499113	0.561080	-0.499018	0.590133	-0.498762	1.086556
-0.498027	-13.399641	-0.498281	0.563130	-0.498186	0.594189	-0.497930	1.098048
-0.497195	-13.372489	-0.497449	0.566920	-0.497354	0.598994	-0.497098	1.109610
-0.496363	-13.366178	-0.496617	0.575071	-0.496522	0.606495	-0.496266	1.120712
-0.495530	-13.373206	-0.495785	0.582457	-0.495690	0.614286	-0.495434	1.133067
-0.494698	-13.381158	-0.494953	0.587853	-0.494858	0.619153	-0.494602	1.147060
-0.493866	-13.387753	-0.494121	0.591571	-0.494026	0.623982	-0.493770	1.163032
-0.493033	-13.394321	-0.493289	0.594864	-0.493194	0.629512	-0.492938	1.178670
-0.492201	-13.399240	-0.492457	0.599029	-0.492362	0.634363	-0.492106	1.193125
-0.491369	-13.404346	-0.491625	0.602635	-0.491530	0.639371	-0.491274	1.206813
-0.490537	-13.412786	-0.490793	0.605040	-0.490698	0.646080	-0.490442	1.220920
-0.489704	-13.423347	-0.489961	0.608508	-0.489866	0.653015	-0.489610	1.235665
-0.488872	-13.431620	-0.489129	0.610163	-0.489034	0.660838	-0.488778	1.251751
-0.488040	-13.442171	-0.488297	0.612119	-0.488202	0.672000	-0.487946	1.268658
-0.487207	-13.467608	-0.487465	0.613528	-0.487370	0.683307	-0.487114	1.285483
-0.486375	-13.497704	-0.486633	0.614851	-0.486538	0.694353	-0.486282	1.303151
-0.485543	-13.515791	-0.485801	0.616741	-0.485706	0.705091	-0.485450	1.321361
-0.484710	-13.526108	-0.484969	0.617653	-0.484874	0.716497	-0.484618	1.339388
-0.483878	-13.534185	-0.484136	0.618815	-0.484042	0.730082	-0.483786	1.357332
-0.483046	-13.542020	-0.483304	0.620237	-0.483210	0.750005	-0.482954	1.376942
-0.482214	-13.549202	-0.482472	0.621891	-0.482378	0.770561	-0.482122	1.397789
-0.481381	-13.556123	-0.481640	0.623328	-0.481546	0.788544	-0.481290	1.418916
-0.480549	-13.563510	-0.480808	0.624983	-0.480714	0.799755	-0.480458	1.439108
-0.479717	-13.571205	-0.479976	0.626095	-0.479881	0.810182	-0.479626	1.459310
-0.478884	-13.577345	-0.479144	0.628232	-0.479049	0.822385	-0.478794	1.480802
-0.478052	-13.584332	-0.478312	0.630202	-0.478217	0.835372	-0.477962	1.503894
-0.477220	-13.596602	-0.477480	0.632201	-0.477385	0.846550	-0.477130	1.527746
-0.476388	-13.610699	-0.476648	0.634637	-0.476553	0.855438	-0.476298	1.550241
-0.475555	-13.624530	-0.475816	0.636408	-0.475721	0.864752	-0.475466	1.573336
-0.474723	-13.636671	-0.474984	0.639056	-0.474889	0.874970	-0.474634	1.596123
-0.473891	-13.643863	-0.474152	0.641027	-0.474057	0.886605	-0.473802	1.617092
-0.473058	-13.647340	-0.473320	0.642100	-0.473225	0.899381	-0.472970	1.638528
-0.472226	-13.652181	-0.472488	0.645226	-0.472393	0.914438	-0.472138	1.660309
-0.471394	-13.657243	-0.471656	0.647508	-0.471561	0.934616	-0.471306	1.683134
-0.470562	-13.662930	-0.470824	0.650238	-0.470729	0.956040	-0.470474	1.705936
-0.469729	-13.670012	-0.469992	0.651277	-0.469897	0.975974	-0.469642	1.726377
-0.468897	-13.677664	-0.469160	0.652993	-0.469065	0.994083	-0.468810	1.745949
-0.468065	-13.683886	-0.468328	0.656895	-0.468233	1.007935	-0.467978	1.766232
-0.467232	-13.690287	-0.467496	0.662805	-0.467401	1.020393	-0.467146	1.789072
-0.466400	-13.698269	-0.466664	0.668480	-0.466569	1.032553	-0.466314	1.812828
-0.465568	-13.709192	-0.465832	0.673147	-0.465737	1.045930	-0.465482	1.836081
-0.464736	-13.720533	-0.465000	0.677466	-0.464905	1.060070	-0.464650	1.858246
-0.463903	-13.731271	-0.464168	0.680091	-0.464073	1.069838	-0.463818	1.879202
-0.463071	-13.737487	-0.463336	0.684159	-0.463241	1.076792	-0.462986	1.898446
-0.462239	-13.742661	-0.462504	0.687996	-0.462409	1.088530	-0.462154	1.913249
-0.461406	-13.748825	-0.461672	0.691974	-0.461577	1.106349	-0.461322	1.922801
-0.460574	-13.754693	-0.460840	0.694404	-0.460745	1.132524	-0.460490	1.928824
-0.459742	-13.761467	-0.460008	0.696759	-0.459913	1.165307	-0.459658	1.935397
-0.458910	-13.767484	-0.459176	0.698966	-0.459081	1.197215	-0.458826	1.947671
-0.458077	-13.774895	-0.458344	0.702085	-0.458249	1.219247	-0.457994	1.964586
-0.457245	-13.788250	-0.457512	0.706262	-0.457417	1.236292	-0.457162	1.983059
-0.456413	-13.821258	-0.456679	0.708754	-0.456585	1.253082	-0.456330	2.002261
-0.455580	-13.861764	-0.455847	0.709906	-0.455752	1.269187	-0.455498	2.020911
-0.454748	-13.881790	-0.455015	0.707705	-0.454920	1.279523	-0.454666	2.040466
-0.453916	-13.889978	-0.454183	0.707187	-0.454088	1.290123	-0.453834	2.059935
-0.453084	-13.896714	-0.453351	0.708185	-0.453256	1.304919	-0.453002	2.078674
-0.452251	-13.903131	-0.452519	0.710292	-0.452424	1.320146	-0.452170	2.094831
-0.451419	-13.910310	-0.451687	0.712933	-0.451592	1.335194	-0.451338	2.111044
-0.450587	-13.918132	-0.450855	0.714470	-0.450760	1.350372	-0.450506	2.127454
-0.449754	-13.926260	-0.450023	0.717335	-0.449928	1.366455	-0.449674	2.144082
-0.448922	-13.932071	-0.449191	0.720737	-0.449096	1.381569	-0.448842	2.160447
-0.448090	-13.937119	-0.448359	0.724177	-0.448264	1.398768	-0.448010	2.178343
-0.447258	-13.943689	-0.447527	0.728415	-0.447432	1.416712	-0.447178	2.195611
-0.446425	-13.950373	-0.446695	0.732678	-0.446600	1.430967	-0.446346	2.211439
-0.445593	-13.957271	-0.445863	0.737256	-0.445768	1.442386	-0.445514	2.227859
-0.444761	-13.963502	-0.445031	0.741382	-0.444936	1.452393	-0.444682	2.244190
-0.443928	-13.970112	-0.444199	0.745854	-0.444104	1.463765	-0.443850	2.260523
-0.443096	-13.975673	-0.443367	0.750851	-0.443272	1.474934	-0.443018	2.275890
-0.442264	-13.982331	-0.442535	0.756312	-0.442440	1.484561	-0.442186	2.292808
-0.441431	-13.988819	-0.441703	0.761450	-0.441608	1.487723	-0.441354	2.308570
-0.440599	-13.995277	-0.440871	0.766553	-0.440776	1.490620	-0.440522	2.322609
-0.439767	-14.002638	-0.440039	0.772466	-0.439944	1.494371	-0.439690	2.335363
-0.438935	-14.010139	-0.439207	0.779910	-0.439112	1.506595	-0.438858	2.347979
-0.438102	-14.016205	-0.438375	0.786334	-0.438280	1.518714	-0.438026	2.361050
-0.437270	-14.021676	-0.437543	0.791520	-0.437448	1.530554	-0.437194	2.375956
-0.436438	-14.027658	-0.436711	0.796931	-0.436616	1.542475	-0.436362	2.390481
-0.435605	-14.033543	-0.435879	0.802373	-0.435784	1.556179	-0.435530	2.402083
-0.434773	-14.039933	-0.435047	0.808628	-0.434952	1.569885	-0.434698	2.411311
-0.433941	-14.046488	-0.434215	0.814379	-0.434120	1.582099	-0.433866	2.420378
-0.433109	-14.054710	-0.433383	0.820814	-0.433288	1.593002	-0.433034	2.428281
-0.432276	-14.065012	-0.432551	0.826383	-0.432456	1.603858	-0.432202	2.437215
-0.431444	-14.074821	-0.431719	0.832801	-0.431624	1.613293	-0.431370	2.445540
-0.430612	-14.082664	-0.430887	0.836527	-0.430791	1.619993	-0.430538	2.454575
-0.429779	-14.089695	-0.430055	0.839207	-0.429959	1.621510	-0.429706	2.463523
-0.428947	-14.096743	-0.429222	0.842801	-0.429127	1.622807	-0.428874	2.471123
-0.428115	-14.102920	-0.428390	0.848062	-0.428295	1.625959	-0.428042	2.479754
-0.427283	-14.108225	-0.427558	0.851860	-0.427463	1.629730	-0.427210	2.487492
-0.426450	-14.114243	-0.426726	0.854100	-0.426631	1.638312	-0.426378	2.494385
-0.425618	-14.120869	-0.425894	0.855425	-0.425799	1.645864	-0.425546	2.499596
-0.424786	-14.129126	-0.425062	0.856515	-0.424967	1.653408	-0.424714	2.503657
-0.423953	-14.135704	-0.424230	0.857866	-0.424135	1.660575	-0.423882	2.507852
-0.423121	-14.142126	-0.423398	0.860032	-0.423303	1.667234	-0.423050	2.513137
-0.422289	-14.147780	-0.422566	0.863210	-0.422471	1.673183	-0.422218	2.518272
-0.421457	-14.153963	-0.421734	0.865474	-0.421639	1.679392	-0.421386	2.521968
-0.420624	-14.159332	-0.420902	0.867956	-0.420807	1.685664	-0.420554	2.525923
-0.419792	-14.164456	-0.420070	0.870452	-0.419975	1.689643	-0.419722	2.529710
-0.418960	-14.169017	-0.419238	0.873524	-0.419143	1.686103	-0.418890	2.533473
-0.418127	-14.174131	-0.418406	0.874904	-0.418311	1.674922	-0.418058	2.536582
-0.417295	-14.179739	-0.417574	0.877462	-0.417479	1.662624	-0.417226	2.538941
-0.416463	-14.185493	-0.416742	0.878949	-0.416647	1.658905	-0.416394	2.541164
-0.415631	-14.191255	-0.415910	0.879454	-0.415815	1.662352	-0.415562	2.542572
-0.414798	-14.196296	-0.415078	0.880064	-0.414983	1.665470	-0.414730	2.543614
-0.413966	-14.202059	-0.414246	0.880107	-0.414151	1.668071	-0.413898	2.545500
-0.413134	-14.206926	-0.413414	0.880938	-0.413319	1.671170	-0.413066	2.547215
-0.412301	-14.208606	-0.412582	0.881908	-0.412487	1.674230	-0.412234	2.548304
-0.411469	-14.209214	-0.411750	0.883521	-0.411655	1.676379	-0.411402	2.548830
-0.410637	-14.211730	-0.410918	0.885587	-0.410823	1.679170	-0.410570	2.549504
-0.409805	-14.214206	-0.410086	0.886679	-0.409991	1.682622	-0.409738	2.549681
-0.408972	-14.219396	-0.409254	0.888038	-0.409159	1.685479	-0.408906	2.548585
-0.408140	-14.224992	-0.408422	0.888697	-0.408327	1.687947	-0.408074	2.547759
-0.407308	-14.231286	-0.407590	0.887836	-0.407495	1.688385	-0.407242	2.546518
-0.406475	-14.237430	-0.406758	0.886731	-0.406662	1.687343	-0.406410	2.543962
-0.405643	-14.242082	-0.405926	0.886126	-0.405830	1.686073	-0.405578	2.542256
-0.404811	-14.247499	-0.405094	0.885669	-0.404998	1.685230	-0.404746	2.541316
-0.403979	-14.252946	-0.404262	0.884542	-0.404166	1.685168	-0.403914	2.540167
-0.403146	-14.259345	-0.403430	0.882943	-0.403334	1.685877	-0.403082	2.538586
-0.402314	-14.264931	-0.402598	0.881471	-0.402502	1.687103	-0.402250	2.536231
-0.401482	-14.270354	-0.401765	0.880684	-0.401670	1.686809	-0.401418	2.533475
-0.400649	-14.274839	-0.400933	0.879459	-0.400838	1.685628	-0.400586	2.528831
-0.399817	-14.279058	-0.400101	0.878343	-0.400006	1.683900	-0.399754	2.523456
-0.398985	-14.283195	-0.399269	0.876106	-0.399174	1.680407	-0.398922	2.518628
-0.398153	-14.286237	-0.398437	0.873180	-0.398342	1.678572	-0.398090	2.514909
-0.397320	-14.288310	-0.397605	0.869176	-0.397510	1.676203	-0.397258	2.510531
-0.396488	-14.289795	-0.396773	0.865533	-0.396678	1.674633	-0.396426	2.505869
-0.395656	-14.292474	-0.395941	0.862707	-0.395846	1.672363	-0.395594	2.499659
-0.394823	-14.295969	-0.395109	0.860004	-0.395014	1.669025	-0.394762	2.492169
-0.393991	-14.298864	-0.394277	0.856937	-0.394182	1.664565	-0.393930	2.485299
-0.393159	-14.302213	-0.393445	0.854258	-0.393350	1.661049	-0.393098	2.480186
-0.392326	-14.304667	-0.392613	0.851946	-0.392518	1.657913	-0.392266	2.475125
-0.391494	-14.307275	-0.391781	0.847797	-0.391686	1.655267	-0.391434	2.469119
-0.390662	-14.310485	-0.390949	0.844246	-0.390854	1.651547	-0.390602	2.461913
-0.389830	-14.314406	-0.390117	0.840452	-0.390022	1.646950	-0.389770	2.453735
-0.388997	-14.317275	-0.389285	0.836874	-0.389190	1.642048	-0.388938	2.446124
-0.388165	-14.321042	-0.388453	0.833906	-0.388358	1.638421	-0.388106	2.437416
-0.387333	-14.323374	-0.387621	0.830246	-0.387526	1.634222	-0.387274	2.429230
-0.386500	-14.325514	-0.386789	0.826007	-0.386694	1.629631	-0.386442	2.420332
-0.385668	-14.327606	-0.385957	0.821884	-0.385862	1.625628	-0.385610	2.411993
-0.384836	-14.330204	-0.385125	0.817483	-0.385030	1.620454	-0.384778	2.405548
-0.384004	-14.333092	-0.384293	0.813721	-0.384198	1.614712	-0.383946	2.397915
-0.383171	-14.335630	-0.383461	0.810335	-0.383366	1.608988	-0.383114	2.390768
-0.382339	-14.339320	-0.382629	0.806002	-0.382534	1.602698	-0.382282	2.382675
-0.381507	-14.341552	-0.381797	0.800954	-0.381701	1.596996	-0.381450	2.374682
-0.380674	-14.337674	-0.380965	0.796271	-0.380869	1.590626	-0.380618	2.365956
-0.379842	-14.328357	-0.380133	0.791356	-0.380037	1.584118	-0.379786	2.356871
-0.379010	-14.323787	-0.379301	0.785518	-0.379205	1.577242	-0.378954	2.347113
-0.378178	-14.325905	-0.378469	0.779692	-0.378373	1.570447	-0.378122	2.338410
-0.377345	-14.329658	-0.377637	0.773819	-0.377541	1.563317	-0.377290	2.329267
-0.376513	-14.332663	-0.376805	0.768752	-0.376709	1.555572	-0.376458	2.320330
-0.375681	-14.335796	-0.375973	0.762797	-0.375877	1.548613	-0.375626	2.312514
-0.374848	-14.336695	-0.375140	0.757218	-0.375045	1.541324	-0.374794	2.303741
-0.374016	-14.336039	-0.374308	0.752515	-0.374213	1.533966	-0.373962	2.294294
-0.373184	-14.337046	-0.373476	0.747770	-0.373381	1.528534	-0.373130	2.284396
-0.372352	-14.339055	-0.372644	0.743476	-0.372549	1.529383	-0.372298	2.274214
-0.371519	-14.343128	-0.371812	0.739654	-0.371717	1.530784	-0.371466	2.263744
-0.370687	-14.350825	-0.370980	0.734900	-0.370885	1.528024	-0.370634	2.254004
-0.369855	-14.359216	-0.370148	0.729624	-0.370053	1.522610	-0.369802	2.243790
-0.369022	-14.365307	-0.369316	0.723679	-0.369221	1.515795	-0.368970	2.233409
-0.368190	-14.370196	-0.368484	0.718931	-0.368389	1.507759	-0.368138	2.222325
-0.367358	-14.373211	-0.367652	0.714476	-0.367557	1.499127	-0.367306	2.212963
-0.366526	-14.376188	-0.366820	0.708935	-0.366725	1.490527	-0.366474	2.203385
-0.365693	-14.379200	-0.365988	0.704283	-0.365893	1.482965	-0.365642	2.193133
-0.364861	-14.382781	-0.365156	0.700409	-0.365061	1.475005	-0.364810	2.183454
-0.364029	-14.386226	-0.364324	0.696204	-0.364229	1.465997	-0.363978	2.172682
-0.363196	-14.390501	-0.363492	0.690972	-0.363397	1.457193	-0.363146	2.160949
-0.362364	-14.394666	-0.362660	0.685999	-0.362565	1.449561	-0.362314	2.149190
-0.361532	-14.397747	-0.361828	0.681706	-0.361733	1.442123	-0.361482	2.137633
-0.360700	-14.400573	-0.360996	0.677140	-0.360901	1.433855	-0.360650	2.126920
-0.359867	-14.403134	-0.360164	0.672618	-0.360069	1.426227	-0.359818	2.116810
-0.359035	-14.405644	-0.359332	0.668794	-0.359237	1.418141	-0.358986	2.106080
-0.358203	-14.408933	-0.358500	0.664778	-0.358405	1.409833	-0.358154	2.096389
-0.357370	-14.411905	-0.357668	0.661236	-0.357572	1.402544	-0.357322	2.086638
-0.356538	-14.416416	-0.356836	0.656998	-0.356740	1.394663	-0.356490	2.076852
-0.355706	-14.420410	-0.356004	0.652483	-0.355908	1.385555	-0.355658	2.066896
-0.354874	-14.425426	-0.355172	0.648588	-0.355076	1.375747	-0.354826	2.056531
-0.354041	-14.430109	-0.354340	0.644552	-0.354244	1.365640	-0.353994	2.044734
-0.353209	-14.432875	-0.353508	0.639622	-0.353412	1.355293	-0.353162	2.032222
-0.352377	-14.435000	-0.352676	0.635629	-0.352580	1.345773	-0.352330	2.020387
-0.351544	-14.437708	-0.351844	0.630854	-0.351748	1.335466	-0.351498	2.010096
-0.350712	-14.441517	-0.351012	0.626023	-0.350916	1.326591	-0.350666	2.001275
-0.349880	-14.445408	-0.350180	0.621826	-0.350084	1.318851	-0.349835	1.992950
-0.349047	-14.449729	-0.349348	0.617907	-0.349252	1.310735	-0.349003	1.983317
-0.348215	-14.452665	-0.348516	0.612738	-0.348420	1.302907	-0.348171	1.973780
-0.347383	-14.455444	-0.347683	0.607650	-0.347588	1.295610	-0.347339	1.964285
-0.346551	-14.457088	-0.346851	0.602959	-0.346756	1.288256	-0.346507	1.955033
-0.345718	-14.459839	-0.346019	0.598850	-0.345924	1.280318	-0.345675	1.946145
-0.344886	-14.463126	-0.345187	0.593867	-0.345092	1.273131	-0.344843	1.937732
-0.344054	-14.467295	-0.344355	0.588661	-0.344260	1.265956	-0.344011	1.928874
-0.343221	-14.465957	-0.343523	0.583949	-0.343428	1.258174	-0.343179	1.918989
-0.342389	-14.461214	-0.342691	0.578755	-0.342596	1.251369	-0.342347	1.911496
-0.341557	-14.459935	-0.341859	0.574094	-0.341764	1.243724	-0.341515	1.901179
-0.340725	-14.461246	-0.341027	0.570038	-0.340932	1.236724	-0.340683	1.891412
-0.339892	-14.463768	-0.340195	0.566831	-0.340100	1.229000	-0.339851	1.880839
-0.339060	-14.472035	-0.339363	0.563549	-0.339268	1.221780	-0.339019	1.869552
-0.338228	-14.487239	-0.338531	0.560103	-0.338436	1.214525	-0.338187	1.860060
-0.337395	-14.499459	-0.337699	0.556473	-0.337604	1.206841	-0.337355	1.851531
-0.336563	-14.504321	-0.336867	0.552626	-0.336772	1.197579	-0.336523	1.841577
-0.335731	-14.506749	-0.336035	0.547981	-0.335940	1.188129	-0.335691	1.831882
-0.334899	-14.510131	-0.335203	0.543691	-0.335108	1.180327	-0.334859	1.822430
-0.334066	-14.513032	-0.334371	0.539893	-0.334276	1.173288	-0.334027	1.812456
-0.333234	-14.517412	-0.333539	0.535987	-0.333444	1.165446	-0.333195	1.802218
-0.332402	-14.522520	-0.332707	0.531639	-0.332611	1.156959	-0.332363	1.791703
-0.331569	-14.527950	-0.331875	0.527810	-0.331779	1.147323	-0.331531	1.781549
-0.330737	-14.530992	-0.331043	0.524163	-0.330947	1.132738	-0.330699	1.772032
-0.329905	-14.532452	-0.330211	0.519588	-0.330115	1.116471	-0.329867	1.763291
-0.329073	-14.532572	-0.329379	0.514661	-0.329283	1.103539	-0.329035	1.753952
-0.328240	-14.533215	-0.328547	0.509813	-0.328451	1.094634	-0.328203	1.744733
-0.327408	-14.533903	-0.327715	0.505253	-0.327619	1.087005	-0.327371	1.735979
-0.326576	-14.535370	-0.326883	0.499948	-0.326787	1.079565	-0.326539	1.728063
-0.325743	-14.538059	-0.326051	0.494075	-0.325955	1.072588	-0.325707	1.718874
-0.324911	-14.540277	-0.325219	0.489011	-0.325123	1.065313	-0.324875	1.709862
-0.324079	-14.542658	-0.324387	0.484666	-0.324291	1.057742	-0.324043	1.701996
-0.323247	-14.544215	-0.323555	0.480504	-0.323459	1.050329	-0.323211	1.693949
-0.322414	-14.547376	-0.322723	0.475534	-0.322627	1.043003	-0.322379	1.689865
-0.321582	-14.548947	-0.321891	0.470876	-0.321795	1.035287	-0.321547	1.692247
-0.320750	-14.549979	-0.321059	0.466387	-0.320963	1.027541	-0.320715	1.694840
-0.319917	-14.552387	-0.320226	0.461109	-0.320131	1.019785	-0.319883	1.692280
-0.319085	-14.554996	-0.319394	0.456101	-0.319299	1.012041	-0.319051	1.683991
-0.318253	-14.558009	-0.318562	0.451120	-0.318467	1.004793	-0.318219	1.674593
-0.317421	-14.560561	-0.317730	0.445562	-0.317635	0.998738	-0.317387	1.666375
-0.316588	-14.561898	-0.316898	0.440246	-0.316803	0.993245	-0.316555	1.657289
-0.315756	-14.564620	-0.316066	0.435007	-0.315971	0.988470	-0.315723	1.649428
-0.314924	-14.566203	-0.315234	0.430109	-0.315139	0.985215	-0.314891	1.640878
-0.314091	-14.568386	-0.314402	0.425314	-0.314307	0.983742	-0.314059	1.632533
-0.313259	-14.570118	-0.313570	0.420249	-0.313475	0.982025	-0.313227	1.624529
-0.312427	-14.571955	-0.312738	0.416244	-0.312643	0.977453	-0.312395	1.616541
-0.311595	-14.574315	-0.311906	0.412782	-0.311811	0.971567	-0.311563	1.608324
-0.310762	-14.577719	-0.311074	0.409260	-0.310979	0.965095	-0.310731	1.600355
-0.309930	-14.578951	-0.310242	0.405624	-0.310147	0.958783	-0.309899	1.591919
-0.309098	-14.581145	-0.309410	0.401776	-0.309315	0.952339	-0.309067	1.583455
-0.308265	-14.582658	-0.308578	0.397987	-0.308482	0.944941	-0.308235	1.575367
-0.307433	-14.582488	-0.307746	0.393873	-0.307650	0.937872	-0.307403	1.568384
-0.306601	-14.583203	-0.306914	0.389978	-0.306818	0.931927	-0.306571	1.561333
-0.305768	-14.585690	-0.306082	0.386371	-0.305986	0.925774	-0.305739	1.553383
-0.304936	-14.587859	-0.305250	0.382839	-0.305154	0.918829	-0.304907	1.545579
-0.304104	-14.589606	-0.304418	0.378552	-0.304322	0.912128	-0.304075	1.537822
-0.303272	-14.591535	-0.303586	0.374663	-0.303490	0.905369	-0.303243	1.529345
-0.302439	-14.593021	-0.302754	0.371734	-0.302658	0.898007	-0.302411	1.520461
-0.301607	-14.598457	-0.301922	0.369182	-0.301826	0.890796	-0.301579	1.511143
-0.300775	-14.606771	-0.301090	0.366696	-0.300994	0.884535	-0.300747	1.501231
-0.299942	-14.612355	-0.300258	0.363787	-0.300162	0.879813	-0.299915	1.493241
-0.299110	-14.614678	-0.299426	0.360752	-0.299330	0.875286	-0.299083	1.485731
-0.298278	-14.614327	-0.298594	0.356678	-0.298498	0.870230	-0.298251	1.477493
-0.297446	-14.614227	-0.297762	0.351689	-0.297666	0.864444	-0.297419	1.470132
-0.296613	-14.614703	-0.296930	0.347285	-0.296834	0.859054	-0.296587	1.463063
-0.295781	-14.615101	-0.296098	0.343394	-0.296002	0.853890	-0.295755	1.456314
-0.294949	-14.616009	-0.295266	0.338842	-0.295170	0.848564	-0.294923	1.450253
-0.294116	-14.616885	-0.294434	0.334894	-0.294338	0.844388	-0.294091	1.445029
-0.293284	-14.617742	-0.293602	0.330387	-0.293506	0.840036	-0.293259	1.440194
-0.292452	-14.619085	-0.292769	0.327220	-0.292674	0.834619	-0.292427	1.434287
-0.291620	-14.620746	-0.291937	0.324358	-0.291842	0.829659	-0.291595	1.427342
-0.290787	-14.622726	-0.291105	0.320433	-0.291010	0.824553	-0.290763	1.421492
-0.289955	-14.624166	-0.290273	0.316357	-0.290178	0.819495	-0.289931	1.415329
-0.289123	-14.625833	-0.289441	0.312363	-0.289346	0.814478	-0.289099	1.408938
-0.288290	-14.628199	-0.288609	0.308863	-0.288514	0.809726	-0.288267	1.402471
-0.287458	-14.631157	-0.287777	0.305791	-0.287682	0.805475	-0.287435	1.395242
-0.286626	-14.633525	-0.286945	0.303219	-0.286850	0.801716	-0.286603	1.388491
-0.285794	-14.636075	-0.286113	0.300136	-0.286018	0.797643	-0.285771	1.381596
-0.284961	-14.637655	-0.285281	0.297400	-0.285186	0.792815	-0.284939	1.374047
-0.284129	-14.638634	-0.284449	0.294788	-0.284353	0.787908	-0.284107	1.367329
-0.283297	-14.640490	-0.283617	0.292089	-0.283521	0.783115	-0.283275	1.361050
-0.282464	-14.641635	-0.282785	0.288691	-0.282689	0.778688	-0.282443	1.354605
-0.281632	-14.643466	-0.281953	0.285019	-0.281857	0.774305	-0.281611	1.347226
-0.280800	-14.644373	-0.281121	0.282382	-0.281025	0.769741	-0.280779	1.336512
-0.279968	-14.645193	-0.280289	0.280330	-0.280193	0.765188	-0.279947	1.320075
-0.279135	-14.646887	-0.279457	0.277995	-0.279361	0.760326	-0.279115	1.302782
-0.278303	-14.647238	-0.278625	0.275497	-0.278529	0.755689	-0.278283	1.289390
-0.277471	-14.640420	-0.277793	0.272644	-0.277697	0.751182	-0.277451	1.283124
-0.276638	-14.630011	-0.276961	0.269752	-0.276865	0.745988	-0.276619	1.277121
-0.275806	-14.619799	-0.276129	0.266963	-0.276033	0.740636	-0.275787	1.270940
-0.274974	-14.611176	-0.275297	0.263794	-0.275201	0.735431	-0.274955	1.264641
-0.274142	-14.601225	-0.274465	0.261226	-0.274369	0.729861	-0.274123	1.257979
-0.273309	-14.595895	-0.273633	0.258719	-0.273537	0.722453	-0.273291	1.251309
-0.272477	-14.593944	-0.272801	0.255906	-0.272705	0.713662	-0.272459	1.244388
-0.271645	-14.593767	-0.271969	0.253396	-0.271873	0.705124	-0.271627	1.237643
-0.270812	-14.594640	-0.271137	0.249637	-0.271041	0.699460	-0.270795	1.230592
-0.269980	-14.595211	-0.270305	0.245664	-0.270209	0.694204	-0.269963	1.223937
-0.269148	-14.595875	-0.269473	0.242132	-0.269377	0.689973	-0.269131	1.216935
-0.268316	-14.597051	-0.268641	0.238329	-0.268545	0.686539	-0.268299	1.210428
-0.267483	-14.597555	-0.267809	0.234392	-0.267713	0.682696	-0.267467	1.203378
-0.266651	-14.599475	-0.266977	0.231213	-0.266881	0.678800	-0.266635	1.195675
-0.265819	-14.600701	-0.266145	0.227916	-0.266049	0.675393	-0.265803	1.189896
-0.264986	-14.602810	-0.265312	0.224841	-0.265217	0.671114	-0.264971	1.183692
-0.264154	-14.603336	-0.264480	0.221914	-0.264385	0.666346	-0.264139	1.178139
-0.263322	-14.604637	-0.263648	0.218515	-0.263553	0.661872	-0.263307	1.172544
-0.262490	-14.604931	-0.262816	0.215598	-0.262721	0.657960	-0.262475	1.167174
-0.261657	-14.605884	-0.261984	0.212331	-0.261889	0.653589	-0.261643	1.161132
-0.260825	-14.607468	-0.261152	0.209253	-0.261057	0.649171	-0.260811	1.154569
-0.259993	-14.608184	-0.260320	0.206095	-0.260225	0.645649	-0.259979	1.149747
-0.259160	-14.608581	-0.259488	0.202259	-0.259392	0.641648	-0.259147	1.145129
-0.258328	-14.609522	-0.258656	0.199718	-0.258560	0.636382	-0.258315	1.139420
-0.257496	-14.610567	-0.257824	0.197678	-0.257728	0.630860	-0.257483	1.133945
-0.256664	-14.613853	-0.256992	0.194499	-0.256896	0.625745	-0.256651	1.128998
-0.255831	-14.616202	-0.256160	0.191310	-0.256064	0.621213	-0.255819	1.125208
-0.254999	-14.618122	-0.255328	0.189164	-0.255232	0.616719	-0.254987	1.119114
-0.254167	-14.618783	-0.254496	0.187625	-0.254400	0.612187	-0.254155	1.113250
-0.253334	-14.619711	-0.253664	0.185534	-0.253568	0.608379	-0.253323	1.106462
-0.252502	-14.620594	-0.252832	0.183368	-0.252736	0.604155	-0.252491	1.099817
-0.251670	-14.620900	-0.252000	0.180596	-0.251904	0.599467	-0.251659	1.092476
-0.250837	-14.620687	-0.251168	0.178106	-0.251072	0.595400	-0.250827	1.087083
-0.250005	-14.620464	-0.250336	0.174698	-0.250240	0.591259	-0.249995	1.082572
-0.249173	-14.620967	-0.249504	0.172021	-0.249408	0.586787	-0.249163	1.077816
-0.248341	-14.620658	-0.248672	0.169565	-0.248576	0.582877	-0.248331	1.072340
-0.247508	-14.621741	-0.247840	0.167062	-0.247744	0.579458	-0.247499	1.066743
-0.246676	-14.622260	-0.247008	0.164944	-0.246912	0.576050	-0.246667	1.061371
-0.245844	-14.622766	-0.246176	0.162866	-0.246080	0.572211	-0.245835	1.056930
-0.245011	-14.623121	-0.245344	0.159443	-0.245248	0.567223	-0.245003	1.052091
-0.244179	-14.624092	-0.244512	0.156321	-0.244416	0.562273	-0.244171	1.047287
-0.243347	-14.625123	-0.243680	0.153490	-0.243584	0.558188	-0.243339	1.042950
-0.242515	-14.625323	-0.242848	0.151180	-0.242752	0.554421	-0.242507	1.038539
-0.241682	-14.625465	-0.242016	0.149394	-0.241920	0.550400	-0.241675	1.033426
-0.240850	-14.625941	-0.241184	0.147741	-0.241088	0.545948	-0.240843	1.027818
-0.240018	-14.626559	-0.240352	0.145107	-0.240256	0.542009	-0.240011	1.023220
-0.239185	-14.626451	-0.239520	0.142373	-0.239424	0.538225	-0.239179	1.018929
-0.238353	-14.626791	-0.238688	0.138701	-0.238592	0.534075	-0.238347	1.013874
-0.237521	-14.626022	-0.237855	0.135740	-0.237760	0.529994	-0.237515	1.008402
-0.236689	-14.625693	-0.237023	0.133436	-0.236928	0.526330	-0.236683	1.003859
-0.235856	-14.631914	-0.236191	0.131481	-0.236096	0.522749	-0.235851	0.999187
-0.235024	-14.642552	-0.235359	0.130574	-0.235263	0.519464	-0.235019	0.993771
-0.234192	-14.654365	-0.234527	0.128865	-0.234431	0.515995	-0.234187	0.989489
-0.233359	-14.664637	-0.233695	0.126980	-0.233599	0.512233	-0.233355	0.985553
-0.232527	-14.676038	-0.232863	0.125364	-0.232767	0.508801	-0.232523	0.980934
-0.231695	-14.682922	-0.232031	0.123612	-0.231935	0.505351	-0.231691	0.976795
-0.230863	-14.685830	-0.231199	0.122053	-0.231103	0.501104	-0.230859	0.973056
-0.230030	-14.686935	-0.230367	0.120544	-0.230271	0.497040	-0.230027	0.968996
-0.229198	-14.687506	-0.229535	0.119186	-0.229439	0.493325	-0.229195	0.965722
-0.228366	-14.688820	-0.228703	0.117459	-0.228607	0.490035	-0.228363	0.963042
-0.227533	-14.688816	-0.227871	0.115591	-0.227775	0.486696	-0.227531	0.959838
-0.226701	-14.689762	-0.227039	0.114054	-0.226943	0.482952	-0.226699	0.956060
-0.225869	-14.691005	-0.226207	0.112715	-0.226111	0.479240	-0.225867	0.951610
-0.225037	-14.690538	-0.225375	0.110685	-0.225279	0.475775	-0.225035	0.948883
-0.224204	-14.691976	-0.224543	0.108330	-0.224447	0.472841	-0.224203	0.943991
-0.223372	-14.691710	-0.223711	0.106465	-0.223615	0.470016	-0.223371	0.940726
-0.222540	-14.693147	-0.222879	0.104976	-0.222783	0.467343	-0.222539	0.935980
-0.221707	-14.694695	-0.222047	0.104121	-0.221951	0.464540	-0.221707	0.932026
-0.220875	-14.695462	-0.221215	0.102641	-0.221119	0.461603	-0.220875	0.927721
-0.220043	-14.696285	-0.220383	0.100680	-0.220287	0.458891	-0.220043	0.923996
-0.219211	-14.696773	-0.219551	0.098773	-0.219455	0.455941	-0.219211	0.920940
-0.218378	-14.698105	-0.218719	0.096959	-0.218623	0.452395	-0.218379	0.917075
-0.217546	-14.698801	-0.217887	0.095141	-0.217791	0.448716	-0.217547	0.914139
-0.216714	-14.699769	-0.217055	0.092118	-0.216959	0.445528	-0.216715	0.912512
-0.215881	-14.701548	-0.216223	0.088552	-0.216127	0.442224	-0.215883	0.910029
-0.215049	-14.703015	-0.215391	0.086456	-0.215295	0.439281	-0.215051	0.907997
-0.214217	-14.703094	-0.214559	0.085537	-0.214463	0.437027	-0.214219	0.904211
-0.213385	-14.703300	-0.213727	0.083775	-0.213631	0.434759	-0.213387	0.902240
-0.212552	-14.704837	-0.212895	0.081342	-0.212799	0.431891	-0.212555	0.899271
-0.211720	-14.705721	-0.212063	0.079537	-0.211967	0.428908	-0.211723	0.896264
-0.210888	-14.707343	-0.211231	0.077653	-0.211134	0.426612	-0.210891	0.891782
-0.210055	-14.708767	-0.210398	0.076113	-0.210302	0.424097	-0.210059	0.888070
-0.209223	-14.710332	-0.209566	0.074547	-0.209470	0.421457	-0.209227	0.883131
-0.208391	-14.712120	-0.208734	0.073169	-0.208638	0.418613	-0.208395	0.879595
-0.207559	-14.713573	-0.207902	0.072411	-0.207806	0.415730	-0.207563	0.874128
-0.206726	-14.714991	-0.207070	0.071074	-0.206974	0.412705	-0.206731	0.871603
-0.205894	-14.716002	-0.206238	0.069188	-0.206142	0.408743	-0.205899	0.868443
-0.205062	-14.716718	-0.205406	0.067171	-0.205310	0.405490	-0.205067	0.865913
-0.204229	-14.716739	-0.204574	0.064732	-0.204478	0.403326	-0.204235	0.862325
-0.203397	-14.717003	-0.203742	0.062943	-0.203646	0.401718	-0.203403	0.858790
-0.202565	-14.717505	-0.202910	0.061670	-0.202814	0.399824	-0.202571	0.855254
-0.201732	-14.717986	-0.202078	0.060412	-0.201982	0.397451	-0.201739	0.852745
-0.200900	-14.718842	-0.201246	0.059056	-0.201150	0.394272	-0.200907	0.849236
-0.200068	-14.719069	-0.200414	0.057372	-0.200318	0.390787	-0.200075	0.847203
-0.199236	-14.719859	-0.199582	0.055911	-0.199486	0.388107	-0.199243	0.844202
-0.198403	-14.720278	-0.198750	0.055015	-0.198654	0.385026	-0.198411	0.841444
-0.197571	-14.720570	-0.197918	0.053945	-0.197822	0.381525	-0.197580	0.838663
-0.196739	-14.721233	-0.197086	0.052741	-0.196990	0.378474	-0.196747	0.835491
-0.195906	-14.722299	-0.196254	0.051586	-0.196158	0.375797	-0.195916	0.833097
-0.195074	-14.723197	-0.195422	0.050352	-0.195326	0.373387	-0.195083	0.829348
-0.194242	-14.724833	-0.194590	0.048926	-0.194494	0.370545	-0.194252	0.826303
-0.193410	-14.726008	-0.193758	0.046514	-0.193662	0.366917	-0.193420	0.823495
-0.192577	-14.726554	-0.192926	0.044709	-0.192830	0.363693	-0.192587	0.820184
-0.191745	-14.728129	-0.192094	0.043192	-0.191998	0.361186	-0.191756	0.816313
-0.190913	-14.728842	-0.191262	0.040921	-0.191166	0.357711	-0.190924	0.813121
-0.190080	-14.729005	-0.190430	0.038978	-0.190334	0.354107	-0.190092	0.810462
-0.189248	-14.729541	-0.189598	0.036984	-0.189502	0.351397	-0.189260	0.808127
-0.188416	-14.731064	-0.188766	0.035013	-0.188670	0.348984	-0.188428	0.805683
-0.187584	-14.732426	-0.187934	0.033296	-0.187838	0.346409	-0.187596	0.802300
-0.186751	-14.732875	-0.187102	0.031507	-0.187006	0.344027	-0.186764	0.798466
-0.185919	-14.734012	-0.186270	0.029504	-0.186173	0.341570	-0.185932	0.794764
-0.185087	-14.734986	-0.185438	0.028089	-0.185341	0.338946	-0.185100	0.791444
-0.184254	-14.735003	-0.184606	0.026496	-0.184509	0.336583	-0.184268	0.788403
-0.183422	-14.735875	-0.183774	0.025126	-0.183677	0.335055	-0.183436	0.785324
-0.182590	-14.736362	-0.182941	0.023455	-0.182845	0.333070	-0.182604	0.783137
-0.181758	-14.736753	-0.182109	0.022256	-0.182013	0.330047	-0.181772	0.780187
-0.180925	-14.736186	-0.181277	0.020350	-0.181181	0.326879	-0.180940	0.777544
-0.180093	-14.735288	-0.180445	0.018067	-0.180349	0.323965	-0.180108	0.774473
-0.179261	-14.735718	-0.179613	0.016544	-0.179517	0.321198	-0.179276	0.771279
-0.178428	-14.735857	-0.178781	0.015515	-0.178685	0.318396	-0.178444	0.768034
-0.177596	-14.736692	-0.177949	0.014728	-0.177853	0.316039	-0.177612	0.765110
-0.176764	-14.737123	-0.177117	0.013908	-0.177021	0.313520	-0.176780	0.762025
-0.175932	-14.737755	-0.176285	0.013037	-0.176189	0.310715	-0.175948	0.758686
-0.175099	-14.738519	-0.175453	0.012049	-0.175357	0.307933	-0.175116	0.754712
-0.174267	-14.738161	-0.174621	0.010191	-0.174525	0.305049	-0.174284	0.750710
-0.173435	-14.737850	-0.173789	0.008104	-0.173693	0.302253	-0.173452	0.746828
-0.172602	-14.738081	-0.172957	0.006033	-0.172861	0.298977	-0.172620	0.743066
-0.171770	-14.738312	-0.172125	0.003823	-0.172029	0.295594	-0.171788	0.739560
-0.170938	-14.738491	-0.171293	0.002235	-0.171197	0.293067	-0.170956	0.737467
-0.170106	-14.738356	-0.170461	0.001119	-0.170365	0.290550	-0.170124	0.734784
-0.169273	-14.738971	-0.169629	0.000514	-0.169533	0.286946	-0.169292	0.732327
-0.168441	-14.739850	-0.168797	0.000039	-0.168701	0.283681	-0.168460	0.729586
-0.167609	-14.739622	-0.167965	-0.001453	-0.167869	0.281170	-0.167628	0.727733
-0.166776	-14.739262	-0.167133	-0.002592	-0.167037	0.279254	-0.166796	0.725535
-0.165944	-14.739352	-0.166301	-0.003630	-0.166205	0.277278	-0.165964	0.724073
-0.165112	-14.739645	-0.165469	-0.004941	-0.165373	0.274803	-0.165132	0.721113
-0.164280	-14.739076	-0.164637	-0.006210	-0.164541	0.272027	-0.164300	0.718416
-0.163447	-14.739492	-0.163805	-0.008059	-0.163709	0.268563	-0.163468	0.714969
-0.162615	-14.740533	-0.162973	-0.009271	-0.162877	0.265129	-0.162636	0.711946
-0.161783	-14.741599	-0.162141	-0.010192	-0.162045	0.262324	-0.161804	0.709263
-0.160950	-14.741901	-0.161309	-0.011710	-0.161213	0.259740	-0.160972	0.706527
-0.160118	-14.742753	-0.160477	-0.013146	-0.160380	0.257044	-0.160140	0.702969
-0.159286	-14.743600	-0.159645	-0.014533	-0.159548	0.255004	-0.159308	0.700792
-0.158453	-14.744515	-0.158813	-0.015875	-0.158716	0.253260	-0.158476	0.697789
-0.157621	-14.744433	-0.157981	-0.017719	-0.157884	0.251100	-0.157644	0.695523
-0.156789	-14.744606	-0.157149	-0.019649	-0.157052	0.249436	-0.156812	0.692470
-0.155957	-14.745450	-0.156317	-0.021176	-0.156220	0.249037	-0.155980	0.689569
-0.155124	-14.746420	-0.155484	-0.021955	-0.155388	0.248788	-0.155148	0.686888
-0.154292	-14.747102	-0.154652	-0.022482	-0.154556	0.247552	-0.154316	0.684085
-0.153460	-14.747836	-0.153820	-0.023483	-0.153724	0.245668	-0.153484	0.682191
-0.152627	-14.747787	-0.152988	-0.024150	-0.152892	0.243265	-0.152652	0.679816
-0.151795	-14.748501	-0.152156	-0.025142	-0.152060	0.241909	-0.151820	0.678850
-0.150963	-14.748392	-0.151324	-0.026073	-0.151228	0.240107	-0.150988	0.677649
-0.150131	-14.747808	-0.150492	-0.026764	-0.150396	0.237992	-0.150156	0.676160
-0.149298	-14.748779	-0.149660	-0.027820	-0.149564	0.236326	-0.149324	0.674285
-0.148466	-14.750117	-0.148828	-0.029107	-0.148732	0.234569	-0.148492	0.671865
-0.147634	-14.751075	-0.147996	-0.029755	-0.147900	0.232353	-0.147660	0.670174
-0.146801	-14.751232	-0.147164	-0.030589	-0.147068	0.230514	-0.146828	0.667640
-0.145969	-14.750745	-0.146332	-0.032324	-0.146236	0.228815	-0.145996	0.665252
-0.145137	-14.750063	-0.145500	-0.033635	-0.145404	0.227021	-0.145164	0.663143
-0.144305	-14.749661	-0.144668	-0.034653	-0.144572	0.224995	-0.144332	0.661040
-0.143472	-14.748825	-0.143836	-0.036374	-0.143740	0.222928	-0.143500	0.658488
-0.142640	-14.748285	-0.143004	-0.038017	-0.142908	0.220727	-0.142668	0.656760
-0.141808	-14.745123	-0.142172	-0.039693	-0.142076	0.217820	-0.141836	0.654798
-0.140975	-14.739807	-0.141340	-0.041184	-0.141244	0.214553	-0.141004	0.653189
-0.140143	-14.737981	-0.140508	-0.042924	-0.140412	0.211803	-0.140172	0.651351
-0.139311	-14.738778	-0.139676	-0.044536	-0.139580	0.209897	-0.139340	0.649273
-0.138479	-14.739749	-0.138844	-0.045589	-0.138748	0.208497	-0.138508	0.647415
-0.137646	-14.740462	-0.138012	-0.047024	-0.137916	0.206759	-0.137676	0.645519
-0.136814	-14.740666	-0.137180	-0.048260	-0.137084	0.204398	-0.136844	0.643676
-0.135982	-14.738270	-0.136348	-0.049613	-0.136251	0.202844	-0.136012	0.641402
-0.135149	-14.733622	-0.135516	-0.051421	-0.135419	0.201266	-0.135180	0.639823
-0.134317	-14.730678	-0.134684	-0.053832	-0.134587	0.200302	-0.134348	0.638187
-0.133485	-14.729426	-0.133852	-0.055476	-0.133755	0.198898	-0.133516	0.636811
-0.132653	-14.728657	-0.133020	-0.056242	-0.132923	0.196481	-0.132684	0.634816
-0.131820	-14.728936	-0.132188	-0.056996	-0.132091	0.194588	-0.131852	0.632561
-0.130988	-14.730222	-0.131356	-0.057964	-0.131259	0.192950	-0.131020	0.631222
-0.130156	-14.730889	-0.130524	-0.059020	-0.130427	0.191773	-0.130188	0.630429
-0.129323	-14.731394	-0.129692	-0.060628	-0.129595	0.190158	-0.129356	0.628565
-0.128491	-14.732257	-0.128860	-0.062299	-0.128763	0.188558	-0.128524	0.627074
-0.127659	-14.731920	-0.128027	-0.063920	-0.127931	0.187364	-0.127692	0.626235
-0.126827	-14.731157	-0.127195	-0.065539	-0.127099	0.186186	-0.126860	0.625526
-0.125994	-14.732257	-0.126363	-0.066570	-0.126267	0.184575	-0.126028	0.624312
-0.125162	-14.733094	-0.125531	-0.068219	-0.125435	0.182871	-0.125196	0.622573
-0.124330	-14.733116	-0.124699	-0.070434	-0.124603	0.181382	-0.124364	0.620841
-0.123497	-14.733262	-0.123867	-0.072219	-0.123771	0.179841	-0.123532	0.619099
-0.122665	-14.733887	-0.123035	-0.073275	-0.122939	0.178506	-0.122700	0.617074
-0.121833	-14.734853	-0.122203	-0.074023	-0.122107	0.177553	-0.121868	0.615717
-0.121001	-14.735493	-0.121371	-0.075226	-0.121275	0.175932	-0.121036	0.614541
-0.120168	-14.736017	-0.120539	-0.077006	-0.120443	0.173996	-0.120204	0.613467
-0.119336	-14.736445	-0.119707	-0.078338	-0.119611	0.172160	-0.119372	0.611858
-0.118504	-14.736342	-0.118875	-0.079134	-0.118779	0.170774	-0.118540	0.610454
-0.117671	-14.736427	-0.118043	-0.080113	-0.117947	0.169533	-0.117708	0.608565
-0.116839	-14.737221	-0.117211	-0.081827	-0.117115	0.167576	-0.116876	0.606766
-0.116007	-14.738341	-0.116379	-0.083594	-0.116283	0.165622	-0.116044	0.604672
-0.115174	-14.738626	-0.115547	-0.085349	-0.115451	0.163762	-0.115212	0.603335
-0.114342	-14.739303	-0.114715	-0.087508	-0.114619	0.160861	-0.114380	0.602255
-0.113510	-14.739034	-0.113883	-0.089457	-0.113787	0.157712	-0.113548	0.601200
-0.112678	-14.739101	-0.113051	-0.091589	-0.112954	0.154958	-0.112716	0.600284
-0.111845	-14.739504	-0.112219	-0.093255	-0.112122	0.152554	-0.111884	0.599259
-0.111013	-14.740047	-0.111387	-0.094878	-0.111290	0.150814	-0.111052	0.597814
-0.110181	-14.739752	-0.110555	-0.096161	-0.110458	0.149032	-0.110220	0.595241
-0.109348	-14.740453	-0.109723	-0.097529	-0.109626	0.147651	-0.109388	0.593094
-0.108516	-14.741740	-0.108891	-0.099645	-0.108794	0.145939	-0.108556	0.591430
-0.107684	-14.741965	-0.108059	-0.100977	-0.107962	0.144346	-0.107724	0.589756
-0.106852	-14.741796	-0.107227	-0.101655	-0.107130	0.142943	-0.106892	0.588279
-0.106019	-14.741807	-0.106395	-0.103212	-0.106298	0.141529	-0.106060	0.586041
-0.105187	-14.742726	-0.105563	-0.105365	-0.105466	0.140234	-0.105228	0.583975
-0.104355	-14.743941	-0.104731	-0.106490	-0.104634	0.138693	-0.104396	0.582613
-0.103522	-14.745523	-0.103899	-0.107407	-0.103802	0.136451	-0.103564	0.580901
-0.102690	-14.746792	-0.103067	-0.108834	-0.102970	0.134750	-0.102732	0.579418
-0.101858	-14.747663	-0.102235	-0.109789	-0.102138	0.133433	-0.101900	0.578398
-0.101026	-14.749284	-0.101403	-0.110211	-0.101306	0.132381	-0.101068	0.577043
-0.100193	-14.753783	-0.100570	-0.110648	-0.100474	0.131121	-0.100236	0.575891
-0.099361	-14.759420	-0.099738	-0.111211	-0.099642	0.129364	-0.099404	0.572996
-0.098529	-14.761163	-0.098906	-0.112373	-0.098810	0.128081	-0.098572	0.570453
-0.097696	-14.761910	-0.098074	-0.113463	-0.097978	0.126098	-0.097740	0.569302
-0.096864	-14.762645	-0.097242	-0.114829	-0.097146	0.124294	-0.096908	0.568094
-0.096032	-14.763280	-0.096410	-0.115788	-0.096314	0.121577	-0.096076	0.566861
-0.095200	-14.764506	-0.095578	-0.117055	-0.095482	0.120752	-0.095244	0.565972
-0.094367	-14.766841	-0.094746	-0.118425	-0.094650	0.119087	-0.094412	0.565267
-0.093535	-14.771278	-0.093914	-0.119309	-0.093818	0.117545	-0.093580	0.563873
-0.092703	-14.775363	-0.093082	-0.119578	-0.092986	0.115971	-0.092748	0.561493
-0.091870	-14.777475	-0.092250	-0.120304	-0.092154	0.114745	-0.091916	0.558885
-0.091038	-14.778603	-0.091418	-0.121307	-0.091322	0.114221	-0.091084	0.557268
-0.090206	-14.778770	-0.090586	-0.122648	-0.090490	0.112857	-0.090252	0.555582
-0.089374	-14.778796	-0.089754	-0.124218	-0.089658	0.111037	-0.089420	0.553546
-0.088541	-14.778475	-0.088922	-0.124864	-0.088826	0.108747	-0.088588	0.551456
-0.087709	-14.778139	-0.088090	-0.125115	-0.087994	0.107191	-0.087756	0.550222
-0.086877	-14.778264	-0.087258	-0.125588	-0.087161	0.105898	-0.086924	0.548187
-0.086044	-14.778651	-0.086426	-0.126734	-0.086329	0.104355	-0.086092	0.545215
-0.085212	-14.779423	-0.085594	-0.127489	-0.085497	0.102652	-0.085260	0.543194
-0.084380	-14.779137	-0.084762	-0.128474	-0.084665	0.099961	-0.084428	0.541273
-0.083548	-14.778978	-0.083930	-0.130001	-0.083833	0.098121	-0.083596	0.538985
-0.082715	-14.779572	-0.083098	-0.131032	-0.083001	0.096329	-0.082764	0.537780
-0.081883	-14.780359	-0.082266	-0.131994	-0.082169	0.095133	-0.081932	0.537001
-0.081051	-14.780778	-0.081434	-0.133128	-0.081337	0.093225	-0.081100	0.536382
-0.080218	-14.780098	-0.080602	-0.134460	-0.080505	0.091632	-0.080268	0.535882
-0.079386	-14.780045	-0.079770	-0.135179	-0.079673	0.089484	-0.079436	0.535129
-0.078554	-14.779783	-0.078938	-0.135272	-0.078841	0.087891	-0.078604	0.533982
-0.077722	-14.779551	-0.078106	-0.135498	-0.078009	0.086800	-0.077772	0.532981
-0.076889	-14.779469	-0.077274	-0.136712	-0.077177	0.087143	-0.076940	0.531880
-0.076057	-14.779238	-0.076442	-0.138014	-0.076345	0.086764	-0.076108	0.530972
-0.075225	-14.778620	-0.075610	-0.139035	-0.075513	0.085622	-0.075276	0.529967
-0.074392	-14.778050	-0.074778	-0.139630	-0.074681	0.084353	-0.074444	0.528815
-0.073560	-14.778303	-0.073946	-0.140274	-0.073849	0.083168	-0.073612	0.527418
-0.072728	-14.778386	-0.073114	-0.141377	-0.073017	0.082077	-0.072780	0.525482
-0.071895	-14.778531	-0.072281	-0.142259	-0.072185	0.080961	-0.071948	0.524031
-0.071063	-14.778544	-0.071449	-0.143238	-0.071353	0.080336	-0.071116	0.522339
-0.070231	-14.778597	-0.070617	-0.143854	-0.070521	0.079349	-0.070284	0.520405
-0.069399	-14.778241	-0.069785	-0.145024	-0.069689	0.078819	-0.069452	0.519205
-0.068566	-14.778920	-0.068953	-0.146288	-0.068857	0.078208	-0.068620	0.518451
-0.067734	-14.779767	-0.068121	-0.147408	-0.068025	0.076912	-0.067788	0.516917
-0.066902	-14.779352	-0.067289	-0.148086	-0.067193	0.075680	-0.066956	0.515456
-0.066069	-14.777139	-0.066457	-0.148957	-0.066361	0.074690	-0.066124	0.514677
-0.065237	-14.775521	-0.065625	-0.149666	-0.065529	0.073480	-0.065292	0.513145
-0.064405	-14.775138	-0.064793	-0.150059	-0.064697	0.072455	-0.064460	0.511023
-0.063573	-14.774980	-0.063961	-0.150142	-0.063865	0.071927	-0.063628	0.509358
-0.062740	-14.774487	-0.063129	-0.150908	-0.063033	0.070629	-0.062796	0.507783
-0.061908	-14.774139	-0.062297	-0.151875	-0.062200	0.069972	-0.061964	0.506507
-0.061076	-14.773986	-0.061465	-0.153105	-0.061368	0.068736	-0.061132	0.505042
-0.060243	-14.774908	-0.060633	-0.153929	-0.060536	0.067226	-0.060300	0.503434
-0.059411	-14.775211	-0.059801	-0.154582	-0.059704	0.064791	-0.059468	0.502003
-0.058579	-14.775200	-0.058969	-0.155696	-0.058872	0.062945	-0.058636	0.500280
-0.057747	-14.774849	-0.058137	-0.157706	-0.058040	0.062178	-0.057804	0.499664
-0.056914	-14.775431	-0.057305	-0.158674	-0.057208	0.060438	-0.056972	0.499087
-0.056082	-14.775544	-0.056473	-0.159307	-0.056376	0.058684	-0.056140	0.497000
-0.055250	-14.774795	-0.055641	-0.159819	-0.055544	0.057419	-0.055308	0.495066
-0.054417	-14.773781	-0.054809	-0.161017	-0.054712	0.056464	-0.054476	0.493519
-0.053585	-14.773343	-0.053977	-0.161153	-0.053880	0.054721	-0.053644	0.491804
-0.052753	-14.774014	-0.053145	-0.161257	-0.053048	0.052591	-0.052812	0.490228
-0.051921	-14.774312	-0.052313	-0.161955	-0.052216	0.050417	-0.051980	0.489056
-0.051088	-14.774639	-0.051481	-0.163444	-0.051384	0.048106	-0.051148	0.487685
-0.050256	-14.774727	-0.050649	-0.163173	-0.050552	0.046308	-0.050316	0.486170
-0.049424	-14.775481	-0.049817	-0.163238	-0.049720	0.045503	-0.049484	0.484791
-0.048591	-14.776371	-0.048985	-0.162964	-0.048888	0.044770	-0.048652	0.483983
-0.047759	-14.776868	-0.048153	-0.163120	-0.048056	0.043969	-0.047820	0.483662
-0.046927	-14.778243	-0.047321	-0.163534	-0.047224	0.042689	-0.046988	0.482795
-0.046095	-14.779379	-0.046489	-0.163730	-0.046392	0.041707	-0.046156	0.481009
-0.045262	-14.779140	-0.045657	-0.164105	-0.045560	0.040405	-0.045324	0.479862
-0.044430	-14.779304	-0.044824	-0.163832	-0.044728	0.039350	-0.044492	0.479859
-0.043598	-14.779105	-0.043992	-0.163847	-0.043896	0.038790	-0.043660	0.478390
-0.042765	-14.779934	-0.043160	-0.164500	-0.043064	0.039392	-0.042829	0.476573
-0.041933	-14.780231	-0.042328	-0.164870	-0.042232	0.039018	-0.041996	0.475372
-0.041101	-14.780024	-0.041496	-0.164922	-0.041400	0.038988	-0.041165	0.474293
-0.040269	-14.779784	-0.040664	-0.164793	-0.040568	0.037690	-0.040332	0.473041
-0.039436	-14.779815	-0.039832	-0.165368	-0.039736	0.036749	-0.039501	0.471373
-0.038604	-14.780126	-0.039000	-0.165290	-0.038903	0.035408	-0.038669	0.468972
-0.037772	-14.780419	-0.038168	-0.165902	-0.038071	0.035431	-0.037836	0.466753
-0.036939	-14.780801	-0.037336	-0.167375	-0.037239	0.034387	-0.037005	0.464905
-0.036107	-14.781441	-0.036504	-0.169262	-0.036407	0.033134	-0.036173	0.463619
-0.035275	-14.782368	-0.035672	-0.170171	-0.035575	0.030160	-0.035341	0.462970
-0.034443	-14.783311	-0.034840	-0.170163	-0.034743	0.028265	-0.034509	0.462056
-0.033610	-14.783715	-0.034008	-0.169808	-0.033911	0.027064	-0.033677	0.461089
-0.032778	-14.784347	-0.033176	-0.169857	-0.033079	0.026034	-0.032845	0.459931
-0.031946	-14.785069	-0.032344	-0.170185	-0.032247	0.025097	-0.032013	0.459266
-0.031113	-14.785308	-0.031512	-0.169454	-0.031415	0.024197	-0.031181	0.458709
-0.030281	-14.786262	-0.030680	-0.170130	-0.030583	0.023023	-0.030349	0.457218
-0.029449	-14.787576	-0.029848	-0.170105	-0.029751	0.021016	-0.029517	0.455665
-0.028616	-14.788195	-0.029016	-0.170172	-0.028919	0.019365	-0.028685	0.454454
-0.027784	-14.789075	-0.028184	-0.170366	-0.028087	0.017031	-0.027853	0.453080
-0.026952	-14.789649	-0.027352	-0.170371	-0.027255	0.016147	-0.027021	0.451473
-0.026120	-14.788979	-0.026520	-0.170664	-0.026423	0.015318	-0.026189	0.450521
-0.025287	-14.789380	-0.025688	-0.171147	-0.025591	0.014225	-0.025357	0.449579
-0.024455	-14.792156	-0.024856	-0.171335	-0.024759	0.013539	-0.024525	0.448092
-0.023623	-14.794845	-0.024024	-0.171907	-0.023927	0.012679	-0.023693	0.446862
-0.022790	-14.796158	-0.023192	-0.173046	-0.023095	0.012003	-0.022861	0.445978
-0.021958	-14.796523	-0.022360	-0.173506	-0.022263	0.010150	-0.022029	0.445524
-0.021126	-14.796887	-0.021528	-0.173723	-0.021431	0.008428	-0.021197	0.444805
-0.020294	-14.797415	-0.020696	-0.174097	-0.020599	0.007088	-0.020365	0.443499
-0.019461	-14.797664	-0.019864	-0.173943	-0.019767	0.006328	-0.019533	0.442545
-0.018629	-14.798012	-0.019032	-0.174566	-0.018935	0.005202	-0.018701	0.441832
-0.017797	-14.798227	-0.018199	-0.175564	-0.018103	0.004472	-0.017869	0.440895
-0.016964	-14.798717	-0.017367	-0.175709	-0.017271	0.003754	-0.017037	0.439679
-0.016132	-14.799564	-0.016535	-0.174352	-0.016439	0.002299	-0.016205	0.437907
-0.015300	-14.799562	-0.015703	-0.174164	-0.015607	0.002104	-0.015373	0.435810
-0.014468	-14.799272	-0.014871	-0.174485	-0.014775	0.002121	-0.014541	0.434724
-0.013635	-14.799814	-0.014039	-0.174885	-0.013942	0.001700	-0.013709	0.434227
-0.012803	-14.800841	-0.013207	-0.174160	-0.013110	0.000674	-0.012877	0.433082
-0.011971	-14.800970	-0.012375	-0.174923	-0.012278	-0.000089	-0.012045	0.432030
-0.011138	-14.800242	-0.011543	-0.175348	-0.011446	-0.000082	-0.011213	0.431215
-0.010306	-14.800150	-0.010711	-0.175701	-0.010614	-0.000367	-0.010381	0.430044
-0.009474	-14.799966	-0.009879	-0.175778	-0.009782	-0.000044	-0.009549	0.429031
-0.008642	-14.800117	-0.009047	-0.176063	-0.008950	-0.000203	-0.008717	0.428487
-0.007809	-6.159172	-0.008215	-0.158843	-0.008118	-0.000673	-0.007885	0.212640
-0.006977	0.000127	-0.007383	-0.000038	-0.007286	-0.000388	-0.007053	-0.000980
-0.006145	0.000353	-0.006551	-0.000435	-0.006454	-0.001802	-0.006221	-0.002676
-0.005312	0.000340	-0.005719	-0.001044	-0.005622	-0.002051	-0.005389	-0.004227
-0.004480	0.000243	-0.004887	-0.001907	-0.004790	-0.003114	-0.004557	-0.005497
-0.003648	0.000176	-0.004055	-0.002897	-0.003958	-0.004275	-0.003725	-0.006552
-0.002816	0.000640	-0.003223	-0.004225	-0.003126	-0.005043	-0.002893	-0.008172
-0.001983	0.001059	-0.002391	-0.005925	-0.002294	-0.006192	-0.002061	-0.009268
-0.001151	0.001273	-0.001559	-0.006922	-0.001462	-0.007591	-0.001229	-0.009616
-0.000319	0.001003	-0.000727	-0.006825	-0.000630	-0.008995	-0.000397	-0.010705
0.000514	0.000542	0.000105	-0.007795	0.000202	-0.010649	0.000435	-0.012084
0.001346	0.000540	0.000937	-0.008998	0.001034	-0.011066	0.001267	-0.013203
0.002178	0.000373	0.001769	-0.009919	0.001866	-0.010962	0.002099	-0.014002
0.003010	-0.000638	0.002601	-0.010405	0.002698	-0.012042	0.002931	-0.014637
0.003843	-0.000873	0.003433	-0.011568	0.003530	-0.013071	0.003763	-0.015204
0.004675	-0.001162	0.004265	-0.012246	0.004362	-0.014395	0.004595	-0.015773
0.005507	-0.001473	0.005097	-0.012003	0.005194	-0.014495	0.005427	-0.016675
0.006340	-0.001339	0.005929	-0.011914	0.006026	-0.014900	0.006259	-0.017983
0.007172	-0.001158	0.006761	-0.012227	0.006858	-0.016399	0.007091	-0.019732
0.008004	-0.001764	0.007593	-0.012411	0.007690	-0.017209	0.007923	-0.021492
0.008836	-0.001916	0.008425	-0.013241	0.008522	-0.017367	0.008755	-0.022724
0.009669	-0.002003	0.009258	-0.013901	0.009354	-0.018888	0.009587	-0.023958
0.010501	-0.001885	0.010090	-0.014750	0.010186	-0.020582	0.010419	-0.025644
0.011333	-0.001082	0.010922	-0.015058	0.011019	-0.022288	0.011251	-0.026892
0.012166	-0.000038	0.011754	-0.015862	0.011851	-0.022168	0.012083	-0.027255
0.012998	0.000699	0.012586	-0.016958	0.012683	-0.021400	0.012915	-0.027787
0.013830	0.001037	0.013418	-0.018042	0.013515	-0.021393	0.013747	-0.027673
0.014663	0.001367	0.014250	-0.018683	0.014347	-0.021593	0.014579	-0.026695
0.015495	0.001887	0.015082	-0.019878	0.015179	-0.022864	0.015411	-0.026073
0.016327	0.002468	0.015914	-0.020595	0.016011	-0.023632	0.016243	-0.025024
0.017159	0.003433	0.016746	-0.020757	0.016843	-0.025593	0.017075	-0.024562
0.017992	0.004270	0.017578	-0.021814	0.017675	-0.026761	0.017907	-0.024782
0.018824	0.004917	0.018410	-0.022013	0.018507	-0.027541	0.018739	-0.025757
0.019656	0.005589	0.019242	-0.022662	0.019339	-0.027483	0.019571	-0.027313
0.020489	0.006462	0.020074	-0.023604	0.020171	-0.027426	0.020403	-0.027886
0.021321	0.007324	0.020906	-0.023545	0.021003	-0.027967	0.021235	-0.027801
0.022153	0.007626	0.021738	-0.023866	0.021835	-0.028347	0.022067	-0.028124
0.022985	0.008255	0.022570	-0.024272	0.022667	-0.028165	0.022899	-0.028397
0.023818	0.009439	0.023402	-0.024618	0.023499	-0.027463	0.023731	-0.028727
0.024650	0.010368	0.024234	-0.025048	0.024331	-0.025733	0.024563	-0.029428
0.025482	0.010829	0.025066	-0.026375	0.025163	-0.025085	0.025395	-0.030016
0.026314	0.010992	0.025898	-0.027077	0.025995	-0.025513	0.026227	-0.029903
0.027147	0.011377	0.026730	-0.027481	0.026827	-0.025836	0.027059	-0.030153
0.027979	0.011928	0.027562	-0.027847	0.027659	-0.027463	0.027891	-0.031193
0.028811	0.013071	0.028394	-0.028802	0.028491	-0.026423	0.028723	-0.031661
0.029644	0.013409	0.029226	-0.029296	0.029323	-0.025998	0.029555	-0.032659
0.030476	0.012483	0.030058	-0.029968	0.030155	-0.027044	0.030387	-0.033720
0.031308	0.012062	0.030890	-0.030476	0.030987	-0.027746	0.031219	-0.034386
0.032141	0.012157	0.031722	-0.030591	0.031819	-0.027941	0.032051	-0.034894
0.032973	0.012159	0.032554	-0.031138	0.032651	-0.028375	0.032883	-0.035204
0.033805	0.012626	0.033386	-0.032397	0.033483	-0.029618	0.033715	-0.036074
0.034637	0.013101	0.034218	-0.033831	0.034315	-0.031391	0.034547	-0.036708
0.035470	0.013344	0.035050	-0.033832	0.035148	-0.030740	0.035379	-0.037414
0.036302	0.013727	0.035883	-0.034259	0.035980	-0.031372	0.036211	-0.038487
0.037134	0.014168	0.036715	-0.035135	0.036812	-0.031837	0.037043	-0.039175
0.037967	0.014208	0.037547	-0.035720	0.037644	-0.031882	0.037875	-0.039616
0.038799	0.013687	0.038379	-0.036304	0.038476	-0.032181	0.038707	-0.039908
0.039631	0.012631	0.039211	-0.036119	0.039308	-0.033227	0.039539	-0.040468
0.040463	0.012052	0.040043	-0.036049	0.040140	-0.033327	0.040371	-0.041010
0.041296	0.012311	0.040875	-0.036849	0.040972	-0.034274	0.041203	-0.041243
0.042128	0.012596	0.041707	-0.036492	0.041804	-0.035111	0.042035	-0.041472
0.042960	0.012515	0.042539	-0.036270	0.042636	-0.036625	0.042867	-0.042451
0.043793	0.012231	0.043371	-0.035841	0.043468	-0.037605	0.043699	-0.043009
0.044625	0.012560	0.044203	-0.036468	0.044300	-0.038313	0.044531	-0.043829
0.045457	0.013118	0.045035	-0.036790	0.045132	-0.039465	0.045363	-0.044846
0.046289	0.013151	0.045867	-0.035858	0.045964	-0.039539	0.046195	-0.045817
0.047122	0.013185	0.046699	-0.036013	0.046796	-0.040667	0.047027	-0.047081
0.047954	0.012913	0.047531	-0.036565	0.047628	-0.041983	0.047859	-0.048435
0.048786	0.012634	0.048363	-0.036925	0.048460	-0.042967	0.048691	-0.049457
0.049619	0.012775	0.049195	-0.038087	0.049292	-0.043784	0.049523	-0.049708
0.050451	0.012880	0.050027	-0.039172	0.050124	-0.044281	0.050355	-0.049994
0.051283	0.013062	0.050859	-0.038911	0.050956	-0.044194	0.051187	-0.050710
0.052115	0.013183	0.051691	-0.039554	0.051788	-0.044271	0.052019	-0.050699
0.052948	0.012700	0.052523	-0.039335	0.052620	-0.043744	0.052851	-0.050401
0.053780	0.011623	0.053355	-0.039187	0.053452	-0.044660	0.053683	-0.050811
0.054612	0.010704	0.054187	-0.039539	0.054284	-0.045955	0.054515	-0.051446
0.055445	0.010583	0.055019	-0.038804	0.055116	-0.047281	0.055347	-0.052828
0.056277	0.010425	0.055851	-0.039079	0.055948	-0.049042	0.056179	-0.055564
0.057109	0.009849	0.056683	-0.038731	0.056780	-0.050404	0.057011	-0.058402
0.057941	0.009349	0.057515	-0.037817	0.057612	-0.050500	0.057843	-0.061035
0.058774	0.008856	0.058347	-0.038505	0.058444	-0.050040	0.058675	-0.063627
0.059606	0.008489	0.059179	-0.038433	0.059277	-0.050113	0.059507	-0.065191
0.060438	0.007855	0.060011	-0.039130	0.060109	-0.050916	0.060339	-0.065669
0.061271	0.006910	0.060843	-0.039719	0.060941	-0.052144	0.061171	-0.066095
0.062103	0.006216	0.061675	-0.040068	0.061773	-0.053340	0.062003	-0.067230
0.062935	0.005519	0.062507	-0.040204	0.062605	-0.053660	0.062835	-0.068300
0.063767	0.004997	0.063340	-0.041099	0.063437	-0.055120	0.063667	-0.069809
0.064600	0.004635	0.064172	-0.041866	0.064269	-0.056429	0.064499	-0.071749
0.065432	0.004047	0.065004	-0.041821	0.065101	-0.058191	0.065331	-0.073416
0.066264	0.003531	0.065836	-0.043279	0.065933	-0.060378	0.066163	-0.074439
0.067097	0.003218	0.066668	-0.043875	0.066765	-0.061621	0.066995	-0.074778
0.067929	0.002668	0.067500	-0.044172	0.067597	-0.062428	0.067827	-0.075487
0.068761	0.001744	0.068332	-0.045526	0.068429	-0.063529	0.068659	-0.076531
0.069593	0.001043	0.069164	-0.047057	0.069261	-0.063752	0.069491	-0.077318
0.070426	0.000051	0.069996	-0.047016	0.070093	-0.065979	0.070323	-0.077978
0.071258	-0.000885	0.070828	-0.047505	0.070925	-0.068330	0.071155	-0.078860
0.072090	-0.001215	0.071660	-0.047964	0.071757	-0.068441	0.071987	-0.080394
0.072923	-0.001529	0.072492	-0.049212	0.072589	-0.068684	0.072819	-0.081909
0.073755	-0.001995	0.073324	-0.049966	0.073421	-0.070260	0.073651	-0.083436
0.074587	-0.002004	0.074156	-0.051381	0.074253	-0.071567	0.074483	-0.085084
0.075420	-0.002337	0.074988	-0.051217	0.075085	-0.072587	0.075315	-0.086200
0.076252	-0.002517	0.075820	-0.050988	0.075917	-0.073167	0.076147	-0.087070
0.077084	-0.002584	0.076652	-0.051611	0.076749	-0.074522	0.076979	-0.088189
0.077916	-0.003220	0.077484	-0.051401	0.077581	-0.075518	0.077811	-0.089171
0.078749	-0.003473	0.078316	-0.051871	0.078413	-0.075732	0.078643	-0.089645
0.079581	-0.003437	0.079148	-0.051135	0.079245	-0.076412	0.079475	-0.091110
0.080413	-0.003694	0.079980	-0.052186	0.080077	-0.077290	0.080307	-0.092795
0.081246	-0.003573	0.080812	-0.052737	0.080909	-0.077114	0.081139	-0.093574
0.082078	-0.003566	0.081644	-0.053644	0.081741	-0.077260	0.081971	-0.094488
0.082910	-0.004186	0.082476	-0.054158	0.082573	-0.077579	0.082803	-0.095380
0.083742	-0.004995	0.083308	-0.055533	0.083405	-0.078015	0.083635	-0.095763
0.084575	-0.004957	0.084140	-0.057019	0.084238	-0.078860	0.084467	-0.096252
0.085407	-0.004997	0.084972	-0.058263	0.085070	-0.079055	0.085299	-0.098003
0.086239	-0.005467	0.085804	-0.059504	0.085902	-0.078474	0.086131	-0.099669
0.087072	-0.005851	0.086636	-0.059550	0.086734	-0.078647	0.086963	-0.100355
0.087904	-0.006261	0.087468	-0.060582	0.087566	-0.079040	0.087795	-0.101129
0.088736	-0.006759	0.088300	-0.061309	0.088398	-0.079182	0.088627	-0.101808
0.089568	-0.007132	0.089132	-0.061707	0.089230	-0.078688	0.089459	-0.102113
0.090401	-0.007143	0.089964	-0.062455	0.090062	-0.079801	0.090291	-0.102045
0.091233	-0.007108	0.090797	-0.062784	0.090894	-0.079493	0.091123	-0.102686
0.092065	-0.007199	0.091629	-0.062559	0.091726	-0.079640	0.091955	-0.103690
0.092898	-0.007920	0.092461	-0.062968	0.092558	-0.079802	0.092787	-0.104136
0.093730	-0.009310	0.093293	-0.063474	0.093390	-0.079946	0.093619	-0.104780
0.094562	-0.009819	0.094125	-0.063907	0.094222	-0.079965	0.094451	-0.105948
0.095394	-0.009257	0.094957	-0.065133	0.095054	-0.080633	0.095283	-0.106915
0.096227	-0.009445	0.095789	-0.064844	0.095886	-0.081094	0.096115	-0.107694
0.097059	-0.009891	0.096621	-0.065358	0.096718	-0.081295	0.096947	-0.108920
0.097891	-0.010405	0.097453	-0.065593	0.097550	-0.080917	0.097779	-0.109760
0.098724	-0.010921	0.098285	-0.065785	0.098382	-0.079939	0.098611	-0.109916
0.099556	-0.011119	0.099117	-0.066805	0.099214	-0.080667	0.099443	-0.110293
0.100388	-0.011084	0.099949	-0.067533	0.100046	-0.081095	0.100275	-0.111317
0.101220	-0.011163	0.100781	-0.068151	0.100878	-0.081222	0.101107	-0.111484
0.102053	-0.011105	0.101613	-0.068232	0.101710	-0.081451	0.101939	-0.111734
0.102885	-0.011320	0.102445	-0.067748	0.102542	-0.082113	0.102771	-0.111917
0.103717	-0.012247	0.103277	-0.067018	0.103374	-0.082937	0.103603	-0.111677
0.104550	-0.012937	0.104109	-0.066310	0.104206	-0.083110	0.104435	-0.111387
0.105382	-0.013174	0.104941	-0.066120	0.105038	-0.083573	0.105267	-0.111235
0.106214	-0.013496	0.105773	-0.066214	0.105870	-0.084374	0.106099	-0.110492
0.107046	-0.014382	0.106605	-0.067523	0.106702	-0.084632	0.106931	-0.110411
0.107879	-0.015541	0.107437	-0.067103	0.107534	-0.085152	0.107763	-0.110626
0.108711	-0.016041	0.108269	-0.066460	0.108366	-0.086746	0.108595	-0.111017
0.109543	-0.015774	0.109101	-0.066092	0.109199	-0.088051	0.109427	-0.112019
0.110376	-0.015722	0.109933	-0.066178	0.110031	-0.088361	0.110259	-0.112522
0.111208	-0.016227	0.110765	-0.066105	0.110863	-0.088416	0.111091	-0.113293
0.112040	-0.016702	0.111597	-0.066511	0.111695	-0.088624	0.111923	-0.113884
0.112872	-0.016519	0.112429	-0.066827	0.112527	-0.088500	0.112755	-0.113774
0.113705	-0.016218	0.113261	-0.067115	0.113359	-0.089008	0.113586	-0.113054
0.114537	-0.015966	0.114093	-0.067011	0.114191	-0.089188	0.114419	-0.112961
0.115369	-0.016005	0.114925	-0.067560	0.115023	-0.089857	0.115250	-0.112685
0.116202	-0.016154	0.115757	-0.067960	0.115855	-0.090896	0.116082	-0.112450
0.117034	-0.016062	0.116589	-0.068142	0.116687	-0.091382	0.116915	-0.112952
0.117866	-0.016686	0.117422	-0.068873	0.117519	-0.092246	0.117746	-0.114074
0.118699	-0.017127	0.118254	-0.069863	0.118351	-0.093860	0.118578	-0.115043
0.119531	-0.016856	0.119086	-0.070747	0.119183	-0.094567	0.119410	-0.115176
0.120363	-0.016733	0.119918	-0.070130	0.120015	-0.095680	0.120242	-0.115667
0.121195	-0.017056	0.120750	-0.071409	0.120847	-0.096643	0.121074	-0.116100
0.122028	-0.017244	0.121582	-0.071240	0.121679	-0.097543	0.121906	-0.116517
0.122860	-0.017558	0.122414	-0.072695	0.122511	-0.098529	0.122738	-0.117039
0.123692	-0.017915	0.123246	-0.072074	0.123343	-0.100132	0.123570	-0.117559
0.124525	-0.017706	0.124078	-0.072775	0.124175	-0.101017	0.124402	-0.118098
0.125357	-0.016939	0.124910	-0.072613	0.125007	-0.101943	0.125234	-0.119210
0.126189	-0.017189	0.125742	-0.072381	0.125839	-0.101144	0.126066	-0.120373
0.127021	-0.017606	0.126574	-0.071727	0.126671	-0.102008	0.126898	-0.120643
0.127854	-0.017103	0.127406	-0.071147	0.127503	-0.102902	0.127730	-0.120604
0.128686	-0.017687	0.128238	-0.071409	0.128335	-0.103308	0.128562	-0.120849
0.129518	-0.017661	0.129070	-0.072219	0.129167	-0.104193	0.129394	-0.121257
0.130351	-0.017166	0.129902	-0.072808	0.129999	-0.105074	0.130226	-0.121768
0.131183	-0.016959	0.130734	-0.072634	0.130831	-0.106152	0.131058	-0.122381
0.132015	-0.017155	0.131566	-0.073435	0.131663	-0.105688	0.131890	-0.123268
0.132847	-0.018155	0.132398	-0.073175	0.132495	-0.106433	0.132722	-0.123692
0.133680	-0.018630	0.133230	-0.073888	0.133328	-0.107584	0.133554	-0.124457
0.134512	-0.017834	0.134062	-0.074940	0.134160	-0.108781	0.134386	-0.125278
0.135344	-0.017150	0.134894	-0.074974	0.134992	-0.110219	0.135218	-0.125821
0.136177	-0.016487	0.135726	-0.075913	0.135824	-0.111193	0.136050	-0.126508
0.137009	-0.016833	0.136558	-0.076406	0.136656	-0.111107	0.136882	-0.127231
0.137841	-0.016983	0.137390	-0.077255	0.137488	-0.112034	0.137714	-0.128726
0.138673	-0.017012	0.138222	-0.078278	0.138320	-0.113195	0.138546	-0.129178
0.139506	-0.016847	0.139054	-0.078711	0.139152	-0.114055	0.139378	-0.129772
0.140338	-0.016799	0.139886	-0.079848	0.139984	-0.115158	0.140210	-0.130760
0.141170	-0.016733	0.140718	-0.080969	0.140816	-0.115847	0.141042	-0.131684
0.142003	-0.016287	0.141550	-0.081533	0.141648	-0.117029	0.141874	-0.132062
0.142835	-0.015664	0.142382	-0.082760	0.142480	-0.118179	0.142706	-0.132997
0.143667	-0.015880	0.143214	-0.083536	0.143312	-0.118643	0.143538	-0.133400
0.144499	-0.015199	0.144046	-0.084369	0.144144	-0.119294	0.144370	-0.134234
0.145332	-0.014341	0.144879	-0.085605	0.144976	-0.119236	0.145202	-0.135607
0.146164	-0.014052	0.145711	-0.087207	0.145808	-0.120135	0.146034	-0.137615
0.146996	-0.013171	0.146543	-0.087973	0.146640	-0.120737	0.146866	-0.138793
0.147829	-0.012688	0.147375	-0.088585	0.147472	-0.120838	0.147698	-0.139958
0.148661	-0.012328	0.148207	-0.089094	0.148304	-0.121554	0.148530	-0.140845
0.149493	-0.011195	0.149039	-0.090023	0.149136	-0.122816	0.149362	-0.141162
0.150325	-0.010663	0.149871	-0.091427	0.149968	-0.122644	0.150194	-0.142035
0.151158	-0.011035	0.150703	-0.092379	0.150800	-0.122617	0.151026	-0.142116
0.151990	-0.010412	0.151535	-0.091682	0.151632	-0.122501	0.151858	-0.142903
0.152822	-0.010162	0.152367	-0.091875	0.152464	-0.123126	0.152690	-0.143013
0.153655	-0.010213	0.153199	-0.091908	0.153296	-0.123274	0.153522	-0.144457
0.154487	-0.010310	0.154031	-0.091848	0.154128	-0.123389	0.154354	-0.145737
0.155319	-0.010008	0.154863	-0.092257	0.154960	-0.124388	0.155186	-0.147517
0.156151	-0.009888	0.155695	-0.092527	0.155792	-0.124739	0.156018	-0.148335
0.156984	-0.010273	0.156527	-0.092088	0.156624	-0.124745	0.156850	-0.148517
0.157816	-0.010532	0.157359	-0.091863	0.157457	-0.125292	0.157682	-0.149441
0.158648	-0.011062	0.158191	-0.092309	0.158289	-0.125438	0.158514	-0.149385
0.159481	-0.011405	0.159023	-0.092975	0.159121	-0.125572	0.159346	-0.150414
0.160313	-0.011335	0.159855	-0.092461	0.159953	-0.125270	0.160178	-0.150654
0.161145	-0.011398	0.160687	-0.092947	0.160785	-0.126283	0.161010	-0.151494
0.161978	-0.011195	0.161519	-0.093879	0.161617	-0.126860	0.161842	-0.152485
0.162810	-0.010858	0.162351	-0.094168	0.162449	-0.127923	0.162674	-0.152627
0.163642	-0.010734	0.163183	-0.093390	0.163281	-0.128048	0.163506	-0.152390
0.164474	-0.010515	0.164015	-0.092620	0.164113	-0.128537	0.164338	-0.152679
0.165307	-0.010179	0.164847	-0.093299	0.164945	-0.129242	0.165170	-0.152790
0.166139	-0.010250	0.165679	-0.093251	0.165777	-0.129449	0.166002	-0.153407
0.166971	-0.010183	0.166511	-0.093800	0.166609	-0.129796	0.166834	-0.153775
0.167804	-0.009872	0.167343	-0.093262	0.167441	-0.131143	0.167666	-0.153626
0.168636	-0.010203	0.168175	-0.093999	0.168273	-0.132154	0.168498	-0.153294
0.169468	-0.010217	0.169007	-0.094069	0.169105	-0.133001	0.169330	-0.153949
0.170300	-0.010160	0.169839	-0.094560	0.169937	-0.134199	0.170162	-0.154359
0.171133	-0.010850	0.170671	-0.094541	0.170769	-0.134992	0.170994	-0.154376
0.171965	-0.011403	0.171503	-0.094319	0.171601	-0.135469	0.171826	-0.154427
0.172797	-0.011705	0.172336	-0.095279	0.172433	-0.135743	0.172658	-0.154575
0.173630	-0.011785	0.173168	-0.095221	0.173265	-0.136236	0.173490	-0.154598
0.174462	-0.012103	0.174000	-0.096161	0.174097	-0.137183	0.174322	-0.154763
0.175294	-0.011613	0.174832	-0.095857	0.174929	-0.138105	0.175154	-0.153915
0.176126	-0.011567	0.175664	-0.095473	0.175761	-0.138382	0.175986	-0.153592
0.176959	-0.011276	0.176496	-0.094938	0.176593	-0.137936	0.176818	-0.153677
0.177791	-0.011579	0.177328	-0.094983	0.177425	-0.138779	0.177650	-0.153700
0.178623	-0.011983	0.178160	-0.094471	0.178257	-0.139695	0.178482	-0.153344
0.179456	-0.011463	0.178992	-0.095035	0.179089	-0.140000	0.179314	-0.153044
0.180288	-0.011285	0.179824	-0.094970	0.179921	-0.140255	0.180146	-0.152701
0.181120	-0.011035	0.180656	-0.095000	0.180753	-0.141461	0.180978	-0.152351
0.181952	-0.010716	0.181488	-0.094795	0.181585	-0.142447	0.181810	-0.151754
0.182785	-0.010338	0.182320	-0.094391	0.182418	-0.142796	0.182642	-0.151500
0.183617	-0.010834	0.183152	-0.094129	0.183250	-0.143471	0.183474	-0.151092
0.184449	-0.010995	0.183984	-0.093052	0.184082	-0.143979	0.184306	-0.151079
0.185282	-0.011251	0.184816	-0.092262	0.184914	-0.144824	0.185138	-0.151568
0.186114	-0.012372	0.185648	-0.092343	0.185746	-0.144534	0.185970	-0.151883
0.186946	-0.013322	0.186480	-0.092513	0.186578	-0.144947	0.186802	-0.151224
0.187778	-0.013443	0.187312	-0.093042	0.187410	-0.145961	0.187634	-0.149709
0.188611	-0.014290	0.188144	-0.093974	0.188242	-0.146418	0.188466	-0.148621
0.189443	-0.015781	0.188976	-0.093503	0.189074	-0.146643	0.189298	-0.148912
0.190275	-0.016007	0.189808	-0.092201	0.189906	-0.146613	0.190130	-0.149858
0.191108	-0.015952	0.190640	-0.091457	0.190738	-0.146893	0.190962	-0.149991
0.191940	-0.016157	0.191472	-0.090414	0.191570	-0.147661	0.191794	-0.149273
0.192772	-0.016262	0.192304	-0.090416	0.192402	-0.148047	0.192626	-0.149891
0.193604	-0.016630	0.193136	-0.090673	0.193234	-0.148477	0.193458	-0.149020
0.194437	-0.016369	0.193968	-0.090015	0.194066	-0.148658	0.194290	-0.149171
0.195269	-0.016474	0.194800	-0.090977	0.194898	-0.149232	0.195122	-0.149124
0.196101	-0.016596	0.195632	-0.091374	0.195730	-0.149575	0.195954	-0.149066
0.196934	-0.016936	0.196464	-0.091132	0.196562	-0.150243	0.196786	-0.148553
0.197766	-0.016869	0.197296	-0.090689	0.197394	-0.151415	0.197618	-0.148161
0.198598	-0.016637	0.198128	-0.090561	0.198226	-0.152113	0.198450	-0.149405
0.199430	-0.016093	0.198960	-0.091341	0.199058	-0.151867	0.199282	-0.149630
0.200263	-0.015375	0.199793	-0.091683	0.199890	-0.151913	0.200114	-0.150427
0.201095	-0.014291	0.200625	-0.090954	0.200722	-0.151907	0.200946	-0.149882
0.201927	-0.013741	0.201457	-0.090788	0.201554	-0.152123	0.201778	-0.149909
0.202760	-0.012941	0.202289	-0.089880	0.202386	-0.151515	0.202610	-0.148553
0.203592	-0.012296	0.203121	-0.089599	0.203218	-0.151339	0.203442	-0.148742
0.204424	-0.012650	0.203953	-0.089687	0.204050	-0.150993	0.204274	-0.148576
0.205257	-0.012938	0.204785	-0.089765	0.204882	-0.151440	0.205106	-0.149440
0.206089	-0.012755	0.205617	-0.089836	0.205714	-0.151459	0.205938	-0.150252
0.206921	-0.012468	0.206449	-0.089408	0.206546	-0.151363	0.206770	-0.150820
0.207753	-0.012341	0.207281	-0.089194	0.207379	-0.151515	0.207602	-0.151450
0.208586	-0.012327	0.208113	-0.088732	0.208211	-0.151800	0.208434	-0.151181
0.209418	-0.013350	0.208945	-0.088701	0.209043	-0.151807	0.209266	-0.150758
0.210250	-0.013058	0.209777	-0.088637	0.209875	-0.151528	0.210098	-0.151224
0.211083	-0.012615	0.210609	-0.089178	0.210707	-0.151291	0.210930	-0.150521
0.211915	-0.012638	0.211441	-0.088944	0.211539	-0.151096	0.211762	-0.150298
0.212747	-0.012309	0.212273	-0.088385	0.212371	-0.151157	0.212594	-0.150868
0.213579	-0.011820	0.213105	-0.088306	0.213203	-0.151112	0.213426	-0.151129
0.214412	-0.010796	0.213937	-0.087379	0.214035	-0.150963	0.214258	-0.151181
0.215244	-0.010707	0.214769	-0.087414	0.214867	-0.151395	0.215090	-0.152332
0.216076	-0.009780	0.215601	-0.087222	0.215699	-0.152553	0.215922	-0.154103
0.216909	-0.009412	0.216433	-0.086866	0.216531	-0.152690	0.216754	-0.155793
0.217741	-0.009626	0.217265	-0.086249	0.217363	-0.153260	0.217586	-0.157044
0.218573	-0.009604	0.218097	-0.087047	0.218195	-0.153611	0.218418	-0.158604
0.219405	-0.009188	0.218929	-0.087233	0.219027	-0.153558	0.219250	-0.159261
0.220238	-0.008931	0.219761	-0.087456	0.219859	-0.154415	0.220082	-0.160278
0.221070	-0.008730	0.220593	-0.087698	0.220691	-0.155441	0.220914	-0.160197
0.221902	-0.008208	0.221425	-0.088145	0.221523	-0.155255	0.221746	-0.161369
0.222735	-0.007993	0.222257	-0.088202	0.222355	-0.154738	0.222578	-0.161506
0.223567	-0.008270	0.223089	-0.088053	0.223187	-0.154403	0.223410	-0.162094
0.224399	-0.008191	0.223921	-0.088311	0.224019	-0.154484	0.224242	-0.162547
0.225231	-0.007294	0.224753	-0.088180	0.224851	-0.154433	0.225074	-0.163675
0.226064	-0.007334	0.225585	-0.088946	0.225683	-0.154521	0.225906	-0.164587
0.226896	-0.006804	0.226417	-0.089327	0.226515	-0.155030	0.226738	-0.165401
0.227728	-0.006135	0.227250	-0.089264	0.227347	-0.156250	0.227570	-0.165927
0.228561	-0.004271	0.228082	-0.089303	0.228179	-0.157052	0.228402	-0.167247
0.229393	-0.004339	0.228914	-0.089275	0.229011	-0.156900	0.229234	-0.169493
0.230225	-0.004123	0.229746	-0.089059	0.229843	-0.156576	0.230066	-0.171449
0.231057	-0.002929	0.230578	-0.089396	0.230676	-0.156459	0.230898	-0.171637
0.231890	-0.002530	0.231410	-0.090337	0.231508	-0.156635	0.231730	-0.171839
0.232722	-0.002770	0.232242	-0.090588	0.232340	-0.156840	0.232562	-0.172617
0.233554	-0.003206	0.233074	-0.091607	0.233172	-0.155800	0.233394	-0.173256
0.234387	-0.002827	0.233906	-0.092298	0.234004	-0.150400	0.234226	-0.174098
0.235219	-0.003392	0.234738	-0.093651	0.234836	-0.142873	0.235058	-0.175646
0.236051	-0.003005	0.235570	-0.093937	0.235668	-0.138007	0.235890	-0.176181
0.236883	-0.001979	0.236402	-0.093679	0.236500	-0.136143	0.236722	-0.177022
0.237716	-0.001459	0.237234	-0.092696	0.237332	-0.135694	0.237554	-0.177715
0.238548	-0.000918	0.238066	-0.092606	0.238164	-0.135291	0.238386	-0.177698
0.239380	-0.001303	0.238898	-0.093088	0.238996	-0.135091	0.239218	-0.178400
0.240213	-0.001600	0.239730	-0.094291	0.239828	-0.135069	0.240050	-0.177673
0.241045	-0.001299	0.240562	-0.093968	0.240660	-0.134952	0.240882	-0.177550
0.241877	-0.001433	0.241394	-0.094163	0.241492	-0.135103	0.241714	-0.176372
0.242709	-0.001544	0.242226	-0.094391	0.242324	-0.135785	0.242546	-0.175876
0.243542	-0.001868	0.243058	-0.094472	0.243156	-0.135991	0.243378	-0.175812
0.244374	-0.002584	0.243890	-0.095501	0.243988	-0.136110	0.244210	-0.177678
0.245206	-0.003283	0.244722	-0.095503	0.244820	-0.136444	0.245042	-0.177657
0.246039	-0.003046	0.245554	-0.096157	0.245652	-0.136765	0.245874	-0.177516
0.246871	-0.002566	0.246386	-0.096992	0.246484	-0.136867	0.246706	-0.177599
0.247703	-0.002574	0.247218	-0.097210	0.247316	-0.137272	0.247538	-0.176776
0.248536	-0.003016	0.248050	-0.097734	0.248148	-0.137607	0.248370	-0.177301
0.249368	-0.002333	0.248882	-0.098643	0.248980	-0.137562	0.249202	-0.177097
0.250200	-0.002304	0.249714	-0.098916	0.249812	-0.137081	0.250034	-0.177363
0.251032	-0.000660	0.250546	-0.099438	0.250644	-0.136935	0.250866	-0.178277
0.251865	0.000189	0.251378	-0.099192	0.251476	-0.138007	0.251698	-0.178603
0.252697	-0.000057	0.252210	-0.098417	0.252308	-0.139031	0.252530	-0.179537
0.253529	0.000240	0.253042	-0.098765	0.253140	-0.139156	0.253362	-0.179679
0.254362	0.000988	0.253874	-0.099024	0.253972	-0.139404	0.254194	-0.179385
0.255194	0.001078	0.254707	-0.098833	0.254804	-0.139808	0.255026	-0.179627
0.256026	0.000790	0.255539	-0.099022	0.255637	-0.140429	0.255858	-0.179559
0.256858	0.000814	0.256371	-0.098316	0.256469	-0.141064	0.256690	-0.178559
0.257691	0.001035	0.257203	-0.098218	0.257301	-0.140558	0.257522	-0.177236
0.258523	0.000834	0.258035	-0.099595	0.258133	-0.140875	0.258354	-0.176770
0.259355	0.001099	0.258867	-0.100599	0.258965	-0.141533	0.259186	-0.176027
0.260188	0.000830	0.259699	-0.100803	0.259797	-0.142542	0.260018	-0.174762
0.261020	0.000858	0.260531	-0.100903	0.260629	-0.142417	0.260850	-0.175319
0.261852	0.001123	0.261363	-0.101287	0.261461	-0.142382	0.261682	-0.174628
0.262684	0.000801	0.262195	-0.102007	0.262293	-0.142144	0.262514	-0.176100
0.263517	0.001112	0.263027	-0.101834	0.263125	-0.142294	0.263346	-0.176502
0.264349	0.001808	0.263859	-0.101769	0.263957	-0.143002	0.264178	-0.177672
0.265181	0.002117	0.264691	-0.102002	0.264789	-0.144279	0.265010	-0.177884
0.266014	0.002055	0.265523	-0.101747	0.265621	-0.144887	0.265842	-0.179047
0.266846	0.001616	0.266355	-0.102285	0.266453	-0.144983	0.266674	-0.178392
0.267678	0.001516	0.267187	-0.102477	0.267285	-0.145297	0.267506	-0.178218
0.268510	0.001246	0.268019	-0.102579	0.268117	-0.145304	0.268337	-0.178566
0.269343	0.000757	0.268851	-0.102613	0.268949	-0.145266	0.269170	-0.178771
0.270175	0.000382	0.269683	-0.102235	0.269781	-0.146053	0.270001	-0.179683
0.271007	0.001359	0.270515	-0.102049	0.270613	-0.146822	0.270833	-0.179691
0.271840	0.001847	0.271347	-0.101666	0.271445	-0.147590	0.271666	-0.179598
0.272672	0.002041	0.272179	-0.101534	0.272277	-0.148586	0.272497	-0.179792
0.273504	0.002774	0.273011	-0.101376	0.273109	-0.149462	0.273329	-0.179676
0.274336	0.003616	0.273843	-0.101743	0.273941	-0.149391	0.274161	-0.179338
0.275169	0.004371	0.274675	-0.101260	0.274773	-0.150650	0.274993	-0.179908
0.276001	0.005240	0.275507	-0.101101	0.275605	-0.157113	0.275825	-0.180080
0.276833	0.005826	0.276339	-0.100867	0.276437	-0.166231	0.276657	-0.180007
0.277666	0.004866	0.277171	-0.100463	0.277269	-0.173343	0.277489	-0.180896
0.278498	0.003872	0.278003	-0.100352	0.278101	-0.176673	0.278321	-0.180213
0.279330	0.003457	0.278835	-0.101160	0.278933	-0.177685	0.279153	-0.179686
0.280163	0.002995	0.279667	-0.101098	0.279766	-0.178250	0.279985	-0.181078
0.280995	0.003624	0.280499	-0.100681	0.280598	-0.178803	0.280817	-0.180884
0.281827	0.004669	0.281331	-0.099999	0.281430	-0.179693	0.281649	-0.182601
0.282659	0.004435	0.282163	-0.099820	0.282262	-0.180859	0.282481	-0.183326
0.283492	0.005147	0.282996	-0.100336	0.283094	-0.182057	0.283313	-0.184428
0.284324	0.005103	0.283828	-0.101152	0.283926	-0.182202	0.284145	-0.185280
0.285156	0.006151	0.284660	-0.101916	0.284758	-0.182210	0.284977	-0.186702
0.285989	0.006171	0.285492	-0.101799	0.285590	-0.182845	0.285809	-0.186090
0.286821	0.006272	0.286324	-0.101965	0.286422	-0.183459	0.286641	-0.186054
0.287653	0.006546	0.287156	-0.101941	0.287254	-0.184208	0.287473	-0.186705
0.288485	0.005804	0.287988	-0.101711	0.288086	-0.184932	0.288305	-0.187664
0.289318	0.005478	0.288820	-0.101581	0.288918	-0.185587	0.289137	-0.187709
0.290150	0.005855	0.289652	-0.101722	0.289750	-0.186273	0.289969	-0.188298
0.290982	0.005667	0.290484	-0.101703	0.290582	-0.187571	0.290801	-0.188461
0.291815	0.005644	0.291316	-0.101684	0.291414	-0.189299	0.291633	-0.189156
0.292647	0.003574	0.292148	-0.101997	0.292246	-0.190123	0.292465	-0.189610
0.293479	0.003048	0.292980	-0.103618	0.293078	-0.189692	0.293297	-0.189573
0.294311	0.003698	0.293812	-0.104646	0.293910	-0.189125	0.294129	-0.190053
0.295144	0.003673	0.294644	-0.104629	0.294742	-0.189466	0.294961	-0.191352
0.295976	0.003645	0.295476	-0.105164	0.295574	-0.189716	0.295793	-0.193055
0.296808	0.005016	0.296308	-0.105576	0.296406	-0.190350	0.296625	-0.193603
0.297641	0.004472	0.297140	-0.106494	0.297238	-0.190930	0.297457	-0.194629
0.298473	0.004327	0.297972	-0.108300	0.298070	-0.191020	0.298289	-0.195602
0.299305	0.004123	0.298804	-0.109272	0.298902	-0.191091	0.299121	-0.195926
0.300137	0.003520	0.299636	-0.108949	0.299734	-0.191207	0.299953	-0.196608
0.300970	0.003018	0.300468	-0.109092	0.300566	-0.190836	0.300785	-0.197277
0.301802	0.003610	0.301300	-0.109114	0.301398	-0.190677	0.301617	-0.197644
0.302634	0.003180	0.302132	-0.109328	0.302230	-0.191211	0.302449	-0.198037
0.303466	0.002241	0.302964	-0.109013	0.303062	-0.191558	0.303281	-0.198892
0.304299	0.002309	0.303796	-0.108364	0.303894	-0.192083	0.304113	-0.199159
0.305131	0.001916	0.304628	-0.108215	0.304727	-0.192829	0.304945	-0.198800
0.305963	0.001470	0.305460	-0.108574	0.305559	-0.192900	0.305777	-0.199319
0.306796	0.000682	0.306292	-0.109402	0.306391	-0.189791	0.306609	-0.199013
0.307628	0.000343	0.307124	-0.110362	0.307223	-0.181664	0.307441	-0.195856
0.308460	-0.000019	0.307956	-0.110257	0.308055	-0.175471	0.308273	-0.192468
0.309292	0.000216	0.308788	-0.110057	0.308887	-0.174300	0.309105	-0.190901
0.310125	0.000190	0.309620	-0.110231	0.309719	-0.174868	0.309937	-0.190969
0.310957	0.000702	0.310453	-0.110998	0.310551	-0.175450	0.310769	-0.190844
0.311789	0.000503	0.311285	-0.111976	0.311383	-0.175838	0.311601	-0.190404
0.312622	-0.000421	0.312117	-0.112016	0.312215	-0.176242	0.312433	-0.190465
0.313454	-0.001704	0.312949	-0.112276	0.313047	-0.176135	0.313265	-0.190575
0.314286	-0.002247	0.313781	-0.113147	0.313879	-0.176254	0.314097	-0.191216
0.315119	-0.002987	0.314613	-0.114194	0.314711	-0.176913	0.314929	-0.191733
0.315951	-0.003757	0.315445	-0.115045	0.315543	-0.177676	0.315761	-0.192633
0.316783	-0.004369	0.316277	-0.115924	0.316375	-0.178186	0.316593	-0.193569
0.317615	-0.005290	0.317109	-0.116548	0.317207	-0.178477	0.317425	-0.194543
0.318448	-0.005449	0.317941	-0.116759	0.318039	-0.178633	0.318257	-0.194308
0.319280	-0.004324	0.318773	-0.117826	0.318871	-0.178172	0.319089	-0.194042
0.320112	-0.003322	0.319605	-0.119472	0.319703	-0.178011	0.319921	-0.194062
0.320945	-0.002874	0.320437	-0.120217	0.320535	-0.178509	0.320753	-0.194299
0.321777	-0.004347	0.321269	-0.121048	0.321367	-0.179250	0.321585	-0.193916
0.322609	-0.005977	0.322101	-0.122355	0.322199	-0.179645	0.322417	-0.194063
0.323441	-0.007227	0.322933	-0.122982	0.323031	-0.179603	0.323249	-0.194639
0.324274	-0.008012	0.323765	-0.122933	0.323863	-0.179958	0.324081	-0.195060
0.325106	-0.008603	0.324597	-0.122679	0.324695	-0.180100	0.324913	-0.196260
0.325938	-0.008658	0.325429	-0.122952	0.325527	-0.180515	0.325745	-0.196786
0.326771	-0.009464	0.326261	-0.123312	0.326359	-0.180852	0.326577	-0.196331
0.327603	-0.008941	0.327093	-0.123574	0.327191	-0.180908	0.327409	-0.197410
0.328435	-0.009731	0.327925	-0.124011	0.328023	-0.181670	0.328241	-0.198039
0.329267	-0.010424	0.328757	-0.124593	0.328855	-0.182048	0.329073	-0.198590
0.330100	-0.009539	0.329589	-0.125193	0.329688	-0.182460	0.329905	-0.198985
0.330932	-0.009451	0.330421	-0.125555	0.330520	-0.183114	0.330737	-0.200238
0.331764	-0.009830	0.331253	-0.126130	0.331352	-0.183016	0.331569	-0.200363
0.332597	-0.010995	0.332085	-0.126098	0.332184	-0.183035	0.332401	-0.200646
0.333429	-0.011279	0.332917	-0.126412	0.333016	-0.183180	0.333233	-0.200325
0.334261	-0.010320	0.333749	-0.126806	0.333848	-0.183568	0.334065	-0.200306
0.335093	-0.010362	0.334581	-0.126560	0.334680	-0.184440	0.334897	-0.201456
0.335926	-0.010733	0.335413	-0.126122	0.335512	-0.186024	0.335729	-0.201098
0.336758	-0.011063	0.336245	-0.125616	0.336344	-0.187058	0.336561	-0.200432
0.337590	-0.012150	0.337078	-0.125479	0.337176	-0.187513	0.337393	-0.199607
0.338423	-0.013578	0.337910	-0.126050	0.338008	-0.187819	0.338225	-0.199121
0.339255	-0.014011	0.338742	-0.126084	0.338840	-0.187922	0.339057	-0.198531
0.340087	-0.012994	0.339574	-0.125329	0.339672	-0.188422	0.339889	-0.199132
0.340920	-0.012806	0.340406	-0.124928	0.340504	-0.188642	0.340721	-0.199518
0.341752	-0.011630	0.341238	-0.124981	0.341336	-0.188895	0.341553	-0.199460
0.342584	-0.012119	0.342070	-0.124553	0.342168	-0.189023	0.342385	-0.199204
0.343416	-0.012786	0.342902	-0.124206	0.343000	-0.189009	0.343217	-0.200272
0.344249	-0.012542	0.343734	-0.124239	0.343832	-0.189025	0.344049	-0.199878
0.345081	-0.012107	0.344566	-0.124729	0.344664	-0.189202	0.344881	-0.200309
0.345913	-0.012435	0.345398	-0.125623	0.345496	-0.189302	0.345713	-0.200919
0.346746	-0.012512	0.346230	-0.126420	0.346328	-0.189761	0.346545	-0.201187
0.347578	-0.012812	0.347062	-0.127183	0.347160	-0.190077	0.347377	-0.200570
0.348410	-0.012453	0.347894	-0.127256	0.347992	-0.192279	0.348209	-0.200561
0.349242	-0.012194	0.348726	-0.126543	0.348824	-0.200373	0.349041	-0.203468
0.350075	-0.011428	0.349558	-0.126660	0.349656	-0.208694	0.349873	-0.207365
0.350907	-0.011727	0.350390	-0.126680	0.350488	-0.211170	0.350705	-0.209158
0.351739	-0.012518	0.351222	-0.126537	0.351320	-0.211243	0.351537	-0.209763
0.352572	-0.012995	0.352054	-0.126105	0.352152	-0.211208	0.352369	-0.210742
0.353404	-0.013617	0.352886	-0.125971	0.352984	-0.211199	0.353201	-0.211105
0.354236	-0.013733	0.353718	-0.126455	0.353817	-0.211047	0.354033	-0.211005
0.355068	-0.013895	0.354550	-0.126508	0.354649	-0.211512	0.354865	-0.212023
0.355901	-0.013733	0.355382	-0.125861	0.355481	-0.212488	0.355697	-0.212359
0.356733	-0.013688	0.356214	-0.125342	0.356313	-0.212927	0.356529	-0.212607
0.357565	-0.014708	0.357046	-0.125416	0.357145	-0.213523	0.357361	-0.212779
0.358398	-0.014023	0.357878	-0.125898	0.357977	-0.213944	0.358193	-0.212899
0.359230	-0.013652	0.358710	-0.126209	0.358809	-0.213742	0.359025	-0.212573
0.360062	-0.014662	0.359542	-0.126619	0.359641	-0.213973	0.359857	-0.212553
0.360894	-0.015191	0.360374	-0.127483	0.360473	-0.214373	0.360689	-0.212679
0.361727	-0.015816	0.361206	-0.127604	0.361305	-0.214920	0.361521	-0.213738
0.362559	-0.015890	0.362038	-0.127856	0.362137	-0.215433	0.362353	-0.214579
0.363391	-0.014364	0.362870	-0.129255	0.362969	-0.216010	0.363185	-0.215161
0.364224	-0.013528	0.363702	-0.130048	0.363801	-0.216578	0.364017	-0.215466
0.365056	-0.012330	0.364535	-0.130104	0.364633	-0.217220	0.364849	-0.214861
0.365888	-0.011914	0.365367	-0.130327	0.365465	-0.217605	0.365681	-0.214964
0.366720	-0.011037	0.366199	-0.130284	0.366297	-0.217947	0.366513	-0.215668
0.367553	-0.011083	0.367031	-0.130605	0.367129	-0.218208	0.367345	-0.216022
0.368385	-0.011546	0.367863	-0.131385	0.367961	-0.218809	0.368177	-0.215643
0.369217	-0.012101	0.368695	-0.131442	0.368793	-0.219248	0.369009	-0.215940
0.370050	-0.012046	0.369527	-0.131636	0.369625	-0.219033	0.369841	-0.216610
0.370882	-0.011208	0.370359	-0.131680	0.370457	-0.219326	0.370673	-0.217481
0.371714	-0.011060	0.371191	-0.131889	0.371289	-0.219344	0.371505	-0.217379
0.372546	-0.010335	0.372023	-0.133215	0.372121	-0.219459	0.372337	-0.217505
0.373379	-0.009789	0.372855	-0.133447	0.372953	-0.219936	0.373169	-0.218136
0.374211	-0.008007	0.373687	-0.133705	0.373785	-0.220199	0.374001	-0.219225
0.375043	-0.007756	0.374519	-0.133898	0.374617	-0.219688	0.374833	-0.220712
0.375876	-0.007890	0.375351	-0.133596	0.375449	-0.219794	0.375665	-0.221383
0.376708	-0.008486	0.376183	-0.133660	0.376281	-0.220129	0.376497	-0.220685
0.377540	-0.009737	0.377015	-0.133825	0.377114	-0.219589	0.377329	-0.221278
0.378372	-0.009710	0.377847	-0.134556	0.377945	-0.219227	0.378161	-0.222112
0.379205	-0.009361	0.378679	-0.135776	0.378778	-0.219026	0.378993	-0.223004
0.380037	-0.009192	0.379511	-0.136408	0.379610	-0.219097	0.379825	-0.224182
0.380869	-0.008643	0.380343	-0.136332	0.380442	-0.220121	0.380657	-0.225525
0.381702	-0.008950	0.381175	-0.136763	0.381274	-0.220940	0.381489	-0.226057
0.382534	-0.009074	0.382007	-0.136946	0.382106	-0.221426	0.382321	-0.227091
0.383366	-0.009513	0.382839	-0.136614	0.382938	-0.221932	0.383153	-0.228160
0.384198	-0.008870	0.383671	-0.137015	0.383770	-0.222509	0.383985	-0.229207
0.385031	-0.008926	0.384503	-0.138123	0.384602	-0.223158	0.384817	-0.229861
0.385863	-0.009876	0.385335	-0.138504	0.385434	-0.223202	0.385649	-0.230649
0.386695	-0.009397	0.386167	-0.138354	0.386266	-0.223906	0.386481	-0.230689
0.387528	-0.008473	0.386999	-0.137790	0.387098	-0.224415	0.387313	-0.230258
0.388360	-0.008147	0.387831	-0.137636	0.387930	-0.224763	0.388145	-0.231225
0.389192	-0.007488	0.388663	-0.137520	0.388762	-0.224933	0.388977	-0.232335
0.390024	-0.007522	0.389495	-0.137496	0.389594	-0.226207	0.389809	-0.234912
0.390857	-0.007064	0.390327	-0.138327	0.390426	-0.226578	0.390641	-0.235257
0.391689	-0.008275	0.391159	-0.139173	0.391258	-0.226779	0.391473	-0.236390
0.392521	-0.009093	0.391992	-0.139775	0.392090	-0.227434	0.392305	-0.237925
0.393354	-0.008674	0.392824	-0.141033	0.392922	-0.228011	0.393137	-0.238074
0.394186	-0.008050	0.393656	-0.141693	0.393754	-0.228764	0.393969	-0.238091
0.395018	-0.007168	0.394488	-0.142103	0.394586	-0.229034	0.394801	-0.239397
0.395850	-0.006345	0.395320	-0.142657	0.395418	-0.229549	0.395633	-0.240780
0.396683	-0.004832	0.396152	-0.143357	0.396250	-0.229933	0.396465	-0.241266
0.397515	-0.004296	0.396984	-0.143559	0.397082	-0.230039	0.397297	-0.241674
0.398347	-0.003985	0.397816	-0.143517	0.397914	-0.229335	0.398129	-0.242054
0.399180	-0.003480	0.398648	-0.143725	0.398746	-0.229183	0.398961	-0.242385
0.400012	-0.004187	0.399480	-0.143517	0.399578	-0.229604	0.399793	-0.243177
0.400844	-0.004301	0.400312	-0.142898	0.400410	-0.229958	0.400625	-0.244267
0.401677	-0.003372	0.401144	-0.142050	0.401242	-0.230443	0.401457	-0.245328
0.402509	-0.003443	0.401976	-0.141625	0.402075	-0.230444	0.402289	-0.245768
0.403341	-0.003819	0.402808	-0.141506	0.402906	-0.230550	0.403121	-0.245885
0.404173	-0.004109	0.403640	-0.141189	0.403739	-0.230706	0.403953	-0.245590
0.405006	-0.003875	0.404472	-0.140824	0.404571	-0.230594	0.404785	-0.245305
0.405838	-0.004326	0.405304	-0.140625	0.405403	-0.230435	0.405617	-0.245847
0.406670	-0.004906	0.406136	-0.140595	0.406235	-0.230784	0.406449	-0.246953
0.407503	-0.005022	0.406968	-0.141199	0.407067	-0.231446	0.407281	-0.247747
0.408335	-0.006043	0.407800	-0.142020	0.407899	-0.231633	0.408113	-0.248510
0.409167	-0.006728	0.408632	-0.141454	0.408731	-0.232158	0.408945	-0.249569
0.409999	-0.006685	0.409464	-0.140677	0.409563	-0.232970	0.409777	-0.250688
0.410832	-0.006965	0.410296	-0.140987	0.410395	-0.233039	0.410609	-0.250902
0.411664	-0.007126	0.411128	-0.141399	0.411227	-0.233098	0.411441	-0.250374
0.412496	-0.007578	0.411960	-0.141122	0.412059	-0.232732	0.412273	-0.250095
0.413329	-0.008193	0.412792	-0.140905	0.412891	-0.232401	0.413105	-0.250192
0.414161	-0.008470	0.413624	-0.139756	0.413723	-0.232517	0.413937	-0.249613
0.414993	-0.008448	0.414456	-0.139486	0.414555	-0.232582	0.414769	-0.249585
0.415825	-0.009776	0.415288	-0.139464	0.415387	-0.232427	0.415601	-0.249466
0.416658	-0.010050	0.416120	-0.140043	0.416219	-0.233082	0.416432	-0.248839
0.417490	-0.009969	0.416952	-0.140694	0.417051	-0.233713	0.417265	-0.248934
0.418322	-0.009230	0.417784	-0.141085	0.417883	-0.233287	0.418097	-0.249723
0.419155	-0.008572	0.418616	-0.142036	0.418715	-0.233266	0.418929	-0.250354
0.419987	-0.007998	0.419449	-0.142267	0.419547	-0.233971	0.419761	-0.250602
0.420819	-0.007885	0.420281	-0.141846	0.420379	-0.234712	0.420593	-0.250997
0.421651	-0.008574	0.421113	-0.141853	0.421211	-0.234707	0.421425	-0.251750
0.422484	-0.008257	0.421945	-0.141867	0.422043	-0.234398	0.422256	-0.251840
0.423316	-0.008160	0.422777	-0.142837	0.422875	-0.234420	0.423089	-0.251767
0.424148	-0.008828	0.423609	-0.143727	0.423707	-0.234649	0.423921	-0.251298
0.424981	-0.009356	0.424441	-0.144697	0.424539	-0.234919	0.424752	-0.251352
0.425813	-0.009678	0.425273	-0.145962	0.425371	-0.234970	0.425585	-0.251625
0.426645	-0.009397	0.426105	-0.146504	0.426203	-0.235479	0.426417	-0.251928
0.427478	-0.008412	0.426937	-0.147012	0.427036	-0.236479	0.427248	-0.252014
0.428310	-0.009146	0.427769	-0.147869	0.427868	-0.236632	0.428080	-0.252292
0.429142	-0.010899	0.428601	-0.148845	0.428700	-0.236605	0.428913	-0.252879
0.429974	-0.011185	0.429433	-0.149513	0.429532	-0.237061	0.429744	-0.253327
0.430807	-0.011683	0.430265	-0.150282	0.430364	-0.236862	0.430576	-0.253505
0.431639	-0.011459	0.431097	-0.150747	0.431196	-0.236666	0.431408	-0.252823
0.432471	-0.011671	0.431929	-0.151174	0.432028	-0.236659	0.432240	-0.253269
0.433304	-0.010819	0.432761	-0.152088	0.432860	-0.236152	0.433072	-0.253125
0.434136	-0.010640	0.433593	-0.152841	0.433692	-0.236625	0.433904	-0.252683
0.434968	-0.010663	0.434425	-0.151881	0.434524	-0.236536	0.434736	-0.252841
0.435800	-0.010993	0.435257	-0.151457	0.435356	-0.236467	0.435568	-0.252633
0.436633	-0.011468	0.436089	-0.152230	0.436188	-0.236752	0.436400	-0.251486
0.437465	-0.012214	0.436921	-0.152710	0.437020	-0.236541	0.437232	-0.250846
0.438297	-0.012497	0.437753	-0.153078	0.437852	-0.237249	0.438064	-0.249921
0.439130	-0.012486	0.438585	-0.153518	0.438684	-0.237386	0.438896	-0.250300
0.439962	-0.013051	0.439417	-0.154713	0.439516	-0.237733	0.439728	-0.249919
0.440794	-0.013106	0.440249	-0.154738	0.440348	-0.238208	0.440560	-0.250131
0.441626	-0.012593	0.441081	-0.154189	0.441180	-0.237993	0.441392	-0.249962
0.442459	-0.012120	0.441913	-0.154592	0.442012	-0.237986	0.442224	-0.249913
0.443291	-0.011899	0.442745	-0.155726	0.442844	-0.237600	0.443056	-0.249749
0.444123	-0.011595	0.443577	-0.156216	0.443676	-0.237350	0.443888	-0.250192
0.444956	-0.011004	0.444409	-0.156150	0.444508	-0.238024	0.444720	-0.250290
0.445788	-0.010892	0.445241	-0.156546	0.445340	-0.239144	0.445552	-0.251097
0.446620	-0.011108	0.446073	-0.156673	0.446172	-0.240433	0.446384	-0.251878
0.447452	-0.010752	0.446906	-0.157482	0.447004	-0.240775	0.447216	-0.252934
0.448285	-0.009348	0.447738	-0.159089	0.447836	-0.240873	0.448048	-0.253550
0.449117	-0.008969	0.448570	-0.159577	0.448668	-0.240569	0.448880	-0.253058
0.449949	-0.008548	0.449402	-0.159345	0.449500	-0.241734	0.449712	-0.251915
0.450782	-0.008486	0.450234	-0.160164	0.450332	-0.242062	0.450544	-0.251536
0.451614	-0.008296	0.451066	-0.161066	0.451164	-0.242333	0.451376	-0.252186
0.452446	-0.008114	0.451898	-0.161746	0.451997	-0.242883	0.452208	-0.252835
0.453278	-0.008172	0.452730	-0.162314	0.452829	-0.243956	0.453040	-0.253395
0.454111	-0.007588	0.453562	-0.162994	0.453661	-0.245105	0.453872	-0.254015
0.454943	-0.007268	0.454394	-0.163963	0.454493	-0.246049	0.454704	-0.254850
0.455775	-0.007882	0.455226	-0.164630	0.455325	-0.246943	0.455536	-0.256195
0.456608	-0.008378	0.456058	-0.165218	0.456157	-0.247856	0.456368	-0.257210
0.457440	-0.007730	0.456890	-0.165521	0.456989	-0.248984	0.457200	-0.257685
0.458272	-0.007750	0.457722	-0.165758	0.457821	-0.248932	0.458032	-0.258677
0.459104	-0.008034	0.458554	-0.166436	0.458653	-0.249225	0.458864	-0.259255
0.459937	-0.008872	0.459386	-0.166643	0.459485	-0.249967	0.459696	-0.259670
0.460769	-0.008832	0.460218	-0.166774	0.460317	-0.250609	0.460528	-0.260176
0.461601	-0.008546	0.461050	-0.167502	0.461149	-0.251184	0.461360	-0.260596
0.462434	-0.007695	0.461882	-0.167916	0.461981	-0.252167	0.462192	-0.261150
0.463266	-0.006340	0.462714	-0.167822	0.462813	-0.253524	0.463024	-0.261332
0.464098	-0.006707	0.463546	-0.168026	0.463645	-0.254894	0.463856	-0.261303
0.464930	-0.006668	0.464378	-0.168230	0.464477	-0.255765	0.464688	-0.261838
0.465763	-0.006169	0.465210	-0.167796	0.465309	-0.256655	0.465520	-0.262706
0.466595	-0.005698	0.466042	-0.167556	0.466141	-0.257112	0.466352	-0.263019
0.467427	-0.005929	0.466874	-0.166584	0.466973	-0.258184	0.467184	-0.263269
0.468260	-0.005879	0.467706	-0.166426	0.467805	-0.259477	0.468016	-0.263820
0.469092	-0.005970	0.468538	-0.166706	0.468637	-0.259756	0.468848	-0.264273
0.469924	-0.005953	0.469370	-0.166688	0.469469	-0.260653	0.469680	-0.264730
0.470756	-0.005286	0.470202	-0.166715	0.470301	-0.262103	0.470512	-0.265068
0.471589	-0.005682	0.471034	-0.166279	0.471133	-0.262781	0.471344	-0.264843
0.472421	-0.006679	0.471866	-0.166545	0.471965	-0.264096	0.472176	-0.265113
0.473253	-0.007555	0.472699	-0.167125	0.472797	-0.265066	0.473008	-0.265524
0.474086	-0.008622	0.473530	-0.167660	0.473629	-0.266071	0.473840	-0.265767
0.474918	-0.008588	0.474363	-0.167258	0.474461	-0.267270	0.474672	-0.266799
0.475750	-0.007859	0.475195	-0.167201	0.475293	-0.267810	0.475504	-0.267864
0.476582	-0.007282	0.476027	-0.167725	0.476126	-0.269079	0.476336	-0.268597
0.477415	-0.006816	0.476859	-0.169041	0.476957	-0.269616	0.477168	-0.269544
0.478247	-0.006221	0.477691	-0.169001	0.477790	-0.270463	0.478000	-0.270542
0.479079	-0.006084	0.478523	-0.169335	0.478622	-0.272173	0.478832	-0.271875
0.479912	-0.006589	0.479355	-0.169502	0.479454	-0.273571	0.479664	-0.272970
0.480744	-0.007022	0.480187	-0.170263	0.480286	-0.274708	0.480496	-0.273346
0.481576	-0.007119	0.481019	-0.170632	0.481118	-0.275947	0.481328	-0.273896
0.482408	-0.007721	0.481851	-0.170470	0.481950	-0.277262	0.482160	-0.274434
0.483241	-0.008679	0.482683	-0.171268	0.482782	-0.278980	0.482992	-0.274567
0.484073	-0.009446	0.483515	-0.172291	0.483614	-0.280004	0.483824	-0.274616
0.484905	-0.010192	0.484347	-0.172098	0.484446	-0.281081	0.484656	-0.275597
0.485738	-0.010741	0.485179	-0.171363	0.485278	-0.282104	0.485488	-0.276403
0.486570	-0.009745	0.486011	-0.171518	0.486110	-0.282350	0.486320	-0.276609
0.487402	-0.010158	0.486843	-0.171444	0.486942	-0.282166	0.487152	-0.276879
0.488235	-0.011185	0.487675	-0.171362	0.487774	-0.279565	0.487984	-0.276948
0.489067	-0.011019	0.488507	-0.170944	0.488606	-0.277352	0.488816	-0.276897
0.489899	-0.012621	0.489339	-0.170311	0.489438	-0.276645	0.489648	-0.276503
0.490731	-0.012530	0.490171	-0.170243	0.490270	-0.276716	0.490480	-0.276406
0.491564	-0.013234	0.491003	-0.171261	0.491102	-0.276488	0.491312	-0.277024
0.492396	-0.013605	0.491835	-0.171524	0.491934	-0.276778	0.492144	-0.277359
0.493228	-0.013662	0.492667	-0.171074	0.492766	-0.277517	0.492976	-0.277234
0.494061	-0.014272	0.493499	-0.171022	0.493598	-0.278530	0.493808	-0.277132
0.494893	-0.015003	0.494331	-0.170522	0.494430	-0.278609	0.494640	-0.277517
0.495725	-0.016067	0.495163	-0.169688	0.495262	-0.278278	0.495472	-0.277692
0.496557	-0.016372	0.495995	-0.169304	0.496094	-0.278874	0.496304	-0.277785
0.497390	-0.015785	0.496827	-0.169227	0.496926	-0.279485	0.497136	-0.278002
0.498222	-0.015526	0.497659	-0.169135	0.497758	-0.279963	0.497968	-0.277448
0.499054	-0.016131	0.498491	-0.168706	0.498590	-0.280662	0.498800	-0.277408
0.499887	-0.016310	0.499323	-0.169008	0.499422	-0.281649	0.499632	-0.277438
0.500719	-0.016647	0.500156	-0.168628	0.500254	-0.283096	0.500464	-0.278328
0.501551	-0.016809	0.500987	-0.169019	0.501087	-0.284373	0.501296	-0.278736
0.502383	-0.017094	0.501820	-0.169581	0.501918	-0.285101	0.502128	-0.279224
0.503216	-0.018255	0.502652	-0.170079	0.502751	-0.285734	0.502960	-0.279197
0.504048	-0.019181	0.503484	-0.169769	0.503583	-0.286049	0.503792	-0.278665
0.504880	-0.020083	0.504316	-0.169844	0.504415	-0.285886	0.504624	-0.278509
0.505713	-0.020525	0.505148	-0.170544	0.505247	-0.286128	0.505456	-0.279429
0.506545	-0.021053	0.505980	-0.170611	0.506079	-0.286143	0.506288	-0.279817
0.507377	-0.021087	0.506812	-0.171438	0.506911	-0.285879	0.507120	-0.279184
0.508209	-0.021193	0.507644	-0.172395	0.507743	-0.286619	0.507952	-0.279116
0.509042	-0.020790	0.508476	-0.173427	0.508575	-0.286889	0.508784	-0.279073
0.509874	-0.020386	0.509308	-0.173662	0.509407	-0.286447	0.509616	-0.278958
0.510706	-0.020689	0.510140	-0.173876	0.510239	-0.287212	0.510448	-0.279125
0.511539	-0.020208	0.510972	-0.174237	0.511071	-0.287532	0.511280	-0.279395
0.512371	-0.019951	0.511804	-0.174925	0.511903	-0.287814	0.512112	-0.279622
0.513203	-0.019853	0.512636	-0.175878	0.512735	-0.288396	0.512944	-0.280338
0.514036	-0.019654	0.513468	-0.175829	0.513567	-0.288581	0.513776	-0.280656
0.514868	-0.018864	0.514300	-0.175082	0.514399	-0.288911	0.514608	-0.280472
0.515700	-0.018519	0.515132	-0.174623	0.515231	-0.288871	0.515440	-0.280206
0.516532	-0.018687	0.515964	-0.174672	0.516063	-0.288873	0.516272	-0.279481
0.517365	-0.019176	0.516796	-0.174817	0.516895	-0.289176	0.517104	-0.279037
0.518197	-0.019517	0.517628	-0.175849	0.517727	-0.289334	0.517936	-0.279307
0.519029	-0.019521	0.518460	-0.176056	0.518559	-0.290170	0.518768	-0.279522
0.519862	-0.019384	0.519292	-0.176440	0.519391	-0.290890	0.519600	-0.279382
0.520694	-0.019508	0.520124	-0.176246	0.520223	-0.290176	0.520432	-0.278916
0.521526	-0.019098	0.520956	-0.176516	0.521055	-0.289155	0.521264	-0.278462
0.522358	-0.018533	0.521788	-0.176228	0.521887	-0.288994	0.522096	-0.277971
0.523191	-0.018113	0.522620	-0.176309	0.522719	-0.288811	0.522928	-0.277466
0.524023	-0.017635	0.523452	-0.176438	0.523551	-0.287862	0.523760	-0.277365
0.524855	-0.017081	0.524284	-0.176547	0.524383	-0.287670	0.524592	-0.277480
0.525688	-0.016845	0.525116	-0.176040	0.525215	-0.288153	0.525424	-0.277412
0.526520	-0.016623	0.525948	-0.177158	0.526048	-0.287478	0.526256	-0.276637
0.527352	-0.016360	0.526780	-0.177949	0.526880	-0.287888	0.527088	-0.276470
0.528184	-0.017607	0.527613	-0.178839	0.527712	-0.287888	0.527920	-0.277253
0.529017	-0.017870	0.528444	-0.179460	0.528544	-0.288452	0.528752	-0.277626
0.529849	-0.017169	0.529277	-0.179613	0.529376	-0.291445	0.529584	-0.277970
0.530681	-0.017566	0.530109	-0.179915	0.530208	-0.294307	0.530416	-0.278157
0.531514	-0.017596	0.530941	-0.180054	0.531040	-0.296197	0.531248	-0.278127
0.532346	-0.017862	0.531773	-0.180792	0.531872	-0.296573	0.532080	-0.278943
0.533178	-0.017489	0.532605	-0.180960	0.532704	-0.295982	0.532912	-0.279641
0.534010	-0.016887	0.533437	-0.180784	0.533536	-0.296027	0.533744	-0.280043
0.534843	-0.016666	0.534269	-0.180986	0.534368	-0.295091	0.534576	-0.280409
0.535675	-0.015683	0.535101	-0.180726	0.535200	-0.294839	0.535408	-0.280384
0.536507	-0.014894	0.535933	-0.181031	0.536032	-0.295526	0.536240	-0.280274
0.537340	-0.014758	0.536765	-0.182010	0.536864	-0.296098	0.537072	-0.280718
0.538172	-0.014383	0.537597	-0.182158	0.537696	-0.295673	0.537904	-0.281333
0.539004	-0.015055	0.538429	-0.182085	0.538528	-0.295294	0.538736	-0.281561
0.539836	-0.015893	0.539261	-0.182196	0.539360	-0.294967	0.539568	-0.282222
0.540669	-0.015735	0.540093	-0.183044	0.540192	-0.294027	0.540400	-0.282631
0.541501	-0.015426	0.540925	-0.183369	0.541024	-0.293407	0.541232	-0.282541
0.542333	-0.014616	0.541757	-0.184094	0.541856	-0.293034	0.542064	-0.282114
0.543166	-0.014156	0.542589	-0.183898	0.542688	-0.292648	0.542896	-0.281588
0.543998	-0.013462	0.543421	-0.183706	0.543520	-0.293096	0.543728	-0.281422
0.544830	-0.012330	0.544253	-0.183618	0.544352	-0.293356	0.544560	-0.281136
0.545662	-0.012549	0.545085	-0.183766	0.545184	-0.292935	0.545392	-0.281191
0.546495	-0.012390	0.545917	-0.184389	0.546016	-0.293205	0.546224	-0.281930
0.547327	-0.012189	0.546749	-0.184043	0.546848	-0.293040	0.547056	-0.281743
0.548159	-0.012434	0.547581	-0.183410	0.547680	-0.292753	0.547888	-0.281895
0.548992	-0.012734	0.548413	-0.182839	0.548512	-0.292863	0.548720	-0.282544
0.549824	-0.012942	0.549245	-0.182435	0.549344	-0.293104	0.549552	-0.283200
0.550656	-0.013006	0.550077	-0.182284	0.550177	-0.291945	0.550384	-0.283242
0.551488	-0.013435	0.550909	-0.181972	0.551009	-0.291585	0.551216	-0.282770
0.552321	-0.013462	0.551741	-0.182214	0.551841	-0.291524	0.552048	-0.282234
0.553153	-0.013420	0.552573	-0.181992	0.552673	-0.290860	0.552880	-0.282090
0.553985	-0.013725	0.553405	-0.181473	0.553505	-0.290576	0.553712	-0.282190
0.554818	-0.013574	0.554237	-0.181319	0.554337	-0.289941	0.554544	-0.281995
0.555650	-0.013893	0.555070	-0.181491	0.555169	-0.289683	0.555376	-0.281500
0.556482	-0.014262	0.555901	-0.182793	0.556001	-0.290327	0.556208	-0.281296
0.557314	-0.014229	0.556734	-0.183398	0.556833	-0.290772	0.557040	-0.281740
0.558147	-0.014200	0.557566	-0.183827	0.557665	-0.292136	0.557872	-0.282449
0.558979	-0.014602	0.558398	-0.183107	0.558497	-0.291932	0.558704	-0.282488
0.559811	-0.015092	0.559230	-0.181648	0.559329	-0.291916	0.559536	-0.281985
0.560644	-0.015817	0.560062	-0.180740	0.560161	-0.291423	0.560368	-0.281383
0.561476	-0.017005	0.560894	-0.180486	0.560993	-0.291560	0.561200	-0.280493
0.562308	-0.018109	0.561726	-0.180043	0.561825	-0.291589	0.562032	-0.280669
0.563140	-0.018946	0.562558	-0.179638	0.562657	-0.291588	0.562864	-0.280950
0.563973	-0.019705	0.563390	-0.179448	0.563489	-0.291007	0.563696	-0.281525
0.564805	-0.020260	0.564222	-0.179127	0.564321	-0.291546	0.564528	-0.282490
0.565637	-0.020358	0.565054	-0.179571	0.565153	-0.293605	0.565360	-0.282802
0.566470	-0.020572	0.565886	-0.179795	0.565985	-0.292911	0.566192	-0.283158
0.567302	-0.020503	0.566718	-0.179891	0.566817	-0.292871	0.567024	-0.283158
0.568134	-0.020399	0.567550	-0.179481	0.567649	-0.293700	0.567856	-0.281652
0.568966	-0.020508	0.568382	-0.179246	0.568481	-0.293915	0.568688	-0.278578
0.569799	-0.020522	0.569214	-0.178744	0.569313	-0.294649	0.569520	-0.275227
0.570631	-0.020597	0.570046	-0.177736	0.570145	-0.295092	0.570352	-0.273662
0.571463	-0.020598	0.570878	-0.177672	0.570977	-0.294486	0.571184	-0.273273
0.572296	-0.020395	0.571710	-0.177383	0.571809	-0.294145	0.572016	-0.273115
0.573128	-0.020247	0.572542	-0.178047	0.572641	-0.294189	0.572848	-0.273050
0.573960	-0.020353	0.573374	-0.176925	0.573474	-0.294443	0.573680	-0.273359
0.574793	-0.020891	0.574206	-0.176909	0.574305	-0.296053	0.574512	-0.273625
0.575625	-0.020407	0.575038	-0.176263	0.575138	-0.296902	0.575343	-0.273570
0.576457	-0.020236	0.575870	-0.176738	0.575970	-0.297547	0.576176	-0.273769
0.577289	-0.020222	0.576702	-0.177580	0.576802	-0.298268	0.577008	-0.274516
0.578122	-0.019816	0.577534	-0.177963	0.577634	-0.298740	0.577839	-0.275606
0.578954	-0.019631	0.578366	-0.177867	0.578466	-0.299307	0.578671	-0.276472
0.579786	-0.020268	0.579198	-0.177750	0.579298	-0.299806	0.579504	-0.276290
0.580619	-0.020411	0.580030	-0.178374	0.580130	-0.300148	0.580335	-0.276621
0.581451	-0.020414	0.580862	-0.178789	0.580962	-0.300398	0.581167	-0.276756
0.582283	-0.020612	0.581694	-0.178532	0.581794	-0.300995	0.582000	-0.277080
0.583115	-0.021185	0.582527	-0.178092	0.582626	-0.301174	0.582832	-0.277250
0.583948	-0.021179	0.583358	-0.176785	0.583458	-0.300643	0.583663	-0.277794
0.584780	-0.020924	0.584191	-0.176560	0.584290	-0.300652	0.584495	-0.278370
0.585612	-0.021406	0.585023	-0.175245	0.585122	-0.299528	0.585328	-0.278725
0.586445	-0.022706	0.585855	-0.174557	0.585954	-0.299573	0.586159	-0.279505
0.587277	-0.022854	0.586687	-0.174446	0.586786	-0.299755	0.586991	-0.280260
0.588109	-0.023716	0.587519	-0.173442	0.587618	-0.300605	0.587823	-0.280054
0.588941	-0.023920	0.588351	-0.173793	0.588450	-0.300559	0.588655	-0.280486
0.589774	-0.023254	0.589183	-0.173919	0.589282	-0.300531	0.589487	-0.281396
0.590606	-0.023024	0.590015	-0.174664	0.590114	-0.300988	0.590319	-0.282042
0.591438	-0.022895	0.590847	-0.174464	0.590946	-0.300366	0.591151	-0.282143
0.592271	-0.022779	0.591679	-0.174637	0.591778	-0.301640	0.591983	-0.282379
0.593103	-0.022480	0.592511	-0.175035	0.592610	-0.302227	0.592815	-0.283722
0.593935	-0.022104	0.593343	-0.174718	0.593442	-0.303049	0.593647	-0.284651
0.594767	-0.022224	0.594175	-0.174376	0.594274	-0.303505	0.594479	-0.285422
0.595600	-0.021683	0.595007	-0.174311	0.595106	-0.303900	0.595311	-0.286006
0.596432	-0.021782	0.595839	-0.173885	0.595938	-0.304567	0.596143	-0.286153
0.597264	-0.021294	0.596671	-0.173369	0.596770	-0.304520	0.596975	-0.286382
0.598097	-0.021306	0.597503	-0.172383	0.597602	-0.303917	0.597807	-0.287023
0.598929	-0.021290	0.598335	-0.172560	0.598435	-0.303529	0.598639	-0.287457
0.599761	-0.020682	0.599167	-0.172552	0.599266	-0.302591	0.599471	-0.287498
0.600593	-0.020541	0.599999	-0.172379	0.600099	-0.303241	0.600303	-0.288179
0.601426	-0.019824	0.600831	-0.174122	0.600931	-0.303201	0.601135	-0.289289
0.602258	-0.019168	0.601663	-0.174616	0.601763	-0.303766	0.601967	-0.290341
0.603090	-0.018861	0.602495	-0.174721	0.602595	-0.303857	0.602799	-0.291759
0.603923	-0.018435	0.603327	-0.174942	0.603427	-0.304497	0.603631	-0.292191
0.604755	-0.018404	0.604159	-0.174449	0.604259	-0.304940	0.604463	-0.292290
0.605587	-0.018658	0.604991	-0.174027	0.605091	-0.305038	0.605295	-0.292113
0.606420	-0.018290	0.605823	-0.174336	0.605923	-0.304693	0.606127	-0.292001
0.607252	-0.017882	0.606655	-0.174214	0.606755	-0.304170	0.606959	-0.292193
0.608084	-0.017961	0.607487	-0.174861	0.607587	-0.303831	0.607791	-0.292194
0.608916	-0.018253	0.608319	-0.175481	0.608419	-0.303604	0.608623	-0.293154
0.609749	-0.018811	0.609151	-0.175658	0.609251	-0.303557	0.609455	-0.295598
0.610581	-0.019224	0.609984	-0.175735	0.610083	-0.303374	0.610287	-0.298757
0.611413	-0.019389	0.610815	-0.176381	0.610915	-0.303546	0.611119	-0.301558
0.612246	-0.019662	0.611648	-0.177435	0.611747	-0.303963	0.611951	-0.302933
0.613078	-0.019911	0.612480	-0.177692	0.612579	-0.304564	0.612783	-0.303156
0.613910	-0.019629	0.613312	-0.178402	0.613411	-0.305646	0.613615	-0.302755
0.614742	-0.019757	0.614144	-0.178716	0.614243	-0.305570	0.614447	-0.303097
0.615575	-0.019523	0.614976	-0.178469	0.615075	-0.305605	0.615279	-0.303300
0.616407	-0.019117	0.615808	-0.178138	0.615907	-0.305247	0.616111	-0.303409
0.617239	-0.020051	0.616640	-0.178397	0.616739	-0.304871	0.616943	-0.304094
0.618071	-0.020752	0.617472	-0.179158	0.617571	-0.304964	0.617775	-0.304827
0.618904	-0.021238	0.618304	-0.178881	0.618403	-0.303979	0.618607	-0.304635
0.619736	-0.022287	0.619136	-0.178442	0.619235	-0.303457	0.619439	-0.304427
0.620568	-0.022712	0.619968	-0.178114	0.620067	-0.303129	0.620271	-0.304223
0.621401	-0.022404	0.620800	-0.178361	0.620899	-0.303607	0.621103	-0.303825
0.622233	-0.021810	0.621632	-0.178965	0.621731	-0.303888	0.621935	-0.302913
0.623065	-0.020960	0.622464	-0.179041	0.622563	-0.303311	0.622767	-0.302888
0.623897	-0.020538	0.623296	-0.179574	0.623396	-0.304104	0.623599	-0.302272
0.624730	-0.020844	0.624128	-0.180087	0.624228	-0.304525	0.624431	-0.303100
0.625562	-0.021411	0.624960	-0.180756	0.625060	-0.305507	0.625263	-0.303662
0.626394	-0.021388	0.625792	-0.181109	0.625892	-0.305536	0.626095	-0.303739
0.627227	-0.021204	0.626624	-0.183040	0.626724	-0.306882	0.626927	-0.303786
0.628059	-0.020793	0.627456	-0.183784	0.627556	-0.306649	0.627759	-0.303068
0.628891	-0.020556	0.628288	-0.183856	0.628388	-0.307124	0.628591	-0.303318
0.629723	-0.020087	0.629120	-0.184512	0.629220	-0.306615	0.629423	-0.303791
0.630556	-0.019867	0.629952	-0.184652	0.630052	-0.307269	0.630255	-0.303081
0.631388	-0.019785	0.630784	-0.185300	0.630884	-0.308736	0.631087	-0.302302
0.632220	-0.019692	0.631616	-0.184687	0.631716	-0.309207	0.631919	-0.301853
0.633053	-0.019201	0.632448	-0.184968	0.632548	-0.309101	0.632751	-0.301554
0.633885	-0.018588	0.633280	-0.184844	0.633380	-0.309285	0.633583	-0.301798
0.634717	-0.018397	0.634112	-0.185249	0.634212	-0.309918	0.634415	-0.301434
0.635550	-0.018241	0.634944	-0.185672	0.635044	-0.309750	0.635247	-0.301540
0.636382	-0.018304	0.635776	-0.186020	0.635876	-0.310136	0.636079	-0.301811
0.637214	-0.017868	0.636608	-0.186892	0.636708	-0.309237	0.636911	-0.300968
0.638046	-0.017662	0.637441	-0.187083	0.637540	-0.309460	0.637743	-0.300369
0.638879	-0.018316	0.638272	-0.187092	0.638372	-0.309914	0.638575	-0.300607
0.639711	-0.018927	0.639105	-0.187415	0.639204	-0.310467	0.639407	-0.301110
0.640543	-0.019266	0.639937	-0.188169	0.640036	-0.311197	0.640239	-0.301486
0.641376	-0.019939	0.640769	-0.188108	0.640868	-0.311292	0.641071	-0.301533
0.642208	-0.019549	0.641601	-0.188455	0.641700	-0.311799	0.641903	-0.301440
0.643040	-0.019779	0.642433	-0.188283	0.642532	-0.311657	0.642735	-0.300830
0.643872	-0.019394	0.643265	-0.188733	0.643364	-0.310991	0.643567	-0.300662
0.644705	-0.019247	0.644097	-0.188595	0.644196	-0.310827	0.644399	-0.300321
0.645537	-0.018824	0.644929	-0.188351	0.645028	-0.311051	0.645231	-0.300026
0.646369	-0.018216	0.645761	-0.189126	0.645860	-0.311297	0.646063	-0.299962
0.647202	-0.017678	0.646593	-0.189782	0.646692	-0.312341	0.646895	-0.300420
0.648034	-0.018322	0.647425	-0.189773	0.647525	-0.312295	0.647727	-0.300987
0.648866	-0.018865	0.648257	-0.190329	0.648356	-0.312164	0.648559	-0.301102
0.649698	-0.019207	0.649089	-0.189680	0.649189	-0.312817	0.649391	-0.300828
0.650531	-0.019686	0.649921	-0.188535	0.650021	-0.312946	0.650223	-0.300885
0.651363	-0.019872	0.650753	-0.188335	0.650853	-0.313427	0.651055	-0.301071
0.652195	-0.019317	0.651585	-0.188746	0.651685	-0.313814	0.651887	-0.301768
0.653028	-0.018355	0.652417	-0.188854	0.652517	-0.313787	0.652719	-0.301749
0.653860	-0.017817	0.653249	-0.188798	0.653349	-0.313007	0.653551	-0.301750
0.654692	-0.017812	0.654081	-0.189676	0.654181	-0.313168	0.654383	-0.301940
0.655524	-0.018032	0.654913	-0.189378	0.655013	-0.313995	0.655215	-0.302090
0.656357	-0.018171	0.655745	-0.187921	0.655845	-0.314722	0.656047	-0.301826
0.657189	-0.018231	0.656577	-0.189829	0.656677	-0.315496	0.656879	-0.301556
0.658021	-0.018410	0.657409	-0.190093	0.657509	-0.315939	0.657711	-0.300619
0.658854	-0.018044	0.658241	-0.190994	0.658341	-0.315855	0.658543	-0.299345
0.659686	-0.017412	0.659073	-0.189433	0.659173	-0.316342	0.659375	-0.299209
0.660518	-0.017395	0.659905	-0.189924	0.660005	-0.316655	0.660207	-0.299699
0.661351	-0.017187	0.660737	-0.190120	0.660837	-0.317132	0.661039	-0.299600
0.662183	-0.016790	0.661569	-0.191660	0.661669	-0.317518	0.661871	-0.299408
0.663015	-0.016610	0.662401	-0.192314	0.662501	-0.317891	0.662703	-0.300031
0.663847	-0.016729	0.663233	-0.191219	0.663333	-0.317472	0.663535	-0.300910
0.664680	-0.016872	0.664065	-0.191047	0.664165	-0.318387	0.664367	-0.301490
0.665512	-0.017117	0.664898	-0.190876	0.664997	-0.318187	0.665199	-0.301966
0.666344	-0.017372	0.665729	-0.190789	0.665829	-0.318777	0.666031	-0.301708
0.667177	-0.017706	0.666562	-0.191142	0.666661	-0.318707	0.666863	-0.301019
0.668009	-0.018576	0.667394	-0.190439	0.667493	-0.318672	0.667695	-0.300497
0.668841	-0.019482	0.668226	-0.189645	0.668325	-0.319054	0.668527	-0.301464
0.669673	-0.019919	0.669058	-0.190206	0.669157	-0.319601	0.669359	-0.301444
0.670506	-0.020350	0.669890	-0.191319	0.669989	-0.319630	0.670191	-0.301943
0.671338	-0.021166	0.670722	-0.191968	0.670821	-0.319675	0.671023	-0.302240
0.672170	-0.021859	0.671554	-0.192092	0.671653	-0.319438	0.671855	-0.302891
0.673003	-0.022221	0.672386	-0.192459	0.672486	-0.318481	0.672687	-0.303213
0.673835	-0.022630	0.673218	-0.193488	0.673317	-0.318921	0.673519	-0.303613
0.674667	-0.022873	0.674050	-0.194237	0.674150	-0.319663	0.674351	-0.304343
0.675499	-0.023368	0.674882	-0.194648	0.674982	-0.319468	0.675183	-0.303498
0.676332	-0.024230	0.675714	-0.194886	0.675814	-0.319127	0.676015	-0.303930
0.677164	-0.024972	0.676546	-0.194948	0.676646	-0.318491	0.676847	-0.303949
0.677996	-0.025148	0.677378	-0.194763	0.677478	-0.318723	0.677679	-0.304013
0.678829	-0.025476	0.678210	-0.194942	0.678310	-0.319925	0.678511	-0.304798
0.679661	-0.026081	0.679042	-0.194652	0.679142	-0.320382	0.679343	-0.305838
0.680493	-0.026053	0.679874	-0.194551	0.679974	-0.321258	0.680175	-0.306223
0.681325	-0.025830	0.680706	-0.194928	0.680806	-0.321915	0.681007	-0.306058
0.682158	-0.025511	0.681538	-0.194632	0.681638	-0.321935	0.681839	-0.305851
0.682990	-0.024985	0.682370	-0.194797	0.682470	-0.322351	0.682671	-0.306361
0.683822	-0.024964	0.683202	-0.195882	0.683302	-0.321845	0.683503	-0.306818
0.684655	-0.025382	0.684034	-0.195941	0.684134	-0.322088	0.684335	-0.307288
0.685487	-0.026449	0.684866	-0.196333	0.684966	-0.322353	0.685167	-0.307142
0.686319	-0.027407	0.685698	-0.196777	0.685798	-0.322583	0.685999	-0.307448
0.687151	-0.028192	0.686530	-0.197435	0.686630	-0.322280	0.686831	-0.308477
0.687984	-0.028971	0.687362	-0.197697	0.687462	-0.322728	0.687663	-0.308694
0.688816	-0.029368	0.688194	-0.197912	0.688294	-0.323679	0.688495	-0.308723
0.689648	-0.029279	0.689026	-0.197814	0.689126	-0.324031	0.689327	-0.308216
0.690481	-0.028819	0.689858	-0.196665	0.689958	-0.324059	0.690159	-0.307998
0.691313	-0.028033	0.690690	-0.197405	0.690790	-0.324247	0.690991	-0.308360
0.692145	-0.027654	0.691522	-0.198011	0.691622	-0.324505	0.691823	-0.308301
0.692977	-0.027619	0.692355	-0.198034	0.692454	-0.324445	0.692655	-0.308461
0.693810	-0.027976	0.693186	-0.197626	0.693286	-0.325330	0.693487	-0.308723
0.694642	-0.028474	0.694019	-0.197131	0.694118	-0.325841	0.694319	-0.309165
0.695474	-0.028470	0.694851	-0.197473	0.694950	-0.326731	0.695151	-0.310315
0.696307	-0.028672	0.695683	-0.197153	0.695782	-0.327043	0.695983	-0.311028
0.697139	-0.029261	0.696515	-0.197783	0.696614	-0.326399	0.696815	-0.311768
0.697971	-0.028960	0.697347	-0.198831	0.697447	-0.325692	0.697647	-0.312151
0.698803	-0.028606	0.698179	-0.197932	0.698279	-0.325206	0.698479	-0.313115
0.699636	-0.028530	0.699011	-0.197914	0.699111	-0.324709	0.699311	-0.313821
0.700468	-0.028573	0.699843	-0.197660	0.699943	-0.325019	0.700143	-0.314820
0.701300	-0.029047	0.700675	-0.198328	0.700775	-0.324929	0.700975	-0.314050
0.702133	-0.028904	0.701507	-0.198146	0.701607	-0.325554	0.701807	-0.313882
0.702965	-0.028502	0.702339	-0.199120	0.702439	-0.326096	0.702639	-0.314278
0.703797	-0.028933	0.703171	-0.199256	0.703271	-0.326012	0.703471	-0.315154
0.704629	-0.029364	0.704003	-0.198904	0.704103	-0.325924	0.704303	-0.315540
0.705462	-0.029748	0.704835	-0.198975	0.704935	-0.326643	0.705135	-0.315944
0.706294	-0.030387	0.705667	-0.199863	0.705767	-0.326943	0.705967	-0.316162
0.707126	-0.030517	0.706499	-0.199820	0.706599	-0.327541	0.706799	-0.315711
0.707959	-0.030352	0.707331	-0.200005	0.707431	-0.327995	0.707631	-0.316212
0.708791	-0.030027	0.708163	-0.200344	0.708263	-0.327980	0.708463	-0.316321
0.709623	-0.029442	0.708995	-0.201052	0.709095	-0.327997	0.709295	-0.317177
0.710455	-0.028625	0.709827	-0.201501	0.709927	-0.327552	0.710127	-0.316763
0.711288	-0.027501	0.710659	-0.200600	0.710759	-0.327518	0.710959	-0.316709
0.712120	-0.027193	0.711491	-0.200012	0.711591	-0.327330	0.711791	-0.317327
0.712952	-0.027000	0.712323	-0.199625	0.712423	-0.327174	0.712623	-0.317454
0.713785	-0.026714	0.713155	-0.199936	0.713255	-0.327333	0.713455	-0.317674
0.714617	-0.026980	0.713987	-0.200249	0.714087	-0.327796	0.714287	-0.318011
0.715449	-0.027341	0.714819	-0.200549	0.714919	-0.327625	0.715119	-0.318350
0.716281	-0.027663	0.715651	-0.200354	0.715751	-0.328089	0.715951	-0.319110
0.717114	-0.028348	0.716483	-0.200466	0.716583	-0.328686	0.716783	-0.319901
0.717946	-0.028313	0.717315	-0.200332	0.717415	-0.328941	0.717615	-0.320064
0.718778	-0.028038	0.718147	-0.200800	0.718247	-0.329655	0.718447	-0.319783
0.719611	-0.028241	0.718979	-0.201149	0.719079	-0.329743	0.719279	-0.319891
0.720443	-0.028675	0.719811	-0.201011	0.719911	-0.329536	0.720111	-0.319969
0.721275	-0.028710	0.720643	-0.201659	0.720743	-0.329009	0.720943	-0.319565
0.722108	-0.028760	0.721476	-0.202847	0.721576	-0.328954	0.721775	-0.320361
0.722940	-0.028701	0.722308	-0.203021	0.722408	-0.328611	0.722607	-0.321376
0.723772	-0.028527	0.723140	-0.202672	0.723240	-0.328414	0.723439	-0.321812
0.724604	-0.028897	0.723972	-0.201725	0.724072	-0.328064	0.724271	-0.322528
0.725437	-0.029592	0.724804	-0.200934	0.724904	-0.328495	0.725103	-0.322774
0.726269	-0.030008	0.725636	-0.201421	0.725736	-0.329588	0.725935	-0.322961
0.727101	-0.030410	0.726468	-0.201229	0.726568	-0.330111	0.726767	-0.323585
0.727934	-0.030418	0.727300	-0.200928	0.727400	-0.330431	0.727599	-0.324012
0.728766	-0.030226	0.728132	-0.201479	0.728232	-0.330647	0.728431	-0.323756
0.729598	-0.029809	0.728964	-0.201402	0.729064	-0.330876	0.729263	-0.324306
0.730430	-0.029660	0.729796	-0.202148	0.729896	-0.329104	0.730095	-0.324344
0.731263	-0.029220	0.730628	-0.202711	0.730728	-0.329417	0.730927	-0.325928
0.732095	-0.028782	0.731460	-0.203181	0.731560	-0.329724	0.731758	-0.326463
0.732927	-0.028474	0.732292	-0.202878	0.732392	-0.329185	0.732591	-0.327133
0.733760	-0.027647	0.733124	-0.203017	0.733224	-0.328939	0.733423	-0.328164
0.734592	-0.027006	0.733956	-0.203057	0.734056	-0.328619	0.734254	-0.329003
0.735424	-0.027017	0.734788	-0.203817	0.734888	-0.327616	0.735086	-0.328415
0.736256	-0.027040	0.735620	-0.204298	0.735720	-0.327808	0.735919	-0.328533
0.737089	-0.027453	0.736452	-0.204172	0.736552	-0.327644	0.736750	-0.327964
0.737921	-0.027828	0.737284	-0.203571	0.737384	-0.327337	0.737582	-0.328576
0.738753	-0.028249	0.738116	-0.202715	0.738216	-0.326866	0.738415	-0.328387
0.739586	-0.028868	0.738948	-0.202114	0.739048	-0.327142	0.739246	-0.328629
0.740418	-0.029317	0.739780	-0.202346	0.739880	-0.327565	0.740078	-0.328514
0.741250	-0.029468	0.740612	-0.202316	0.740712	-0.328294	0.740910	-0.328164
0.742082	-0.029718	0.741444	-0.202705	0.741544	-0.328323	0.741742	-0.328317
0.742915	-0.029757	0.742276	-0.202878	0.742376	-0.328673	0.742574	-0.329406
0.743747	-0.029629	0.743108	-0.202971	0.743208	-0.328331	0.743406	-0.329423
0.744579	-0.029763	0.743940	-0.203056	0.744040	-0.328246	0.744238	-0.330035
0.745412	-0.029433	0.744772	-0.202734	0.744873	-0.328480	0.745070	-0.329855
0.746244	-0.028903	0.745604	-0.202761	0.745704	-0.328538	0.745902	-0.330457
0.747076	-0.028216	0.746436	-0.203014	0.746537	-0.327862	0.746734	-0.330240
0.747909	-0.027281	0.747268	-0.202700	0.747369	-0.327684	0.747566	-0.329115
0.748741	-0.026803	0.748100	-0.202976	0.748201	-0.327203	0.748398	-0.329786
0.749573	-0.026331	0.748933	-0.203207	0.749033	-0.326932	0.749230	-0.328994
0.750405	-0.025267	0.749765	-0.203393	0.749865	-0.327108	0.750062	-0.329707
0.751238	-0.024460	0.750597	-0.203816	0.750697	-0.326783	0.750894	-0.329486
0.752070	-0.024904	0.751429	-0.202936	0.751529	-0.326728	0.751726	-0.328905
0.752902	-0.025227	0.752261	-0.202720	0.752361	-0.326669	0.752558	-0.329762
0.753735	-0.024840	0.753093	-0.203373	0.753193	-0.326949	0.753390	-0.328418
0.754567	-0.024187	0.753925	-0.203420	0.754025	-0.327192	0.754222	-0.328244
0.755399	-0.023746	0.754757	-0.203009	0.754857	-0.326953	0.755054	-0.328583
0.756231	-0.023821	0.755589	-0.203039	0.755689	-0.326457	0.755886	-0.328403
0.757064	-0.023642	0.756421	-0.202342	0.756521	-0.326157	0.756718	-0.328278
0.757896	-0.023300	0.757253	-0.201856	0.757353	-0.324969	0.757550	-0.327162
0.758728	-0.022523	0.758085	-0.201689	0.758185	-0.323950	0.758382	-0.327641
0.759561	-0.022033	0.758917	-0.202114	0.759017	-0.323831	0.759214	-0.329020
0.760393	-0.022895	0.759749	-0.201318	0.759849	-0.323562	0.760046	-0.329675
0.761225	-0.023780	0.760581	-0.201639	0.760681	-0.324032	0.760878	-0.329678
0.762057	-0.024035	0.761413	-0.202115	0.761513	-0.324192	0.761710	-0.329003
0.762890	-0.024204	0.762245	-0.202443	0.762345	-0.323860	0.762542	-0.329335
0.763722	-0.023634	0.763077	-0.202175	0.763177	-0.323278	0.763374	-0.329452
0.764554	-0.023280	0.763909	-0.202131	0.764009	-0.323186	0.764206	-0.329688
0.765387	-0.023839	0.764741	-0.202055	0.764841	-0.323335	0.765038	-0.329547
0.766219	-0.023817	0.765573	-0.202455	0.765673	-0.323491	0.765870	-0.329079
0.767051	-0.023650	0.766405	-0.203274	0.766505	-0.323908	0.766702	-0.329499
0.767883	-0.023340	0.767237	-0.203164	0.767337	-0.323428	0.767534	-0.329107
0.768716	-0.022403	0.768069	-0.202704	0.768169	-0.323544	0.768366	-0.328861
0.769548	-0.021909	0.768901	-0.203436	0.769001	-0.323826	0.769198	-0.329334
0.770380	-0.021174	0.769733	-0.202977	0.769834	-0.324340	0.770030	-0.329645
0.771213	-0.021023	0.770565	-0.202878	0.770665	-0.323725	0.770862	-0.329847
0.772045	-0.021172	0.771397	-0.202243	0.771498	-0.324414	0.771694	-0.330290
0.772877	-0.021729	0.772229	-0.201437	0.772330	-0.324553	0.772526	-0.329263
0.773709	-0.022519	0.773061	-0.201869	0.773162	-0.324878	0.773358	-0.329168
0.774542	-0.023429	0.773893	-0.202018	0.773994	-0.326095	0.774190	-0.330037
0.775374	-0.023965	0.774725	-0.201704	0.774826	-0.327250	0.775022	-0.329561
0.776206	-0.024019	0.775557	-0.202153	0.775658	-0.328345	0.775854	-0.328912
0.777039	-0.023577	0.776390	-0.201352	0.776490	-0.329190	0.776686	-0.329503
0.777871	-0.023210	0.777222	-0.201148	0.777322	-0.329120	0.777518	-0.329973
0.778703	-0.022921	0.778054	-0.201229	0.778154	-0.329278	0.778350	-0.331003
0.779535	-0.022036	0.778886	-0.201081	0.778986	-0.329477	0.779182	-0.331316
0.780368	-0.020837	0.779718	-0.201752	0.779818	-0.329609	0.780014	-0.331752
0.781200	-0.020436	0.780550	-0.202475	0.780650	-0.329788	0.780846	-0.332452
0.782032	-0.021336	0.781382	-0.202454	0.781482	-0.330475	0.781678	-0.332036
0.782865	-0.022163	0.782214	-0.202809	0.782314	-0.330728	0.782510	-0.332905
0.783697	-0.022106	0.783046	-0.202636	0.783146	-0.330749	0.783342	-0.333333
0.784529	-0.021685	0.783878	-0.203118	0.783978	-0.331378	0.784174	-0.333150
0.785361	-0.021205	0.784710	-0.203541	0.784810	-0.331775	0.785006	-0.332896
0.786194	-0.021642	0.785542	-0.203424	0.785642	-0.331778	0.785838	-0.332418
0.787026	-0.021646	0.786374	-0.203470	0.786474	-0.331695	0.786670	-0.331335
0.787858	-0.021583	0.787206	-0.203984	0.787306	-0.331792	0.787502	-0.330650
0.788691	-0.022109	0.788038	-0.204620	0.788138	-0.333088	0.788334	-0.330074
0.789523	-0.022397	0.788870	-0.205423	0.788970	-0.333932	0.789166	-0.330966
0.790355	-0.022171	0.789702	-0.206126	0.789802	-0.333880	0.789998	-0.331295
0.791187	-0.021746	0.790534	-0.206257	0.790634	-0.334371	0.790830	-0.331913
0.792020	-0.022058	0.791366	-0.205741	0.791466	-0.334594	0.791662	-0.332055
0.792852	-0.022392	0.792198	-0.206171	0.792298	-0.335238	0.792494	-0.332801
0.793684	-0.022225	0.793030	-0.207481	0.793130	-0.335997	0.793326	-0.333948
0.794517	-0.022413	0.793862	-0.208371	0.793962	-0.336330	0.794158	-0.334125
0.795349	-0.022985	0.794694	-0.208321	0.794794	-0.336324	0.794990	-0.334492
0.796181	-0.023133	0.795526	-0.208579	0.795627	-0.335950	0.795822	-0.334519
0.797013	-0.022912	0.796358	-0.208901	0.796459	-0.336847	0.796654	-0.334687
0.797846	-0.022683	0.797190	-0.209133	0.797291	-0.337644	0.797486	-0.334646
0.798678	-0.022793	0.798022	-0.209341	0.798123	-0.338107	0.798318	-0.334804
0.799510	-0.022927	0.798854	-0.209355	0.798955	-0.339154	0.799150	-0.335772
0.800343	-0.023335	0.799686	-0.209523	0.799787	-0.339837	0.799982	-0.335582
0.801175	-0.024042	0.800518	-0.209348	0.800619	-0.339629	0.800814	-0.334468
0.802007	-0.023551	0.801350	-0.210227	0.801451	-0.339185	0.801646	-0.334872
0.802839	-0.022584	0.802182	-0.211265	0.802283	-0.338552	0.802478	-0.334968
0.803672	-0.022229	0.803014	-0.211361	0.803115	-0.339221	0.803310	-0.336142
0.804504	-0.022248	0.803847	-0.211454	0.803947	-0.340059	0.804142	-0.336219
0.805336	-0.022996	0.804679	-0.211708	0.804779	-0.340548	0.804974	-0.336251
0.806169	-0.023374	0.805511	-0.211792	0.805611	-0.340420	0.805806	-0.335311
0.807001	-0.023224	0.806343	-0.212188	0.806443	-0.340629	0.806638	-0.336141
0.807833	-0.023680	0.807175	-0.212851	0.807275	-0.340965	0.807470	-0.336013
0.808666	-0.024151	0.808007	-0.212944	0.808107	-0.340821	0.808302	-0.335652
0.809498	-0.024687	0.808839	-0.213343	0.808939	-0.340684	0.809134	-0.336021
0.810330	-0.024856	0.809671	-0.214021	0.809771	-0.340045	0.809966	-0.336551
0.811162	-0.024972	0.810503	-0.213999	0.810603	-0.339107	0.810798	-0.336095
0.811995	-0.025144	0.811335	-0.214980	0.811435	-0.338552	0.811630	-0.335771
0.812827	-0.024973	0.812167	-0.215427	0.812267	-0.338712	0.812462	-0.335171
0.813659	-0.024579	0.812999	-0.215880	0.813099	-0.338693	0.813294	-0.334920
0.814492	-0.024253	0.813831	-0.216119	0.813931	-0.338509	0.814126	-0.335198
0.815324	-0.024113	0.814663	-0.216058	0.814763	-0.338332	0.814958	-0.335442
0.816156	-0.023928	0.815495	-0.216026	0.815595	-0.338151	0.815790	-0.335380
0.816988	-0.023219	0.816327	-0.216494	0.816427	-0.337806	0.816622	-0.336016
0.817821	-0.023403	0.817159	-0.216821	0.817259	-0.337424	0.817454	-0.336512
0.818653	-0.023226	0.817991	-0.216963	0.818091	-0.337760	0.818286	-0.336299
0.819485	-0.023533	0.818823	-0.217486	0.818924	-0.337644	0.819118	-0.335800
0.820318	-0.023854	0.819655	-0.217354	0.819755	-0.337428	0.819950	-0.334719
0.821150	-0.023676	0.820487	-0.218329	0.820588	-0.337395	0.820782	-0.334536
0.821982	-0.023334	0.821319	-0.218690	0.821420	-0.338023	0.821614	-0.334493
0.822814	-0.023347	0.822151	-0.218287	0.822252	-0.338181	0.822446	-0.334507
0.823647	-0.022714	0.822983	-0.218095	0.823084	-0.337574	0.823278	-0.334573
0.824479	-0.022043	0.823815	-0.218028	0.823916	-0.336954	0.824110	-0.334413
0.825311	-0.022166	0.824647	-0.217968	0.824748	-0.336810	0.824942	-0.334639
0.826144	-0.022179	0.825479	-0.217896	0.825580	-0.336678	0.825774	-0.335043
0.826976	-0.022408	0.826311	-0.217509	0.826412	-0.336906	0.826606	-0.335129
0.827808	-0.021608	0.827143	-0.216962	0.827244	-0.337396	0.827438	-0.335411
0.828640	-0.022074	0.827975	-0.216831	0.828076	-0.337766	0.828270	-0.336045
0.829473	-0.023094	0.828807	-0.216694	0.828908	-0.337331	0.829102	-0.336891
0.830305	-0.023277	0.829639	-0.216819	0.829740	-0.336431	0.829934	-0.337772
0.831137	-0.023637	0.830471	-0.216781	0.830572	-0.336146	0.830766	-0.337942
0.831970	-0.023358	0.831304	-0.216506	0.831404	-0.336596	0.831598	-0.338359
0.832802	-0.023213	0.832136	-0.216865	0.832236	-0.336392	0.832430	-0.338292
0.833634	-0.023348	0.832968	-0.216884	0.833068	-0.336156	0.833262	-0.338195
0.834466	-0.023989	0.833800	-0.215590	0.833900	-0.335869	0.834094	-0.337481
0.835299	-0.023774	0.834632	-0.215939	0.834732	-0.335805	0.834926	-0.337112
0.836131	-0.023229	0.835464	-0.216240	0.835564	-0.335913	0.835758	-0.337831
0.836963	-0.022812	0.836296	-0.216477	0.836396	-0.336105	0.836590	-0.338310
0.837796	-0.022623	0.837128	-0.216700	0.837228	-0.337046	0.837422	-0.337912
0.838628	-0.023097	0.837960	-0.216927	0.838060	-0.337300	0.838254	-0.337765
0.839460	-0.023269	0.838792	-0.216955	0.838892	-0.337287	0.839086	-0.338713
0.840293	-0.023058	0.839624	-0.216789	0.839724	-0.337351	0.839918	-0.338995
0.841125	-0.022458	0.840456	-0.216747	0.840556	-0.337401	0.840750	-0.338778
0.841957	-0.022255	0.841288	-0.216702	0.841388	-0.337802	0.841582	-0.339545
0.842789	-0.022024	0.842120	-0.216735	0.842220	-0.338703	0.842414	-0.339494
0.843622	-0.022179	0.842952	-0.216450	0.843052	-0.339545	0.843246	-0.338387
0.844454	-0.021996	0.843784	-0.215554	0.843885	-0.339529	0.844078	-0.338063
0.845286	-0.021434	0.844616	-0.215058	0.844716	-0.338869	0.844910	-0.338162
0.846119	-0.020893	0.845448	-0.214468	0.845549	-0.338203	0.845742	-0.338570
0.846951	-0.020042	0.846280	-0.213871	0.846381	-0.337965	0.846574	-0.337952
0.847783	-0.019449	0.847112	-0.213967	0.847213	-0.338366	0.847406	-0.338227
0.848615	-0.019324	0.847944	-0.214150	0.848045	-0.338560	0.848238	-0.337520
0.849448	-0.018108	0.848776	-0.214206	0.848877	-0.338785	0.849070	-0.337284
0.850280	-0.017119	0.849608	-0.213894	0.849709	-0.338589	0.849902	-0.337576
0.851112	-0.016211	0.850440	-0.213165	0.850541	-0.338869	0.850734	-0.337603
0.851945	-0.015927	0.851272	-0.212970	0.851373	-0.340027	0.851566	-0.337233
0.852777	-0.016053	0.852104	-0.213064	0.852205	-0.341046	0.852398	-0.337030
0.853609	-0.015984	0.852936	-0.212325	0.853037	-0.341971	0.853230	-0.337163
0.854441	-0.016050	0.853768	-0.211873	0.853869	-0.342243	0.854062	-0.337512
0.855274	-0.015937	0.854600	-0.211310	0.854701	-0.342447	0.854894	-0.337434
0.856106	-0.015681	0.855432	-0.211223	0.855533	-0.342816	0.855726	-0.337667
0.856938	-0.015196	0.856264	-0.211850	0.856365	-0.343012	0.856558	-0.338628
0.857771	-0.014928	0.857096	-0.212336	0.857197	-0.342893	0.857390	-0.338170
0.858603	-0.015316	0.857929	-0.212221	0.858029	-0.343426	0.858222	-0.338055
0.859435	-0.015393	0.858761	-0.211664	0.858861	-0.343412	0.859054	-0.337710
0.860267	-0.015709	0.859593	-0.211811	0.859693	-0.343127	0.859886	-0.338126
0.861100	-0.016044	0.860425	-0.211661	0.860525	-0.343125	0.860718	-0.339218
0.861932	-0.015760	0.861257	-0.211443	0.861357	-0.343090	0.861550	-0.340003
0.862764	-0.016289	0.862089	-0.211253	0.862189	-0.342583	0.862382	-0.339853
0.863596	-0.016975	0.862921	-0.210752	0.863021	-0.341990	0.863214	-0.340271
0.864429	-0.016649	0.863753	-0.210343	0.863853	-0.341960	0.864046	-0.340371
0.865261	-0.016250	0.864585	-0.210343	0.864685	-0.342052	0.864878	-0.339777
0.866093	-0.015918	0.865417	-0.210219	0.865517	-0.342413	0.865710	-0.339287
0.866926	-0.015922	0.866249	-0.210444	0.866349	-0.343474	0.866542	-0.339223
0.867758	-0.015686	0.867081	-0.210522	0.867181	-0.343628	0.867374	-0.339036
0.868590	-0.015300	0.867913	-0.210833	0.868013	-0.343803	0.868206	-0.338665
0.869423	-0.015919	0.868745	-0.211440	0.868846	-0.343815	0.869038	-0.338631
0.870255	-0.015011	0.869577	-0.212098	0.869678	-0.343392	0.869870	-0.338856
0.871087	-0.013382	0.870409	-0.212277	0.870510	-0.343995	0.870702	-0.338331
0.871919	-0.013602	0.871241	-0.212109	0.871342	-0.344859	0.871534	-0.338135
0.872752	-0.013802	0.872073	-0.211893	0.872174	-0.344895	0.872366	-0.338152
0.873584	-0.013611	0.872905	-0.211511	0.873006	-0.344936	0.873198	-0.337708
0.874416	-0.013410	0.873737	-0.210982	0.873838	-0.345316	0.874030	-0.337932
0.875249	-0.013654	0.874569	-0.210993	0.874670	-0.344896	0.874862	-0.338265
0.876081	-0.013592	0.875401	-0.212256	0.875502	-0.344794	0.875694	-0.337763
0.876913	-0.013731	0.876233	-0.212204	0.876334	-0.344929	0.876526	-0.337255
0.877745	-0.014383	0.877065	-0.211413	0.877166	-0.344672	0.877358	-0.337285
0.878578	-0.014570	0.877897	-0.211055	0.877998	-0.345075	0.878190	-0.336919
0.879410	-0.014936	0.878729	-0.211573	0.878830	-0.345011	0.879022	-0.338174
0.880242	-0.014548	0.879561	-0.211697	0.879662	-0.344784	0.879854	-0.337836
0.881075	-0.014285	0.880393	-0.211572	0.880494	-0.345013	0.880686	-0.336991
0.881907	-0.014084	0.881225	-0.212253	0.881326	-0.345487	0.881518	-0.336518
0.882739	-0.014674	0.882057	-0.213008	0.882158	-0.346006	0.882350	-0.335956
0.883571	-0.015312	0.882889	-0.213219	0.882990	-0.346328	0.883182	-0.334875
0.884404	-0.015532	0.883721	-0.213633	0.883822	-0.346125	0.884014	-0.334472
0.885236	-0.015700	0.884553	-0.214045	0.884654	-0.345904	0.884845	-0.335242
0.886068	-0.015834	0.885386	-0.214461	0.885486	-0.346427	0.885678	-0.336072
0.886901	-0.016767	0.886218	-0.214605	0.886318	-0.347214	0.886510	-0.336130
0.887733	-0.017251	0.887050	-0.215364	0.887150	-0.347861	0.887341	-0.335555
0.888565	-0.017570	0.887882	-0.215947	0.887982	-0.348250	0.888173	-0.336433
0.889397	-0.017653	0.888714	-0.215711	0.888814	-0.347864	0.889006	-0.336206
0.890230	-0.017212	0.889546	-0.215687	0.889646	-0.347266	0.889838	-0.335600
0.891062	-0.017890	0.890378	-0.215617	0.890478	-0.347063	0.890669	-0.335394
0.891894	-0.017343	0.891210	-0.215660	0.891310	-0.347312	0.891502	-0.335220
0.892727	-0.017972	0.892042	-0.215936	0.892142	-0.347359	0.892334	-0.335211
0.893559	-0.018138	0.892874	-0.215918	0.892975	-0.347009	0.893165	-0.335417
0.894391	-0.017757	0.893706	-0.215665	0.893807	-0.346700	0.893997	-0.335697
0.895224	-0.017483	0.894538	-0.215814	0.894639	-0.346378	0.894830	-0.335712
0.896056	-0.017005	0.895370	-0.216479	0.895471	-0.346128	0.895661	-0.335951
0.896888	-0.017593	0.896202	-0.217261	0.896303	-0.346222	0.896493	-0.336374
0.897720	-0.017470	0.897034	-0.217661	0.897135	-0.346016	0.897325	-0.336226
0.898553	-0.017833	0.897866	-0.217897	0.897967	-0.345876	0.898157	-0.335860
0.899385	-0.018076	0.898698	-0.217844	0.898799	-0.346370	0.898989	-0.335872
0.900217	-0.018367	0.899530	-0.217858	0.899631	-0.346624	0.899821	-0.335255
0.901050	-0.018129	0.900362	-0.218183	0.900463	-0.346927	0.900653	-0.335652
0.901882	-0.018094	0.901194	-0.218722	0.901295	-0.347261	0.901485	-0.335646
0.902714	-0.017555	0.902026	-0.219139	0.902127	-0.347657	0.902317	-0.335287
0.903546	-0.017684	0.902858	-0.219628	0.902959	-0.348464	0.903149	-0.334294
0.904379	-0.017541	0.903690	-0.219540	0.903791	-0.349299	0.903981	-0.334532
0.905211	-0.016921	0.904522	-0.219779	0.904623	-0.349838	0.904813	-0.334644
0.906043	-0.016798	0.905354	-0.221085	0.905455	-0.350031	0.905645	-0.334590
0.906876	-0.016688	0.906186	-0.221977	0.906287	-0.350398	0.906477	-0.335804
0.907708	-0.017098	0.907018	-0.222571	0.907119	-0.350130	0.907309	-0.336561
0.908540	-0.016718	0.907850	-0.223007	0.907951	-0.349698	0.908141	-0.336403
0.909372	-0.017348	0.908682	-0.223152	0.908783	-0.349833	0.908973	-0.336560
0.910205	-0.017641	0.909514	-0.223156	0.909615	-0.349548	0.909805	-0.336680
0.911037	-0.017449	0.910346	-0.223491	0.910447	-0.349277	0.910637	-0.337351
0.911869	-0.018561	0.911178	-0.223343	0.911279	-0.349698	0.911469	-0.337728
0.912702	-0.019572	0.912010	-0.222932	0.912111	-0.349900	0.912301	-0.337397
0.913534	-0.019069	0.912843	-0.222861	0.912943	-0.349662	0.913133	-0.337297
0.914366	-0.019158	0.913675	-0.222501	0.913775	-0.349367	0.913965	-0.337280
0.915198	-0.020422	0.914507	-0.222935	0.914607	-0.349370	0.914797	-0.337509
0.916031	-0.020549	0.915339	-0.223598	0.915439	-0.349402	0.915629	-0.338051
0.916863	-0.020003	0.916171	-0.224041	0.916271	-0.350298	0.916461	-0.337540
0.917695	-0.020389	0.917003	-0.223998	0.917103	-0.351503	0.917293	-0.338184
0.918528	-0.020573	0.917835	-0.224125	0.917936	-0.351260	0.918125	-0.338809
0.919360	-0.020810	0.918667	-0.225343	0.918768	-0.351636	0.918957	-0.339121
0.920192	-0.021343	0.919499	-0.226198	0.919600	-0.351039	0.919789	-0.339465
0.921024	-0.021006	0.920331	-0.225877	0.920432	-0.350796	0.920621	-0.339129
0.921857	-0.021286	0.921163	-0.225582	0.921264	-0.351377	0.921453	-0.338859
0.922689	-0.021530	0.921995	-0.225973	0.922096	-0.351896	0.922285	-0.339429
0.923521	-0.021651	0.922827	-0.225818	0.922928	-0.352083	0.923117	-0.339868
0.924354	-0.022195	0.923659	-0.225549	0.923760	-0.351428	0.923949	-0.341339
0.925186	-0.021264	0.924491	-0.225694	0.924592	-0.350937	0.924781	-0.342315
0.926018	-0.021544	0.925323	-0.225372	0.925424	-0.350429	0.925613	-0.342770
0.926850	-0.020831	0.926155	-0.224811	0.926256	-0.350755	0.926445	-0.343494
0.927683	-0.021319	0.926987	-0.224296	0.927088	-0.350686	0.927277	-0.343079
0.928515	-0.021345	0.927819	-0.224120	0.927920	-0.350190	0.928109	-0.343160
0.929347	-0.021236	0.928651	-0.224159	0.928752	-0.350027	0.928941	-0.344158
0.930180	-0.021027	0.929483	-0.223917	0.929584	-0.349746	0.929773	-0.344165
0.931012	-0.020540	0.930315	-0.223332	0.930416	-0.350168	0.930605	-0.344408
0.931844	-0.021004	0.931147	-0.222776	0.931248	-0.350215	0.931437	-0.345265
0.932676	-0.021061	0.931979	-0.222874	0.932080	-0.350200	0.932269	-0.345605
0.933509	-0.022193	0.932811	-0.222732	0.932912	-0.349433	0.933101	-0.345876
0.934341	-0.022307	0.933643	-0.222706	0.933744	-0.349119	0.933933	-0.346625
0.935173	-0.022511	0.934475	-0.222983	0.934576	-0.348923	0.934765	-0.347328
0.936006	-0.022209	0.935307	-0.222884	0.935408	-0.349293	0.935597	-0.348020
0.936838	-0.022972	0.936139	-0.222539	0.936240	-0.349004	0.936429	-0.348764
0.937670	-0.023822	0.936971	-0.222270	0.937072	-0.349109	0.937261	-0.349199
0.938502	-0.023652	0.937803	-0.222328	0.937904	-0.349939	0.938093	-0.349631
0.939335	-0.024986	0.938635	-0.222493	0.938736	-0.350243	0.938925	-0.349913
0.940167	-0.025083	0.939467	-0.222358	0.939568	-0.350056	0.939757	-0.349701
0.940999	-0.024882	0.940300	-0.222398	0.940400	-0.349106	0.940589	-0.349612
0.941832	-0.024888	0.941132	-0.222604	0.941233	-0.348133	0.941421	-0.350505
[truncated: 36,467 more rows]
