# Supplementary material for: Simulation-driven design of stabilized SARS-CoV-2 spike S2 immunogens
Source: Nat Commun. 2024 Aug 27;15:7370. doi: 10.1038/s41467-024-50976-9 (PMC11350062; doi:10.1038/s41467-024-50976-9)
Supplement: Supplementary file 8 — Source Data [file 41467_2024_50976_MOESM8_ESM.zip › Source_Data/figure_2b.csv]

ITERATION	WALKER	CV1-RMSD	CV2-AREA	D1	D3	D3	D-AVE
1.0	318.0	9.8106	133.75	24.63723206403996	24.21847112186811	24.7607215612396	24.538808249049225
2.0	96.0	9.657201	162.327	24.529370435247937	24.12434949247476	24.937705459364253	24.530475129028986
3.0	10.0	9.8008	123.053	24.687182282998403	24.55163747365545	24.96946186953309	24.73609387539565
4.0	270.0	9.821	123.918	24.503910680572655	24.46395039041394	24.936359811381035	24.634740294122548
5.0	304.0	9.7296	134.101	24.712914413609578	24.116873419593222	24.724851810465303	24.518213214556038
6.0	176.0	9.9221	109.538	24.872444538572374	24.037307496531344	24.56593350766912	24.491895180924278
7.0	503.0	9.9293	109.879	24.614606878159833	24.139446825518146	24.80078067715942	24.518278126945802
8.0	652.0	9.8318	132.422	24.86075468907307	24.267687125124784	24.84386126514558	24.657434359781146
9.0	439.0	9.8176	119.704	24.71824679955599	24.14547699682015	24.98848676851836	24.6174035216315
10.0	521.0	9.762	137.394	25.05554367207522	24.27278857611943	24.90937111690603	24.74590112170023
11.0	534.0	9.736099	139.873	25.065362569712207	24.02738138703073	24.90701704277434	24.666586999839094
12.0	484.0	9.5906	152.883	24.782400573081024	24.00033256042213	24.893807477873132	24.558846870458762
13.0	322.0	9.4242	171.732	24.912103710681453	24.463530448046587	24.997126669313648	24.790920276013896
14.0	1244.0	9.3623	151.181	25.12825652073604	24.853072311785503	25.236852601878415	25.072727144799984
15.0	1177.0	9.4395	158.671	25.070615095057867	24.657877470453844	25.062994053178738	24.930495539563484
16.0	247.0	9.3255	155.035	24.912397909152702	24.775517088526698	25.198086583862047	24.962000527180482
17.0	169.0	9.4209	149.567	24.995588570022456	24.895770205739822	25.0529737856088	24.981444187123696
18.0	367.0	9.4157	137.464	24.88306600289079	24.983155302792543	25.052281200851244	24.97283416884486
19.0	265.0	9.5502	114.55	24.935303313745788	24.779742638403455	25.018512776718936	24.91118624295606
20.0	356.0	9.4119	110.863	25.303080928984492	24.91955955012662	25.306399317322068	25.17634659881106
21.0	280.0	9.158199	135.126	25.771867576380412	24.845801557107883	25.31398579265165	25.310551642046647
22.0	104.0	9.1131	143.962	25.225003280940392	24.413190502114947	25.174201722139504	24.93746516839828
23.0	117.0	9.1208	142.353	25.591789615963666	24.498678736304488	25.044134220407628	25.044867524225264
24.0	178.0	9.005501	157.252	25.768235518556125	24.527154767625834	25.449704330655017	25.248364872278994
25.0	198.0	9.0926	120.017	26.160352194216422	24.59846475331718	25.225550729645928	25.328122559059846
26.0	212.0	9.1476	124.699	25.664510317208737	24.24641946388471	25.33600540340194	25.082311728165127
27.0	247.0	8.9044	137.027	25.986126165627415	24.750009599711863	25.328552212864157	25.35489599273448
28.0	105.0	8.8029	159.651	26.00285854722122	24.47271877313492	25.29939268125645	25.258323333870862
29.0	88.0	9.0271	132.096	25.977705909457377	24.457582073588664	25.452479528784973	25.29592250394367
30.0	255.0	9.0779	136.521	25.90676342340591	24.23661495421842	25.556166017879473	25.233181465167934
31.0	312.0	8.824901	163.729	25.90176361497879	24.453680459005657	25.519679510193054	25.2917078613925
32.0	195.0	8.9731	144.127	26.235005111945622	24.2523007668248	25.63448231267069	25.373929397147037
33.0	310.0	9.028399	130.684	26.167127457639126	24.39149540336131	25.60610867986248	25.388243846954307
34.0	300.0	8.903299	168.791	26.14096219326189	24.578569893624124	25.338832558765425	25.352788215217146
35.0	294.0	8.993199	162.464	26.1249006919012	24.555681441706376	25.364086953014652	25.348223028874074
36.0	345.0	8.7546	138.201	26.05290144294704	24.843895554749242	25.53966354652835	25.47882018140821
37.0	264.0	8.8504	113.822	25.993377090172643	24.995849003018858	25.418522084000802	25.469249392397433
38.0	303.0	8.7457	148.429	26.275852100880623	24.840179293919686	25.2616977713074	25.45924305536924
39.0	381.0	8.7747	152.983	26.512157758827144	24.894564110296034	25.34741772836878	25.584713199163986
40.0	490.0	8.5894	151.523	26.550216886286343	24.883795845597366	25.580252964313118	25.671421898732277
41.0	386.0	8.4655	192.911	26.91972380719737	24.72246857097766	25.47913396211404	25.70710878009636
42.0	384.0	8.3678	187.88	27.087211448386352	24.95844517780983	25.459911556743464	25.835189394313215
43.0	291.0	8.2899	176.813	26.998337297556734	25.18123778971789	25.197881087730572	25.792485391668396
44.0	310.0	8.2667	199.087	27.3419671137361	25.33472685296157	25.433012617006405	26.036568861234695
45.0	382.0	7.9078	202.314	27.571824716895055	25.774912862449117	25.382201760443785	26.242979779929318
46.0	269.0	8.0902	168.685	27.965524480032684	25.40411951624822	25.15114987283494	26.173597956371946
47.0	329.0	8.1627	199.839	27.59438043434252	25.501019312167706	25.00426551266275	26.03322175305766
48.0	374.0	7.9569	202.688	27.82841605950022	25.824375110572348	25.573963326612436	26.40891816556167
49.0	277.0	7.7903	207.391	28.54757502260729	25.416644722721475	25.659180121731406	26.541133289020056
50.0	352.0	7.7545	192.843	28.620419323558263	25.38819799101017	25.568575975809186	26.52573109679254
51.0	325.0	7.8598	163.147	28.274864712832215	25.150820878652475	25.603956149225446	26.343213913570043
52.0	269.0	7.9757	188.417	28.63793807961541	25.113620657118783	25.554393552593815	26.435317429776006
53.0	412.0	7.7231	202.341	28.303708252534676	25.545292551090068	25.418298175001656	26.422432992875468
54.0	310.0	7.7725	192.753	28.057444515395197	25.58181061670235	25.39580503092514	26.345020054340893
55.0	327.0	7.6672	228.91	27.71164668631847	25.4824164632612	25.5435342548975	26.24586580149239
56.0	361.0	7.7174	217.407	27.657386107468646	25.754556257005596	25.5824032701016	26.331448544858613
57.0	358.0	7.6018	208.641	28.231763877961054	26.398522184991023	25.862416214050338	26.83090075900081
58.0	373.0	7.2662	227.267	28.61443853878826	26.822815835173024	25.638658809066367	27.02530439434255
59.0	184.0	7.0463	234.314	28.829847862150686	27.455171546619805	25.868606458136924	27.384541955635807
60.0	182.0	6.8538	215.898	29.033366807550216	27.7530797969842	25.504305917453024	27.43025084066248
61.0	118.0	6.9981	214.65	28.606830583875613	27.291356008710064	25.737867693377126	27.212018095320932
62.0	158.0	7.0403	181.574	28.173072904016344	27.107501932330347	25.817585608084556	27.03272014814375
63.0	143.0	7.3508	150.551	28.597392342706936	26.895697287769547	26.07693732258384	27.19000898435344
64.0	309.0	6.757	239.101	28.716751019559993	27.054746637873333	26.09259161586913	27.288029757767486
65.0	136.0	6.6966	233.277	28.821161575840453	27.235767559608416	26.039836801515712	27.365588645654856
66.0	119.0	6.5197	233.785	29.34290769625372	27.34293106191461	26.41008412039687	27.698640959521736
67.0	81.0	6.8749	190.526	28.876256776449868	27.152796999495894	26.73762354397227	27.58889243997268
68.0	198.0	6.3353	239.353	29.149874838219226	27.82008435669842	26.535392141598617	27.83511711217209
69.0	55.0	6.152	245.944	29.617871730387876	28.450114743221263	26.725831439077165	28.264605970895435
70.0	10.0	5.8435	259.116	29.670607595032784	28.637252298938666	27.111127525075368	28.472995806348944
71.0	10.0	5.8746	256.257	29.88938598240884	28.319644597166807	26.815117599498098	28.341382726357917
72.0	20.0	5.8049	250.731	30.208073058127514	28.131480827348533	27.103922369033175	28.481158751503074
73.0	43.0	5.5646	304.448	30.79715762705509	28.436514452948252	27.722799205420067	28.985490428474474
74.0	35.0	5.0307	337.628	30.94582391257899	28.501607168962234	27.756256719736527	29.06789593375925
75.0	1151.0	4.9575	312.045	30.801448142951106	29.033007086430562	27.799219756394052	29.211224995258572
76.0	10.0	4.9069	368.65	30.889560252998347	29.062455059374823	27.981250257173564	29.311088523182246
77.0	8.0	4.6746	311.927	31.420349971696105	28.583289192841423	29.186680042636727	29.730106402391417
78.0	25.0	4.3774	375.741	31.562042065296176	29.356632612979148	28.843479442504048	29.92071804025979
79.0	19.0	3.8691	411.547	31.214615608181195	29.95636281048921	29.48190881594237	30.217629078204254
80.0	1165.0	3.4975	468.28	31.323010009914185	30.006682050463837	29.227630935876267	30.185774332084762
81.0	1113.0	3.7586	471.084	31.500193857492572	29.477798983451663	29.52984666603477	30.16927983565967
82.0	35.0	3.3736	536.326	31.441101776019373	30.16200917702968	29.444537705206308	30.34921621941845
83.0	35.0	3.5528	504.518	31.770516590138822	30.825284238128713	29.305081765162722	30.633627531143418
84.0	27.0	3.3458	516.682	31.7711309242746	30.980778418105526	29.739915200059492	30.830608180813204
85.0	28.0	3.3787	558.092	32.84470706071796	31.480597398771234	30.249529000738598	31.524944486742594
86.0	76.0	3.1333	554.83	32.43791521234267	30.781176567822186	30.387587654966012	31.202226478376957
87.0	29.0	3.2175	496.849	31.794885889813294	30.591321095371043	30.681356054240847	31.022521013141727
88.0	55.0	3.0109	505.447	31.422048405443277	30.54321139191601	31.053494186778796	31.00625132804603
89.0	25.0	2.5309	576.001	31.60895386464114	31.00263989472447	31.0492257513063	31.220273170223972
90.0	950.0	1.9929	613.21	31.897679565172616	31.165760344169104	31.098758069447985	31.387399326263235
1.0	318.0	9.8106	133.75	24.63723206403996	24.21847112186811	24.7607215612396	24.538808249049225
2.0	96.0	9.657201	162.327	24.529370435247937	24.12434949247476	24.937705459364253	24.530475129028986
3.0	10.0	9.8008	123.053	24.687182282998403	24.55163747365545	24.96946186953309	24.73609387539565
4.0	270.0	9.821	123.918	24.503910680572655	24.46395039041394	24.936359811381035	24.634740294122548
5.0	304.0	9.7296	134.101	24.712914413609578	24.116873419593222	24.724851810465303	24.518213214556038
6.0	176.0	9.9221	109.538	24.872444538572374	24.037307496531344	24.56593350766912	24.491895180924278
7.0	503.0	9.9293	109.879	24.614606878159833	24.139446825518146	24.80078067715942	24.518278126945802
8.0	652.0	9.8318	132.422	24.86075468907307	24.267687125124784	24.84386126514558	24.657434359781146
9.0	439.0	9.8176	119.704	24.71824679955599	24.14547699682015	24.98848676851836	24.6174035216315
10.0	521.0	9.762	137.394	25.05554367207522	24.27278857611943	24.90937111690603	24.74590112170023
11.0	534.0	9.736099	139.873	25.065362569712207	24.02738138703073	24.90701704277434	24.666586999839094
12.0	484.0	9.5906	152.883	24.782400573081024	24.00033256042213	24.893807477873132	24.558846870458762
13.0	322.0	9.4242	171.732	24.912103710681453	24.463530448046587	24.997126669313648	24.790920276013896
14.0	1244.0	9.3623	151.181	25.12825652073604	24.853072311785503	25.236852601878415	25.072727144799984
15.0	1177.0	9.4395	158.671	25.070615095057867	24.657877470453844	25.062994053178738	24.930495539563484
16.0	247.0	9.3255	155.035	24.912397909152702	24.775517088526698	25.198086583862047	24.962000527180482
17.0	169.0	9.4209	149.567	24.995588570022456	24.895770205739822	25.0529737856088	24.981444187123696
18.0	367.0	9.4157	137.464	24.88306600289079	24.983155302792543	25.052281200851244	24.97283416884486
19.0	265.0	9.5502	114.55	24.935303313745788	24.779742638403455	25.018512776718936	24.91118624295606
20.0	356.0	9.4119	110.863	25.303080928984492	24.91955955012662	25.306399317322068	25.17634659881106
21.0	280.0	9.158199	135.126	25.771867576380412	24.845801557107883	25.31398579265165	25.310551642046647
22.0	104.0	9.1131	143.962	25.225003280940392	24.413190502114947	25.174201722139504	24.93746516839828
23.0	117.0	9.1208	142.353	25.591789615963666	24.498678736304488	25.044134220407628	25.044867524225264
24.0	178.0	9.005501	157.252	25.768235518556125	24.527154767625834	25.449704330655017	25.248364872278994
25.0	198.0	9.0926	120.017	26.160352194216422	24.59846475331718	25.225550729645928	25.328122559059846
26.0	212.0	9.1476	124.699	25.664510317208737	24.24641946388471	25.33600540340194	25.082311728165127
27.0	247.0	8.9044	137.027	25.986126165627415	24.750009599711863	25.328552212864157	25.35489599273448
28.0	105.0	8.8029	159.651	26.00285854722122	24.47271877313492	25.29939268125645	25.258323333870862
29.0	88.0	9.0271	132.096	25.977705909457377	24.457582073588664	25.452479528784973	25.29592250394367
30.0	255.0	9.0779	136.521	25.90676342340591	24.23661495421842	25.556166017879473	25.233181465167934
31.0	312.0	8.824901	163.729	25.90176361497879	24.453680459005657	25.519679510193054	25.2917078613925
32.0	195.0	8.9731	144.127	26.235005111945622	24.2523007668248	25.63448231267069	25.373929397147037
33.0	310.0	9.028399	130.684	26.167127457639126	24.39149540336131	25.60610867986248	25.388243846954307
34.0	300.0	8.903299	168.791	26.14096219326189	24.578569893624124	25.338832558765425	25.352788215217146
35.0	294.0	8.993199	162.464	26.1249006919012	24.555681441706376	25.364086953014652	25.348223028874074
36.0	345.0	8.7546	138.201	26.05290144294704	24.843895554749242	25.53966354652835	25.47882018140821
37.0	264.0	8.8504	113.822	25.993377090172643	24.995849003018858	25.418522084000802	25.469249392397433
38.0	303.0	8.7457	148.429	26.275852100880623	24.840179293919686	25.2616977713074	25.45924305536924
39.0	381.0	8.7747	152.983	26.512157758827144	24.894564110296034	25.34741772836878	25.584713199163986
40.0	490.0	8.5894	151.523	26.550216886286343	24.883795845597366	25.580252964313118	25.671421898732277
41.0	386.0	8.4655	192.911	26.91972380719737	24.72246857097766	25.47913396211404	25.70710878009636
42.0	384.0	8.3678	187.88	27.087211448386352	24.95844517780983	25.459911556743464	25.835189394313215
43.0	291.0	8.2899	176.813	26.998337297556734	25.18123778971789	25.197881087730572	25.792485391668396
44.0	310.0	8.2667	199.087	27.3419671137361	25.33472685296157	25.433012617006405	26.036568861234695
45.0	382.0	7.9078	202.314	27.571824716895055	25.774912862449117	25.382201760443785	26.242979779929318
46.0	269.0	8.0902	168.685	27.965524480032684	25.40411951624822	25.15114987283494	26.173597956371946
47.0	329.0	8.1627	199.839	27.59438043434252	25.501019312167706	25.00426551266275	26.03322175305766
48.0	374.0	7.9569	202.688	27.82841605950022	25.824375110572348	25.573963326612436	26.40891816556167
49.0	277.0	7.7903	207.391	28.54757502260729	25.416644722721475	25.659180121731406	26.541133289020056
50.0	352.0	7.7545	192.843	28.620419323558263	25.38819799101017	25.568575975809186	26.52573109679254
51.0	325.0	7.8598	163.147	28.274864712832215	25.150820878652475	25.603956149225446	26.343213913570043
52.0	269.0	7.9757	188.417	28.63793807961541	25.113620657118783	25.554393552593815	26.435317429776006
53.0	412.0	7.7231	202.341	28.303708252534676	25.545292551090068	25.418298175001656	26.422432992875468
54.0	310.0	7.7725	192.753	28.057444515395197	25.58181061670235	25.39580503092514	26.345020054340893
55.0	327.0	7.6672	228.91	27.71164668631847	25.4824164632612	25.5435342548975	26.24586580149239
56.0	361.0	7.7174	217.407	27.657386107468646	25.754556257005596	25.5824032701016	26.331448544858613
57.0	358.0	7.6018	208.641	28.231763877961054	26.398522184991023	25.862416214050338	26.83090075900081
58.0	373.0	7.2662	227.267	28.61443853878826	26.822815835173024	25.638658809066367	27.02530439434255
59.0	184.0	7.0463	234.314	28.829847862150686	27.455171546619805	25.868606458136924	27.384541955635807
60.0	182.0	6.8538	215.898	29.033366807550216	27.7530797969842	25.504305917453024	27.43025084066248
61.0	118.0	6.9981	214.65	28.606830583875613	27.291356008710064	25.737867693377126	27.212018095320932
62.0	158.0	7.0403	181.574	28.173072904016344	27.107501932330347	25.817585608084556	27.03272014814375
63.0	143.0	7.3508	150.551	28.597392342706936	26.895697287769547	26.07693732258384	27.19000898435344
64.0	309.0	6.757	239.101	28.716751019559993	27.054746637873333	26.09259161586913	27.288029757767486
65.0	136.0	6.6966	233.277	28.821161575840453	27.235767559608416	26.039836801515712	27.365588645654856
66.0	119.0	6.5197	233.785	29.34290769625372	27.34293106191461	26.41008412039687	27.698640959521736
67.0	81.0	6.8749	190.526	28.876256776449868	27.152796999495894	26.73762354397227	27.58889243997268
68.0	198.0	6.3353	239.353	29.149874838219226	27.82008435669842	26.535392141598617	27.83511711217209
69.0	55.0	6.152	245.944	29.617871730387876	28.450114743221263	26.725831439077165	28.264605970895435
70.0	10.0	5.8435	259.116	29.670607595032784	28.637252298938666	27.111127525075368	28.472995806348944
71.0	10.0	5.8746	256.257	29.88938598240884	28.319644597166807	26.815117599498098	28.341382726357917
72.0	20.0	5.8049	250.731	30.208073058127514	28.131480827348533	27.103922369033175	28.481158751503074
73.0	43.0	5.5646	304.448	30.79715762705509	28.436514452948252	27.722799205420067	28.985490428474474
74.0	35.0	5.0307	337.628	30.94582391257899	28.501607168962234	27.756256719736527	29.06789593375925
75.0	1151.0	4.9575	312.045	30.801448142951106	29.033007086430562	27.799219756394052	29.211224995258572
76.0	10.0	4.9069	368.65	30.889560252998347	29.062455059374823	27.981250257173564	29.311088523182246
77.0	8.0	4.6746	311.927	31.420349971696105	28.583289192841423	29.186680042636727	29.730106402391417
78.0	25.0	4.3774	375.741	31.562042065296176	29.356632612979148	28.843479442504048	29.92071804025979
79.0	19.0	3.8691	411.547	31.214615608181195	29.95636281048921	29.48190881594237	30.217629078204254
80.0	1165.0	3.4975	468.28	31.323010009914185	30.006682050463837	29.227630935876267	30.185774332084762
81.0	1113.0	3.7586	471.084	31.500193857492572	29.477798983451663	29.52984666603477	30.16927983565967
82.0	35.0	3.3736	536.326	31.441101776019373	30.16200917702968	29.444537705206308	30.34921621941845
83.0	34.0	3.242	535.381	31.893776577400715	30.839130334480767	29.76768531024976	30.833530740710415
84.0	972.0	3.2608	540.7541	31.775177639000518	30.801380177173154	30.09181665157646	30.889458155916714
85.0	35.0	2.8561	509.816	31.835278787017213	30.68929390402794	30.45920370463651	30.994592131893885
86.0	938.0	2.8357	537.687	32.25991234202445	31.048850386048304	30.706636387644988	31.338466371905913
87.0	990.0	2.4181	604.135	32.40818096489129	31.257447260152386	31.342477543815853	31.669368589619847
88.0	947.0	2.6547	598.86	32.08139708758183	31.280681833846785	30.94040577221922	31.434161564549274
89.0	948.0	2.6225	618.028	32.38503416710491	32.071584338578475	30.852589462077493	31.76973598925363
90.0	941.0	2.8097	601.499	32.88079287808487	32.31851649092075	31.215425299070837	32.138244889358816
91.0	56.0	2.0263	641.49	32.433900701557334	32.46457948205248	31.760179746001945	32.219553309870584
92.0	961.0	1.9188	658.457	32.10214253216249	32.488173956670444	32.31804966710257	32.30278871864517
1.0	318.0	9.8106	133.75	24.63723206403996	24.21847112186811	24.7607215612396	24.538808249049225
2.0	96.0	9.657201	162.327	24.529370435247937	24.12434949247476	24.937705459364253	24.530475129028986
3.0	10.0	9.8008	123.053	24.687182282998403	24.55163747365545	24.96946186953309	24.73609387539565
4.0	270.0	9.821	123.918	24.503910680572655	24.46395039041394	24.936359811381035	24.634740294122548
5.0	304.0	9.7296	134.101	24.712914413609578	24.116873419593222	24.724851810465303	24.518213214556038
6.0	176.0	9.9221	109.538	24.872444538572374	24.037307496531344	24.56593350766912	24.491895180924278
7.0	503.0	9.9293	109.879	24.614606878159833	24.139446825518146	24.80078067715942	24.518278126945802
8.0	652.0	9.8318	132.422	24.86075468907307	24.267687125124784	24.84386126514558	24.657434359781146
9.0	439.0	9.8176	119.704	24.71824679955599	24.14547699682015	24.98848676851836	24.6174035216315
10.0	521.0	9.762	137.394	25.05554367207522	24.27278857611943	24.90937111690603	24.74590112170023
11.0	534.0	9.736099	139.873	25.065362569712207	24.02738138703073	24.90701704277434	24.666586999839094
12.0	484.0	9.5906	152.883	24.782400573081024	24.00033256042213	24.893807477873132	24.558846870458762
13.0	322.0	9.4242	171.732	24.912103710681453	24.463530448046587	24.997126669313648	24.790920276013896
14.0	1244.0	9.3623	151.181	25.12825652073604	24.853072311785503	25.236852601878415	25.072727144799984
15.0	1177.0	9.4395	158.671	25.070615095057867	24.657877470453844	25.062994053178738	24.930495539563484
16.0	247.0	9.3255	155.035	24.912397909152702	24.775517088526698	25.198086583862047	24.962000527180482
17.0	169.0	9.4209	149.567	24.995588570022456	24.895770205739822	25.0529737856088	24.981444187123696
18.0	367.0	9.4157	137.464	24.88306600289079	24.983155302792543	25.052281200851244	24.97283416884486
19.0	265.0	9.5502	114.55	24.935303313745788	24.779742638403455	25.018512776718936	24.91118624295606
20.0	356.0	9.4119	110.863	25.303080928984492	24.91955955012662	25.306399317322068	25.17634659881106
21.0	280.0	9.158199	135.126	25.771867576380412	24.845801557107883	25.31398579265165	25.310551642046647
22.0	104.0	9.1131	143.962	25.225003280940392	24.413190502114947	25.174201722139504	24.93746516839828
23.0	117.0	9.1208	142.353	25.591789615963666	24.498678736304488	25.044134220407628	25.044867524225264
24.0	178.0	9.005501	157.252	25.768235518556125	24.527154767625834	25.449704330655017	25.248364872278994
25.0	198.0	9.0926	120.017	26.160352194216422	24.59846475331718	25.225550729645928	25.328122559059846
26.0	212.0	9.1476	124.699	25.664510317208737	24.24641946388471	25.33600540340194	25.082311728165127
27.0	247.0	8.9044	137.027	25.986126165627415	24.750009599711863	25.328552212864157	25.35489599273448
28.0	105.0	8.8029	159.651	26.00285854722122	24.47271877313492	25.29939268125645	25.258323333870862
29.0	88.0	9.0271	132.096	25.977705909457377	24.457582073588664	25.452479528784973	25.29592250394367
30.0	255.0	9.0779	136.521	25.90676342340591	24.23661495421842	25.556166017879473	25.233181465167934
31.0	312.0	8.824901	163.729	25.90176361497879	24.453680459005657	25.519679510193054	25.2917078613925
32.0	195.0	8.9731	144.127	26.235005111945622	24.2523007668248	25.63448231267069	25.373929397147037
33.0	310.0	9.028399	130.684	26.167127457639126	24.39149540336131	25.60610867986248	25.388243846954307
34.0	300.0	8.903299	168.791	26.14096219326189	24.578569893624124	25.338832558765425	25.352788215217146
35.0	294.0	8.993199	162.464	26.1249006919012	24.555681441706376	25.364086953014652	25.348223028874074
36.0	345.0	8.7546	138.201	26.05290144294704	24.843895554749242	25.53966354652835	25.47882018140821
37.0	264.0	8.8504	113.822	25.993377090172643	24.995849003018858	25.418522084000802	25.469249392397433
38.0	303.0	8.7457	148.429	26.275852100880623	24.840179293919686	25.2616977713074	25.45924305536924
39.0	381.0	8.7747	152.983	26.512157758827144	24.894564110296034	25.34741772836878	25.584713199163986
40.0	490.0	8.5894	151.523	26.550216886286343	24.883795845597366	25.580252964313118	25.671421898732277
41.0	386.0	8.4655	192.911	26.91972380719737	24.72246857097766	25.47913396211404	25.70710878009636
42.0	384.0	8.3678	187.88	27.087211448386352	24.95844517780983	25.459911556743464	25.835189394313215
43.0	291.0	8.2899	176.813	26.998337297556734	25.18123778971789	25.197881087730572	25.792485391668396
44.0	310.0	8.2667	199.087	27.3419671137361	25.33472685296157	25.433012617006405	26.036568861234695
45.0	382.0	7.9078	202.314	27.571824716895055	25.774912862449117	25.382201760443785	26.242979779929318
46.0	269.0	8.0902	168.685	27.965524480032684	25.40411951624822	25.15114987283494	26.173597956371946
47.0	329.0	8.1627	199.839	27.59438043434252	25.501019312167706	25.00426551266275	26.03322175305766
48.0	374.0	7.9569	202.688	27.82841605950022	25.824375110572348	25.573963326612436	26.40891816556167
49.0	277.0	7.7903	207.391	28.54757502260729	25.416644722721475	25.659180121731406	26.541133289020056
50.0	352.0	7.7545	192.843	28.620419323558263	25.38819799101017	25.568575975809186	26.52573109679254
51.0	325.0	7.8598	163.147	28.274864712832215	25.150820878652475	25.603956149225446	26.343213913570043
52.0	269.0	7.9757	188.417	28.63793807961541	25.113620657118783	25.554393552593815	26.435317429776006
53.0	412.0	7.7231	202.341	28.303708252534676	25.545292551090068	25.418298175001656	26.422432992875468
54.0	310.0	7.7725	192.753	28.057444515395197	25.58181061670235	25.39580503092514	26.345020054340893
55.0	327.0	7.6672	228.91	27.71164668631847	25.4824164632612	25.5435342548975	26.24586580149239
56.0	361.0	7.7174	217.407	27.657386107468646	25.754556257005596	25.5824032701016	26.331448544858613
57.0	358.0	7.6018	208.641	28.231763877961054	26.398522184991023	25.862416214050338	26.83090075900081
58.0	373.0	7.2662	227.267	28.61443853878826	26.822815835173024	25.638658809066367	27.02530439434255
59.0	184.0	7.0463	234.314	28.829847862150686	27.455171546619805	25.868606458136924	27.384541955635807
60.0	182.0	6.8538	215.898	29.033366807550216	27.7530797969842	25.504305917453024	27.43025084066248
61.0	118.0	6.9981	214.65	28.606830583875613	27.291356008710064	25.737867693377126	27.212018095320932
62.0	158.0	7.0403	181.574	28.173072904016344	27.107501932330347	25.817585608084556	27.03272014814375
63.0	143.0	7.3508	150.551	28.597392342706936	26.895697287769547	26.07693732258384	27.19000898435344
64.0	309.0	6.757	239.101	28.716751019559993	27.054746637873333	26.09259161586913	27.288029757767486
65.0	136.0	6.6966	233.277	28.821161575840453	27.235767559608416	26.039836801515712	27.365588645654856
66.0	119.0	6.5197	233.785	29.34290769625372	27.34293106191461	26.41008412039687	27.698640959521736
67.0	81.0	6.8749	190.526	28.876256776449868	27.152796999495894	26.73762354397227	27.58889243997268
68.0	198.0	6.3353	239.353	29.149874838219226	27.82008435669842	26.535392141598617	27.83511711217209
69.0	55.0	6.152	245.944	29.617871730387876	28.450114743221263	26.725831439077165	28.264605970895435
70.0	10.0	5.8435	259.116	29.670607595032784	28.637252298938666	27.111127525075368	28.472995806348944
71.0	10.0	5.8746	256.257	29.88938598240884	28.319644597166807	26.815117599498098	28.341382726357917
72.0	20.0	5.8049	250.731	30.208073058127514	28.131480827348533	27.103922369033175	28.481158751503074
73.0	43.0	5.5646	304.448	30.79715762705509	28.436514452948252	27.722799205420067	28.985490428474474
74.0	35.0	5.0307	337.628	30.94582391257899	28.501607168962234	27.756256719736527	29.06789593375925
75.0	1151.0	4.9575	312.045	30.801448142951106	29.033007086430562	27.799219756394052	29.211224995258572
76.0	10.0	4.9069	368.65	30.889560252998347	29.062455059374823	27.981250257173564	29.311088523182246
77.0	8.0	4.6746	311.927	31.420349971696105	28.583289192841423	29.186680042636727	29.730106402391417
78.0	25.0	4.3774	375.741	31.562042065296176	29.356632612979148	28.843479442504048	29.92071804025979
79.0	19.0	3.8691	411.547	31.214615608181195	29.95636281048921	29.48190881594237	30.217629078204254
80.0	1165.0	3.4975	468.28	31.323010009914185	30.006682050463837	29.227630935876267	30.185774332084762
81.0	1113.0	3.7586	471.084	31.500193857492572	29.477798983451663	29.52984666603477	30.16927983565967
82.0	35.0	3.3736	536.326	31.441101776019373	30.16200917702968	29.444537705206308	30.34921621941845
83.0	34.0	3.242	535.381	31.893776577400715	30.839130334480767	29.76768531024976	30.833530740710415
84.0	972.0	3.2608	540.7541	31.775177639000518	30.801380177173154	30.09181665157646	30.889458155916714
85.0	35.0	2.8561	509.816	31.835278787017213	30.68929390402794	30.45920370463651	30.994592131893885
86.0	938.0	2.8357	537.687	32.25991234202445	31.048850386048304	30.706636387644988	31.338466371905913
87.0	990.0	2.4181	604.135	32.40818096489129	31.257447260152386	31.342477543815853	31.669368589619847
88.0	947.0	2.6547	598.86	32.08139708758183	31.280681833846785	30.94040577221922	31.434161564549274
89.0	948.0	2.6225	618.028	32.38503416710491	32.071584338578475	30.852589462077493	31.76973598925363
90.0	941.0	2.8097	601.499	32.88079287808487	32.31851649092075	31.215425299070837	32.138244889358816
91.0	56.0	2.0263	641.49	32.433900701557334	32.46457948205248	31.760179746001945	32.219553309870584
92.0	963.0	2.3855	658.92	32.55799101062263	33.08929265763678	31.282061693784833	32.30978178734808
93.0	36.0	2.3752	677.285	32.76717032243877	33.146344612492754	31.719883964166787	32.54446629969944
94.0	41.0	1.9323	708.886	32.299549394040184	32.635415132707664	31.840865546034703	32.258610024260854
1.0	318.0	9.8106	133.75	24.63723206403996	24.21847112186811	24.7607215612396	24.538808249049225
2.0	96.0	9.657201	162.327	24.529370435247937	24.12434949247476	24.937705459364253	24.530475129028986
3.0	10.0	9.8008	123.053	24.687182282998403	24.55163747365545	24.96946186953309	24.73609387539565
4.0	270.0	9.821	123.918	24.503910680572655	24.46395039041394	24.936359811381035	24.634740294122548
5.0	304.0	9.7296	134.101	24.712914413609578	24.116873419593222	24.724851810465303	24.518213214556038
6.0	176.0	9.9221	109.538	24.872444538572374	24.037307496531344	24.56593350766912	24.491895180924278
7.0	503.0	9.9293	109.879	24.614606878159833	24.139446825518146	24.80078067715942	24.518278126945802
8.0	652.0	9.8318	132.422	24.86075468907307	24.267687125124784	24.84386126514558	24.657434359781146
9.0	439.0	9.8176	119.704	24.71824679955599	24.14547699682015	24.98848676851836	24.6174035216315
10.0	521.0	9.762	137.394	25.05554367207522	24.27278857611943	24.90937111690603	24.74590112170023
11.0	534.0	9.736099	139.873	25.065362569712207	24.02738138703073	24.90701704277434	24.666586999839094
12.0	484.0	9.5906	152.883	24.782400573081024	24.00033256042213	24.893807477873132	24.558846870458762
13.0	322.0	9.4242	171.732	24.912103710681453	24.463530448046587	24.997126669313648	24.790920276013896
14.0	1244.0	9.3623	151.181	25.12825652073604	24.853072311785503	25.236852601878415	25.072727144799984
15.0	1177.0	9.4395	158.671	25.070615095057867	24.657877470453844	25.062994053178738	24.930495539563484
16.0	247.0	9.3255	155.035	24.912397909152702	24.775517088526698	25.198086583862047	24.962000527180482
17.0	169.0	9.4209	149.567	24.995588570022456	24.895770205739822	25.0529737856088	24.981444187123696
18.0	367.0	9.4157	137.464	24.88306600289079	24.983155302792543	25.052281200851244	24.97283416884486
19.0	265.0	9.5502	114.55	24.935303313745788	24.779742638403455	25.018512776718936	24.91118624295606
20.0	356.0	9.4119	110.863	25.303080928984492	24.91955955012662	25.306399317322068	25.17634659881106
21.0	280.0	9.158199	135.126	25.771867576380412	24.845801557107883	25.31398579265165	25.310551642046647
22.0	104.0	9.1131	143.962	25.225003280940392	24.413190502114947	25.174201722139504	24.93746516839828
23.0	117.0	9.1208	142.353	25.591789615963666	24.498678736304488	25.044134220407628	25.044867524225264
24.0	178.0	9.005501	157.252	25.768235518556125	24.527154767625834	25.449704330655017	25.248364872278994
25.0	198.0	9.0926	120.017	26.160352194216422	24.59846475331718	25.225550729645928	25.328122559059846
26.0	212.0	9.1476	124.699	25.664510317208737	24.24641946388471	25.33600540340194	25.082311728165127
27.0	247.0	8.9044	137.027	25.986126165627415	24.750009599711863	25.328552212864157	25.35489599273448
28.0	105.0	8.8029	159.651	26.00285854722122	24.47271877313492	25.29939268125645	25.258323333870862
29.0	88.0	9.0271	132.096	25.977705909457377	24.457582073588664	25.452479528784973	25.29592250394367
30.0	255.0	9.0779	136.521	25.90676342340591	24.23661495421842	25.556166017879473	25.233181465167934
31.0	312.0	8.824901	163.729	25.90176361497879	24.453680459005657	25.519679510193054	25.2917078613925
32.0	195.0	8.9731	144.127	26.235005111945622	24.2523007668248	25.63448231267069	25.373929397147037
33.0	310.0	9.028399	130.684	26.167127457639126	24.39149540336131	25.60610867986248	25.388243846954307
34.0	300.0	8.903299	168.791	26.14096219326189	24.578569893624124	25.338832558765425	25.352788215217146
35.0	294.0	8.993199	162.464	26.1249006919012	24.555681441706376	25.364086953014652	25.348223028874074
36.0	345.0	8.7546	138.201	26.05290144294704	24.843895554749242	25.53966354652835	25.47882018140821
37.0	264.0	8.8504	113.822	25.993377090172643	24.995849003018858	25.418522084000802	25.469249392397433
38.0	303.0	8.7457	148.429	26.275852100880623	24.840179293919686	25.2616977713074	25.45924305536924
39.0	381.0	8.7747	152.983	26.512157758827144	24.894564110296034	25.34741772836878	25.584713199163986
40.0	490.0	8.5894	151.523	26.550216886286343	24.883795845597366	25.580252964313118	25.671421898732277
41.0	386.0	8.4655	192.911	26.91972380719737	24.72246857097766	25.47913396211404	25.70710878009636
42.0	384.0	8.3678	187.88	27.087211448386352	24.95844517780983	25.459911556743464	25.835189394313215
43.0	291.0	8.2899	176.813	26.998337297556734	25.18123778971789	25.197881087730572	25.792485391668396
44.0	310.0	8.2667	199.087	27.3419671137361	25.33472685296157	25.433012617006405	26.036568861234695
45.0	382.0	7.9078	202.314	27.571824716895055	25.774912862449117	25.382201760443785	26.242979779929318
46.0	269.0	8.0902	168.685	27.965524480032684	25.40411951624822	25.15114987283494	26.173597956371946
47.0	329.0	8.1627	199.839	27.59438043434252	25.501019312167706	25.00426551266275	26.03322175305766
48.0	374.0	7.9569	202.688	27.82841605950022	25.824375110572348	25.573963326612436	26.40891816556167
49.0	277.0	7.7903	207.391	28.54757502260729	25.416644722721475	25.659180121731406	26.541133289020056
50.0	352.0	7.7545	192.843	28.620419323558263	25.38819799101017	25.568575975809186	26.52573109679254
51.0	325.0	7.8598	163.147	28.274864712832215	25.150820878652475	25.603956149225446	26.343213913570043
52.0	269.0	7.9757	188.417	28.63793807961541	25.113620657118783	25.554393552593815	26.435317429776006
53.0	412.0	7.7231	202.341	28.303708252534676	25.545292551090068	25.418298175001656	26.422432992875468
54.0	310.0	7.7725	192.753	28.057444515395197	25.58181061670235	25.39580503092514	26.345020054340893
55.0	327.0	7.6672	228.91	27.71164668631847	25.4824164632612	25.5435342548975	26.24586580149239
56.0	361.0	7.7174	217.407	27.657386107468646	25.754556257005596	25.5824032701016	26.331448544858613
57.0	358.0	7.6018	208.641	28.231763877961054	26.398522184991023	25.862416214050338	26.83090075900081
58.0	373.0	7.2662	227.267	28.61443853878826	26.822815835173024	25.638658809066367	27.02530439434255
59.0	184.0	7.0463	234.314	28.829847862150686	27.455171546619805	25.868606458136924	27.384541955635807
60.0	182.0	6.8538	215.898	29.033366807550216	27.7530797969842	25.504305917453024	27.43025084066248
61.0	118.0	6.9981	214.65	28.606830583875613	27.291356008710064	25.737867693377126	27.212018095320932
62.0	158.0	7.0403	181.574	28.173072904016344	27.107501932330347	25.817585608084556	27.03272014814375
63.0	143.0	7.3508	150.551	28.597392342706936	26.895697287769547	26.07693732258384	27.19000898435344
64.0	309.0	6.757	239.101	28.716751019559993	27.054746637873333	26.09259161586913	27.288029757767486
65.0	136.0	6.6966	233.277	28.821161575840453	27.235767559608416	26.039836801515712	27.365588645654856
66.0	119.0	6.5197	233.785	29.34290769625372	27.34293106191461	26.41008412039687	27.698640959521736
67.0	81.0	6.8749	190.526	28.876256776449868	27.152796999495894	26.73762354397227	27.58889243997268
68.0	198.0	6.3353	239.353	29.149874838219226	27.82008435669842	26.535392141598617	27.83511711217209
69.0	55.0	6.152	245.944	29.617871730387876	28.450114743221263	26.725831439077165	28.264605970895435
70.0	10.0	5.8435	259.116	29.670607595032784	28.637252298938666	27.111127525075368	28.472995806348944
71.0	10.0	5.8746	256.257	29.88938598240884	28.319644597166807	26.815117599498098	28.341382726357917
72.0	20.0	5.8049	250.731	30.208073058127514	28.131480827348533	27.103922369033175	28.481158751503074
73.0	43.0	5.5646	304.448	30.79715762705509	28.436514452948252	27.722799205420067	28.985490428474474
74.0	35.0	5.0307	337.628	30.94582391257899	28.501607168962234	27.756256719736527	29.06789593375925
75.0	1151.0	4.9575	312.045	30.801448142951106	29.033007086430562	27.799219756394052	29.211224995258572
76.0	10.0	4.9069	368.65	30.889560252998347	29.062455059374823	27.981250257173564	29.311088523182246
77.0	8.0	4.6746	311.927	31.420349971696105	28.583289192841423	29.186680042636727	29.730106402391417
78.0	25.0	4.3774	375.741	31.562042065296176	29.356632612979148	28.843479442504048	29.92071804025979
79.0	19.0	3.8691	411.547	31.214615608181195	29.95636281048921	29.48190881594237	30.217629078204254
80.0	1165.0	3.4975	468.28	31.323010009914185	30.006682050463837	29.227630935876267	30.185774332084762
81.0	1113.0	3.7586	471.084	31.500193857492572	29.477798983451663	29.52984666603477	30.16927983565967
82.0	35.0	3.3736	536.326	31.441101776019373	30.16200917702968	29.444537705206308	30.34921621941845
83.0	34.0	3.242	535.381	31.893776577400715	30.839130334480767	29.76768531024976	30.833530740710415
84.0	972.0	3.2608	540.7541	31.775177639000518	30.801380177173154	30.09181665157646	30.889458155916714
85.0	35.0	2.8561	509.816	31.835278787017213	30.68929390402794	30.45920370463651	30.994592131893885
86.0	938.0	2.8357	537.687	32.25991234202445	31.048850386048304	30.706636387644988	31.338466371905913
87.0	990.0	2.4181	604.135	32.40818096489129	31.257447260152386	31.342477543815853	31.669368589619847
88.0	947.0	2.6547	598.86	32.08139708758183	31.280681833846785	30.94040577221922	31.434161564549274
89.0	948.0	2.6225	618.028	32.38503416710491	32.071584338578475	30.852589462077493	31.76973598925363
90.0	941.0	2.8097	601.499	32.88079287808487	32.31851649092075	31.215425299070837	32.138244889358816
91.0	56.0	2.0263	641.49	32.433900701557334	32.46457948205248	31.760179746001945	32.219553309870584
92.0	967.0	2.3787	661.712	33.58903191111408	32.351083607211805	32.310634419336786	32.75024997922089
93.0	966.0	2.3642	675.693	32.76940581125782	32.591815998051146	32.441400173063435	32.600873994124136
94.0	43.0	1.9714	686.0301	32.746991844045624	32.88707905354805	32.079402741637864	32.57115787974384
1.0	318.0	9.8106	133.75	24.63723206403996	24.21847112186811	24.7607215612396	24.538808249049225
2.0	96.0	9.657201	162.327	24.529370435247937	24.12434949247476	24.937705459364253	24.530475129028986
3.0	10.0	9.8008	123.053	24.687182282998403	24.55163747365545	24.96946186953309	24.73609387539565
4.0	270.0	9.821	123.918	24.503910680572655	24.46395039041394	24.936359811381035	24.634740294122548
5.0	304.0	9.7296	134.101	24.712914413609578	24.116873419593222	24.724851810465303	24.518213214556038
6.0	176.0	9.9221	109.538	24.872444538572374	24.037307496531344	24.56593350766912	24.491895180924278
7.0	503.0	9.9293	109.879	24.614606878159833	24.139446825518146	24.80078067715942	24.518278126945802
8.0	652.0	9.8318	132.422	24.86075468907307	24.267687125124784	24.84386126514558	24.657434359781146
9.0	439.0	9.8176	119.704	24.71824679955599	24.14547699682015	24.98848676851836	24.6174035216315
10.0	521.0	9.762	137.394	25.05554367207522	24.27278857611943	24.90937111690603	24.74590112170023
11.0	534.0	9.736099	139.873	25.065362569712207	24.02738138703073	24.90701704277434	24.666586999839094
12.0	484.0	9.5906	152.883	24.782400573081024	24.00033256042213	24.893807477873132	24.558846870458762
13.0	322.0	9.4242	171.732	24.912103710681453	24.463530448046587	24.997126669313648	24.790920276013896
14.0	1244.0	9.3623	151.181	25.12825652073604	24.853072311785503	25.236852601878415	25.072727144799984
15.0	1177.0	9.4395	158.671	25.070615095057867	24.657877470453844	25.062994053178738	24.930495539563484
16.0	247.0	9.3255	155.035	24.912397909152702	24.775517088526698	25.198086583862047	24.962000527180482
17.0	169.0	9.4209	149.567	24.995588570022456	24.895770205739822	25.0529737856088	24.981444187123696
18.0	367.0	9.4157	137.464	24.88306600289079	24.983155302792543	25.052281200851244	24.97283416884486
19.0	265.0	9.5502	114.55	24.935303313745788	24.779742638403455	25.018512776718936	24.91118624295606
20.0	356.0	9.4119	110.863	25.303080928984492	24.91955955012662	25.306399317322068	25.17634659881106
21.0	280.0	9.158199	135.126	25.771867576380412	24.845801557107883	25.31398579265165	25.310551642046647
22.0	104.0	9.1131	143.962	25.225003280940392	24.413190502114947	25.174201722139504	24.93746516839828
23.0	117.0	9.1208	142.353	25.591789615963666	24.498678736304488	25.044134220407628	25.044867524225264
24.0	178.0	9.005501	157.252	25.768235518556125	24.527154767625834	25.449704330655017	25.248364872278994
25.0	198.0	9.0926	120.017	26.160352194216422	24.59846475331718	25.225550729645928	25.328122559059846
26.0	212.0	9.1476	124.699	25.664510317208737	24.24641946388471	25.33600540340194	25.082311728165127
27.0	247.0	8.9044	137.027	25.986126165627415	24.750009599711863	25.328552212864157	25.35489599273448
28.0	105.0	8.8029	159.651	26.00285854722122	24.47271877313492	25.29939268125645	25.258323333870862
29.0	88.0	9.0271	132.096	25.977705909457377	24.457582073588664	25.452479528784973	25.29592250394367
30.0	255.0	9.0779	136.521	25.90676342340591	24.23661495421842	25.556166017879473	25.233181465167934
31.0	312.0	8.824901	163.729	25.90176361497879	24.453680459005657	25.519679510193054	25.2917078613925
32.0	195.0	8.9731	144.127	26.235005111945622	24.2523007668248	25.63448231267069	25.373929397147037
33.0	310.0	9.028399	130.684	26.167127457639126	24.39149540336131	25.60610867986248	25.388243846954307
34.0	300.0	8.903299	168.791	26.14096219326189	24.578569893624124	25.338832558765425	25.352788215217146
35.0	294.0	8.993199	162.464	26.1249006919012	24.555681441706376	25.364086953014652	25.348223028874074
36.0	345.0	8.7546	138.201	26.05290144294704	24.843895554749242	25.53966354652835	25.47882018140821
37.0	264.0	8.8504	113.822	25.993377090172643	24.995849003018858	25.418522084000802	25.469249392397433
38.0	303.0	8.7457	148.429	26.275852100880623	24.840179293919686	25.2616977713074	25.45924305536924
39.0	381.0	8.7747	152.983	26.512157758827144	24.894564110296034	25.34741772836878	25.584713199163986
40.0	490.0	8.5894	151.523	26.550216886286343	24.883795845597366	25.580252964313118	25.671421898732277
41.0	386.0	8.4655	192.911	26.91972380719737	24.72246857097766	25.47913396211404	25.70710878009636
42.0	384.0	8.3678	187.88	27.087211448386352	24.95844517780983	25.459911556743464	25.835189394313215
43.0	291.0	8.2899	176.813	26.998337297556734	25.18123778971789	25.197881087730572	25.792485391668396
44.0	310.0	8.2667	199.087	27.3419671137361	25.33472685296157	25.433012617006405	26.036568861234695
45.0	382.0	7.9078	202.314	27.571824716895055	25.774912862449117	25.382201760443785	26.242979779929318
46.0	269.0	8.0902	168.685	27.965524480032684	25.40411951624822	25.15114987283494	26.173597956371946
47.0	329.0	8.1627	199.839	27.59438043434252	25.501019312167706	25.00426551266275	26.03322175305766
48.0	374.0	7.9569	202.688	27.82841605950022	25.824375110572348	25.573963326612436	26.40891816556167
49.0	277.0	7.7903	207.391	28.54757502260729	25.416644722721475	25.659180121731406	26.541133289020056
50.0	352.0	7.7545	192.843	28.620419323558263	25.38819799101017	25.568575975809186	26.52573109679254
51.0	325.0	7.8598	163.147	28.274864712832215	25.150820878652475	25.603956149225446	26.343213913570043
52.0	269.0	7.9757	188.417	28.63793807961541	25.113620657118783	25.554393552593815	26.435317429776006
53.0	412.0	7.7231	202.341	28.303708252534676	25.545292551090068	25.418298175001656	26.422432992875468
54.0	310.0	7.7725	192.753	28.057444515395197	25.58181061670235	25.39580503092514	26.345020054340893
55.0	327.0	7.6672	228.91	27.71164668631847	25.4824164632612	25.5435342548975	26.24586580149239
56.0	361.0	7.7174	217.407	27.657386107468646	25.754556257005596	25.5824032701016	26.331448544858613
57.0	358.0	7.6018	208.641	28.231763877961054	26.398522184991023	25.862416214050338	26.83090075900081
58.0	373.0	7.2662	227.267	28.61443853878826	26.822815835173024	25.638658809066367	27.02530439434255
59.0	184.0	7.0463	234.314	28.829847862150686	27.455171546619805	25.868606458136924	27.384541955635807
60.0	182.0	6.8538	215.898	29.033366807550216	27.7530797969842	25.504305917453024	27.43025084066248
61.0	118.0	6.9981	214.65	28.606830583875613	27.291356008710064	25.737867693377126	27.212018095320932
62.0	158.0	7.0403	181.574	28.173072904016344	27.107501932330347	25.817585608084556	27.03272014814375
63.0	143.0	7.3508	150.551	28.597392342706936	26.895697287769547	26.07693732258384	27.19000898435344
64.0	309.0	6.757	239.101	28.716751019559993	27.054746637873333	26.09259161586913	27.288029757767486
65.0	136.0	6.6966	233.277	28.821161575840453	27.235767559608416	26.039836801515712	27.365588645654856
66.0	119.0	6.5197	233.785	29.34290769625372	27.34293106191461	26.41008412039687	27.698640959521736
67.0	81.0	6.8749	190.526	28.876256776449868	27.152796999495894	26.73762354397227	27.58889243997268
68.0	198.0	6.3353	239.353	29.149874838219226	27.82008435669842	26.535392141598617	27.83511711217209
69.0	55.0	6.152	245.944	29.617871730387876	28.450114743221263	26.725831439077165	28.264605970895435
70.0	10.0	5.8435	259.116	29.670607595032784	28.637252298938666	27.111127525075368	28.472995806348944
71.0	10.0	5.8746	256.257	29.88938598240884	28.319644597166807	26.815117599498098	28.341382726357917
72.0	20.0	5.8049	250.731	30.208073058127514	28.131480827348533	27.103922369033175	28.481158751503074
73.0	43.0	5.5646	304.448	30.79715762705509	28.436514452948252	27.722799205420067	28.985490428474474
74.0	35.0	5.0307	337.628	30.94582391257899	28.501607168962234	27.756256719736527	29.06789593375925
75.0	1151.0	4.9575	312.045	30.801448142951106	29.033007086430562	27.799219756394052	29.211224995258572
76.0	10.0	4.9069	368.65	30.889560252998347	29.062455059374823	27.981250257173564	29.311088523182246
77.0	8.0	4.6746	311.927	31.420349971696105	28.583289192841423	29.186680042636727	29.730106402391417
78.0	25.0	4.3774	375.741	31.562042065296176	29.356632612979148	28.843479442504048	29.92071804025979
79.0	19.0	3.8691	411.547	31.214615608181195	29.95636281048921	29.48190881594237	30.217629078204254
80.0	1165.0	3.4975	468.28	31.323010009914185	30.006682050463837	29.227630935876267	30.185774332084762
81.0	1113.0	3.7586	471.084	31.500193857492572	29.477798983451663	29.52984666603477	30.16927983565967
82.0	35.0	3.3736	536.326	31.441101776019373	30.16200917702968	29.444537705206308	30.34921621941845
83.0	34.0	3.242	535.381	31.893776577400715	30.839130334480767	29.76768531024976	30.833530740710415
84.0	972.0	3.2608	540.7541	31.775177639000518	30.801380177173154	30.09181665157646	30.889458155916714
85.0	35.0	2.8561	509.816	31.835278787017213	30.68929390402794	30.45920370463651	30.994592131893885
86.0	938.0	2.8357	537.687	32.25991234202445	31.048850386048304	30.706636387644988	31.338466371905913
87.0	990.0	2.4181	604.135	32.40818096489129	31.257447260152386	31.342477543815853	31.669368589619847
88.0	947.0	2.6547	598.86	32.08139708758183	31.280681833846785	30.94040577221922	31.434161564549274
89.0	948.0	2.6225	618.028	32.38503416710491	32.071584338578475	30.852589462077493	31.76973598925363
90.0	941.0	2.8097	601.499	32.88079287808487	32.31851649092075	31.215425299070837	32.138244889358816
91.0	56.0	2.0263	641.49	32.433900701557334	32.46457948205248	31.760179746001945	32.219553309870584
92.0	963.0	2.3855	658.92	32.55799101062263	33.08929265763678	31.282061693784833	32.30978178734808
93.0	32.0	2.2177	710.088	32.52569475149182	33.035439633015024	31.432134017769354	32.3310894674254
94.0	912.0	1.9678	659.1551	32.05064865931579	32.61584626925231	31.704322985312274	32.12360597129346
1.0	318.0	9.8106	133.75	24.63723206403996	24.21847112186811	24.7607215612396	24.538808249049225
2.0	96.0	9.657201	162.327	24.529370435247937	24.12434949247476	24.937705459364253	24.530475129028986
3.0	10.0	9.8008	123.053	24.687182282998403	24.55163747365545	24.96946186953309	24.73609387539565
4.0	270.0	9.821	123.918	24.503910680572655	24.46395039041394	24.936359811381035	24.634740294122548
5.0	304.0	9.7296	134.101	24.712914413609578	24.116873419593222	24.724851810465303	24.518213214556038
6.0	176.0	9.9221	109.538	24.872444538572374	24.037307496531344	24.56593350766912	24.491895180924278
7.0	503.0	9.9293	109.879	24.614606878159833	24.139446825518146	24.80078067715942	24.518278126945802
8.0	652.0	9.8318	132.422	24.86075468907307	24.267687125124784	24.84386126514558	24.657434359781146
9.0	439.0	9.8176	119.704	24.71824679955599	24.14547699682015	24.98848676851836	24.6174035216315
10.0	521.0	9.762	137.394	25.05554367207522	24.27278857611943	24.90937111690603	24.74590112170023
11.0	534.0	9.736099	139.873	25.065362569712207	24.02738138703073	24.90701704277434	24.666586999839094
12.0	484.0	9.5906	152.883	24.782400573081024	24.00033256042213	24.893807477873132	24.558846870458762
13.0	322.0	9.4242	171.732	24.912103710681453	24.463530448046587	24.997126669313648	24.790920276013896
14.0	1244.0	9.3623	151.181	25.12825652073604	24.853072311785503	25.236852601878415	25.072727144799984
15.0	1177.0	9.4395	158.671	25.070615095057867	24.657877470453844	25.062994053178738	24.930495539563484
16.0	247.0	9.3255	155.035	24.912397909152702	24.775517088526698	25.198086583862047	24.962000527180482
17.0	169.0	9.4209	149.567	24.995588570022456	24.895770205739822	25.0529737856088	24.981444187123696
18.0	367.0	9.4157	137.464	24.88306600289079	24.983155302792543	25.052281200851244	24.97283416884486
19.0	265.0	9.5502	114.55	24.935303313745788	24.779742638403455	25.018512776718936	24.91118624295606
20.0	356.0	9.4119	110.863	25.303080928984492	24.91955955012662	25.306399317322068	25.17634659881106
21.0	280.0	9.158199	135.126	25.771867576380412	24.845801557107883	25.31398579265165	25.310551642046647
22.0	104.0	9.1131	143.962	25.225003280940392	24.413190502114947	25.174201722139504	24.93746516839828
23.0	117.0	9.1208	142.353	25.591789615963666	24.498678736304488	25.044134220407628	25.044867524225264
24.0	178.0	9.005501	157.252	25.768235518556125	24.527154767625834	25.449704330655017	25.248364872278994
25.0	198.0	9.0926	120.017	26.160352194216422	24.59846475331718	25.225550729645928	25.328122559059846
26.0	212.0	9.1476	124.699	25.664510317208737	24.24641946388471	25.33600540340194	25.082311728165127
27.0	247.0	8.9044	137.027	25.986126165627415	24.750009599711863	25.328552212864157	25.35489599273448
28.0	105.0	8.8029	159.651	26.00285854722122	24.47271877313492	25.29939268125645	25.258323333870862
29.0	88.0	9.0271	132.096	25.977705909457377	24.457582073588664	25.452479528784973	25.29592250394367
30.0	255.0	9.0779	136.521	25.90676342340591	24.23661495421842	25.556166017879473	25.233181465167934
31.0	312.0	8.824901	163.729	25.90176361497879	24.453680459005657	25.519679510193054	25.2917078613925
32.0	195.0	8.9731	144.127	26.235005111945622	24.2523007668248	25.63448231267069	25.373929397147037
33.0	310.0	9.028399	130.684	26.167127457639126	24.39149540336131	25.60610867986248	25.388243846954307
34.0	300.0	8.903299	168.791	26.14096219326189	24.578569893624124	25.338832558765425	25.352788215217146
35.0	294.0	8.993199	162.464	26.1249006919012	24.555681441706376	25.364086953014652	25.348223028874074
36.0	345.0	8.7546	138.201	26.05290144294704	24.843895554749242	25.53966354652835	25.47882018140821
37.0	264.0	8.8504	113.822	25.993377090172643	24.995849003018858	25.418522084000802	25.469249392397433
38.0	303.0	8.7457	148.429	26.275852100880623	24.840179293919686	25.2616977713074	25.45924305536924
39.0	381.0	8.7747	152.983	26.512157758827144	24.894564110296034	25.34741772836878	25.584713199163986
40.0	490.0	8.5894	151.523	26.550216886286343	24.883795845597366	25.580252964313118	25.671421898732277
41.0	386.0	8.4655	192.911	26.91972380719737	24.72246857097766	25.47913396211404	25.70710878009636
42.0	384.0	8.3678	187.88	27.087211448386352	24.95844517780983	25.459911556743464	25.835189394313215
43.0	291.0	8.2899	176.813	26.998337297556734	25.18123778971789	25.197881087730572	25.792485391668396
44.0	310.0	8.2667	199.087	27.3419671137361	25.33472685296157	25.433012617006405	26.036568861234695
45.0	382.0	7.9078	202.314	27.571824716895055	25.774912862449117	25.382201760443785	26.242979779929318
46.0	269.0	8.0902	168.685	27.965524480032684	25.40411951624822	25.15114987283494	26.173597956371946
47.0	329.0	8.1627	199.839	27.59438043434252	25.501019312167706	25.00426551266275	26.03322175305766
48.0	374.0	7.9569	202.688	27.82841605950022	25.824375110572348	25.573963326612436	26.40891816556167
49.0	277.0	7.7903	207.391	28.54757502260729	25.416644722721475	25.659180121731406	26.541133289020056
50.0	352.0	7.7545	192.843	28.620419323558263	25.38819799101017	25.568575975809186	26.52573109679254
51.0	325.0	7.8598	163.147	28.274864712832215	25.150820878652475	25.603956149225446	26.343213913570043
52.0	269.0	7.9757	188.417	28.63793807961541	25.113620657118783	25.554393552593815	26.435317429776006
53.0	412.0	7.7231	202.341	28.303708252534676	25.545292551090068	25.418298175001656	26.422432992875468
54.0	310.0	7.7725	192.753	28.057444515395197	25.58181061670235	25.39580503092514	26.345020054340893
55.0	327.0	7.6672	228.91	27.71164668631847	25.4824164632612	25.5435342548975	26.24586580149239
56.0	361.0	7.7174	217.407	27.657386107468646	25.754556257005596	25.5824032701016	26.331448544858613
57.0	358.0	7.6018	208.641	28.231763877961054	26.398522184991023	25.862416214050338	26.83090075900081
58.0	373.0	7.2662	227.267	28.61443853878826	26.822815835173024	25.638658809066367	27.02530439434255
59.0	184.0	7.0463	234.314	28.829847862150686	27.455171546619805	25.868606458136924	27.384541955635807
60.0	182.0	6.8538	215.898	29.033366807550216	27.7530797969842	25.504305917453024	27.43025084066248
61.0	118.0	6.9981	214.65	28.606830583875613	27.291356008710064	25.737867693377126	27.212018095320932
62.0	158.0	7.0403	181.574	28.173072904016344	27.107501932330347	25.817585608084556	27.03272014814375
63.0	143.0	7.3508	150.551	28.597392342706936	26.895697287769547	26.07693732258384	27.19000898435344
64.0	309.0	6.757	239.101	28.716751019559993	27.054746637873333	26.09259161586913	27.288029757767486
65.0	136.0	6.6966	233.277	28.821161575840453	27.235767559608416	26.039836801515712	27.365588645654856
66.0	119.0	6.5197	233.785	29.34290769625372	27.34293106191461	26.41008412039687	27.698640959521736
67.0	81.0	6.8749	190.526	28.876256776449868	27.152796999495894	26.73762354397227	27.58889243997268
68.0	198.0	6.3353	239.353	29.149874838219226	27.82008435669842	26.535392141598617	27.83511711217209
69.0	55.0	6.152	245.944	29.617871730387876	28.450114743221263	26.725831439077165	28.264605970895435
70.0	10.0	5.8435	259.116	29.670607595032784	28.637252298938666	27.111127525075368	28.472995806348944
71.0	10.0	5.8746	256.257	29.88938598240884	28.319644597166807	26.815117599498098	28.341382726357917
72.0	20.0	5.8049	250.731	30.208073058127514	28.131480827348533	27.103922369033175	28.481158751503074
73.0	43.0	5.5646	304.448	30.79715762705509	28.436514452948252	27.722799205420067	28.985490428474474
74.0	35.0	5.0307	337.628	30.94582391257899	28.501607168962234	27.756256719736527	29.06789593375925
75.0	1151.0	4.9575	312.045	30.801448142951106	29.033007086430562	27.799219756394052	29.211224995258572
76.0	10.0	4.9069	368.65	30.889560252998347	29.062455059374823	27.981250257173564	29.311088523182246
77.0	8.0	4.6746	311.927	31.420349971696105	28.583289192841423	29.186680042636727	29.730106402391417
78.0	25.0	4.3774	375.741	31.562042065296176	29.356632612979148	28.843479442504048	29.92071804025979
79.0	19.0	3.8691	411.547	31.214615608181195	29.95636281048921	29.48190881594237	30.217629078204254
80.0	1165.0	3.4975	468.28	31.323010009914185	30.006682050463837	29.227630935876267	30.185774332084762
81.0	1113.0	3.7586	471.084	31.500193857492572	29.477798983451663	29.52984666603477	30.16927983565967
82.0	35.0	3.3736	536.326	31.441101776019373	30.16200917702968	29.444537705206308	30.34921621941845
83.0	34.0	3.242	535.381	31.893776577400715	30.839130334480767	29.76768531024976	30.833530740710415
84.0	972.0	3.2608	540.7541	31.775177639000518	30.801380177173154	30.09181665157646	30.889458155916714
85.0	35.0	2.8561	509.816	31.835278787017213	30.68929390402794	30.45920370463651	30.994592131893885
86.0	938.0	2.8357	537.687	32.25991234202445	31.048850386048304	30.706636387644988	31.338466371905913
87.0	990.0	2.4181	604.135	32.40818096489129	31.257447260152386	31.342477543815853	31.669368589619847
88.0	947.0	2.6547	598.86	32.08139708758183	31.280681833846785	30.94040577221922	31.434161564549274
89.0	948.0	2.6225	618.028	32.38503416710491	32.071584338578475	30.852589462077493	31.76973598925363
90.0	941.0	2.8097	601.499	32.88079287808487	32.31851649092075	31.215425299070837	32.138244889358816
91.0	56.0	2.0263	641.49	32.433900701557334	32.46457948205248	31.760179746001945	32.219553309870584
92.0	960.0	2.3253	601.678	32.09191413324435	31.636136515372524	31.754335835656022	31.827462161424297
93.0	26.0	2.1266	665.149	32.14592423090797	31.48625002306602	31.823458524655916	31.8185442595433
94.0	923.0	1.9524	658.396	32.29023768705205	31.42441484410072	33.04011057059348	32.251587700582085
1.0	318.0	9.8106	133.75	24.63723206403996	24.21847112186811	24.7607215612396	24.538808249049225
2.0	96.0	9.657201	162.327	24.529370435247937	24.12434949247476	24.937705459364253	24.530475129028986
3.0	10.0	9.8008	123.053	24.687182282998403	24.55163747365545	24.96946186953309	24.73609387539565
4.0	270.0	9.821	123.918	24.503910680572655	24.46395039041394	24.936359811381035	24.634740294122548
5.0	304.0	9.7296	134.101	24.712914413609578	24.116873419593222	24.724851810465303	24.518213214556038
6.0	176.0	9.9221	109.538	24.872444538572374	24.037307496531344	24.56593350766912	24.491895180924278
7.0	503.0	9.9293	109.879	24.614606878159833	24.139446825518146	24.80078067715942	24.518278126945802
8.0	652.0	9.8318	132.422	24.86075468907307	24.267687125124784	24.84386126514558	24.657434359781146
9.0	439.0	9.8176	119.704	24.71824679955599	24.14547699682015	24.98848676851836	24.6174035216315
10.0	521.0	9.762	137.394	25.05554367207522	24.27278857611943	24.90937111690603	24.74590112170023
11.0	534.0	9.736099	139.873	25.065362569712207	24.02738138703073	24.90701704277434	24.666586999839094
12.0	484.0	9.5906	152.883	24.782400573081024	24.00033256042213	24.893807477873132	24.558846870458762
13.0	322.0	9.4242	171.732	24.912103710681453	24.463530448046587	24.997126669313648	24.790920276013896
14.0	1244.0	9.3623	151.181	25.12825652073604	24.853072311785503	25.236852601878415	25.072727144799984
15.0	1177.0	9.4395	158.671	25.070615095057867	24.657877470453844	25.062994053178738	24.930495539563484
16.0	247.0	9.3255	155.035	24.912397909152702	24.775517088526698	25.198086583862047	24.962000527180482
17.0	169.0	9.4209	149.567	24.995588570022456	24.895770205739822	25.0529737856088	24.981444187123696
18.0	367.0	9.4157	137.464	24.88306600289079	24.983155302792543	25.052281200851244	24.97283416884486
19.0	265.0	9.5502	114.55	24.935303313745788	24.779742638403455	25.018512776718936	24.91118624295606
20.0	356.0	9.4119	110.863	25.303080928984492	24.91955955012662	25.306399317322068	25.17634659881106
21.0	280.0	9.158199	135.126	25.771867576380412	24.845801557107883	25.31398579265165	25.310551642046647
22.0	104.0	9.1131	143.962	25.225003280940392	24.413190502114947	25.174201722139504	24.93746516839828
23.0	117.0	9.1208	142.353	25.591789615963666	24.498678736304488	25.044134220407628	25.044867524225264
24.0	178.0	9.005501	157.252	25.768235518556125	24.527154767625834	25.449704330655017	25.248364872278994
25.0	198.0	9.0926	120.017	26.160352194216422	24.59846475331718	25.225550729645928	25.328122559059846
26.0	212.0	9.1476	124.699	25.664510317208737	24.24641946388471	25.33600540340194	25.082311728165127
27.0	247.0	8.9044	137.027	25.986126165627415	24.750009599711863	25.328552212864157	25.35489599273448
28.0	105.0	8.8029	159.651	26.00285854722122	24.47271877313492	25.29939268125645	25.258323333870862
29.0	88.0	9.0271	132.096	25.977705909457377	24.457582073588664	25.452479528784973	25.29592250394367
30.0	255.0	9.0779	136.521	25.90676342340591	24.23661495421842	25.556166017879473	25.233181465167934
31.0	312.0	8.824901	163.729	25.90176361497879	24.453680459005657	25.519679510193054	25.2917078613925
32.0	195.0	8.9731	144.127	26.235005111945622	24.2523007668248	25.63448231267069	25.373929397147037
33.0	310.0	9.028399	130.684	26.167127457639126	24.39149540336131	25.60610867986248	25.388243846954307
34.0	300.0	8.903299	168.791	26.14096219326189	24.578569893624124	25.338832558765425	25.352788215217146
35.0	294.0	8.993199	162.464	26.1249006919012	24.555681441706376	25.364086953014652	25.348223028874074
36.0	345.0	8.7546	138.201	26.05290144294704	24.843895554749242	25.53966354652835	25.47882018140821
37.0	264.0	8.8504	113.822	25.993377090172643	24.995849003018858	25.418522084000802	25.469249392397433
38.0	303.0	8.7457	148.429	26.275852100880623	24.840179293919686	25.2616977713074	25.45924305536924
39.0	381.0	8.7747	152.983	26.512157758827144	24.894564110296034	25.34741772836878	25.584713199163986
40.0	490.0	8.5894	151.523	26.550216886286343	24.883795845597366	25.580252964313118	25.671421898732277
41.0	386.0	8.4655	192.911	26.91972380719737	24.72246857097766	25.47913396211404	25.70710878009636
42.0	384.0	8.3678	187.88	27.087211448386352	24.95844517780983	25.459911556743464	25.835189394313215
43.0	291.0	8.2899	176.813	26.998337297556734	25.18123778971789	25.197881087730572	25.792485391668396
44.0	310.0	8.2667	199.087	27.3419671137361	25.33472685296157	25.433012617006405	26.036568861234695
45.0	382.0	7.9078	202.314	27.571824716895055	25.774912862449117	25.382201760443785	26.242979779929318
46.0	269.0	8.0902	168.685	27.965524480032684	25.40411951624822	25.15114987283494	26.173597956371946
47.0	329.0	8.1627	199.839	27.59438043434252	25.501019312167706	25.00426551266275	26.03322175305766
48.0	374.0	7.9569	202.688	27.82841605950022	25.824375110572348	25.573963326612436	26.40891816556167
49.0	277.0	7.7903	207.391	28.54757502260729	25.416644722721475	25.659180121731406	26.541133289020056
50.0	352.0	7.7545	192.843	28.620419323558263	25.38819799101017	25.568575975809186	26.52573109679254
51.0	325.0	7.8598	163.147	28.274864712832215	25.150820878652475	25.603956149225446	26.343213913570043
52.0	269.0	7.9757	188.417	28.63793807961541	25.113620657118783	25.554393552593815	26.435317429776006
53.0	412.0	7.7231	202.341	28.303708252534676	25.545292551090068	25.418298175001656	26.422432992875468
54.0	310.0	7.7725	192.753	28.057444515395197	25.58181061670235	25.39580503092514	26.345020054340893
55.0	327.0	7.6672	228.91	27.71164668631847	25.4824164632612	25.5435342548975	26.24586580149239
56.0	361.0	7.7174	217.407	27.657386107468646	25.754556257005596	25.5824032701016	26.331448544858613
57.0	358.0	7.6018	208.641	28.231763877961054	26.398522184991023	25.862416214050338	26.83090075900081
58.0	373.0	7.2662	227.267	28.61443853878826	26.822815835173024	25.638658809066367	27.02530439434255
59.0	184.0	7.0463	234.314	28.829847862150686	27.455171546619805	25.868606458136924	27.384541955635807
60.0	182.0	6.8538	215.898	29.033366807550216	27.7530797969842	25.504305917453024	27.43025084066248
61.0	118.0	6.9981	214.65	28.606830583875613	27.291356008710064	25.737867693377126	27.212018095320932
62.0	158.0	7.0403	181.574	28.173072904016344	27.107501932330347	25.817585608084556	27.03272014814375
63.0	143.0	7.3508	150.551	28.597392342706936	26.895697287769547	26.07693732258384	27.19000898435344
64.0	309.0	6.757	239.101	28.716751019559993	27.054746637873333	26.09259161586913	27.288029757767486
65.0	136.0	6.6966	233.277	28.821161575840453	27.235767559608416	26.039836801515712	27.365588645654856
66.0	119.0	6.5197	233.785	29.34290769625372	27.34293106191461	26.41008412039687	27.698640959521736
67.0	81.0	6.8749	190.526	28.876256776449868	27.152796999495894	26.73762354397227	27.58889243997268
68.0	198.0	6.3353	239.353	29.149874838219226	27.82008435669842	26.535392141598617	27.83511711217209
69.0	55.0	6.152	245.944	29.617871730387876	28.450114743221263	26.725831439077165	28.264605970895435
70.0	10.0	5.8435	259.116	29.670607595032784	28.637252298938666	27.111127525075368	28.472995806348944
71.0	10.0	5.8746	256.257	29.88938598240884	28.319644597166807	26.815117599498098	28.341382726357917
72.0	20.0	5.8049	250.731	30.208073058127514	28.131480827348533	27.103922369033175	28.481158751503074
73.0	43.0	5.5646	304.448	30.79715762705509	28.436514452948252	27.722799205420067	28.985490428474474
74.0	35.0	5.0307	337.628	30.94582391257899	28.501607168962234	27.756256719736527	29.06789593375925
75.0	1151.0	4.9575	312.045	30.801448142951106	29.033007086430562	27.799219756394052	29.211224995258572
76.0	10.0	4.9069	368.65	30.889560252998347	29.062455059374823	27.981250257173564	29.311088523182246
77.0	8.0	4.6746	311.927	31.420349971696105	28.583289192841423	29.186680042636727	29.730106402391417
78.0	25.0	4.3774	375.741	31.562042065296176	29.356632612979148	28.843479442504048	29.92071804025979
79.0	19.0	3.8691	411.547	31.214615608181195	29.95636281048921	29.48190881594237	30.217629078204254
80.0	1165.0	3.4975	468.28	31.323010009914185	30.006682050463837	29.227630935876267	30.185774332084762
81.0	1113.0	3.7586	471.084	31.500193857492572	29.477798983451663	29.52984666603477	30.16927983565967
82.0	35.0	3.3736	536.326	31.441101776019373	30.16200917702968	29.444537705206308	30.34921621941845
83.0	34.0	3.242	535.381	31.893776577400715	30.839130334480767	29.76768531024976	30.833530740710415
84.0	972.0	3.2608	540.7541	31.775177639000518	30.801380177173154	30.09181665157646	30.889458155916714
85.0	35.0	2.8561	509.816	31.835278787017213	30.68929390402794	30.45920370463651	30.994592131893885
86.0	938.0	2.8357	537.687	32.25991234202445	31.048850386048304	30.706636387644988	31.338466371905913
87.0	990.0	2.4181	604.135	32.40818096489129	31.257447260152386	31.342477543815853	31.669368589619847
88.0	947.0	2.6547	598.86	32.08139708758183	31.280681833846785	30.94040577221922	31.434161564549274
89.0	948.0	2.6225	618.028	32.38503416710491	32.071584338578475	30.852589462077493	31.76973598925363
90.0	941.0	2.8097	601.499	32.88079287808487	32.31851649092075	31.215425299070837	32.138244889358816
91.0	56.0	2.0263	641.49	32.433900701557334	32.46457948205248	31.760179746001945	32.219553309870584
92.0	960.0	2.3253	601.678	32.09191413324435	31.636136515372524	31.754335835656022	31.827462161424297
93.0	26.0	2.1266	665.149	32.14592423090797	31.48625002306602	31.823458524655916	31.8185442595433
94.0	924.0	1.9068	604.121	32.361412357605	31.70369339657621	31.59980840071097	31.88830471829739
1.0	318.0	9.8106	133.75	24.63723206403996	24.21847112186811	24.7607215612396	24.538808249049225
2.0	96.0	9.657201	162.327	24.529370435247937	24.12434949247476	24.937705459364253	24.530475129028986
3.0	10.0	9.8008	123.053	24.687182282998403	24.55163747365545	24.96946186953309	24.73609387539565
4.0	270.0	9.821	123.918	24.503910680572655	24.46395039041394	24.936359811381035	24.634740294122548
5.0	304.0	9.7296	134.101	24.712914413609578	24.116873419593222	24.724851810465303	24.518213214556038
6.0	176.0	9.9221	109.538	24.872444538572374	24.037307496531344	24.56593350766912	24.491895180924278
7.0	503.0	9.9293	109.879	24.614606878159833	24.139446825518146	24.80078067715942	24.518278126945802
8.0	652.0	9.8318	132.422	24.86075468907307	24.267687125124784	24.84386126514558	24.657434359781146
9.0	439.0	9.8176	119.704	24.71824679955599	24.14547699682015	24.98848676851836	24.6174035216315
10.0	521.0	9.762	137.394	25.05554367207522	24.27278857611943	24.90937111690603	24.74590112170023
11.0	534.0	9.736099	139.873	25.065362569712207	24.02738138703073	24.90701704277434	24.666586999839094
12.0	484.0	9.5906	152.883	24.782400573081024	24.00033256042213	24.893807477873132	24.558846870458762
13.0	322.0	9.4242	171.732	24.912103710681453	24.463530448046587	24.997126669313648	24.790920276013896
14.0	1244.0	9.3623	151.181	25.12825652073604	24.853072311785503	25.236852601878415	25.072727144799984
15.0	1177.0	9.4395	158.671	25.070615095057867	24.657877470453844	25.062994053178738	24.930495539563484
16.0	247.0	9.3255	155.035	24.912397909152702	24.775517088526698	25.198086583862047	24.962000527180482
17.0	169.0	9.4209	149.567	24.995588570022456	24.895770205739822	25.0529737856088	24.981444187123696
18.0	367.0	9.4157	137.464	24.88306600289079	24.983155302792543	25.052281200851244	24.97283416884486
19.0	265.0	9.5502	114.55	24.935303313745788	24.779742638403455	25.018512776718936	24.91118624295606
20.0	356.0	9.4119	110.863	25.303080928984492	24.91955955012662	25.306399317322068	25.17634659881106
21.0	280.0	9.158199	135.126	25.771867576380412	24.845801557107883	25.31398579265165	25.310551642046647
22.0	104.0	9.1131	143.962	25.225003280940392	24.413190502114947	25.174201722139504	24.93746516839828
23.0	117.0	9.1208	142.353	25.591789615963666	24.498678736304488	25.044134220407628	25.044867524225264
24.0	178.0	9.005501	157.252	25.768235518556125	24.527154767625834	25.449704330655017	25.248364872278994
25.0	198.0	9.0926	120.017	26.160352194216422	24.59846475331718	25.225550729645928	25.328122559059846
26.0	212.0	9.1476	124.699	25.664510317208737	24.24641946388471	25.33600540340194	25.082311728165127
27.0	247.0	8.9044	137.027	25.986126165627415	24.750009599711863	25.328552212864157	25.35489599273448
28.0	105.0	8.8029	159.651	26.00285854722122	24.47271877313492	25.29939268125645	25.258323333870862
29.0	88.0	9.0271	132.096	25.977705909457377	24.457582073588664	25.452479528784973	25.29592250394367
30.0	255.0	9.0779	136.521	25.90676342340591	24.23661495421842	25.556166017879473	25.233181465167934
31.0	312.0	8.824901	163.729	25.90176361497879	24.453680459005657	25.519679510193054	25.2917078613925
32.0	195.0	8.9731	144.127	26.235005111945622	24.2523007668248	25.63448231267069	25.373929397147037
33.0	310.0	9.028399	130.684	26.167127457639126	24.39149540336131	25.60610867986248	25.388243846954307
34.0	300.0	8.903299	168.791	26.14096219326189	24.578569893624124	25.338832558765425	25.352788215217146
35.0	294.0	8.993199	162.464	26.1249006919012	24.555681441706376	25.364086953014652	25.348223028874074
36.0	345.0	8.7546	138.201	26.05290144294704	24.843895554749242	25.53966354652835	25.47882018140821
37.0	264.0	8.8504	113.822	25.993377090172643	24.995849003018858	25.418522084000802	25.469249392397433
38.0	303.0	8.7457	148.429	26.275852100880623	24.840179293919686	25.2616977713074	25.45924305536924
39.0	381.0	8.7747	152.983	26.512157758827144	24.894564110296034	25.34741772836878	25.584713199163986
40.0	490.0	8.5894	151.523	26.550216886286343	24.883795845597366	25.580252964313118	25.671421898732277
41.0	386.0	8.4655	192.911	26.91972380719737	24.72246857097766	25.47913396211404	25.70710878009636
42.0	384.0	8.3678	187.88	27.087211448386352	24.95844517780983	25.459911556743464	25.835189394313215
43.0	291.0	8.2899	176.813	26.998337297556734	25.18123778971789	25.197881087730572	25.792485391668396
44.0	310.0	8.2667	199.087	27.3419671137361	25.33472685296157	25.433012617006405	26.036568861234695
45.0	382.0	7.9078	202.314	27.571824716895055	25.774912862449117	25.382201760443785	26.242979779929318
46.0	269.0	8.0902	168.685	27.965524480032684	25.40411951624822	25.15114987283494	26.173597956371946
47.0	329.0	8.1627	199.839	27.59438043434252	25.501019312167706	25.00426551266275	26.03322175305766
48.0	374.0	7.9569	202.688	27.82841605950022	25.824375110572348	25.573963326612436	26.40891816556167
49.0	277.0	7.7903	207.391	28.54757502260729	25.416644722721475	25.659180121731406	26.541133289020056
50.0	352.0	7.7545	192.843	28.620419323558263	25.38819799101017	25.568575975809186	26.52573109679254
51.0	325.0	7.8598	163.147	28.274864712832215	25.150820878652475	25.603956149225446	26.343213913570043
52.0	269.0	7.9757	188.417	28.63793807961541	25.113620657118783	25.554393552593815	26.435317429776006
53.0	412.0	7.7231	202.341	28.303708252534676	25.545292551090068	25.418298175001656	26.422432992875468
54.0	310.0	7.7725	192.753	28.057444515395197	25.58181061670235	25.39580503092514	26.345020054340893
55.0	327.0	7.6672	228.91	27.71164668631847	25.4824164632612	25.5435342548975	26.24586580149239
56.0	361.0	7.7174	217.407	27.657386107468646	25.754556257005596	25.5824032701016	26.331448544858613
57.0	358.0	7.6018	208.641	28.231763877961054	26.398522184991023	25.862416214050338	26.83090075900081
58.0	373.0	7.2662	227.267	28.61443853878826	26.822815835173024	25.638658809066367	27.02530439434255
59.0	184.0	7.0463	234.314	28.829847862150686	27.455171546619805	25.868606458136924	27.384541955635807
60.0	182.0	6.8538	215.898	29.033366807550216	27.7530797969842	25.504305917453024	27.43025084066248
61.0	118.0	6.9981	214.65	28.606830583875613	27.291356008710064	25.737867693377126	27.212018095320932
62.0	158.0	7.0403	181.574	28.173072904016344	27.107501932330347	25.817585608084556	27.03272014814375
63.0	143.0	7.3508	150.551	28.597392342706936	26.895697287769547	26.07693732258384	27.19000898435344
64.0	309.0	6.757	239.101	28.716751019559993	27.054746637873333	26.09259161586913	27.288029757767486
65.0	136.0	6.6966	233.277	28.821161575840453	27.235767559608416	26.039836801515712	27.365588645654856
66.0	119.0	6.5197	233.785	29.34290769625372	27.34293106191461	26.41008412039687	27.698640959521736
67.0	81.0	6.8749	190.526	28.876256776449868	27.152796999495894	26.73762354397227	27.58889243997268
68.0	198.0	6.3353	239.353	29.149874838219226	27.82008435669842	26.535392141598617	27.83511711217209
69.0	55.0	6.152	245.944	29.617871730387876	28.450114743221263	26.725831439077165	28.264605970895435
70.0	10.0	5.8435	259.116	29.670607595032784	28.637252298938666	27.111127525075368	28.472995806348944
71.0	10.0	5.8746	256.257	29.88938598240884	28.319644597166807	26.815117599498098	28.341382726357917
72.0	20.0	5.8049	250.731	30.208073058127514	28.131480827348533	27.103922369033175	28.481158751503074
73.0	43.0	5.5646	304.448	30.79715762705509	28.436514452948252	27.722799205420067	28.985490428474474
74.0	35.0	5.0307	337.628	30.94582391257899	28.501607168962234	27.756256719736527	29.06789593375925
75.0	1151.0	4.9575	312.045	30.801448142951106	29.033007086430562	27.799219756394052	29.211224995258572
76.0	10.0	4.9069	368.65	30.889560252998347	29.062455059374823	27.981250257173564	29.311088523182246
77.0	8.0	4.6746	311.927	31.420349971696105	28.583289192841423	29.186680042636727	29.730106402391417
78.0	25.0	4.3774	375.741	31.562042065296176	29.356632612979148	28.843479442504048	29.92071804025979
79.0	19.0	3.8691	411.547	31.214615608181195	29.95636281048921	29.48190881594237	30.217629078204254
80.0	1165.0	3.4975	468.28	31.323010009914185	30.006682050463837	29.227630935876267	30.185774332084762
81.0	1113.0	3.7586	471.084	31.500193857492572	29.477798983451663	29.52984666603477	30.16927983565967
82.0	35.0	3.3736	536.326	31.441101776019373	30.16200917702968	29.444537705206308	30.34921621941845
83.0	34.0	3.242	535.381	31.893776577400715	30.839130334480767	29.76768531024976	30.833530740710415
84.0	972.0	3.2608	540.7541	31.775177639000518	30.801380177173154	30.09181665157646	30.889458155916714
85.0	35.0	2.8561	509.816	31.835278787017213	30.68929390402794	30.45920370463651	30.994592131893885
86.0	938.0	2.8357	537.687	32.25991234202445	31.048850386048304	30.706636387644988	31.338466371905913
87.0	990.0	2.4181	604.135	32.40818096489129	31.257447260152386	31.342477543815853	31.669368589619847
88.0	947.0	2.6547	598.86	32.08139708758183	31.280681833846785	30.94040577221922	31.434161564549274
89.0	948.0	2.6225	618.028	32.38503416710491	32.071584338578475	30.852589462077493	31.76973598925363
90.0	941.0	2.8097	601.499	32.88079287808487	32.31851649092075	31.215425299070837	32.138244889358816
91.0	56.0	2.0263	641.49	32.433900701557334	32.46457948205248	31.760179746001945	32.219553309870584
92.0	967.0	2.3787	661.712	33.58903191111408	32.351083607211805	32.310634419336786	32.75024997922089
93.0	963.0	2.213	652.345	32.83235417206163	32.16998104965578	32.296016268631696	32.432783830116364
94.0	35.0	2.0966	677.347	32.189971627914275	32.87802154467423	33.29657717190571	32.7881901148314
95.0	36.0	1.912	626.895	32.47648796264515	32.39354299990354	33.27922028571696	32.71641708275522
1.0	318.0	9.8106	133.75	24.63723206403996	24.21847112186811	24.7607215612396	24.538808249049225
2.0	96.0	9.657201	162.327	24.529370435247937	24.12434949247476	24.937705459364253	24.530475129028986
3.0	10.0	9.8008	123.053	24.687182282998403	24.55163747365545	24.96946186953309	24.73609387539565
4.0	270.0	9.821	123.918	24.503910680572655	24.46395039041394	24.936359811381035	24.634740294122548
5.0	304.0	9.7296	134.101	24.712914413609578	24.116873419593222	24.724851810465303	24.518213214556038
6.0	176.0	9.9221	109.538	24.872444538572374	24.037307496531344	24.56593350766912	24.491895180924278
7.0	503.0	9.9293	109.879	24.614606878159833	24.139446825518146	24.80078067715942	24.518278126945802
8.0	652.0	9.8318	132.422	24.86075468907307	24.267687125124784	24.84386126514558	24.657434359781146
9.0	439.0	9.8176	119.704	24.71824679955599	24.14547699682015	24.98848676851836	24.6174035216315
10.0	521.0	9.762	137.394	25.05554367207522	24.27278857611943	24.90937111690603	24.74590112170023
11.0	534.0	9.736099	139.873	25.065362569712207	24.02738138703073	24.90701704277434	24.666586999839094
12.0	484.0	9.5906	152.883	24.782400573081024	24.00033256042213	24.893807477873132	24.558846870458762
13.0	322.0	9.4242	171.732	24.912103710681453	24.463530448046587	24.997126669313648	24.790920276013896
14.0	1244.0	9.3623	151.181	25.12825652073604	24.853072311785503	25.236852601878415	25.072727144799984
15.0	1177.0	9.4395	158.671	25.070615095057867	24.657877470453844	25.062994053178738	24.930495539563484
16.0	247.0	9.3255	155.035	24.912397909152702	24.775517088526698	25.198086583862047	24.962000527180482
17.0	169.0	9.4209	149.567	24.995588570022456	24.895770205739822	25.0529737856088	24.981444187123696
18.0	367.0	9.4157	137.464	24.88306600289079	24.983155302792543	25.052281200851244	24.97283416884486
19.0	265.0	9.5502	114.55	24.935303313745788	24.779742638403455	25.018512776718936	24.91118624295606
20.0	356.0	9.4119	110.863	25.303080928984492	24.91955955012662	25.306399317322068	25.17634659881106
21.0	280.0	9.158199	135.126	25.771867576380412	24.845801557107883	25.31398579265165	25.310551642046647
22.0	104.0	9.1131	143.962	25.225003280940392	24.413190502114947	25.174201722139504	24.93746516839828
23.0	117.0	9.1208	142.353	25.591789615963666	24.498678736304488	25.044134220407628	25.044867524225264
24.0	178.0	9.005501	157.252	25.768235518556125	24.527154767625834	25.449704330655017	25.248364872278994
25.0	198.0	9.0926	120.017	26.160352194216422	24.59846475331718	25.225550729645928	25.328122559059846
26.0	212.0	9.1476	124.699	25.664510317208737	24.24641946388471	25.33600540340194	25.082311728165127
27.0	247.0	8.9044	137.027	25.986126165627415	24.750009599711863	25.328552212864157	25.35489599273448
28.0	105.0	8.8029	159.651	26.00285854722122	24.47271877313492	25.29939268125645	25.258323333870862
29.0	88.0	9.0271	132.096	25.977705909457377	24.457582073588664	25.452479528784973	25.29592250394367
30.0	255.0	9.0779	136.521	25.90676342340591	24.23661495421842	25.556166017879473	25.233181465167934
31.0	312.0	8.824901	163.729	25.90176361497879	24.453680459005657	25.519679510193054	25.2917078613925
32.0	195.0	8.9731	144.127	26.235005111945622	24.2523007668248	25.63448231267069	25.373929397147037
33.0	310.0	9.028399	130.684	26.167127457639126	24.39149540336131	25.60610867986248	25.388243846954307
34.0	300.0	8.903299	168.791	26.14096219326189	24.578569893624124	25.338832558765425	25.352788215217146
35.0	294.0	8.993199	162.464	26.1249006919012	24.555681441706376	25.364086953014652	25.348223028874074
36.0	345.0	8.7546	138.201	26.05290144294704	24.843895554749242	25.53966354652835	25.47882018140821
37.0	264.0	8.8504	113.822	25.993377090172643	24.995849003018858	25.418522084000802	25.469249392397433
38.0	303.0	8.7457	148.429	26.275852100880623	24.840179293919686	25.2616977713074	25.45924305536924
39.0	381.0	8.7747	152.983	26.512157758827144	24.894564110296034	25.34741772836878	25.584713199163986
40.0	490.0	8.5894	151.523	26.550216886286343	24.883795845597366	25.580252964313118	25.671421898732277
41.0	386.0	8.4655	192.911	26.91972380719737	24.72246857097766	25.47913396211404	25.70710878009636
42.0	384.0	8.3678	187.88	27.087211448386352	24.95844517780983	25.459911556743464	25.835189394313215
43.0	291.0	8.2899	176.813	26.998337297556734	25.18123778971789	25.197881087730572	25.792485391668396
44.0	310.0	8.2667	199.087	27.3419671137361	25.33472685296157	25.433012617006405	26.036568861234695
45.0	382.0	7.9078	202.314	27.571824716895055	25.774912862449117	25.382201760443785	26.242979779929318
46.0	269.0	8.0902	168.685	27.965524480032684	25.40411951624822	25.15114987283494	26.173597956371946
47.0	329.0	8.1627	199.839	27.59438043434252	25.501019312167706	25.00426551266275	26.03322175305766
48.0	374.0	7.9569	202.688	27.82841605950022	25.824375110572348	25.573963326612436	26.40891816556167
49.0	277.0	7.7903	207.391	28.54757502260729	25.416644722721475	25.659180121731406	26.541133289020056
50.0	352.0	7.7545	192.843	28.620419323558263	25.38819799101017	25.568575975809186	26.52573109679254
51.0	325.0	7.8598	163.147	28.274864712832215	25.150820878652475	25.603956149225446	26.343213913570043
52.0	269.0	7.9757	188.417	28.63793807961541	25.113620657118783	25.554393552593815	26.435317429776006
53.0	412.0	7.7231	202.341	28.303708252534676	25.545292551090068	25.418298175001656	26.422432992875468
54.0	310.0	7.7725	192.753	28.057444515395197	25.58181061670235	25.39580503092514	26.345020054340893
55.0	327.0	7.6672	228.91	27.71164668631847	25.4824164632612	25.5435342548975	26.24586580149239
56.0	361.0	7.7174	217.407	27.657386107468646	25.754556257005596	25.5824032701016	26.331448544858613
57.0	358.0	7.6018	208.641	28.231763877961054	26.398522184991023	25.862416214050338	26.83090075900081
58.0	373.0	7.2662	227.267	28.61443853878826	26.822815835173024	25.638658809066367	27.02530439434255
59.0	184.0	7.0463	234.314	28.829847862150686	27.455171546619805	25.868606458136924	27.384541955635807
60.0	182.0	6.8538	215.898	29.033366807550216	27.7530797969842	25.504305917453024	27.43025084066248
61.0	118.0	6.9981	214.65	28.606830583875613	27.291356008710064	25.737867693377126	27.212018095320932
62.0	158.0	7.0403	181.574	28.173072904016344	27.107501932330347	25.817585608084556	27.03272014814375
63.0	143.0	7.3508	150.551	28.597392342706936	26.895697287769547	26.07693732258384	27.19000898435344
64.0	309.0	6.757	239.101	28.716751019559993	27.054746637873333	26.09259161586913	27.288029757767486
65.0	136.0	6.6966	233.277	28.821161575840453	27.235767559608416	26.039836801515712	27.365588645654856
66.0	119.0	6.5197	233.785	29.34290769625372	27.34293106191461	26.41008412039687	27.698640959521736
67.0	81.0	6.8749	190.526	28.876256776449868	27.152796999495894	26.73762354397227	27.58889243997268
68.0	198.0	6.3353	239.353	29.149874838219226	27.82008435669842	26.535392141598617	27.83511711217209
69.0	55.0	6.152	245.944	29.617871730387876	28.450114743221263	26.725831439077165	28.264605970895435
70.0	10.0	5.8435	259.116	29.670607595032784	28.637252298938666	27.111127525075368	28.472995806348944
71.0	10.0	5.8746	256.257	29.88938598240884	28.319644597166807	26.815117599498098	28.341382726357917
72.0	20.0	5.8049	250.731	30.208073058127514	28.131480827348533	27.103922369033175	28.481158751503074
73.0	43.0	5.5646	304.448	30.79715762705509	28.436514452948252	27.722799205420067	28.985490428474474
74.0	35.0	5.0307	337.628	30.94582391257899	28.501607168962234	27.756256719736527	29.06789593375925
75.0	1151.0	4.9575	312.045	30.801448142951106	29.033007086430562	27.799219756394052	29.211224995258572
76.0	10.0	4.9069	368.65	30.889560252998347	29.062455059374823	27.981250257173564	29.311088523182246
77.0	8.0	4.6746	311.927	31.420349971696105	28.583289192841423	29.186680042636727	29.730106402391417
78.0	25.0	4.3774	375.741	31.562042065296176	29.356632612979148	28.843479442504048	29.92071804025979
79.0	19.0	3.8691	411.547	31.214615608181195	29.95636281048921	29.48190881594237	30.217629078204254
80.0	1165.0	3.4975	468.28	31.323010009914185	30.006682050463837	29.227630935876267	30.185774332084762
81.0	1113.0	3.7586	471.084	31.500193857492572	29.477798983451663	29.52984666603477	30.16927983565967
82.0	35.0	3.3736	536.326	31.441101776019373	30.16200917702968	29.444537705206308	30.34921621941845
83.0	34.0	3.242	535.381	31.893776577400715	30.839130334480767	29.76768531024976	30.833530740710415
84.0	972.0	3.2608	540.7541	31.775177639000518	30.801380177173154	30.09181665157646	30.889458155916714
85.0	35.0	2.8561	509.816	31.835278787017213	30.68929390402794	30.45920370463651	30.994592131893885
86.0	938.0	2.8357	537.687	32.25991234202445	31.048850386048304	30.706636387644988	31.338466371905913
87.0	990.0	2.4181	604.135	32.40818096489129	31.257447260152386	31.342477543815853	31.669368589619847
88.0	947.0	2.6547	598.86	32.08139708758183	31.280681833846785	30.94040577221922	31.434161564549274
89.0	948.0	2.6225	618.028	32.38503416710491	32.071584338578475	30.852589462077493	31.76973598925363
90.0	941.0	2.8097	601.499	32.88079287808487	32.31851649092075	31.215425299070837	32.138244889358816
91.0	56.0	2.0263	641.49	32.433900701557334	32.46457948205248	31.760179746001945	32.219553309870584
92.0	967.0	2.3787	661.712	33.58903191111408	32.351083607211805	32.310634419336786	32.75024997922089
93.0	966.0	2.3642	675.693	32.76940581125782	32.591815998051146	32.441400173063435	32.600873994124136
94.0	44.0	2.2065	716.658	32.51801652562742	32.90171549884869	32.43315370939399	32.6176285779567
95.0	873.0	1.9896	694.979	32.72214211986966	32.93448381143649	33.039799370800594	32.89880843403558
1.0	318.0	9.8106	133.75	24.63723206403996	24.21847112186811	24.7607215612396	24.538808249049225
2.0	96.0	9.657201	162.327	24.529370435247937	24.12434949247476	24.937705459364253	24.530475129028986
3.0	10.0	9.8008	123.053	24.687182282998403	24.55163747365545	24.96946186953309	24.73609387539565
4.0	270.0	9.821	123.918	24.503910680572655	24.46395039041394	24.936359811381035	24.634740294122548
5.0	304.0	9.7296	134.101	24.712914413609578	24.116873419593222	24.724851810465303	24.518213214556038
6.0	176.0	9.9221	109.538	24.872444538572374	24.037307496531344	24.56593350766912	24.491895180924278
7.0	503.0	9.9293	109.879	24.614606878159833	24.139446825518146	24.80078067715942	24.518278126945802
8.0	652.0	9.8318	132.422	24.86075468907307	24.267687125124784	24.84386126514558	24.657434359781146
9.0	439.0	9.8176	119.704	24.71824679955599	24.14547699682015	24.98848676851836	24.6174035216315
10.0	521.0	9.762	137.394	25.05554367207522	24.27278857611943	24.90937111690603	24.74590112170023
11.0	534.0	9.736099	139.873	25.065362569712207	24.02738138703073	24.90701704277434	24.666586999839094
12.0	484.0	9.5906	152.883	24.782400573081024	24.00033256042213	24.893807477873132	24.558846870458762
13.0	322.0	9.4242	171.732	24.912103710681453	24.463530448046587	24.997126669313648	24.790920276013896
14.0	1244.0	9.3623	151.181	25.12825652073604	24.853072311785503	25.236852601878415	25.072727144799984
15.0	1177.0	9.4395	158.671	25.070615095057867	24.657877470453844	25.062994053178738	24.930495539563484
16.0	247.0	9.3255	155.035	24.912397909152702	24.775517088526698	25.198086583862047	24.962000527180482
17.0	169.0	9.4209	149.567	24.995588570022456	24.895770205739822	25.0529737856088	24.981444187123696
18.0	367.0	9.4157	137.464	24.88306600289079	24.983155302792543	25.052281200851244	24.97283416884486
19.0	265.0	9.5502	114.55	24.935303313745788	24.779742638403455	25.018512776718936	24.91118624295606
20.0	356.0	9.4119	110.863	25.303080928984492	24.91955955012662	25.306399317322068	25.17634659881106
21.0	280.0	9.158199	135.126	25.771867576380412	24.845801557107883	25.31398579265165	25.310551642046647
22.0	104.0	9.1131	143.962	25.225003280940392	24.413190502114947	25.174201722139504	24.93746516839828
23.0	117.0	9.1208	142.353	25.591789615963666	24.498678736304488	25.044134220407628	25.044867524225264
24.0	178.0	9.005501	157.252	25.768235518556125	24.527154767625834	25.449704330655017	25.248364872278994
25.0	198.0	9.0926	120.017	26.160352194216422	24.59846475331718	25.225550729645928	25.328122559059846
26.0	212.0	9.1476	124.699	25.664510317208737	24.24641946388471	25.33600540340194	25.082311728165127
27.0	247.0	8.9044	137.027	25.986126165627415	24.750009599711863	25.328552212864157	25.35489599273448
28.0	105.0	8.8029	159.651	26.00285854722122	24.47271877313492	25.29939268125645	25.258323333870862
29.0	88.0	9.0271	132.096	25.977705909457377	24.457582073588664	25.452479528784973	25.29592250394367
30.0	255.0	9.0779	136.521	25.90676342340591	24.23661495421842	25.556166017879473	25.233181465167934
31.0	312.0	8.824901	163.729	25.90176361497879	24.453680459005657	25.519679510193054	25.2917078613925
32.0	195.0	8.9731	144.127	26.235005111945622	24.2523007668248	25.63448231267069	25.373929397147037
33.0	310.0	9.028399	130.684	26.167127457639126	24.39149540336131	25.60610867986248	25.388243846954307
34.0	300.0	8.903299	168.791	26.14096219326189	24.578569893624124	25.338832558765425	25.352788215217146
35.0	294.0	8.993199	162.464	26.1249006919012	24.555681441706376	25.364086953014652	25.348223028874074
36.0	345.0	8.7546	138.201	26.05290144294704	24.843895554749242	25.53966354652835	25.47882018140821
37.0	264.0	8.8504	113.822	25.993377090172643	24.995849003018858	25.418522084000802	25.469249392397433
38.0	303.0	8.7457	148.429	26.275852100880623	24.840179293919686	25.2616977713074	25.45924305536924
39.0	381.0	8.7747	152.983	26.512157758827144	24.894564110296034	25.34741772836878	25.584713199163986
40.0	490.0	8.5894	151.523	26.550216886286343	24.883795845597366	25.580252964313118	25.671421898732277
41.0	386.0	8.4655	192.911	26.91972380719737	24.72246857097766	25.47913396211404	25.70710878009636
42.0	384.0	8.3678	187.88	27.087211448386352	24.95844517780983	25.459911556743464	25.835189394313215
43.0	291.0	8.2899	176.813	26.998337297556734	25.18123778971789	25.197881087730572	25.792485391668396
44.0	310.0	8.2667	199.087	27.3419671137361	25.33472685296157	25.433012617006405	26.036568861234695
45.0	382.0	7.9078	202.314	27.571824716895055	25.774912862449117	25.382201760443785	26.242979779929318
46.0	269.0	8.0902	168.685	27.965524480032684	25.40411951624822	25.15114987283494	26.173597956371946
47.0	329.0	8.1627	199.839	27.59438043434252	25.501019312167706	25.00426551266275	26.03322175305766
48.0	374.0	7.9569	202.688	27.82841605950022	25.824375110572348	25.573963326612436	26.40891816556167
49.0	277.0	7.7903	207.391	28.54757502260729	25.416644722721475	25.659180121731406	26.541133289020056
50.0	352.0	7.7545	192.843	28.620419323558263	25.38819799101017	25.568575975809186	26.52573109679254
51.0	325.0	7.8598	163.147	28.274864712832215	25.150820878652475	25.603956149225446	26.343213913570043
52.0	269.0	7.9757	188.417	28.63793807961541	25.113620657118783	25.554393552593815	26.435317429776006
53.0	412.0	7.7231	202.341	28.303708252534676	25.545292551090068	25.418298175001656	26.422432992875468
54.0	310.0	7.7725	192.753	28.057444515395197	25.58181061670235	25.39580503092514	26.345020054340893
55.0	327.0	7.6672	228.91	27.71164668631847	25.4824164632612	25.5435342548975	26.24586580149239
56.0	361.0	7.7174	217.407	27.657386107468646	25.754556257005596	25.5824032701016	26.331448544858613
57.0	358.0	7.6018	208.641	28.231763877961054	26.398522184991023	25.862416214050338	26.83090075900081
58.0	373.0	7.2662	227.267	28.61443853878826	26.822815835173024	25.638658809066367	27.02530439434255
59.0	184.0	7.0463	234.314	28.829847862150686	27.455171546619805	25.868606458136924	27.384541955635807
60.0	182.0	6.8538	215.898	29.033366807550216	27.7530797969842	25.504305917453024	27.43025084066248
61.0	118.0	6.9981	214.65	28.606830583875613	27.291356008710064	25.737867693377126	27.212018095320932
62.0	158.0	7.0403	181.574	28.173072904016344	27.107501932330347	25.817585608084556	27.03272014814375
63.0	143.0	7.3508	150.551	28.597392342706936	26.895697287769547	26.07693732258384	27.19000898435344
64.0	309.0	6.757	239.101	28.716751019559993	27.054746637873333	26.09259161586913	27.288029757767486
65.0	136.0	6.6966	233.277	28.821161575840453	27.235767559608416	26.039836801515712	27.365588645654856
66.0	119.0	6.5197	233.785	29.34290769625372	27.34293106191461	26.41008412039687	27.698640959521736
67.0	81.0	6.8749	190.526	28.876256776449868	27.152796999495894	26.73762354397227	27.58889243997268
68.0	198.0	6.3353	239.353	29.149874838219226	27.82008435669842	26.535392141598617	27.83511711217209
69.0	55.0	6.152	245.944	29.617871730387876	28.450114743221263	26.725831439077165	28.264605970895435
70.0	10.0	5.8435	259.116	29.670607595032784	28.637252298938666	27.111127525075368	28.472995806348944
71.0	10.0	5.8746	256.257	29.88938598240884	28.319644597166807	26.815117599498098	28.341382726357917
72.0	20.0	5.8049	250.731	30.208073058127514	28.131480827348533	27.103922369033175	28.481158751503074
73.0	43.0	5.5646	304.448	30.79715762705509	28.436514452948252	27.722799205420067	28.985490428474474
74.0	35.0	5.0307	337.628	30.94582391257899	28.501607168962234	27.756256719736527	29.06789593375925
75.0	1151.0	4.9575	312.045	30.801448142951106	29.033007086430562	27.799219756394052	29.211224995258572
76.0	10.0	4.9069	368.65	30.889560252998347	29.062455059374823	27.981250257173564	29.311088523182246
77.0	8.0	4.6746	311.927	31.420349971696105	28.583289192841423	29.186680042636727	29.730106402391417
78.0	25.0	4.3774	375.741	31.562042065296176	29.356632612979148	28.843479442504048	29.92071804025979
79.0	19.0	3.8691	411.547	31.214615608181195	29.95636281048921	29.48190881594237	30.217629078204254
80.0	1165.0	3.4975	468.28	31.323010009914185	30.006682050463837	29.227630935876267	30.185774332084762
81.0	1113.0	3.7586	471.084	31.500193857492572	29.477798983451663	29.52984666603477	30.16927983565967
82.0	35.0	3.3736	536.326	31.441101776019373	30.16200917702968	29.444537705206308	30.34921621941845
83.0	34.0	3.242	535.381	31.893776577400715	30.839130334480767	29.76768531024976	30.833530740710415
84.0	972.0	3.2608	540.7541	31.775177639000518	30.801380177173154	30.09181665157646	30.889458155916714
85.0	35.0	2.8561	509.816	31.835278787017213	30.68929390402794	30.45920370463651	30.994592131893885
86.0	938.0	2.8357	537.687	32.25991234202445	31.048850386048304	30.706636387644988	31.338466371905913
87.0	990.0	2.4181	604.135	32.40818096489129	31.257447260152386	31.342477543815853	31.669368589619847
88.0	947.0	2.6547	598.86	32.08139708758183	31.280681833846785	30.94040577221922	31.434161564549274
89.0	948.0	2.6225	618.028	32.38503416710491	32.071584338578475	30.852589462077493	31.76973598925363
90.0	941.0	2.8097	601.499	32.88079287808487	32.31851649092075	31.215425299070837	32.138244889358816
91.0	56.0	2.0263	641.49	32.433900701557334	32.46457948205248	31.760179746001945	32.219553309870584
92.0	967.0	2.3787	661.712	33.58903191111408	32.351083607211805	32.310634419336786	32.75024997922089
93.0	966.0	2.3642	675.693	32.76940581125782	32.591815998051146	32.441400173063435	32.600873994124136
94.0	44.0	2.2065	716.658	32.51801652562742	32.90171549884869	32.43315370939399	32.6176285779567
95.0	874.0	1.9503	760.138	33.002438091279565	33.50174008685261	32.53382282671745	33.01266700161654
1.0	318.0	9.8106	133.75	24.63723206403996	24.21847112186811	24.7607215612396	24.538808249049225
2.0	96.0	9.657201	162.327	24.529370435247937	24.12434949247476	24.937705459364253	24.530475129028986
3.0	10.0	9.8008	123.053	24.687182282998403	24.55163747365545	24.96946186953309	24.73609387539565
4.0	270.0	9.821	123.918	24.503910680572655	24.46395039041394	24.936359811381035	24.634740294122548
5.0	304.0	9.7296	134.101	24.712914413609578	24.116873419593222	24.724851810465303	24.518213214556038
6.0	176.0	9.9221	109.538	24.872444538572374	24.037307496531344	24.56593350766912	24.491895180924278
7.0	503.0	9.9293	109.879	24.614606878159833	24.139446825518146	24.80078067715942	24.518278126945802
8.0	652.0	9.8318	132.422	24.86075468907307	24.267687125124784	24.84386126514558	24.657434359781146
9.0	439.0	9.8176	119.704	24.71824679955599	24.14547699682015	24.98848676851836	24.6174035216315
10.0	521.0	9.762	137.394	25.05554367207522	24.27278857611943	24.90937111690603	24.74590112170023
11.0	534.0	9.736099	139.873	25.065362569712207	24.02738138703073	24.90701704277434	24.666586999839094
12.0	484.0	9.5906	152.883	24.782400573081024	24.00033256042213	24.893807477873132	24.558846870458762
13.0	322.0	9.4242	171.732	24.912103710681453	24.463530448046587	24.997126669313648	24.790920276013896
14.0	1244.0	9.3623	151.181	25.12825652073604	24.853072311785503	25.236852601878415	25.072727144799984
15.0	1177.0	9.4395	158.671	25.070615095057867	24.657877470453844	25.062994053178738	24.930495539563484
16.0	247.0	9.3255	155.035	24.912397909152702	24.775517088526698	25.198086583862047	24.962000527180482
17.0	169.0	9.4209	149.567	24.995588570022456	24.895770205739822	25.0529737856088	24.981444187123696
18.0	367.0	9.4157	137.464	24.88306600289079	24.983155302792543	25.052281200851244	24.97283416884486
19.0	265.0	9.5502	114.55	24.935303313745788	24.779742638403455	25.018512776718936	24.91118624295606
20.0	356.0	9.4119	110.863	25.303080928984492	24.91955955012662	25.306399317322068	25.17634659881106
21.0	280.0	9.158199	135.126	25.771867576380412	24.845801557107883	25.31398579265165	25.310551642046647
22.0	104.0	9.1131	143.962	25.225003280940392	24.413190502114947	25.174201722139504	24.93746516839828
23.0	117.0	9.1208	142.353	25.591789615963666	24.498678736304488	25.044134220407628	25.044867524225264
24.0	178.0	9.005501	157.252	25.768235518556125	24.527154767625834	25.449704330655017	25.248364872278994
25.0	198.0	9.0926	120.017	26.160352194216422	24.59846475331718	25.225550729645928	25.328122559059846
26.0	212.0	9.1476	124.699	25.664510317208737	24.24641946388471	25.33600540340194	25.082311728165127
27.0	247.0	8.9044	137.027	25.986126165627415	24.750009599711863	25.328552212864157	25.35489599273448
28.0	105.0	8.8029	159.651	26.00285854722122	24.47271877313492	25.29939268125645	25.258323333870862
29.0	88.0	9.0271	132.096	25.977705909457377	24.457582073588664	25.452479528784973	25.29592250394367
30.0	255.0	9.0779	136.521	25.90676342340591	24.23661495421842	25.556166017879473	25.233181465167934
31.0	312.0	8.824901	163.729	25.90176361497879	24.453680459005657	25.519679510193054	25.2917078613925
32.0	195.0	8.9731	144.127	26.235005111945622	24.2523007668248	25.63448231267069	25.373929397147037
33.0	310.0	9.028399	130.684	26.167127457639126	24.39149540336131	25.60610867986248	25.388243846954307
34.0	300.0	8.903299	168.791	26.14096219326189	24.578569893624124	25.338832558765425	25.352788215217146
35.0	294.0	8.993199	162.464	26.1249006919012	24.555681441706376	25.364086953014652	25.348223028874074
36.0	345.0	8.7546	138.201	26.05290144294704	24.843895554749242	25.53966354652835	25.47882018140821
37.0	264.0	8.8504	113.822	25.993377090172643	24.995849003018858	25.418522084000802	25.469249392397433
38.0	303.0	8.7457	148.429	26.275852100880623	24.840179293919686	25.2616977713074	25.45924305536924
39.0	381.0	8.7747	152.983	26.512157758827144	24.894564110296034	25.34741772836878	25.584713199163986
40.0	490.0	8.5894	151.523	26.550216886286343	24.883795845597366	25.580252964313118	25.671421898732277
41.0	386.0	8.4655	192.911	26.91972380719737	24.72246857097766	25.47913396211404	25.70710878009636
42.0	384.0	8.3678	187.88	27.087211448386352	24.95844517780983	25.459911556743464	25.835189394313215
43.0	291.0	8.2899	176.813	26.998337297556734	25.18123778971789	25.197881087730572	25.792485391668396
44.0	310.0	8.2667	199.087	27.3419671137361	25.33472685296157	25.433012617006405	26.036568861234695
45.0	382.0	7.9078	202.314	27.571824716895055	25.774912862449117	25.382201760443785	26.242979779929318
46.0	269.0	8.0902	168.685	27.965524480032684	25.40411951624822	25.15114987283494	26.173597956371946
47.0	329.0	8.1627	199.839	27.59438043434252	25.501019312167706	25.00426551266275	26.03322175305766
48.0	374.0	7.9569	202.688	27.82841605950022	25.824375110572348	25.573963326612436	26.40891816556167
49.0	277.0	7.7903	207.391	28.54757502260729	25.416644722721475	25.659180121731406	26.541133289020056
50.0	352.0	7.7545	192.843	28.620419323558263	25.38819799101017	25.568575975809186	26.52573109679254
51.0	325.0	7.8598	163.147	28.274864712832215	25.150820878652475	25.603956149225446	26.343213913570043
52.0	269.0	7.9757	188.417	28.63793807961541	25.113620657118783	25.554393552593815	26.435317429776006
53.0	412.0	7.7231	202.341	28.303708252534676	25.545292551090068	25.418298175001656	26.422432992875468
54.0	310.0	7.7725	192.753	28.057444515395197	25.58181061670235	25.39580503092514	26.345020054340893
55.0	327.0	7.6672	228.91	27.71164668631847	25.4824164632612	25.5435342548975	26.24586580149239
56.0	361.0	7.7174	217.407	27.657386107468646	25.754556257005596	25.5824032701016	26.331448544858613
57.0	358.0	7.6018	208.641	28.231763877961054	26.398522184991023	25.862416214050338	26.83090075900081
58.0	373.0	7.2662	227.267	28.61443853878826	26.822815835173024	25.638658809066367	27.02530439434255
59.0	184.0	7.0463	234.314	28.829847862150686	27.455171546619805	25.868606458136924	27.384541955635807
60.0	182.0	6.8538	215.898	29.033366807550216	27.7530797969842	25.504305917453024	27.43025084066248
61.0	118.0	6.9981	214.65	28.606830583875613	27.291356008710064	25.737867693377126	27.212018095320932
62.0	158.0	7.0403	181.574	28.173072904016344	27.107501932330347	25.817585608084556	27.03272014814375
63.0	143.0	7.3508	150.551	28.597392342706936	26.895697287769547	26.07693732258384	27.19000898435344
64.0	309.0	6.757	239.101	28.716751019559993	27.054746637873333	26.09259161586913	27.288029757767486
65.0	136.0	6.6966	233.277	28.821161575840453	27.235767559608416	26.039836801515712	27.365588645654856
66.0	119.0	6.5197	233.785	29.34290769625372	27.34293106191461	26.41008412039687	27.698640959521736
67.0	81.0	6.8749	190.526	28.876256776449868	27.152796999495894	26.73762354397227	27.58889243997268
68.0	198.0	6.3353	239.353	29.149874838219226	27.82008435669842	26.535392141598617	27.83511711217209
69.0	55.0	6.152	245.944	29.617871730387876	28.450114743221263	26.725831439077165	28.264605970895435
70.0	10.0	5.8435	259.116	29.670607595032784	28.637252298938666	27.111127525075368	28.472995806348944
71.0	10.0	5.8746	256.257	29.88938598240884	28.319644597166807	26.815117599498098	28.341382726357917
72.0	20.0	5.8049	250.731	30.208073058127514	28.131480827348533	27.103922369033175	28.481158751503074
73.0	43.0	5.5646	304.448	30.79715762705509	28.436514452948252	27.722799205420067	28.985490428474474
74.0	35.0	5.0307	337.628	30.94582391257899	28.501607168962234	27.756256719736527	29.06789593375925
75.0	1151.0	4.9575	312.045	30.801448142951106	29.033007086430562	27.799219756394052	29.211224995258572
76.0	10.0	4.9069	368.65	30.889560252998347	29.062455059374823	27.981250257173564	29.311088523182246
77.0	8.0	4.6746	311.927	31.420349971696105	28.583289192841423	29.186680042636727	29.730106402391417
78.0	25.0	4.3774	375.741	31.562042065296176	29.356632612979148	28.843479442504048	29.92071804025979
79.0	19.0	3.8691	411.547	31.214615608181195	29.95636281048921	29.48190881594237	30.217629078204254
80.0	1165.0	3.4975	468.28	31.323010009914185	30.006682050463837	29.227630935876267	30.185774332084762
81.0	1113.0	3.7586	471.084	31.500193857492572	29.477798983451663	29.52984666603477	30.16927983565967
82.0	35.0	3.3736	536.326	31.441101776019373	30.16200917702968	29.444537705206308	30.34921621941845
83.0	34.0	3.242	535.381	31.893776577400715	30.839130334480767	29.76768531024976	30.833530740710415
84.0	972.0	3.2608	540.7541	31.775177639000518	30.801380177173154	30.09181665157646	30.889458155916714
85.0	35.0	2.8561	509.816	31.835278787017213	30.68929390402794	30.45920370463651	30.994592131893885
86.0	938.0	2.8357	537.687	32.25991234202445	31.048850386048304	30.706636387644988	31.338466371905913
87.0	990.0	2.4181	604.135	32.40818096489129	31.257447260152386	31.342477543815853	31.669368589619847
88.0	947.0	2.6547	598.86	32.08139708758183	31.280681833846785	30.94040577221922	31.434161564549274
89.0	948.0	2.6225	618.028	32.38503416710491	32.071584338578475	30.852589462077493	31.76973598925363
90.0	941.0	2.8097	601.499	32.88079287808487	32.31851649092075	31.215425299070837	32.138244889358816
91.0	56.0	2.0263	641.49	32.433900701557334	32.46457948205248	31.760179746001945	32.219553309870584
92.0	967.0	2.3787	661.712	33.58903191111408	32.351083607211805	32.310634419336786	32.75024997922089
93.0	966.0	2.3642	675.693	32.76940581125782	32.591815998051146	32.441400173063435	32.600873994124136
94.0	44.0	2.2065	716.658	32.51801652562742	32.90171549884869	32.43315370939399	32.6176285779567
95.0	878.0	1.7427	690.639	32.7692678528386	32.61402040140594	32.66896220333744	32.68408348586066
1.0	318.0	9.8106	133.75	24.63723206403996	24.21847112186811	24.7607215612396	24.538808249049225
2.0	96.0	9.657201	162.327	24.529370435247937	24.12434949247476	24.937705459364253	24.530475129028986
3.0	10.0	9.8008	123.053	24.687182282998403	24.55163747365545	24.96946186953309	24.73609387539565
4.0	270.0	9.821	123.918	24.503910680572655	24.46395039041394	24.936359811381035	24.634740294122548
5.0	304.0	9.7296	134.101	24.712914413609578	24.116873419593222	24.724851810465303	24.518213214556038
6.0	176.0	9.9221	109.538	24.872444538572374	24.037307496531344	24.56593350766912	24.491895180924278
7.0	503.0	9.9293	109.879	24.614606878159833	24.139446825518146	24.80078067715942	24.518278126945802
8.0	652.0	9.8318	132.422	24.86075468907307	24.267687125124784	24.84386126514558	24.657434359781146
9.0	439.0	9.8176	119.704	24.71824679955599	24.14547699682015	24.98848676851836	24.6174035216315
10.0	521.0	9.762	137.394	25.05554367207522	24.27278857611943	24.90937111690603	24.74590112170023
11.0	534.0	9.736099	139.873	25.065362569712207	24.02738138703073	24.90701704277434	24.666586999839094
12.0	484.0	9.5906	152.883	24.782400573081024	24.00033256042213	24.893807477873132	24.558846870458762
13.0	322.0	9.4242	171.732	24.912103710681453	24.463530448046587	24.997126669313648	24.790920276013896
14.0	1244.0	9.3623	151.181	25.12825652073604	24.853072311785503	25.236852601878415	25.072727144799984
15.0	1177.0	9.4395	158.671	25.070615095057867	24.657877470453844	25.062994053178738	24.930495539563484
16.0	247.0	9.3255	155.035	24.912397909152702	24.775517088526698	25.198086583862047	24.962000527180482
17.0	169.0	9.4209	149.567	24.995588570022456	24.895770205739822	25.0529737856088	24.981444187123696
18.0	367.0	9.4157	137.464	24.88306600289079	24.983155302792543	25.052281200851244	24.97283416884486
19.0	265.0	9.5502	114.55	24.935303313745788	24.779742638403455	25.018512776718936	24.91118624295606
20.0	356.0	9.4119	110.863	25.303080928984492	24.91955955012662	25.306399317322068	25.17634659881106
21.0	280.0	9.158199	135.126	25.771867576380412	24.845801557107883	25.31398579265165	25.310551642046647
22.0	104.0	9.1131	143.962	25.225003280940392	24.413190502114947	25.174201722139504	24.93746516839828
23.0	117.0	9.1208	142.353	25.591789615963666	24.498678736304488	25.044134220407628	25.044867524225264
24.0	178.0	9.005501	157.252	25.768235518556125	24.527154767625834	25.449704330655017	25.248364872278994
25.0	198.0	9.0926	120.017	26.160352194216422	24.59846475331718	25.225550729645928	25.328122559059846
26.0	212.0	9.1476	124.699	25.664510317208737	24.24641946388471	25.33600540340194	25.082311728165127
27.0	247.0	8.9044	137.027	25.986126165627415	24.750009599711863	25.328552212864157	25.35489599273448
28.0	105.0	8.8029	159.651	26.00285854722122	24.47271877313492	25.29939268125645	25.258323333870862
29.0	88.0	9.0271	132.096	25.977705909457377	24.457582073588664	25.452479528784973	25.29592250394367
30.0	255.0	9.0779	136.521	25.90676342340591	24.23661495421842	25.556166017879473	25.233181465167934
31.0	312.0	8.824901	163.729	25.90176361497879	24.453680459005657	25.519679510193054	25.2917078613925
32.0	195.0	8.9731	144.127	26.235005111945622	24.2523007668248	25.63448231267069	25.373929397147037
33.0	310.0	9.028399	130.684	26.167127457639126	24.39149540336131	25.60610867986248	25.388243846954307
34.0	300.0	8.903299	168.791	26.14096219326189	24.578569893624124	25.338832558765425	25.352788215217146
35.0	294.0	8.993199	162.464	26.1249006919012	24.555681441706376	25.364086953014652	25.348223028874074
36.0	345.0	8.7546	138.201	26.05290144294704	24.843895554749242	25.53966354652835	25.47882018140821
37.0	264.0	8.8504	113.822	25.993377090172643	24.995849003018858	25.418522084000802	25.469249392397433
38.0	303.0	8.7457	148.429	26.275852100880623	24.840179293919686	25.2616977713074	25.45924305536924
39.0	381.0	8.7747	152.983	26.512157758827144	24.894564110296034	25.34741772836878	25.584713199163986
40.0	490.0	8.5894	151.523	26.550216886286343	24.883795845597366	25.580252964313118	25.671421898732277
41.0	386.0	8.4655	192.911	26.91972380719737	24.72246857097766	25.47913396211404	25.70710878009636
42.0	384.0	8.3678	187.88	27.087211448386352	24.95844517780983	25.459911556743464	25.835189394313215
43.0	291.0	8.2899	176.813	26.998337297556734	25.18123778971789	25.197881087730572	25.792485391668396
44.0	310.0	8.2667	199.087	27.3419671137361	25.33472685296157	25.433012617006405	26.036568861234695
45.0	382.0	7.9078	202.314	27.571824716895055	25.774912862449117	25.382201760443785	26.242979779929318
46.0	269.0	8.0902	168.685	27.965524480032684	25.40411951624822	25.15114987283494	26.173597956371946
47.0	329.0	8.1627	199.839	27.59438043434252	25.501019312167706	25.00426551266275	26.03322175305766
48.0	374.0	7.9569	202.688	27.82841605950022	25.824375110572348	25.573963326612436	26.40891816556167
49.0	277.0	7.7903	207.391	28.54757502260729	25.416644722721475	25.659180121731406	26.541133289020056
50.0	352.0	7.7545	192.843	28.620419323558263	25.38819799101017	25.568575975809186	26.52573109679254
51.0	325.0	7.8598	163.147	28.274864712832215	25.150820878652475	25.603956149225446	26.343213913570043
52.0	269.0	7.9757	188.417	28.63793807961541	25.113620657118783	25.554393552593815	26.435317429776006
53.0	412.0	7.7231	202.341	28.303708252534676	25.545292551090068	25.418298175001656	26.422432992875468
54.0	310.0	7.7725	192.753	28.057444515395197	25.58181061670235	25.39580503092514	26.345020054340893
55.0	327.0	7.6672	228.91	27.71164668631847	25.4824164632612	25.5435342548975	26.24586580149239
56.0	361.0	7.7174	217.407	27.657386107468646	25.754556257005596	25.5824032701016	26.331448544858613
57.0	358.0	7.6018	208.641	28.231763877961054	26.398522184991023	25.862416214050338	26.83090075900081
58.0	373.0	7.2662	227.267	28.61443853878826	26.822815835173024	25.638658809066367	27.02530439434255
59.0	184.0	7.0463	234.314	28.829847862150686	27.455171546619805	25.868606458136924	27.384541955635807
60.0	182.0	6.8538	215.898	29.033366807550216	27.7530797969842	25.504305917453024	27.43025084066248
61.0	118.0	6.9981	214.65	28.606830583875613	27.291356008710064	25.737867693377126	27.212018095320932
62.0	158.0	7.0403	181.574	28.173072904016344	27.107501932330347	25.817585608084556	27.03272014814375
63.0	143.0	7.3508	150.551	28.597392342706936	26.895697287769547	26.07693732258384	27.19000898435344
64.0	309.0	6.757	239.101	28.716751019559993	27.054746637873333	26.09259161586913	27.288029757767486
65.0	136.0	6.6966	233.277	28.821161575840453	27.235767559608416	26.039836801515712	27.365588645654856
66.0	119.0	6.5197	233.785	29.34290769625372	27.34293106191461	26.41008412039687	27.698640959521736
67.0	81.0	6.8749	190.526	28.876256776449868	27.152796999495894	26.73762354397227	27.58889243997268
68.0	198.0	6.3353	239.353	29.149874838219226	27.82008435669842	26.535392141598617	27.83511711217209
69.0	55.0	6.152	245.944	29.617871730387876	28.450114743221263	26.725831439077165	28.264605970895435
70.0	10.0	5.8435	259.116	29.670607595032784	28.637252298938666	27.111127525075368	28.472995806348944
71.0	10.0	5.8746	256.257	29.88938598240884	28.319644597166807	26.815117599498098	28.341382726357917
72.0	20.0	5.8049	250.731	30.208073058127514	28.131480827348533	27.103922369033175	28.481158751503074
73.0	43.0	5.5646	304.448	30.79715762705509	28.436514452948252	27.722799205420067	28.985490428474474
74.0	35.0	5.0307	337.628	30.94582391257899	28.501607168962234	27.756256719736527	29.06789593375925
75.0	1151.0	4.9575	312.045	30.801448142951106	29.033007086430562	27.799219756394052	29.211224995258572
76.0	10.0	4.9069	368.65	30.889560252998347	29.062455059374823	27.981250257173564	29.311088523182246
77.0	8.0	4.6746	311.927	31.420349971696105	28.583289192841423	29.186680042636727	29.730106402391417
78.0	25.0	4.3774	375.741	31.562042065296176	29.356632612979148	28.843479442504048	29.92071804025979
79.0	19.0	3.8691	411.547	31.214615608181195	29.95636281048921	29.48190881594237	30.217629078204254
80.0	1165.0	3.4975	468.28	31.323010009914185	30.006682050463837	29.227630935876267	30.185774332084762
81.0	1113.0	3.7586	471.084	31.500193857492572	29.477798983451663	29.52984666603477	30.16927983565967
82.0	35.0	3.3736	536.326	31.441101776019373	30.16200917702968	29.444537705206308	30.34921621941845
83.0	34.0	3.242	535.381	31.893776577400715	30.839130334480767	29.76768531024976	30.833530740710415
84.0	972.0	3.2608	540.7541	31.775177639000518	30.801380177173154	30.09181665157646	30.889458155916714
85.0	35.0	2.8561	509.816	31.835278787017213	30.68929390402794	30.45920370463651	30.994592131893885
86.0	938.0	2.8357	537.687	32.25991234202445	31.048850386048304	30.706636387644988	31.338466371905913
87.0	990.0	2.4181	604.135	32.40818096489129	31.257447260152386	31.342477543815853	31.669368589619847
88.0	947.0	2.6547	598.86	32.08139708758183	31.280681833846785	30.94040577221922	31.434161564549274
89.0	948.0	2.6225	618.028	32.38503416710491	32.071584338578475	30.852589462077493	31.76973598925363
90.0	941.0	2.8097	601.499	32.88079287808487	32.31851649092075	31.215425299070837	32.138244889358816
91.0	56.0	2.0263	641.49	32.433900701557334	32.46457948205248	31.760179746001945	32.219553309870584
92.0	967.0	2.3787	661.712	33.58903191111408	32.351083607211805	32.310634419336786	32.75024997922089
93.0	966.0	2.3642	675.693	32.76940581125782	32.591815998051146	32.441400173063435	32.600873994124136
94.0	44.0	2.2065	716.658	32.51801652562742	32.90171549884869	32.43315370939399	32.6176285779567
95.0	879.0	1.9688	748.194	33.02338782608687	33.97329868212192	32.586917788574745	33.19453476559451
1.0	318.0	9.8106	133.75	24.63723206403996	24.21847112186811	24.7607215612396	24.538808249049225
2.0	96.0	9.657201	162.327	24.529370435247937	24.12434949247476	24.937705459364253	24.530475129028986
3.0	10.0	9.8008	123.053	24.687182282998403	24.55163747365545	24.96946186953309	24.73609387539565
4.0	270.0	9.821	123.918	24.503910680572655	24.46395039041394	24.936359811381035	24.634740294122548
5.0	304.0	9.7296	134.101	24.712914413609578	24.116873419593222	24.724851810465303	24.518213214556038
6.0	176.0	9.9221	109.538	24.872444538572374	24.037307496531344	24.56593350766912	24.491895180924278
7.0	503.0	9.9293	109.879	24.614606878159833	24.139446825518146	24.80078067715942	24.518278126945802
8.0	652.0	9.8318	132.422	24.86075468907307	24.267687125124784	24.84386126514558	24.657434359781146
9.0	439.0	9.8176	119.704	24.71824679955599	24.14547699682015	24.98848676851836	24.6174035216315
10.0	521.0	9.762	137.394	25.05554367207522	24.27278857611943	24.90937111690603	24.74590112170023
11.0	534.0	9.736099	139.873	25.065362569712207	24.02738138703073	24.90701704277434	24.666586999839094
12.0	484.0	9.5906	152.883	24.782400573081024	24.00033256042213	24.893807477873132	24.558846870458762
13.0	322.0	9.4242	171.732	24.912103710681453	24.463530448046587	24.997126669313648	24.790920276013896
14.0	1244.0	9.3623	151.181	25.12825652073604	24.853072311785503	25.236852601878415	25.072727144799984
15.0	1177.0	9.4395	158.671	25.070615095057867	24.657877470453844	25.062994053178738	24.930495539563484
16.0	247.0	9.3255	155.035	24.912397909152702	24.775517088526698	25.198086583862047	24.962000527180482
17.0	169.0	9.4209	149.567	24.995588570022456	24.895770205739822	25.0529737856088	24.981444187123696
18.0	367.0	9.4157	137.464	24.88306600289079	24.983155302792543	25.052281200851244	24.97283416884486
19.0	265.0	9.5502	114.55	24.935303313745788	24.779742638403455	25.018512776718936	24.91118624295606
20.0	356.0	9.4119	110.863	25.303080928984492	24.91955955012662	25.306399317322068	25.17634659881106
21.0	280.0	9.158199	135.126	25.771867576380412	24.845801557107883	25.31398579265165	25.310551642046647
22.0	104.0	9.1131	143.962	25.225003280940392	24.413190502114947	25.174201722139504	24.93746516839828
23.0	117.0	9.1208	142.353	25.591789615963666	24.498678736304488	25.044134220407628	25.044867524225264
24.0	178.0	9.005501	157.252	25.768235518556125	24.527154767625834	25.449704330655017	25.248364872278994
25.0	198.0	9.0926	120.017	26.160352194216422	24.59846475331718	25.225550729645928	25.328122559059846
26.0	212.0	9.1476	124.699	25.664510317208737	24.24641946388471	25.33600540340194	25.082311728165127
27.0	247.0	8.9044	137.027	25.986126165627415	24.750009599711863	25.328552212864157	25.35489599273448
28.0	105.0	8.8029	159.651	26.00285854722122	24.47271877313492	25.29939268125645	25.258323333870862
29.0	88.0	9.0271	132.096	25.977705909457377	24.457582073588664	25.452479528784973	25.29592250394367
30.0	255.0	9.0779	136.521	25.90676342340591	24.23661495421842	25.556166017879473	25.233181465167934
31.0	312.0	8.824901	163.729	25.90176361497879	24.453680459005657	25.519679510193054	25.2917078613925
32.0	195.0	8.9731	144.127	26.235005111945622	24.2523007668248	25.63448231267069	25.373929397147037
33.0	310.0	9.028399	130.684	26.167127457639126	24.39149540336131	25.60610867986248	25.388243846954307
34.0	300.0	8.903299	168.791	26.14096219326189	24.578569893624124	25.338832558765425	25.352788215217146
35.0	294.0	8.993199	162.464	26.1249006919012	24.555681441706376	25.364086953014652	25.348223028874074
36.0	345.0	8.7546	138.201	26.05290144294704	24.843895554749242	25.53966354652835	25.47882018140821
37.0	264.0	8.8504	113.822	25.993377090172643	24.995849003018858	25.418522084000802	25.469249392397433
38.0	303.0	8.7457	148.429	26.275852100880623	24.840179293919686	25.2616977713074	25.45924305536924
39.0	381.0	8.7747	152.983	26.512157758827144	24.894564110296034	25.34741772836878	25.584713199163986
40.0	490.0	8.5894	151.523	26.550216886286343	24.883795845597366	25.580252964313118	25.671421898732277
41.0	386.0	8.4655	192.911	26.91972380719737	24.72246857097766	25.47913396211404	25.70710878009636
42.0	384.0	8.3678	187.88	27.087211448386352	24.95844517780983	25.459911556743464	25.835189394313215
43.0	291.0	8.2899	176.813	26.998337297556734	25.18123778971789	25.197881087730572	25.792485391668396
44.0	310.0	8.2667	199.087	27.3419671137361	25.33472685296157	25.433012617006405	26.036568861234695
45.0	382.0	7.9078	202.314	27.571824716895055	25.774912862449117	25.382201760443785	26.242979779929318
46.0	269.0	8.0902	168.685	27.965524480032684	25.40411951624822	25.15114987283494	26.173597956371946
47.0	329.0	8.1627	199.839	27.59438043434252	25.501019312167706	25.00426551266275	26.03322175305766
48.0	374.0	7.9569	202.688	27.82841605950022	25.824375110572348	25.573963326612436	26.40891816556167
49.0	277.0	7.7903	207.391	28.54757502260729	25.416644722721475	25.659180121731406	26.541133289020056
50.0	352.0	7.7545	192.843	28.620419323558263	25.38819799101017	25.568575975809186	26.52573109679254
51.0	325.0	7.8598	163.147	28.274864712832215	25.150820878652475	25.603956149225446	26.343213913570043
52.0	269.0	7.9757	188.417	28.63793807961541	25.113620657118783	25.554393552593815	26.435317429776006
53.0	412.0	7.7231	202.341	28.303708252534676	25.545292551090068	25.418298175001656	26.422432992875468
54.0	310.0	7.7725	192.753	28.057444515395197	25.58181061670235	25.39580503092514	26.345020054340893
55.0	327.0	7.6672	228.91	27.71164668631847	25.4824164632612	25.5435342548975	26.24586580149239
56.0	361.0	7.7174	217.407	27.657386107468646	25.754556257005596	25.5824032701016	26.331448544858613
57.0	358.0	7.6018	208.641	28.231763877961054	26.398522184991023	25.862416214050338	26.83090075900081
58.0	373.0	7.2662	227.267	28.61443853878826	26.822815835173024	25.638658809066367	27.02530439434255
59.0	184.0	7.0463	234.314	28.829847862150686	27.455171546619805	25.868606458136924	27.384541955635807
60.0	182.0	6.8538	215.898	29.033366807550216	27.7530797969842	25.504305917453024	27.43025084066248
61.0	118.0	6.9981	214.65	28.606830583875613	27.291356008710064	25.737867693377126	27.212018095320932
62.0	158.0	7.0403	181.574	28.173072904016344	27.107501932330347	25.817585608084556	27.03272014814375
63.0	143.0	7.3508	150.551	28.597392342706936	26.895697287769547	26.07693732258384	27.19000898435344
64.0	309.0	6.757	239.101	28.716751019559993	27.054746637873333	26.09259161586913	27.288029757767486
65.0	136.0	6.6966	233.277	28.821161575840453	27.235767559608416	26.039836801515712	27.365588645654856
66.0	119.0	6.5197	233.785	29.34290769625372	27.34293106191461	26.41008412039687	27.698640959521736
67.0	81.0	6.8749	190.526	28.876256776449868	27.152796999495894	26.73762354397227	27.58889243997268
68.0	198.0	6.3353	239.353	29.149874838219226	27.82008435669842	26.535392141598617	27.83511711217209
69.0	55.0	6.152	245.944	29.617871730387876	28.450114743221263	26.725831439077165	28.264605970895435
70.0	10.0	5.8435	259.116	29.670607595032784	28.637252298938666	27.111127525075368	28.472995806348944
71.0	10.0	5.8746	256.257	29.88938598240884	28.319644597166807	26.815117599498098	28.341382726357917
72.0	20.0	5.8049	250.731	30.208073058127514	28.131480827348533	27.103922369033175	28.481158751503074
73.0	43.0	5.5646	304.448	30.79715762705509	28.436514452948252	27.722799205420067	28.985490428474474
74.0	35.0	5.0307	337.628	30.94582391257899	28.501607168962234	27.756256719736527	29.06789593375925
75.0	1151.0	4.9575	312.045	30.801448142951106	29.033007086430562	27.799219756394052	29.211224995258572
76.0	10.0	4.9069	368.65	30.889560252998347	29.062455059374823	27.981250257173564	29.311088523182246
77.0	8.0	4.6746	311.927	31.420349971696105	28.583289192841423	29.186680042636727	29.730106402391417
78.0	25.0	4.3774	375.741	31.562042065296176	29.356632612979148	28.843479442504048	29.92071804025979
79.0	19.0	3.8691	411.547	31.214615608181195	29.95636281048921	29.48190881594237	30.217629078204254
80.0	1166.0	4.1303	403.814	31.20737981690007	29.456618334440215	29.442447646678293	30.035481932672855
81.0	45.0	4.153	430.024	31.24716787740932	29.70631371678208	29.491212537480703	30.148231377224036
82.0	66.0	3.9206	393.323	31.074156417136976	29.917506527091277	30.563252820638457	30.518305254955568
83.0	47.0	3.7311	446.725	31.524955886184696	29.223056514579273	31.418025462551913	30.722012621105293
84.0	66.0	3.8752	461.064	31.372017442895167	29.58443100359658	31.504295714639852	30.820248053710532
85.0	68.0	3.5072	501.977	32.05942799380686	29.41923476030598	31.947621707532768	31.142094820548532
86.0	71.0	3.3886	529.462	32.165415494398836	29.404144906838763	32.40095200318628	31.323504134807962
87.0	81.0	3.3879	482.768	31.854944211469917	29.66407312122645	32.217704260342956	31.24557386434644
88.0	52.0	3.2708	463.293	31.6145565959394	30.181669275770304	32.510635997829475	31.435620623179727
89.0	57.0	3.5329	469.572	31.382202309260297	30.364773014782195	32.63957707968053	31.46218413457434
90.0	58.0	3.0835	520.002	31.116406753103927	31.02694096935273	32.53487851914895	31.559408747201868
91.0	35.0	3.0003	525.761	31.76467833415274	31.562626441817095	33.16559098283617	32.16429858626867
92.0	59.0	2.8692	552.887	31.497061677570436	31.41227172888382	33.35370882207078	32.08768074284168
93.0	78.0	3.137	538.425	30.69448347021091	31.163279101115304	33.422953251681875	31.76023860766936
94.0	78.0	2.638	547.602	30.500402729278242	32.14414052763612	33.266208322905776	31.97025052660671
95.0	63.0	2.2331	613.9839	31.417951198710302	32.78314405108097	32.88668815241377	32.36259446740168
96.0	18.0	1.9671	590.986	31.706002260354627	32.371087169975965	32.77867025072082	32.28525322701714
1.0	318.0	9.8106	133.75	24.63723206403996	24.21847112186811	24.7607215612396	24.538808249049225
2.0	96.0	9.657201	162.327	24.529370435247937	24.12434949247476	24.937705459364253	24.530475129028986
3.0	10.0	9.8008	123.053	24.687182282998403	24.55163747365545	24.96946186953309	24.73609387539565
4.0	270.0	9.821	123.918	24.503910680572655	24.46395039041394	24.936359811381035	24.634740294122548
5.0	304.0	9.7296	134.101	24.712914413609578	24.116873419593222	24.724851810465303	24.518213214556038
6.0	176.0	9.9221	109.538	24.872444538572374	24.037307496531344	24.56593350766912	24.491895180924278
7.0	503.0	9.9293	109.879	24.614606878159833	24.139446825518146	24.80078067715942	24.518278126945802
8.0	652.0	9.8318	132.422	24.86075468907307	24.267687125124784	24.84386126514558	24.657434359781146
9.0	439.0	9.8176	119.704	24.71824679955599	24.14547699682015	24.98848676851836	24.6174035216315
10.0	521.0	9.762	137.394	25.05554367207522	24.27278857611943	24.90937111690603	24.74590112170023
11.0	534.0	9.736099	139.873	25.065362569712207	24.02738138703073	24.90701704277434	24.666586999839094
12.0	484.0	9.5906	152.883	24.782400573081024	24.00033256042213	24.893807477873132	24.558846870458762
13.0	322.0	9.4242	171.732	24.912103710681453	24.463530448046587	24.997126669313648	24.790920276013896
14.0	1244.0	9.3623	151.181	25.12825652073604	24.853072311785503	25.236852601878415	25.072727144799984
15.0	1177.0	9.4395	158.671	25.070615095057867	24.657877470453844	25.062994053178738	24.930495539563484
16.0	247.0	9.3255	155.035	24.912397909152702	24.775517088526698	25.198086583862047	24.962000527180482
17.0	169.0	9.4209	149.567	24.995588570022456	24.895770205739822	25.0529737856088	24.981444187123696
18.0	367.0	9.4157	137.464	24.88306600289079	24.983155302792543	25.052281200851244	24.97283416884486
19.0	265.0	9.5502	114.55	24.935303313745788	24.779742638403455	25.018512776718936	24.91118624295606
20.0	356.0	9.4119	110.863	25.303080928984492	24.91955955012662	25.306399317322068	25.17634659881106
21.0	280.0	9.158199	135.126	25.771867576380412	24.845801557107883	25.31398579265165	25.310551642046647
22.0	104.0	9.1131	143.962	25.225003280940392	24.413190502114947	25.174201722139504	24.93746516839828
23.0	117.0	9.1208	142.353	25.591789615963666	24.498678736304488	25.044134220407628	25.044867524225264
24.0	178.0	9.005501	157.252	25.768235518556125	24.527154767625834	25.449704330655017	25.248364872278994
25.0	198.0	9.0926	120.017	26.160352194216422	24.59846475331718	25.225550729645928	25.328122559059846
26.0	212.0	9.1476	124.699	25.664510317208737	24.24641946388471	25.33600540340194	25.082311728165127
27.0	247.0	8.9044	137.027	25.986126165627415	24.750009599711863	25.328552212864157	25.35489599273448
28.0	105.0	8.8029	159.651	26.00285854722122	24.47271877313492	25.29939268125645	25.258323333870862
29.0	88.0	9.0271	132.096	25.977705909457377	24.457582073588664	25.452479528784973	25.29592250394367
30.0	255.0	9.0779	136.521	25.90676342340591	24.23661495421842	25.556166017879473	25.233181465167934
31.0	312.0	8.824901	163.729	25.90176361497879	24.453680459005657	25.519679510193054	25.2917078613925
32.0	195.0	8.9731	144.127	26.235005111945622	24.2523007668248	25.63448231267069	25.373929397147037
33.0	310.0	9.028399	130.684	26.167127457639126	24.39149540336131	25.60610867986248	25.388243846954307
34.0	300.0	8.903299	168.791	26.14096219326189	24.578569893624124	25.338832558765425	25.352788215217146
35.0	294.0	8.993199	162.464	26.1249006919012	24.555681441706376	25.364086953014652	25.348223028874074
36.0	345.0	8.7546	138.201	26.05290144294704	24.843895554749242	25.53966354652835	25.47882018140821
37.0	264.0	8.8504	113.822	25.993377090172643	24.995849003018858	25.418522084000802	25.469249392397433
38.0	303.0	8.7457	148.429	26.275852100880623	24.840179293919686	25.2616977713074	25.45924305536924
39.0	381.0	8.7747	152.983	26.512157758827144	24.894564110296034	25.34741772836878	25.584713199163986
40.0	490.0	8.5894	151.523	26.550216886286343	24.883795845597366	25.580252964313118	25.671421898732277
41.0	386.0	8.4655	192.911	26.91972380719737	24.72246857097766	25.47913396211404	25.70710878009636
42.0	384.0	8.3678	187.88	27.087211448386352	24.95844517780983	25.459911556743464	25.835189394313215
43.0	291.0	8.2899	176.813	26.998337297556734	25.18123778971789	25.197881087730572	25.792485391668396
44.0	310.0	8.2667	199.087	27.3419671137361	25.33472685296157	25.433012617006405	26.036568861234695
45.0	382.0	7.9078	202.314	27.571824716895055	25.774912862449117	25.382201760443785	26.242979779929318
46.0	269.0	8.0902	168.685	27.965524480032684	25.40411951624822	25.15114987283494	26.173597956371946
47.0	329.0	8.1627	199.839	27.59438043434252	25.501019312167706	25.00426551266275	26.03322175305766
48.0	374.0	7.9569	202.688	27.82841605950022	25.824375110572348	25.573963326612436	26.40891816556167
49.0	277.0	7.7903	207.391	28.54757502260729	25.416644722721475	25.659180121731406	26.541133289020056
50.0	352.0	7.7545	192.843	28.620419323558263	25.38819799101017	25.568575975809186	26.52573109679254
51.0	325.0	7.8598	163.147	28.274864712832215	25.150820878652475	25.603956149225446	26.343213913570043
52.0	269.0	7.9757	188.417	28.63793807961541	25.113620657118783	25.554393552593815	26.435317429776006
53.0	412.0	7.7231	202.341	28.303708252534676	25.545292551090068	25.418298175001656	26.422432992875468
54.0	310.0	7.7725	192.753	28.057444515395197	25.58181061670235	25.39580503092514	26.345020054340893
55.0	327.0	7.6672	228.91	27.71164668631847	25.4824164632612	25.5435342548975	26.24586580149239
56.0	361.0	7.7174	217.407	27.657386107468646	25.754556257005596	25.5824032701016	26.331448544858613
57.0	358.0	7.6018	208.641	28.231763877961054	26.398522184991023	25.862416214050338	26.83090075900081
58.0	373.0	7.2662	227.267	28.61443853878826	26.822815835173024	25.638658809066367	27.02530439434255
59.0	184.0	7.0463	234.314	28.829847862150686	27.455171546619805	25.868606458136924	27.384541955635807
60.0	182.0	6.8538	215.898	29.033366807550216	27.7530797969842	25.504305917453024	27.43025084066248
61.0	118.0	6.9981	214.65	28.606830583875613	27.291356008710064	25.737867693377126	27.212018095320932
62.0	158.0	7.0403	181.574	28.173072904016344	27.107501932330347	25.817585608084556	27.03272014814375
63.0	143.0	7.3508	150.551	28.597392342706936	26.895697287769547	26.07693732258384	27.19000898435344
64.0	309.0	6.757	239.101	28.716751019559993	27.054746637873333	26.09259161586913	27.288029757767486
65.0	136.0	6.6966	233.277	28.821161575840453	27.235767559608416	26.039836801515712	27.365588645654856
66.0	119.0	6.5197	233.785	29.34290769625372	27.34293106191461	26.41008412039687	27.698640959521736
67.0	81.0	6.8749	190.526	28.876256776449868	27.152796999495894	26.73762354397227	27.58889243997268
68.0	198.0	6.3353	239.353	29.149874838219226	27.82008435669842	26.535392141598617	27.83511711217209
69.0	55.0	6.152	245.944	29.617871730387876	28.450114743221263	26.725831439077165	28.264605970895435
70.0	10.0	5.8435	259.116	29.670607595032784	28.637252298938666	27.111127525075368	28.472995806348944
71.0	10.0	5.8746	256.257	29.88938598240884	28.319644597166807	26.815117599498098	28.341382726357917
72.0	20.0	5.8049	250.731	30.208073058127514	28.131480827348533	27.103922369033175	28.481158751503074
73.0	43.0	5.5646	304.448	30.79715762705509	28.436514452948252	27.722799205420067	28.985490428474474
74.0	35.0	5.0307	337.628	30.94582391257899	28.501607168962234	27.756256719736527	29.06789593375925
75.0	1151.0	4.9575	312.045	30.801448142951106	29.033007086430562	27.799219756394052	29.211224995258572
76.0	10.0	4.9069	368.65	30.889560252998347	29.062455059374823	27.981250257173564	29.311088523182246
77.0	8.0	4.6746	311.927	31.420349971696105	28.583289192841423	29.186680042636727	29.730106402391417
78.0	25.0	4.3774	375.741	31.562042065296176	29.356632612979148	28.843479442504048	29.92071804025979
79.0	19.0	3.8691	411.547	31.214615608181195	29.95636281048921	29.48190881594237	30.217629078204254
80.0	1165.0	3.4975	468.28	31.323010009914185	30.006682050463837	29.227630935876267	30.185774332084762
81.0	1113.0	3.7586	471.084	31.500193857492572	29.477798983451663	29.52984666603477	30.16927983565967
82.0	35.0	3.3736	536.326	31.441101776019373	30.16200917702968	29.444537705206308	30.34921621941845
83.0	34.0	3.242	535.381	31.893776577400715	30.839130334480767	29.76768531024976	30.833530740710415
84.0	972.0	3.2608	540.7541	31.775177639000518	30.801380177173154	30.09181665157646	30.889458155916714
85.0	35.0	2.8561	509.816	31.835278787017213	30.68929390402794	30.45920370463651	30.994592131893885
86.0	938.0	2.8357	537.687	32.25991234202445	31.048850386048304	30.706636387644988	31.338466371905913
87.0	990.0	2.4181	604.135	32.40818096489129	31.257447260152386	31.342477543815853	31.669368589619847
88.0	947.0	2.6547	598.86	32.08139708758183	31.280681833846785	30.94040577221922	31.434161564549274
89.0	948.0	2.6225	618.028	32.38503416710491	32.071584338578475	30.852589462077493	31.76973598925363
90.0	941.0	2.8097	601.499	32.88079287808487	32.31851649092075	31.215425299070837	32.138244889358816
91.0	56.0	2.0263	641.49	32.433900701557334	32.46457948205248	31.760179746001945	32.219553309870584
92.0	967.0	2.3787	661.712	33.58903191111408	32.351083607211805	32.310634419336786	32.75024997922089
93.0	964.0	2.393	696.898	33.60705954829129	32.60589590693127	32.666805859912365	32.959920438378305
94.0	45.0	2.0321	681.2671	33.687866534717315	32.344952224228116	33.078636445828096	33.037151734924514
95.0	37.0	2.0967	705.481	33.577785591749695	31.725671321939302	33.16395724487527	32.822471386188084
96.0	39.0	1.9993	627.9579	32.7801915359536	32.43091279601683	32.54191840923123	32.58434091373389
1.0	318.0	9.8106	133.75	24.63723206403996	24.21847112186811	24.7607215612396	24.538808249049225
2.0	96.0	9.657201	162.327	24.529370435247937	24.12434949247476	24.937705459364253	24.530475129028986
3.0	10.0	9.8008	123.053	24.687182282998403	24.55163747365545	24.96946186953309	24.73609387539565
4.0	270.0	9.821	123.918	24.503910680572655	24.46395039041394	24.936359811381035	24.634740294122548
5.0	304.0	9.7296	134.101	24.712914413609578	24.116873419593222	24.724851810465303	24.518213214556038
6.0	176.0	9.9221	109.538	24.872444538572374	24.037307496531344	24.56593350766912	24.491895180924278
7.0	503.0	9.9293	109.879	24.614606878159833	24.139446825518146	24.80078067715942	24.518278126945802
8.0	652.0	9.8318	132.422	24.86075468907307	24.267687125124784	24.84386126514558	24.657434359781146
9.0	439.0	9.8176	119.704	24.71824679955599	24.14547699682015	24.98848676851836	24.6174035216315
10.0	521.0	9.762	137.394	25.05554367207522	24.27278857611943	24.90937111690603	24.74590112170023
11.0	534.0	9.736099	139.873	25.065362569712207	24.02738138703073	24.90701704277434	24.666586999839094
12.0	484.0	9.5906	152.883	24.782400573081024	24.00033256042213	24.893807477873132	24.558846870458762
13.0	322.0	9.4242	171.732	24.912103710681453	24.463530448046587	24.997126669313648	24.790920276013896
14.0	1244.0	9.3623	151.181	25.12825652073604	24.853072311785503	25.236852601878415	25.072727144799984
15.0	1177.0	9.4395	158.671	25.070615095057867	24.657877470453844	25.062994053178738	24.930495539563484
16.0	247.0	9.3255	155.035	24.912397909152702	24.775517088526698	25.198086583862047	24.962000527180482
17.0	169.0	9.4209	149.567	24.995588570022456	24.895770205739822	25.0529737856088	24.981444187123696
18.0	367.0	9.4157	137.464	24.88306600289079	24.983155302792543	25.052281200851244	24.97283416884486
19.0	265.0	9.5502	114.55	24.935303313745788	24.779742638403455	25.018512776718936	24.91118624295606
20.0	356.0	9.4119	110.863	25.303080928984492	24.91955955012662	25.306399317322068	25.17634659881106
21.0	280.0	9.158199	135.126	25.771867576380412	24.845801557107883	25.31398579265165	25.310551642046647
22.0	104.0	9.1131	143.962	25.225003280940392	24.413190502114947	25.174201722139504	24.93746516839828
23.0	117.0	9.1208	142.353	25.591789615963666	24.498678736304488	25.044134220407628	25.044867524225264
24.0	178.0	9.005501	157.252	25.768235518556125	24.527154767625834	25.449704330655017	25.248364872278994
25.0	198.0	9.0926	120.017	26.160352194216422	24.59846475331718	25.225550729645928	25.328122559059846
26.0	212.0	9.1476	124.699	25.664510317208737	24.24641946388471	25.33600540340194	25.082311728165127
27.0	247.0	8.9044	137.027	25.986126165627415	24.750009599711863	25.328552212864157	25.35489599273448
28.0	105.0	8.8029	159.651	26.00285854722122	24.47271877313492	25.29939268125645	25.258323333870862
29.0	88.0	9.0271	132.096	25.977705909457377	24.457582073588664	25.452479528784973	25.29592250394367
30.0	255.0	9.0779	136.521	25.90676342340591	24.23661495421842	25.556166017879473	25.233181465167934
31.0	312.0	8.824901	163.729	25.90176361497879	24.453680459005657	25.519679510193054	25.2917078613925
32.0	195.0	8.9731	144.127	26.235005111945622	24.2523007668248	25.63448231267069	25.373929397147037
33.0	310.0	9.028399	130.684	26.167127457639126	24.39149540336131	25.60610867986248	25.388243846954307
34.0	300.0	8.903299	168.791	26.14096219326189	24.578569893624124	25.338832558765425	25.352788215217146
35.0	294.0	8.993199	162.464	26.1249006919012	24.555681441706376	25.364086953014652	25.348223028874074
36.0	345.0	8.7546	138.201	26.05290144294704	24.843895554749242	25.53966354652835	25.47882018140821
37.0	264.0	8.8504	113.822	25.993377090172643	24.995849003018858	25.418522084000802	25.469249392397433
38.0	303.0	8.7457	148.429	26.275852100880623	24.840179293919686	25.2616977713074	25.45924305536924
39.0	381.0	8.7747	152.983	26.512157758827144	24.894564110296034	25.34741772836878	25.584713199163986
40.0	490.0	8.5894	151.523	26.550216886286343	24.883795845597366	25.580252964313118	25.671421898732277
41.0	386.0	8.4655	192.911	26.91972380719737	24.72246857097766	25.47913396211404	25.70710878009636
42.0	384.0	8.3678	187.88	27.087211448386352	24.95844517780983	25.459911556743464	25.835189394313215
43.0	291.0	8.2899	176.813	26.998337297556734	25.18123778971789	25.197881087730572	25.792485391668396
44.0	310.0	8.2667	199.087	27.3419671137361	25.33472685296157	25.433012617006405	26.036568861234695
45.0	382.0	7.9078	202.314	27.571824716895055	25.774912862449117	25.382201760443785	26.242979779929318
46.0	269.0	8.0902	168.685	27.965524480032684	25.40411951624822	25.15114987283494	26.173597956371946
47.0	329.0	8.1627	199.839	27.59438043434252	25.501019312167706	25.00426551266275	26.03322175305766
48.0	374.0	7.9569	202.688	27.82841605950022	25.824375110572348	25.573963326612436	26.40891816556167
49.0	277.0	7.7903	207.391	28.54757502260729	25.416644722721475	25.659180121731406	26.541133289020056
50.0	352.0	7.7545	192.843	28.620419323558263	25.38819799101017	25.568575975809186	26.52573109679254
51.0	325.0	7.8598	163.147	28.274864712832215	25.150820878652475	25.603956149225446	26.343213913570043
52.0	269.0	7.9757	188.417	28.63793807961541	25.113620657118783	25.554393552593815	26.435317429776006
53.0	412.0	7.7231	202.341	28.303708252534676	25.545292551090068	25.418298175001656	26.422432992875468
54.0	310.0	7.7725	192.753	28.057444515395197	25.58181061670235	25.39580503092514	26.345020054340893
55.0	327.0	7.6672	228.91	27.71164668631847	25.4824164632612	25.5435342548975	26.24586580149239
56.0	361.0	7.7174	217.407	27.657386107468646	25.754556257005596	25.5824032701016	26.331448544858613
57.0	358.0	7.6018	208.641	28.231763877961054	26.398522184991023	25.862416214050338	26.83090075900081
58.0	373.0	7.2662	227.267	28.61443853878826	26.822815835173024	25.638658809066367	27.02530439434255
59.0	184.0	7.0463	234.314	28.829847862150686	27.455171546619805	25.868606458136924	27.384541955635807
60.0	182.0	6.8538	215.898	29.033366807550216	27.7530797969842	25.504305917453024	27.43025084066248
61.0	118.0	6.9981	214.65	28.606830583875613	27.291356008710064	25.737867693377126	27.212018095320932
62.0	158.0	7.0403	181.574	28.173072904016344	27.107501932330347	25.817585608084556	27.03272014814375
63.0	143.0	7.3508	150.551	28.597392342706936	26.895697287769547	26.07693732258384	27.19000898435344
64.0	309.0	6.757	239.101	28.716751019559993	27.054746637873333	26.09259161586913	27.288029757767486
65.0	136.0	6.6966	233.277	28.821161575840453	27.235767559608416	26.039836801515712	27.365588645654856
66.0	119.0	6.5197	233.785	29.34290769625372	27.34293106191461	26.41008412039687	27.698640959521736
67.0	81.0	6.8749	190.526	28.876256776449868	27.152796999495894	26.73762354397227	27.58889243997268
68.0	198.0	6.3353	239.353	29.149874838219226	27.82008435669842	26.535392141598617	27.83511711217209
69.0	55.0	6.152	245.944	29.617871730387876	28.450114743221263	26.725831439077165	28.264605970895435
70.0	10.0	5.8435	259.116	29.670607595032784	28.637252298938666	27.111127525075368	28.472995806348944
71.0	10.0	5.8746	256.257	29.88938598240884	28.319644597166807	26.815117599498098	28.341382726357917
72.0	20.0	5.8049	250.731	30.208073058127514	28.131480827348533	27.103922369033175	28.481158751503074
73.0	43.0	5.5646	304.448	30.79715762705509	28.436514452948252	27.722799205420067	28.985490428474474
74.0	35.0	5.0307	337.628	30.94582391257899	28.501607168962234	27.756256719736527	29.06789593375925
75.0	1151.0	4.9575	312.045	30.801448142951106	29.033007086430562	27.799219756394052	29.211224995258572
76.0	10.0	4.9069	368.65	30.889560252998347	29.062455059374823	27.981250257173564	29.311088523182246
77.0	8.0	4.6746	311.927	31.420349971696105	28.583289192841423	29.186680042636727	29.730106402391417
78.0	25.0	4.3774	375.741	31.562042065296176	29.356632612979148	28.843479442504048	29.92071804025979
79.0	19.0	3.8691	411.547	31.214615608181195	29.95636281048921	29.48190881594237	30.217629078204254
80.0	1164.0	3.8449	405.995	31.616350375546762	30.057272502844498	29.761961017477354	30.478527965289533
81.0	8.0	3.8648	407.584	31.866189907999605	29.967886503675736	29.979698051332036	30.604591487669126
82.0	61.0	3.9587	420.743	31.83539660017884	29.775083289915703	30.337477068219656	30.64931898610473
83.0	50.0	3.563	455.027	31.79064543463076	30.06902582593749	29.789617977725424	30.549763079431226
84.0	22.0	3.4624	494.001	31.179167967734575	30.440337580510565	30.18391928880159	30.60114161234891
85.0	16.0	3.4514	428.45	31.37209791057855	30.50095786632161	30.72439923401247	30.865818336970875
86.0	40.0	3.7418	425.679	31.81821531510383	30.66188216739185	30.65563752501709	31.04524500250426
87.0	49.0	3.753	471.541	32.41999186495725	29.784772008076576	30.82085167936259	31.00853851746547
88.0	108.0	3.5668	533.127	32.79094359436091	30.60993441777427	31.218628643332686	31.53983555182262
89.0	85.0	3.7413	506.184	32.910027374537	30.02341974475253	31.59748137589945	31.510309498396328
90.0	134.0	3.1895	525.788	33.00101795065177	30.577374143214122	31.863882267061317	31.814091453642405
91.0	99.0	3.3255	529.536	32.658425928885556	29.90165224515606	31.677870086663376	31.412649420235
92.0	126.0	3.1123	621.3911	32.95342745612707	29.734000096081246	31.86605831438862	31.51782862219898
93.0	141.0	2.7958	592.95	32.93073628594669	30.163879290990497	32.357545834957584	31.817387137298255
94.0	91.0	2.3235	585.8921	32.33779408334311	30.9544175312781	31.98090886036398	31.757706824995065
95.0	13.0	2.3563	629.93	32.387020891733805	31.204850455967698	32.761023965522924	32.117631771074805
96.0	81.0	1.9366	620.449	32.5821570444391	31.636316692533455	32.21016316902068	32.14287896866441
1.0	318.0	9.8106	133.75	24.63723206403996	24.21847112186811	24.7607215612396	24.538808249049225
2.0	96.0	9.657201	162.327	24.529370435247937	24.12434949247476	24.937705459364253	24.530475129028986
3.0	10.0	9.8008	123.053	24.687182282998403	24.55163747365545	24.96946186953309	24.73609387539565
4.0	270.0	9.821	123.918	24.503910680572655	24.46395039041394	24.936359811381035	24.634740294122548
5.0	304.0	9.7296	134.101	24.712914413609578	24.116873419593222	24.724851810465303	24.518213214556038
6.0	176.0	9.9221	109.538	24.872444538572374	24.037307496531344	24.56593350766912	24.491895180924278
7.0	503.0	9.9293	109.879	24.614606878159833	24.139446825518146	24.80078067715942	24.518278126945802
8.0	652.0	9.8318	132.422	24.86075468907307	24.267687125124784	24.84386126514558	24.657434359781146
9.0	439.0	9.8176	119.704	24.71824679955599	24.14547699682015	24.98848676851836	24.6174035216315
10.0	521.0	9.762	137.394	25.05554367207522	24.27278857611943	24.90937111690603	24.74590112170023
11.0	534.0	9.736099	139.873	25.065362569712207	24.02738138703073	24.90701704277434	24.666586999839094
12.0	484.0	9.5906	152.883	24.782400573081024	24.00033256042213	24.893807477873132	24.558846870458762
13.0	322.0	9.4242	171.732	24.912103710681453	24.463530448046587	24.997126669313648	24.790920276013896
14.0	1244.0	9.3623	151.181	25.12825652073604	24.853072311785503	25.236852601878415	25.072727144799984
15.0	1177.0	9.4395	158.671	25.070615095057867	24.657877470453844	25.062994053178738	24.930495539563484
16.0	247.0	9.3255	155.035	24.912397909152702	24.775517088526698	25.198086583862047	24.962000527180482
17.0	169.0	9.4209	149.567	24.995588570022456	24.895770205739822	25.0529737856088	24.981444187123696
18.0	367.0	9.4157	137.464	24.88306600289079	24.983155302792543	25.052281200851244	24.97283416884486
19.0	265.0	9.5502	114.55	24.935303313745788	24.779742638403455	25.018512776718936	24.91118624295606
20.0	356.0	9.4119	110.863	25.303080928984492	24.91955955012662	25.306399317322068	25.17634659881106
21.0	280.0	9.158199	135.126	25.771867576380412	24.845801557107883	25.31398579265165	25.310551642046647
22.0	104.0	9.1131	143.962	25.225003280940392	24.413190502114947	25.174201722139504	24.93746516839828
23.0	117.0	9.1208	142.353	25.591789615963666	24.498678736304488	25.044134220407628	25.044867524225264
24.0	178.0	9.005501	157.252	25.768235518556125	24.527154767625834	25.449704330655017	25.248364872278994
25.0	198.0	9.0926	120.017	26.160352194216422	24.59846475331718	25.225550729645928	25.328122559059846
26.0	212.0	9.1476	124.699	25.664510317208737	24.24641946388471	25.33600540340194	25.082311728165127
27.0	247.0	8.9044	137.027	25.986126165627415	24.750009599711863	25.328552212864157	25.35489599273448
28.0	105.0	8.8029	159.651	26.00285854722122	24.47271877313492	25.29939268125645	25.258323333870862
29.0	88.0	9.0271	132.096	25.977705909457377	24.457582073588664	25.452479528784973	25.29592250394367
30.0	255.0	9.0779	136.521	25.90676342340591	24.23661495421842	25.556166017879473	25.233181465167934
31.0	312.0	8.824901	163.729	25.90176361497879	24.453680459005657	25.519679510193054	25.2917078613925
32.0	195.0	8.9731	144.127	26.235005111945622	24.2523007668248	25.63448231267069	25.373929397147037
33.0	310.0	9.028399	130.684	26.167127457639126	24.39149540336131	25.60610867986248	25.388243846954307
34.0	300.0	8.903299	168.791	26.14096219326189	24.578569893624124	25.338832558765425	25.352788215217146
35.0	294.0	8.993199	162.464	26.1249006919012	24.555681441706376	25.364086953014652	25.348223028874074
36.0	345.0	8.7546	138.201	26.05290144294704	24.843895554749242	25.53966354652835	25.47882018140821
37.0	264.0	8.8504	113.822	25.993377090172643	24.995849003018858	25.418522084000802	25.469249392397433
38.0	303.0	8.7457	148.429	26.275852100880623	24.840179293919686	25.2616977713074	25.45924305536924
39.0	381.0	8.7747	152.983	26.512157758827144	24.894564110296034	25.34741772836878	25.584713199163986
40.0	490.0	8.5894	151.523	26.550216886286343	24.883795845597366	25.580252964313118	25.671421898732277
41.0	386.0	8.4655	192.911	26.91972380719737	24.72246857097766	25.47913396211404	25.70710878009636
42.0	384.0	8.3678	187.88	27.087211448386352	24.95844517780983	25.459911556743464	25.835189394313215
43.0	291.0	8.2899	176.813	26.998337297556734	25.18123778971789	25.197881087730572	25.792485391668396
44.0	310.0	8.2667	199.087	27.3419671137361	25.33472685296157	25.433012617006405	26.036568861234695
45.0	382.0	7.9078	202.314	27.571824716895055	25.774912862449117	25.382201760443785	26.242979779929318
46.0	269.0	8.0902	168.685	27.965524480032684	25.40411951624822	25.15114987283494	26.173597956371946
47.0	329.0	8.1627	199.839	27.59438043434252	25.501019312167706	25.00426551266275	26.03322175305766
48.0	374.0	7.9569	202.688	27.82841605950022	25.824375110572348	25.573963326612436	26.40891816556167
49.0	277.0	7.7903	207.391	28.54757502260729	25.416644722721475	25.659180121731406	26.541133289020056
50.0	352.0	7.7545	192.843	28.620419323558263	25.38819799101017	25.568575975809186	26.52573109679254
51.0	325.0	7.8598	163.147	28.274864712832215	25.150820878652475	25.603956149225446	26.343213913570043
52.0	269.0	7.9757	188.417	28.63793807961541	25.113620657118783	25.554393552593815	26.435317429776006
53.0	412.0	7.7231	202.341	28.303708252534676	25.545292551090068	25.418298175001656	26.422432992875468
54.0	310.0	7.7725	192.753	28.057444515395197	25.58181061670235	25.39580503092514	26.345020054340893
55.0	327.0	7.6672	228.91	27.71164668631847	25.4824164632612	25.5435342548975	26.24586580149239
56.0	361.0	7.7174	217.407	27.657386107468646	25.754556257005596	25.5824032701016	26.331448544858613
57.0	358.0	7.6018	208.641	28.231763877961054	26.398522184991023	25.862416214050338	26.83090075900081
58.0	373.0	7.2662	227.267	28.61443853878826	26.822815835173024	25.638658809066367	27.02530439434255
59.0	184.0	7.0463	234.314	28.829847862150686	27.455171546619805	25.868606458136924	27.384541955635807
60.0	182.0	6.8538	215.898	29.033366807550216	27.7530797969842	25.504305917453024	27.43025084066248
61.0	118.0	6.9981	214.65	28.606830583875613	27.291356008710064	25.737867693377126	27.212018095320932
62.0	158.0	7.0403	181.574	28.173072904016344	27.107501932330347	25.817585608084556	27.03272014814375
63.0	143.0	7.3508	150.551	28.597392342706936	26.895697287769547	26.07693732258384	27.19000898435344
64.0	309.0	6.757	239.101	28.716751019559993	27.054746637873333	26.09259161586913	27.288029757767486
65.0	136.0	6.6966	233.277	28.821161575840453	27.235767559608416	26.039836801515712	27.365588645654856
66.0	119.0	6.5197	233.785	29.34290769625372	27.34293106191461	26.41008412039687	27.698640959521736
67.0	81.0	6.8749	190.526	28.876256776449868	27.152796999495894	26.73762354397227	27.58889243997268
68.0	198.0	6.3353	239.353	29.149874838219226	27.82008435669842	26.535392141598617	27.83511711217209
69.0	55.0	6.152	245.944	29.617871730387876	28.450114743221263	26.725831439077165	28.264605970895435
70.0	10.0	5.8435	259.116	29.670607595032784	28.637252298938666	27.111127525075368	28.472995806348944
71.0	10.0	5.8746	256.257	29.88938598240884	28.319644597166807	26.815117599498098	28.341382726357917
72.0	20.0	5.8049	250.731	30.208073058127514	28.131480827348533	27.103922369033175	28.481158751503074
73.0	43.0	5.5646	304.448	30.79715762705509	28.436514452948252	27.722799205420067	28.985490428474474
74.0	35.0	5.0307	337.628	30.94582391257899	28.501607168962234	27.756256719736527	29.06789593375925
75.0	1151.0	4.9575	312.045	30.801448142951106	29.033007086430562	27.799219756394052	29.211224995258572
76.0	10.0	4.9069	368.65	30.889560252998347	29.062455059374823	27.981250257173564	29.311088523182246
77.0	8.0	4.6746	311.927	31.420349971696105	28.583289192841423	29.186680042636727	29.730106402391417
78.0	25.0	4.3774	375.741	31.562042065296176	29.356632612979148	28.843479442504048	29.92071804025979
79.0	19.0	3.8691	411.547	31.214615608181195	29.95636281048921	29.48190881594237	30.217629078204254
80.0	1164.0	3.8449	405.995	31.616350375546762	30.057272502844498	29.761961017477354	30.478527965289533
81.0	8.0	3.8648	407.584	31.866189907999605	29.967886503675736	29.979698051332036	30.604591487669126
82.0	61.0	3.9587	420.743	31.83539660017884	29.775083289915703	30.337477068219656	30.64931898610473
83.0	50.0	3.563	455.027	31.79064543463076	30.06902582593749	29.789617977725424	30.549763079431226
84.0	22.0	3.4624	494.001	31.179167967734575	30.440337580510565	30.18391928880159	30.60114161234891
85.0	16.0	3.4514	428.45	31.37209791057855	30.50095786632161	30.72439923401247	30.865818336970875
86.0	40.0	3.7418	425.679	31.81821531510383	30.66188216739185	30.65563752501709	31.04524500250426
87.0	49.0	3.753	471.541	32.41999186495725	29.784772008076576	30.82085167936259	31.00853851746547
88.0	108.0	3.5668	533.127	32.79094359436091	30.60993441777427	31.218628643332686	31.53983555182262
89.0	85.0	3.7413	506.184	32.910027374537	30.02341974475253	31.59748137589945	31.510309498396328
90.0	134.0	3.1895	525.788	33.00101795065177	30.577374143214122	31.863882267061317	31.814091453642405
91.0	99.0	3.3255	529.536	32.658425928885556	29.90165224515606	31.677870086663376	31.412649420235
92.0	126.0	3.1123	621.3911	32.95342745612707	29.734000096081246	31.86605831438862	31.51782862219898
93.0	141.0	2.7958	592.95	32.93073628594669	30.163879290990497	32.357545834957584	31.817387137298255
94.0	91.0	2.3235	585.8921	32.33779408334311	30.9544175312781	31.98090886036398	31.757706824995065
95.0	13.0	2.3563	629.93	32.387020891733805	31.204850455967698	32.761023965522924	32.117631771074805
96.0	87.0	1.9694	674.492	32.03750861095294	32.345197060802825	33.453626461320866	32.612110711025544
1.0	318.0	9.8106	133.75	24.63723206403996	24.21847112186811	24.7607215612396	24.538808249049225
2.0	96.0	9.657201	162.327	24.529370435247937	24.12434949247476	24.937705459364253	24.530475129028986
3.0	10.0	9.8008	123.053	24.687182282998403	24.55163747365545	24.96946186953309	24.73609387539565
4.0	270.0	9.821	123.918	24.503910680572655	24.46395039041394	24.936359811381035	24.634740294122548
5.0	304.0	9.7296	134.101	24.712914413609578	24.116873419593222	24.724851810465303	24.518213214556038
6.0	176.0	9.9221	109.538	24.872444538572374	24.037307496531344	24.56593350766912	24.491895180924278
7.0	503.0	9.9293	109.879	24.614606878159833	24.139446825518146	24.80078067715942	24.518278126945802
8.0	652.0	9.8318	132.422	24.86075468907307	24.267687125124784	24.84386126514558	24.657434359781146
9.0	439.0	9.8176	119.704	24.71824679955599	24.14547699682015	24.98848676851836	24.6174035216315
10.0	521.0	9.762	137.394	25.05554367207522	24.27278857611943	24.90937111690603	24.74590112170023
11.0	534.0	9.736099	139.873	25.065362569712207	24.02738138703073	24.90701704277434	24.666586999839094
12.0	484.0	9.5906	152.883	24.782400573081024	24.00033256042213	24.893807477873132	24.558846870458762
13.0	322.0	9.4242	171.732	24.912103710681453	24.463530448046587	24.997126669313648	24.790920276013896
14.0	1244.0	9.3623	151.181	25.12825652073604	24.853072311785503	25.236852601878415	25.072727144799984
15.0	1177.0	9.4395	158.671	25.070615095057867	24.657877470453844	25.062994053178738	24.930495539563484
16.0	247.0	9.3255	155.035	24.912397909152702	24.775517088526698	25.198086583862047	24.962000527180482
17.0	169.0	9.4209	149.567	24.995588570022456	24.895770205739822	25.0529737856088	24.981444187123696
18.0	367.0	9.4157	137.464	24.88306600289079	24.983155302792543	25.052281200851244	24.97283416884486
19.0	265.0	9.5502	114.55	24.935303313745788	24.779742638403455	25.018512776718936	24.91118624295606
20.0	356.0	9.4119	110.863	25.303080928984492	24.91955955012662	25.306399317322068	25.17634659881106
21.0	280.0	9.158199	135.126	25.771867576380412	24.845801557107883	25.31398579265165	25.310551642046647
22.0	104.0	9.1131	143.962	25.225003280940392	24.413190502114947	25.174201722139504	24.93746516839828
23.0	117.0	9.1208	142.353	25.591789615963666	24.498678736304488	25.044134220407628	25.044867524225264
24.0	178.0	9.005501	157.252	25.768235518556125	24.527154767625834	25.449704330655017	25.248364872278994
25.0	198.0	9.0926	120.017	26.160352194216422	24.59846475331718	25.225550729645928	25.328122559059846
26.0	212.0	9.1476	124.699	25.664510317208737	24.24641946388471	25.33600540340194	25.082311728165127
27.0	247.0	8.9044	137.027	25.986126165627415	24.750009599711863	25.328552212864157	25.35489599273448
28.0	105.0	8.8029	159.651	26.00285854722122	24.47271877313492	25.29939268125645	25.258323333870862
29.0	88.0	9.0271	132.096	25.977705909457377	24.457582073588664	25.452479528784973	25.29592250394367
30.0	255.0	9.0779	136.521	25.90676342340591	24.23661495421842	25.556166017879473	25.233181465167934
31.0	312.0	8.824901	163.729	25.90176361497879	24.453680459005657	25.519679510193054	25.2917078613925
32.0	195.0	8.9731	144.127	26.235005111945622	24.2523007668248	25.63448231267069	25.373929397147037
33.0	310.0	9.028399	130.684	26.167127457639126	24.39149540336131	25.60610867986248	25.388243846954307
34.0	300.0	8.903299	168.791	26.14096219326189	24.578569893624124	25.338832558765425	25.352788215217146
35.0	294.0	8.993199	162.464	26.1249006919012	24.555681441706376	25.364086953014652	25.348223028874074
36.0	345.0	8.7546	138.201	26.05290144294704	24.843895554749242	25.53966354652835	25.47882018140821
37.0	264.0	8.8504	113.822	25.993377090172643	24.995849003018858	25.418522084000802	25.469249392397433
38.0	303.0	8.7457	148.429	26.275852100880623	24.840179293919686	25.2616977713074	25.45924305536924
39.0	381.0	8.7747	152.983	26.512157758827144	24.894564110296034	25.34741772836878	25.584713199163986
40.0	490.0	8.5894	151.523	26.550216886286343	24.883795845597366	25.580252964313118	25.671421898732277
41.0	386.0	8.4655	192.911	26.91972380719737	24.72246857097766	25.47913396211404	25.70710878009636
42.0	384.0	8.3678	187.88	27.087211448386352	24.95844517780983	25.459911556743464	25.835189394313215
43.0	291.0	8.2899	176.813	26.998337297556734	25.18123778971789	25.197881087730572	25.792485391668396
44.0	310.0	8.2667	199.087	27.3419671137361	25.33472685296157	25.433012617006405	26.036568861234695
45.0	382.0	7.9078	202.314	27.571824716895055	25.774912862449117	25.382201760443785	26.242979779929318
46.0	269.0	8.0902	168.685	27.965524480032684	25.40411951624822	25.15114987283494	26.173597956371946
47.0	329.0	8.1627	199.839	27.59438043434252	25.501019312167706	25.00426551266275	26.03322175305766
48.0	374.0	7.9569	202.688	27.82841605950022	25.824375110572348	25.573963326612436	26.40891816556167
49.0	277.0	7.7903	207.391	28.54757502260729	25.416644722721475	25.659180121731406	26.541133289020056
50.0	352.0	7.7545	192.843	28.620419323558263	25.38819799101017	25.568575975809186	26.52573109679254
51.0	325.0	7.8598	163.147	28.274864712832215	25.150820878652475	25.603956149225446	26.343213913570043
52.0	269.0	7.9757	188.417	28.63793807961541	25.113620657118783	25.554393552593815	26.435317429776006
53.0	412.0	7.7231	202.341	28.303708252534676	25.545292551090068	25.418298175001656	26.422432992875468
54.0	310.0	7.7725	192.753	28.057444515395197	25.58181061670235	25.39580503092514	26.345020054340893
55.0	327.0	7.6672	228.91	27.71164668631847	25.4824164632612	25.5435342548975	26.24586580149239
56.0	361.0	7.7174	217.407	27.657386107468646	25.754556257005596	25.5824032701016	26.331448544858613
57.0	358.0	7.6018	208.641	28.231763877961054	26.398522184991023	25.862416214050338	26.83090075900081
58.0	373.0	7.2662	227.267	28.61443853878826	26.822815835173024	25.638658809066367	27.02530439434255
59.0	184.0	7.0463	234.314	28.829847862150686	27.455171546619805	25.868606458136924	27.384541955635807
60.0	182.0	6.8538	215.898	29.033366807550216	27.7530797969842	25.504305917453024	27.43025084066248
61.0	118.0	6.9981	214.65	28.606830583875613	27.291356008710064	25.737867693377126	27.212018095320932
62.0	158.0	7.0403	181.574	28.173072904016344	27.107501932330347	25.817585608084556	27.03272014814375
63.0	143.0	7.3508	150.551	28.597392342706936	26.895697287769547	26.07693732258384	27.19000898435344
64.0	309.0	6.757	239.101	28.716751019559993	27.054746637873333	26.09259161586913	27.288029757767486
65.0	136.0	6.6966	233.277	28.821161575840453	27.235767559608416	26.039836801515712	27.365588645654856
66.0	119.0	6.5197	233.785	29.34290769625372	27.34293106191461	26.41008412039687	27.698640959521736
67.0	81.0	6.8749	190.526	28.876256776449868	27.152796999495894	26.73762354397227	27.58889243997268
68.0	198.0	6.3353	239.353	29.149874838219226	27.82008435669842	26.535392141598617	27.83511711217209
69.0	55.0	6.152	245.944	29.617871730387876	28.450114743221263	26.725831439077165	28.264605970895435
70.0	10.0	5.8435	259.116	29.670607595032784	28.637252298938666	27.111127525075368	28.472995806348944
71.0	10.0	5.8746	256.257	29.88938598240884	28.319644597166807	26.815117599498098	28.341382726357917
72.0	20.0	5.8049	250.731	30.208073058127514	28.131480827348533	27.103922369033175	28.481158751503074
73.0	43.0	5.5646	304.448	30.79715762705509	28.436514452948252	27.722799205420067	28.985490428474474
74.0	35.0	5.0307	337.628	30.94582391257899	28.501607168962234	27.756256719736527	29.06789593375925
75.0	1151.0	4.9575	312.045	30.801448142951106	29.033007086430562	27.799219756394052	29.211224995258572
76.0	10.0	4.9069	368.65	30.889560252998347	29.062455059374823	27.981250257173564	29.311088523182246
77.0	8.0	4.6746	311.927	31.420349971696105	28.583289192841423	29.186680042636727	29.730106402391417
78.0	25.0	4.3774	375.741	31.562042065296176	29.356632612979148	28.843479442504048	29.92071804025979
79.0	19.0	3.8691	411.547	31.214615608181195	29.95636281048921	29.48190881594237	30.217629078204254
80.0	1165.0	3.4975	468.28	31.323010009914185	30.006682050463837	29.227630935876267	30.185774332084762
81.0	1113.0	3.7586	471.084	31.500193857492572	29.477798983451663	29.52984666603477	30.16927983565967
82.0	35.0	3.3736	536.326	31.441101776019373	30.16200917702968	29.444537705206308	30.34921621941845
83.0	34.0	3.242	535.381	31.893776577400715	30.839130334480767	29.76768531024976	30.833530740710415
84.0	972.0	3.2608	540.7541	31.775177639000518	30.801380177173154	30.09181665157646	30.889458155916714
85.0	35.0	2.8561	509.816	31.835278787017213	30.68929390402794	30.45920370463651	30.994592131893885
86.0	938.0	2.8357	537.687	32.25991234202445	31.048850386048304	30.706636387644988	31.338466371905913
87.0	990.0	2.4181	604.135	32.40818096489129	31.257447260152386	31.342477543815853	31.669368589619847
88.0	947.0	2.6547	598.86	32.08139708758183	31.280681833846785	30.94040577221922	31.434161564549274
89.0	948.0	2.6225	618.028	32.38503416710491	32.071584338578475	30.852589462077493	31.76973598925363
90.0	941.0	2.8097	601.499	32.88079287808487	32.31851649092075	31.215425299070837	32.138244889358816
91.0	56.0	2.0263	641.49	32.433900701557334	32.46457948205248	31.760179746001945	32.219553309870584
92.0	960.0	2.3253	601.678	32.09191413324435	31.636136515372524	31.754335835656022	31.827462161424297
93.0	26.0	2.1266	665.149	32.14592423090797	31.48625002306602	31.823458524655916	31.8185442595433
94.0	925.0	2.1429	629.761	32.06891877779051	31.750937647627413	31.382909762301658	31.73425539590653
95.0	19.0	2.3473	717.2151	32.52533376752174	32.759372439710255	31.484069053764646	32.25625842033221
96.0	97.0	1.9676	699.5561	32.13557817860977	32.87748703693475	32.05024601127364	32.35443707560605
1.0	318.0	9.8106	133.75	24.63723206403996	24.21847112186811	24.7607215612396	24.538808249049225
2.0	96.0	9.657201	162.327	24.529370435247937	24.12434949247476	24.937705459364253	24.530475129028986
3.0	10.0	9.8008	123.053	24.687182282998403	24.55163747365545	24.96946186953309	24.73609387539565
4.0	270.0	9.821	123.918	24.503910680572655	24.46395039041394	24.936359811381035	24.634740294122548
5.0	304.0	9.7296	134.101	24.712914413609578	24.116873419593222	24.724851810465303	24.518213214556038
6.0	176.0	9.9221	109.538	24.872444538572374	24.037307496531344	24.56593350766912	24.491895180924278
7.0	503.0	9.9293	109.879	24.614606878159833	24.139446825518146	24.80078067715942	24.518278126945802
8.0	652.0	9.8318	132.422	24.86075468907307	24.267687125124784	24.84386126514558	24.657434359781146
9.0	439.0	9.8176	119.704	24.71824679955599	24.14547699682015	24.98848676851836	24.6174035216315
10.0	521.0	9.762	137.394	25.05554367207522	24.27278857611943	24.90937111690603	24.74590112170023
11.0	534.0	9.736099	139.873	25.065362569712207	24.02738138703073	24.90701704277434	24.666586999839094
12.0	484.0	9.5906	152.883	24.782400573081024	24.00033256042213	24.893807477873132	24.558846870458762
13.0	322.0	9.4242	171.732	24.912103710681453	24.463530448046587	24.997126669313648	24.790920276013896
14.0	1244.0	9.3623	151.181	25.12825652073604	24.853072311785503	25.236852601878415	25.072727144799984
15.0	1177.0	9.4395	158.671	25.070615095057867	24.657877470453844	25.062994053178738	24.930495539563484
16.0	247.0	9.3255	155.035	24.912397909152702	24.775517088526698	25.198086583862047	24.962000527180482
17.0	169.0	9.4209	149.567	24.995588570022456	24.895770205739822	25.0529737856088	24.981444187123696
18.0	367.0	9.4157	137.464	24.88306600289079	24.983155302792543	25.052281200851244	24.97283416884486
19.0	265.0	9.5502	114.55	24.935303313745788	24.779742638403455	25.018512776718936	24.91118624295606
20.0	356.0	9.4119	110.863	25.303080928984492	24.91955955012662	25.306399317322068	25.17634659881106
21.0	280.0	9.158199	135.126	25.771867576380412	24.845801557107883	25.31398579265165	25.310551642046647
22.0	104.0	9.1131	143.962	25.225003280940392	24.413190502114947	25.174201722139504	24.93746516839828
23.0	117.0	9.1208	142.353	25.591789615963666	24.498678736304488	25.044134220407628	25.044867524225264
24.0	178.0	9.005501	157.252	25.768235518556125	24.527154767625834	25.449704330655017	25.248364872278994
25.0	198.0	9.0926	120.017	26.160352194216422	24.59846475331718	25.225550729645928	25.328122559059846
26.0	212.0	9.1476	124.699	25.664510317208737	24.24641946388471	25.33600540340194	25.082311728165127
27.0	247.0	8.9044	137.027	25.986126165627415	24.750009599711863	25.328552212864157	25.35489599273448
28.0	105.0	8.8029	159.651	26.00285854722122	24.47271877313492	25.29939268125645	25.258323333870862
29.0	88.0	9.0271	132.096	25.977705909457377	24.457582073588664	25.452479528784973	25.29592250394367
30.0	255.0	9.0779	136.521	25.90676342340591	24.23661495421842	25.556166017879473	25.233181465167934
31.0	312.0	8.824901	163.729	25.90176361497879	24.453680459005657	25.519679510193054	25.2917078613925
32.0	195.0	8.9731	144.127	26.235005111945622	24.2523007668248	25.63448231267069	25.373929397147037
33.0	310.0	9.028399	130.684	26.167127457639126	24.39149540336131	25.60610867986248	25.388243846954307
34.0	300.0	8.903299	168.791	26.14096219326189	24.578569893624124	25.338832558765425	25.352788215217146
35.0	294.0	8.993199	162.464	26.1249006919012	24.555681441706376	25.364086953014652	25.348223028874074
36.0	345.0	8.7546	138.201	26.05290144294704	24.843895554749242	25.53966354652835	25.47882018140821
37.0	264.0	8.8504	113.822	25.993377090172643	24.995849003018858	25.418522084000802	25.469249392397433
38.0	303.0	8.7457	148.429	26.275852100880623	24.840179293919686	25.2616977713074	25.45924305536924
39.0	381.0	8.7747	152.983	26.512157758827144	24.894564110296034	25.34741772836878	25.584713199163986
40.0	490.0	8.5894	151.523	26.550216886286343	24.883795845597366	25.580252964313118	25.671421898732277
41.0	386.0	8.4655	192.911	26.91972380719737	24.72246857097766	25.47913396211404	25.70710878009636
42.0	384.0	8.3678	187.88	27.087211448386352	24.95844517780983	25.459911556743464	25.835189394313215
43.0	291.0	8.2899	176.813	26.998337297556734	25.18123778971789	25.197881087730572	25.792485391668396
44.0	310.0	8.2667	199.087	27.3419671137361	25.33472685296157	25.433012617006405	26.036568861234695
45.0	382.0	7.9078	202.314	27.571824716895055	25.774912862449117	25.382201760443785	26.242979779929318
46.0	269.0	8.0902	168.685	27.965524480032684	25.40411951624822	25.15114987283494	26.173597956371946
47.0	329.0	8.1627	199.839	27.59438043434252	25.501019312167706	25.00426551266275	26.03322175305766
48.0	374.0	7.9569	202.688	27.82841605950022	25.824375110572348	25.573963326612436	26.40891816556167
49.0	277.0	7.7903	207.391	28.54757502260729	25.416644722721475	25.659180121731406	26.541133289020056
50.0	352.0	7.7545	192.843	28.620419323558263	25.38819799101017	25.568575975809186	26.52573109679254
51.0	325.0	7.8598	163.147	28.274864712832215	25.150820878652475	25.603956149225446	26.343213913570043
52.0	269.0	7.9757	188.417	28.63793807961541	25.113620657118783	25.554393552593815	26.435317429776006
53.0	412.0	7.7231	202.341	28.303708252534676	25.545292551090068	25.418298175001656	26.422432992875468
54.0	310.0	7.7725	192.753	28.057444515395197	25.58181061670235	25.39580503092514	26.345020054340893
55.0	327.0	7.6672	228.91	27.71164668631847	25.4824164632612	25.5435342548975	26.24586580149239
56.0	361.0	7.7174	217.407	27.657386107468646	25.754556257005596	25.5824032701016	26.331448544858613
57.0	358.0	7.6018	208.641	28.231763877961054	26.398522184991023	25.862416214050338	26.83090075900081
58.0	373.0	7.2662	227.267	28.61443853878826	26.822815835173024	25.638658809066367	27.02530439434255
59.0	184.0	7.0463	234.314	28.829847862150686	27.455171546619805	25.868606458136924	27.384541955635807
60.0	182.0	6.8538	215.898	29.033366807550216	27.7530797969842	25.504305917453024	27.43025084066248
61.0	118.0	6.9981	214.65	28.606830583875613	27.291356008710064	25.737867693377126	27.212018095320932
62.0	158.0	7.0403	181.574	28.173072904016344	27.107501932330347	25.817585608084556	27.03272014814375
63.0	143.0	7.3508	150.551	28.597392342706936	26.895697287769547	26.07693732258384	27.19000898435344
64.0	309.0	6.757	239.101	28.716751019559993	27.054746637873333	26.09259161586913	27.288029757767486
65.0	136.0	6.6966	233.277	28.821161575840453	27.235767559608416	26.039836801515712	27.365588645654856
66.0	119.0	6.5197	233.785	29.34290769625372	27.34293106191461	26.41008412039687	27.698640959521736
67.0	81.0	6.8749	190.526	28.876256776449868	27.152796999495894	26.73762354397227	27.58889243997268
68.0	198.0	6.3353	239.353	29.149874838219226	27.82008435669842	26.535392141598617	27.83511711217209
69.0	55.0	6.152	245.944	29.617871730387876	28.450114743221263	26.725831439077165	28.264605970895435
70.0	10.0	5.8435	259.116	29.670607595032784	28.637252298938666	27.111127525075368	28.472995806348944
71.0	10.0	5.8746	256.257	29.88938598240884	28.319644597166807	26.815117599498098	28.341382726357917
72.0	20.0	5.8049	250.731	30.208073058127514	28.131480827348533	27.103922369033175	28.481158751503074
73.0	43.0	5.5646	304.448	30.79715762705509	28.436514452948252	27.722799205420067	28.985490428474474
74.0	35.0	5.0307	337.628	30.94582391257899	28.501607168962234	27.756256719736527	29.06789593375925
75.0	1151.0	4.9575	312.045	30.801448142951106	29.033007086430562	27.799219756394052	29.211224995258572
76.0	10.0	4.9069	368.65	30.889560252998347	29.062455059374823	27.981250257173564	29.311088523182246
77.0	8.0	4.6746	311.927	31.420349971696105	28.583289192841423	29.186680042636727	29.730106402391417
78.0	25.0	4.3774	375.741	31.562042065296176	29.356632612979148	28.843479442504048	29.92071804025979
79.0	19.0	3.8691	411.547	31.214615608181195	29.95636281048921	29.48190881594237	30.217629078204254
80.0	1165.0	3.4975	468.28	31.323010009914185	30.006682050463837	29.227630935876267	30.185774332084762
81.0	1113.0	3.7586	471.084	31.500193857492572	29.477798983451663	29.52984666603477	30.16927983565967
82.0	35.0	3.3736	536.326	31.441101776019373	30.16200917702968	29.444537705206308	30.34921621941845
83.0	34.0	3.242	535.381	31.893776577400715	30.839130334480767	29.76768531024976	30.833530740710415
84.0	972.0	3.2608	540.7541	31.775177639000518	30.801380177173154	30.09181665157646	30.889458155916714
85.0	35.0	2.8561	509.816	31.835278787017213	30.68929390402794	30.45920370463651	30.994592131893885
86.0	938.0	2.8357	537.687	32.25991234202445	31.048850386048304	30.706636387644988	31.338466371905913
87.0	990.0	2.4181	604.135	32.40818096489129	31.257447260152386	31.342477543815853	31.669368589619847
88.0	947.0	2.6547	598.86	32.08139708758183	31.280681833846785	30.94040577221922	31.434161564549274
89.0	948.0	2.6225	618.028	32.38503416710491	32.071584338578475	30.852589462077493	31.76973598925363
90.0	941.0	2.8097	601.499	32.88079287808487	32.31851649092075	31.215425299070837	32.138244889358816
91.0	56.0	2.0263	641.49	32.433900701557334	32.46457948205248	31.760179746001945	32.219553309870584
92.0	960.0	2.3253	601.678	32.09191413324435	31.636136515372524	31.754335835656022	31.827462161424297
93.0	26.0	2.1266	665.149	32.14592423090797	31.48625002306602	31.823458524655916	31.8185442595433
94.0	925.0	2.1429	629.761	32.06891877779051	31.750937647627413	31.382909762301658	31.73425539590653
95.0	19.0	2.3473	717.2151	32.52533376752174	32.759372439710255	31.484069053764646	32.25625842033221
96.0	98.0	1.9072	623.36	32.746979059601415	32.94246629582938	32.030366350721636	32.573270568717476
1.0	318.0	9.8106	133.75	24.63723206403996	24.21847112186811	24.7607215612396	24.538808249049225
2.0	96.0	9.657201	162.327	24.529370435247937	24.12434949247476	24.937705459364253	24.530475129028986
3.0	10.0	9.8008	123.053	24.687182282998403	24.55163747365545	24.96946186953309	24.73609387539565
4.0	270.0	9.821	123.918	24.503910680572655	24.46395039041394	24.936359811381035	24.634740294122548
5.0	304.0	9.7296	134.101	24.712914413609578	24.116873419593222	24.724851810465303	24.518213214556038
6.0	176.0	9.9221	109.538	24.872444538572374	24.037307496531344	24.56593350766912	24.491895180924278
7.0	503.0	9.9293	109.879	24.614606878159833	24.139446825518146	24.80078067715942	24.518278126945802
8.0	652.0	9.8318	132.422	24.86075468907307	24.267687125124784	24.84386126514558	24.657434359781146
9.0	439.0	9.8176	119.704	24.71824679955599	24.14547699682015	24.98848676851836	24.6174035216315
10.0	521.0	9.762	137.394	25.05554367207522	24.27278857611943	24.90937111690603	24.74590112170023
11.0	534.0	9.736099	139.873	25.065362569712207	24.02738138703073	24.90701704277434	24.666586999839094
12.0	484.0	9.5906	152.883	24.782400573081024	24.00033256042213	24.893807477873132	24.558846870458762
13.0	322.0	9.4242	171.732	24.912103710681453	24.463530448046587	24.997126669313648	24.790920276013896
14.0	1244.0	9.3623	151.181	25.12825652073604	24.853072311785503	25.236852601878415	25.072727144799984
15.0	1177.0	9.4395	158.671	25.070615095057867	24.657877470453844	25.062994053178738	24.930495539563484
16.0	247.0	9.3255	155.035	24.912397909152702	24.775517088526698	25.198086583862047	24.962000527180482
17.0	169.0	9.4209	149.567	24.995588570022456	24.895770205739822	25.0529737856088	24.981444187123696
18.0	367.0	9.4157	137.464	24.88306600289079	24.983155302792543	25.052281200851244	24.97283416884486
19.0	265.0	9.5502	114.55	24.935303313745788	24.779742638403455	25.018512776718936	24.91118624295606
20.0	356.0	9.4119	110.863	25.303080928984492	24.91955955012662	25.306399317322068	25.17634659881106
21.0	280.0	9.158199	135.126	25.771867576380412	24.845801557107883	25.31398579265165	25.310551642046647
22.0	104.0	9.1131	143.962	25.225003280940392	24.413190502114947	25.174201722139504	24.93746516839828
23.0	117.0	9.1208	142.353	25.591789615963666	24.498678736304488	25.044134220407628	25.044867524225264
24.0	178.0	9.005501	157.252	25.768235518556125	24.527154767625834	25.449704330655017	25.248364872278994
25.0	198.0	9.0926	120.017	26.160352194216422	24.59846475331718	25.225550729645928	25.328122559059846
26.0	212.0	9.1476	124.699	25.664510317208737	24.24641946388471	25.33600540340194	25.082311728165127
27.0	247.0	8.9044	137.027	25.986126165627415	24.750009599711863	25.328552212864157	25.35489599273448
28.0	105.0	8.8029	159.651	26.00285854722122	24.47271877313492	25.29939268125645	25.258323333870862
29.0	88.0	9.0271	132.096	25.977705909457377	24.457582073588664	25.452479528784973	25.29592250394367
30.0	255.0	9.0779	136.521	25.90676342340591	24.23661495421842	25.556166017879473	25.233181465167934
31.0	312.0	8.824901	163.729	25.90176361497879	24.453680459005657	25.519679510193054	25.2917078613925
32.0	195.0	8.9731	144.127	26.235005111945622	24.2523007668248	25.63448231267069	25.373929397147037
33.0	310.0	9.028399	130.684	26.167127457639126	24.39149540336131	25.60610867986248	25.388243846954307
34.0	300.0	8.903299	168.791	26.14096219326189	24.578569893624124	25.338832558765425	25.352788215217146
35.0	294.0	8.993199	162.464	26.1249006919012	24.555681441706376	25.364086953014652	25.348223028874074
36.0	345.0	8.7546	138.201	26.05290144294704	24.843895554749242	25.53966354652835	25.47882018140821
37.0	264.0	8.8504	113.822	25.993377090172643	24.995849003018858	25.418522084000802	25.469249392397433
38.0	303.0	8.7457	148.429	26.275852100880623	24.840179293919686	25.2616977713074	25.45924305536924
39.0	381.0	8.7747	152.983	26.512157758827144	24.894564110296034	25.34741772836878	25.584713199163986
40.0	490.0	8.5894	151.523	26.550216886286343	24.883795845597366	25.580252964313118	25.671421898732277
41.0	386.0	8.4655	192.911	26.91972380719737	24.72246857097766	25.47913396211404	25.70710878009636
42.0	384.0	8.3678	187.88	27.087211448386352	24.95844517780983	25.459911556743464	25.835189394313215
43.0	291.0	8.2899	176.813	26.998337297556734	25.18123778971789	25.197881087730572	25.792485391668396
44.0	310.0	8.2667	199.087	27.3419671137361	25.33472685296157	25.433012617006405	26.036568861234695
45.0	382.0	7.9078	202.314	27.571824716895055	25.774912862449117	25.382201760443785	26.242979779929318
46.0	269.0	8.0902	168.685	27.965524480032684	25.40411951624822	25.15114987283494	26.173597956371946
47.0	329.0	8.1627	199.839	27.59438043434252	25.501019312167706	25.00426551266275	26.03322175305766
48.0	374.0	7.9569	202.688	27.82841605950022	25.824375110572348	25.573963326612436	26.40891816556167
49.0	277.0	7.7903	207.391	28.54757502260729	25.416644722721475	25.659180121731406	26.541133289020056
50.0	352.0	7.7545	192.843	28.620419323558263	25.38819799101017	25.568575975809186	26.52573109679254
51.0	325.0	7.8598	163.147	28.274864712832215	25.150820878652475	25.603956149225446	26.343213913570043
52.0	269.0	7.9757	188.417	28.63793807961541	25.113620657118783	25.554393552593815	26.435317429776006
53.0	412.0	7.7231	202.341	28.303708252534676	25.545292551090068	25.418298175001656	26.422432992875468
54.0	310.0	7.7725	192.753	28.057444515395197	25.58181061670235	25.39580503092514	26.345020054340893
55.0	327.0	7.6672	228.91	27.71164668631847	25.4824164632612	25.5435342548975	26.24586580149239
56.0	361.0	7.7174	217.407	27.657386107468646	25.754556257005596	25.5824032701016	26.331448544858613
57.0	358.0	7.6018	208.641	28.231763877961054	26.398522184991023	25.862416214050338	26.83090075900081
58.0	373.0	7.2662	227.267	28.61443853878826	26.822815835173024	25.638658809066367	27.02530439434255
59.0	184.0	7.0463	234.314	28.829847862150686	27.455171546619805	25.868606458136924	27.384541955635807
60.0	182.0	6.8538	215.898	29.033366807550216	27.7530797969842	25.504305917453024	27.43025084066248
61.0	118.0	6.9981	214.65	28.606830583875613	27.291356008710064	25.737867693377126	27.212018095320932
62.0	158.0	7.0403	181.574	28.173072904016344	27.107501932330347	25.817585608084556	27.03272014814375
63.0	143.0	7.3508	150.551	28.597392342706936	26.895697287769547	26.07693732258384	27.19000898435344
64.0	309.0	6.757	239.101	28.716751019559993	27.054746637873333	26.09259161586913	27.288029757767486
65.0	136.0	6.6966	233.277	28.821161575840453	27.235767559608416	26.039836801515712	27.365588645654856
66.0	119.0	6.5197	233.785	29.34290769625372	27.34293106191461	26.41008412039687	27.698640959521736
67.0	81.0	6.8749	190.526	28.876256776449868	27.152796999495894	26.73762354397227	27.58889243997268
68.0	198.0	6.3353	239.353	29.149874838219226	27.82008435669842	26.535392141598617	27.83511711217209
69.0	55.0	6.152	245.944	29.617871730387876	28.450114743221263	26.725831439077165	28.264605970895435
70.0	10.0	5.8435	259.116	29.670607595032784	28.637252298938666	27.111127525075368	28.472995806348944
71.0	10.0	5.8746	256.257	29.88938598240884	28.319644597166807	26.815117599498098	28.341382726357917
72.0	20.0	5.8049	250.731	30.208073058127514	28.131480827348533	27.103922369033175	28.481158751503074
73.0	43.0	5.5646	304.448	30.79715762705509	28.436514452948252	27.722799205420067	28.985490428474474
74.0	35.0	5.0307	337.628	30.94582391257899	28.501607168962234	27.756256719736527	29.06789593375925
75.0	1151.0	4.9575	312.045	30.801448142951106	29.033007086430562	27.799219756394052	29.211224995258572
76.0	10.0	4.9069	368.65	30.889560252998347	29.062455059374823	27.981250257173564	29.311088523182246
77.0	8.0	4.6746	311.927	31.420349971696105	28.583289192841423	29.186680042636727	29.730106402391417
78.0	25.0	4.3774	375.741	31.562042065296176	29.356632612979148	28.843479442504048	29.92071804025979
79.0	19.0	3.8691	411.547	31.214615608181195	29.95636281048921	29.48190881594237	30.217629078204254
80.0	1166.0	4.1303	403.814	31.20737981690007	29.456618334440215	29.442447646678293	30.035481932672855
81.0	45.0	4.153	430.024	31.24716787740932	29.70631371678208	29.491212537480703	30.148231377224036
82.0	66.0	3.9206	393.323	31.074156417136976	29.917506527091277	30.563252820638457	30.518305254955568
83.0	47.0	3.7311	446.725	31.524955886184696	29.223056514579273	31.418025462551913	30.722012621105293
84.0	68.0	3.8831	444.32	31.531163224421345	29.542237710905546	32.33737301164553	31.13692464899081
85.0	69.0	3.7057	405.607	31.703891337831873	29.63224843731929	32.62266191880526	31.319600564652138
86.0	45.0	3.3915	499.227	31.78318177639566	29.910591375741742	33.398020570658915	31.697264574265443
87.0	76.0	3.269	461.905	31.79549192454797	30.271403695022588	33.36903404637684	31.8119765553158
88.0	46.0	3.398	466.625	31.38202450469807	30.1870725404342	32.366834333662084	31.311977126264782
89.0	65.0	3.3878	517.758	31.26066932109479	30.136508112498575	32.21153198081888	31.20290313813742
90.0	77.0	3.4477	510.099	31.358895097044467	29.90191141840594	32.127381883233355	31.129396132894588
91.0	103.0	2.9209	539.726	31.827640289207928	30.36612038091814	32.17572696790134	31.45649587934247
92.0	71.0	2.7556	509.167	31.804561090599705	30.87941458736249	32.56270070061683	31.74889212619301
93.0	60.0	2.4201	577.9901	32.36759268207108	31.076654177441185	32.230142388766495	31.891463082759586
94.0	22.0	2.5715	555.453	31.81286327564069	31.257095039089304	32.17643001921259	31.748796111314192
95.0	64.0	2.391	593.856	31.404241530938545	31.152477178026185	32.57895216194332	31.711890290302687
96.0	77.0	2.3096	552.658	31.766477941242137	31.21142951971303	32.22002708591882	31.732644848958
97.0	18.0	1.9535	594.0431	31.823025694003412	32.68914575725726	32.134780617922075	32.21565068972758
1.0	318.0	9.8106	133.75	24.63723206403996	24.21847112186811	24.7607215612396	24.538808249049225
2.0	96.0	9.657201	162.327	24.529370435247937	24.12434949247476	24.937705459364253	24.530475129028986
3.0	10.0	9.8008	123.053	24.687182282998403	24.55163747365545	24.96946186953309	24.73609387539565
4.0	270.0	9.821	123.918	24.503910680572655	24.46395039041394	24.936359811381035	24.634740294122548
5.0	304.0	9.7296	134.101	24.712914413609578	24.116873419593222	24.724851810465303	24.518213214556038
6.0	176.0	9.9221	109.538	24.872444538572374	24.037307496531344	24.56593350766912	24.491895180924278
7.0	503.0	9.9293	109.879	24.614606878159833	24.139446825518146	24.80078067715942	24.518278126945802
8.0	652.0	9.8318	132.422	24.86075468907307	24.267687125124784	24.84386126514558	24.657434359781146
9.0	439.0	9.8176	119.704	24.71824679955599	24.14547699682015	24.98848676851836	24.6174035216315
10.0	521.0	9.762	137.394	25.05554367207522	24.27278857611943	24.90937111690603	24.74590112170023
11.0	534.0	9.736099	139.873	25.065362569712207	24.02738138703073	24.90701704277434	24.666586999839094
12.0	484.0	9.5906	152.883	24.782400573081024	24.00033256042213	24.893807477873132	24.558846870458762
13.0	322.0	9.4242	171.732	24.912103710681453	24.463530448046587	24.997126669313648	24.790920276013896
14.0	1244.0	9.3623	151.181	25.12825652073604	24.853072311785503	25.236852601878415	25.072727144799984
15.0	1177.0	9.4395	158.671	25.070615095057867	24.657877470453844	25.062994053178738	24.930495539563484
16.0	247.0	9.3255	155.035	24.912397909152702	24.775517088526698	25.198086583862047	24.962000527180482
17.0	169.0	9.4209	149.567	24.995588570022456	24.895770205739822	25.0529737856088	24.981444187123696
18.0	367.0	9.4157	137.464	24.88306600289079	24.983155302792543	25.052281200851244	24.97283416884486
19.0	265.0	9.5502	114.55	24.935303313745788	24.779742638403455	25.018512776718936	24.91118624295606
20.0	356.0	9.4119	110.863	25.303080928984492	24.91955955012662	25.306399317322068	25.17634659881106
21.0	280.0	9.158199	135.126	25.771867576380412	24.845801557107883	25.31398579265165	25.310551642046647
22.0	104.0	9.1131	143.962	25.225003280940392	24.413190502114947	25.174201722139504	24.93746516839828
23.0	117.0	9.1208	142.353	25.591789615963666	24.498678736304488	25.044134220407628	25.044867524225264
24.0	178.0	9.005501	157.252	25.768235518556125	24.527154767625834	25.449704330655017	25.248364872278994
25.0	198.0	9.0926	120.017	26.160352194216422	24.59846475331718	25.225550729645928	25.328122559059846
26.0	212.0	9.1476	124.699	25.664510317208737	24.24641946388471	25.33600540340194	25.082311728165127
27.0	247.0	8.9044	137.027	25.986126165627415	24.750009599711863	25.328552212864157	25.35489599273448
28.0	105.0	8.8029	159.651	26.00285854722122	24.47271877313492	25.29939268125645	25.258323333870862
29.0	88.0	9.0271	132.096	25.977705909457377	24.457582073588664	25.452479528784973	25.29592250394367
30.0	255.0	9.0779	136.521	25.90676342340591	24.23661495421842	25.556166017879473	25.233181465167934
31.0	312.0	8.824901	163.729	25.90176361497879	24.453680459005657	25.519679510193054	25.2917078613925
32.0	195.0	8.9731	144.127	26.235005111945622	24.2523007668248	25.63448231267069	25.373929397147037
33.0	310.0	9.028399	130.684	26.167127457639126	24.39149540336131	25.60610867986248	25.388243846954307
34.0	300.0	8.903299	168.791	26.14096219326189	24.578569893624124	25.338832558765425	25.352788215217146
35.0	294.0	8.993199	162.464	26.1249006919012	24.555681441706376	25.364086953014652	25.348223028874074
36.0	345.0	8.7546	138.201	26.05290144294704	24.843895554749242	25.53966354652835	25.47882018140821
37.0	264.0	8.8504	113.822	25.993377090172643	24.995849003018858	25.418522084000802	25.469249392397433
38.0	303.0	8.7457	148.429	26.275852100880623	24.840179293919686	25.2616977713074	25.45924305536924
39.0	381.0	8.7747	152.983	26.512157758827144	24.894564110296034	25.34741772836878	25.584713199163986
40.0	490.0	8.5894	151.523	26.550216886286343	24.883795845597366	25.580252964313118	25.671421898732277
41.0	386.0	8.4655	192.911	26.91972380719737	24.72246857097766	25.47913396211404	25.70710878009636
42.0	384.0	8.3678	187.88	27.087211448386352	24.95844517780983	25.459911556743464	25.835189394313215
43.0	291.0	8.2899	176.813	26.998337297556734	25.18123778971789	25.197881087730572	25.792485391668396
44.0	310.0	8.2667	199.087	27.3419671137361	25.33472685296157	25.433012617006405	26.036568861234695
45.0	382.0	7.9078	202.314	27.571824716895055	25.774912862449117	25.382201760443785	26.242979779929318
46.0	269.0	8.0902	168.685	27.965524480032684	25.40411951624822	25.15114987283494	26.173597956371946
47.0	329.0	8.1627	199.839	27.59438043434252	25.501019312167706	25.00426551266275	26.03322175305766
48.0	374.0	7.9569	202.688	27.82841605950022	25.824375110572348	25.573963326612436	26.40891816556167
49.0	277.0	7.7903	207.391	28.54757502260729	25.416644722721475	25.659180121731406	26.541133289020056
50.0	352.0	7.7545	192.843	28.620419323558263	25.38819799101017	25.568575975809186	26.52573109679254
51.0	325.0	7.8598	163.147	28.274864712832215	25.150820878652475	25.603956149225446	26.343213913570043
52.0	269.0	7.9757	188.417	28.63793807961541	25.113620657118783	25.554393552593815	26.435317429776006
53.0	412.0	7.7231	202.341	28.303708252534676	25.545292551090068	25.418298175001656	26.422432992875468
54.0	310.0	7.7725	192.753	28.057444515395197	25.58181061670235	25.39580503092514	26.345020054340893
55.0	327.0	7.6672	228.91	27.71164668631847	25.4824164632612	25.5435342548975	26.24586580149239
56.0	361.0	7.7174	217.407	27.657386107468646	25.754556257005596	25.5824032701016	26.331448544858613
57.0	358.0	7.6018	208.641	28.231763877961054	26.398522184991023	25.862416214050338	26.83090075900081
58.0	373.0	7.2662	227.267	28.61443853878826	26.822815835173024	25.638658809066367	27.02530439434255
59.0	184.0	7.0463	234.314	28.829847862150686	27.455171546619805	25.868606458136924	27.384541955635807
60.0	182.0	6.8538	215.898	29.033366807550216	27.7530797969842	25.504305917453024	27.43025084066248
61.0	118.0	6.9981	214.65	28.606830583875613	27.291356008710064	25.737867693377126	27.212018095320932
62.0	158.0	7.0403	181.574	28.173072904016344	27.107501932330347	25.817585608084556	27.03272014814375
63.0	143.0	7.3508	150.551	28.597392342706936	26.895697287769547	26.07693732258384	27.19000898435344
64.0	309.0	6.757	239.101	28.716751019559993	27.054746637873333	26.09259161586913	27.288029757767486
65.0	136.0	6.6966	233.277	28.821161575840453	27.235767559608416	26.039836801515712	27.365588645654856
66.0	119.0	6.5197	233.785	29.34290769625372	27.34293106191461	26.41008412039687	27.698640959521736
67.0	81.0	6.8749	190.526	28.876256776449868	27.152796999495894	26.73762354397227	27.58889243997268
68.0	198.0	6.3353	239.353	29.149874838219226	27.82008435669842	26.535392141598617	27.83511711217209
69.0	55.0	6.152	245.944	29.617871730387876	28.450114743221263	26.725831439077165	28.264605970895435
70.0	10.0	5.8435	259.116	29.670607595032784	28.637252298938666	27.111127525075368	28.472995806348944
71.0	10.0	5.8746	256.257	29.88938598240884	28.319644597166807	26.815117599498098	28.341382726357917
72.0	20.0	5.8049	250.731	30.208073058127514	28.131480827348533	27.103922369033175	28.481158751503074
73.0	43.0	5.5646	304.448	30.79715762705509	28.436514452948252	27.722799205420067	28.985490428474474
74.0	35.0	5.0307	337.628	30.94582391257899	28.501607168962234	27.756256719736527	29.06789593375925
75.0	1151.0	4.9575	312.045	30.801448142951106	29.033007086430562	27.799219756394052	29.211224995258572
76.0	10.0	4.9069	368.65	30.889560252998347	29.062455059374823	27.981250257173564	29.311088523182246
77.0	8.0	4.6746	311.927	31.420349971696105	28.583289192841423	29.186680042636727	29.730106402391417
78.0	25.0	4.3774	375.741	31.562042065296176	29.356632612979148	28.843479442504048	29.92071804025979
79.0	19.0	3.8691	411.547	31.214615608181195	29.95636281048921	29.48190881594237	30.217629078204254
80.0	1166.0	4.1303	403.814	31.20737981690007	29.456618334440215	29.442447646678293	30.035481932672855
81.0	45.0	4.153	430.024	31.24716787740932	29.70631371678208	29.491212537480703	30.148231377224036
82.0	66.0	3.9206	393.323	31.074156417136976	29.917506527091277	30.563252820638457	30.518305254955568
83.0	47.0	3.7311	446.725	31.524955886184696	29.223056514579273	31.418025462551913	30.722012621105293
84.0	66.0	3.8752	461.064	31.372017442895167	29.58443100359658	31.504295714639852	30.820248053710532
85.0	68.0	3.5072	501.977	32.05942799380686	29.41923476030598	31.947621707532768	31.142094820548532
86.0	71.0	3.3886	529.462	32.165415494398836	29.404144906838763	32.40095200318628	31.323504134807962
87.0	81.0	3.3879	482.768	31.854944211469917	29.66407312122645	32.217704260342956	31.24557386434644
88.0	52.0	3.2708	463.293	31.6145565959394	30.181669275770304	32.510635997829475	31.435620623179727
89.0	57.0	3.5329	469.572	31.382202309260297	30.364773014782195	32.63957707968053	31.46218413457434
90.0	58.0	3.0835	520.002	31.116406753103927	31.02694096935273	32.53487851914895	31.559408747201868
91.0	35.0	3.0003	525.761	31.76467833415274	31.562626441817095	33.16559098283617	32.16429858626867
92.0	59.0	2.8692	552.887	31.497061677570436	31.41227172888382	33.35370882207078	32.08768074284168
93.0	78.0	3.137	538.425	30.69448347021091	31.163279101115304	33.422953251681875	31.76023860766936
94.0	78.0	2.638	547.602	30.500402729278242	32.14414052763612	33.266208322905776	31.97025052660671
95.0	63.0	2.2331	613.9839	31.417951198710302	32.78314405108097	32.88668815241377	32.36259446740168
96.0	23.0	2.2306	608.516	31.223167117751803	33.54170245311512	32.36706645062233	32.377312007163084
97.0	30.0	1.8922	666.9052	32.07822492754279	33.589007698261305	32.889333649862124	32.85218875855541
1.0	318.0	9.8106	133.75	24.63723206403996	24.21847112186811	24.7607215612396	24.538808249049225
2.0	96.0	9.657201	162.327	24.529370435247937	24.12434949247476	24.937705459364253	24.530475129028986
3.0	10.0	9.8008	123.053	24.687182282998403	24.55163747365545	24.96946186953309	24.73609387539565
4.0	270.0	9.821	123.918	24.503910680572655	24.46395039041394	24.936359811381035	24.634740294122548
5.0	304.0	9.7296	134.101	24.712914413609578	24.116873419593222	24.724851810465303	24.518213214556038
6.0	176.0	9.9221	109.538	24.872444538572374	24.037307496531344	24.56593350766912	24.491895180924278
7.0	503.0	9.9293	109.879	24.614606878159833	24.139446825518146	24.80078067715942	24.518278126945802
8.0	652.0	9.8318	132.422	24.86075468907307	24.267687125124784	24.84386126514558	24.657434359781146
9.0	439.0	9.8176	119.704	24.71824679955599	24.14547699682015	24.98848676851836	24.6174035216315
10.0	521.0	9.762	137.394	25.05554367207522	24.27278857611943	24.90937111690603	24.74590112170023
11.0	534.0	9.736099	139.873	25.065362569712207	24.02738138703073	24.90701704277434	24.666586999839094
12.0	484.0	9.5906	152.883	24.782400573081024	24.00033256042213	24.893807477873132	24.558846870458762
13.0	322.0	9.4242	171.732	24.912103710681453	24.463530448046587	24.997126669313648	24.790920276013896
14.0	1244.0	9.3623	151.181	25.12825652073604	24.853072311785503	25.236852601878415	25.072727144799984
15.0	1177.0	9.4395	158.671	25.070615095057867	24.657877470453844	25.062994053178738	24.930495539563484
16.0	247.0	9.3255	155.035	24.912397909152702	24.775517088526698	25.198086583862047	24.962000527180482
17.0	169.0	9.4209	149.567	24.995588570022456	24.895770205739822	25.0529737856088	24.981444187123696
18.0	367.0	9.4157	137.464	24.88306600289079	24.983155302792543	25.052281200851244	24.97283416884486
19.0	265.0	9.5502	114.55	24.935303313745788	24.779742638403455	25.018512776718936	24.91118624295606
20.0	356.0	9.4119	110.863	25.303080928984492	24.91955955012662	25.306399317322068	25.17634659881106
21.0	280.0	9.158199	135.126	25.771867576380412	24.845801557107883	25.31398579265165	25.310551642046647
22.0	104.0	9.1131	143.962	25.225003280940392	24.413190502114947	25.174201722139504	24.93746516839828
23.0	117.0	9.1208	142.353	25.591789615963666	24.498678736304488	25.044134220407628	25.044867524225264
24.0	178.0	9.005501	157.252	25.768235518556125	24.527154767625834	25.449704330655017	25.248364872278994
25.0	198.0	9.0926	120.017	26.160352194216422	24.59846475331718	25.225550729645928	25.328122559059846
26.0	212.0	9.1476	124.699	25.664510317208737	24.24641946388471	25.33600540340194	25.082311728165127
27.0	247.0	8.9044	137.027	25.986126165627415	24.750009599711863	25.328552212864157	25.35489599273448
28.0	105.0	8.8029	159.651	26.00285854722122	24.47271877313492	25.29939268125645	25.258323333870862
29.0	88.0	9.0271	132.096	25.977705909457377	24.457582073588664	25.452479528784973	25.29592250394367
30.0	255.0	9.0779	136.521	25.90676342340591	24.23661495421842	25.556166017879473	25.233181465167934
31.0	312.0	8.824901	163.729	25.90176361497879	24.453680459005657	25.519679510193054	25.2917078613925
32.0	195.0	8.9731	144.127	26.235005111945622	24.2523007668248	25.63448231267069	25.373929397147037
33.0	310.0	9.028399	130.684	26.167127457639126	24.39149540336131	25.60610867986248	25.388243846954307
34.0	300.0	8.903299	168.791	26.14096219326189	24.578569893624124	25.338832558765425	25.352788215217146
35.0	294.0	8.993199	162.464	26.1249006919012	24.555681441706376	25.364086953014652	25.348223028874074
36.0	345.0	8.7546	138.201	26.05290144294704	24.843895554749242	25.53966354652835	25.47882018140821
37.0	264.0	8.8504	113.822	25.993377090172643	24.995849003018858	25.418522084000802	25.469249392397433
38.0	303.0	8.7457	148.429	26.275852100880623	24.840179293919686	25.2616977713074	25.45924305536924
39.0	381.0	8.7747	152.983	26.512157758827144	24.894564110296034	25.34741772836878	25.584713199163986
40.0	490.0	8.5894	151.523	26.550216886286343	24.883795845597366	25.580252964313118	25.671421898732277
41.0	386.0	8.4655	192.911	26.91972380719737	24.72246857097766	25.47913396211404	25.70710878009636
42.0	384.0	8.3678	187.88	27.087211448386352	24.95844517780983	25.459911556743464	25.835189394313215
43.0	291.0	8.2899	176.813	26.998337297556734	25.18123778971789	25.197881087730572	25.792485391668396
44.0	310.0	8.2667	199.087	27.3419671137361	25.33472685296157	25.433012617006405	26.036568861234695
45.0	382.0	7.9078	202.314	27.571824716895055	25.774912862449117	25.382201760443785	26.242979779929318
46.0	269.0	8.0902	168.685	27.965524480032684	25.40411951624822	25.15114987283494	26.173597956371946
47.0	329.0	8.1627	199.839	27.59438043434252	25.501019312167706	25.00426551266275	26.03322175305766
48.0	374.0	7.9569	202.688	27.82841605950022	25.824375110572348	25.573963326612436	26.40891816556167
49.0	277.0	7.7903	207.391	28.54757502260729	25.416644722721475	25.659180121731406	26.541133289020056
50.0	352.0	7.7545	192.843	28.620419323558263	25.38819799101017	25.568575975809186	26.52573109679254
51.0	325.0	7.8598	163.147	28.274864712832215	25.150820878652475	25.603956149225446	26.343213913570043
52.0	269.0	7.9757	188.417	28.63793807961541	25.113620657118783	25.554393552593815	26.435317429776006
53.0	412.0	7.7231	202.341	28.303708252534676	25.545292551090068	25.418298175001656	26.422432992875468
54.0	310.0	7.7725	192.753	28.057444515395197	25.58181061670235	25.39580503092514	26.345020054340893
55.0	327.0	7.6672	228.91	27.71164668631847	25.4824164632612	25.5435342548975	26.24586580149239
56.0	361.0	7.7174	217.407	27.657386107468646	25.754556257005596	25.5824032701016	26.331448544858613
57.0	358.0	7.6018	208.641	28.231763877961054	26.398522184991023	25.862416214050338	26.83090075900081
58.0	373.0	7.2662	227.267	28.61443853878826	26.822815835173024	25.638658809066367	27.02530439434255
59.0	184.0	7.0463	234.314	28.829847862150686	27.455171546619805	25.868606458136924	27.384541955635807
60.0	182.0	6.8538	215.898	29.033366807550216	27.7530797969842	25.504305917453024	27.43025084066248
61.0	115.0	6.6944	255.097	28.729851400090514	27.41561318645885	25.56952947072288	27.238331352424083
62.0	110.0	6.5207	291.846	28.652230268042313	27.54323561769067	26.075266337263503	27.423577407665494
63.0	106.0	6.8002	240.88	29.066037380528908	27.653293558435614	26.087566708758846	27.602299215907788
64.0	180.0	6.8475	263.655	29.664418112374594	27.59456463611154	26.02905286190501	27.76267853679705
65.0	229.0	6.9245	181.675	29.505716121710282	28.14890673168616	26.090527638301907	27.91505016389945
66.0	170.0	6.5036	238.212	29.826833810267757	28.242796595048368	26.198954295406224	28.089528233574118
67.0	86.0	6.6695	249.309	29.736370643115436	28.561408843815602	26.175444868564483	28.15774145183184
68.0	129.0	6.5844	212.255	29.686360717625412	28.332714508804813	25.848314248752125	27.95579649172745
69.0	112.0	5.8996	364.708	30.005500051510072	29.008450970775566	26.150473358666176	28.38814146031727
70.0	1229.0	5.9839	306.489	29.963419888806005	29.06380951097291	26.63018802190922	28.552472473896046
71.0	16.0	5.734	337.96	30.894644819320877	28.80089944225041	26.99409401464778	28.89654609207302
72.0	42.0	5.7319	314.806	30.904894466574	29.19723749847647	27.024805132276015	29.04231236577549
73.0	66.0	5.4002	330.515	31.38224158401922	29.305476044290835	27.64476553307602	29.44416105379536
74.0	1253.0	5.5143	289.243	31.166225148247815	29.131411302737416	27.82848996726189	29.37537547274904
75.0	43.0	5.378	311.634	31.46895975455951	29.26417554012901	27.94339841606027	29.5588445702496
76.0	78.0	5.154	297.023	30.74117458167212	29.251688038958974	27.79288241517164	29.261915011934246
77.0	35.0	5.3685	305.936	30.760208283579463	29.798532454313445	27.94041508626583	29.499718608052913
78.0	74.0	5.299	342.99	30.94694158249024	29.403276441791434	27.543788470101834	29.2980021647945
79.0	116.0	5.4174	330.004	31.74048597778476	29.539382434288743	27.679916499946007	29.65326163733984
80.0	139.0	5.2228	382.533	31.482758735473784	29.39619248537448	27.520033922700293	29.46632838118285
81.0	140.0	5.3902	371.182	31.468708781063174	29.690561855092664	27.38313541952318	29.514135351893007
82.0	228.0	5.2401	344.46	30.85117218063593	29.216483534042386	27.65954377623512	29.24239983030448
83.0	223.0	5.2175	358.936	31.007529627557297	29.30256164763959	27.634492223624726	29.314861166273868
84.0	245.0	4.9552	350.092	30.32321346780301	29.06995287793886	27.98712099818969	29.12676244797719
85.0	177.0	5.055	336.197	29.79748190224734	28.807415982836392	27.923369307856866	28.8427557309802
86.0	246.0	4.8749	373.384	29.92914238534999	28.88055138354593	28.321828469835843	29.043840746243927
87.0	274.0	4.6979	373.096	30.221260187071334	29.1243966844743	28.886470685198503	29.41070918558138
88.0	225.0	4.6057	399.712	30.46300987050852	29.07236064648703	28.603170930585065	29.379513815860207
89.0	177.0	4.1211	408.79	30.84585791685188	29.273751184339385	29.625226130042925	29.914945077078062
90.0	177.0	4.1486	462.611	30.81814227100567	29.57549742129108	29.164303652766858	29.852647781687867
91.0	153.0	3.9988	411.175	30.445177319047673	30.199277040306765	29.587394507841104	30.077282955731846
92.0	160.0	3.9281	418.802	30.987677856043014	29.91417461384548	30.033533484919705	30.3117953182694
93.0	171.0	3.3973	467.654	31.016416943158593	30.107803672626023	30.370180586822823	30.49813373420248
94.0	114.0	3.1511	490.616	30.947123462903782	29.86253363709246	30.363669571237555	30.391108890411264
95.0	106.0	2.885	497.369	30.840489131355408	30.7012458236313	30.792348028240486	30.77802766107573
96.0	56.0	2.3632	550.032	31.480042223380938	31.14669047188454	31.96621558350957	31.53098275959168
97.0	87.0	2.3431	574.283	31.322212526540095	31.54700139718075	31.641827312861498	31.503680412194115
98.0	73.0	1.9842	583.132	31.36649149508671	32.47116236628826	32.740038867385564	32.19256424292018
1.0	318.0	9.8106	133.75	24.63723206403996	24.21847112186811	24.7607215612396	24.538808249049225
2.0	96.0	9.657201	162.327	24.529370435247937	24.12434949247476	24.937705459364253	24.530475129028986
3.0	10.0	9.8008	123.053	24.687182282998403	24.55163747365545	24.96946186953309	24.73609387539565
4.0	270.0	9.821	123.918	24.503910680572655	24.46395039041394	24.936359811381035	24.634740294122548
[truncated: 28,620 more rows]
