# Supplementary material for: Simulation-driven design of stabilized SARS-CoV-2 spike S2 immunogens
Source: Nat Commun. 2024 Aug 27;15:7370. doi: 10.1038/s41467-024-50976-9 (PMC11350062; doi:10.1038/s41467-024-50976-9)
Supplement: Supplementary file 8 — Source Data [file 41467_2024_50976_MOESM8_ESM.zip › Source_Data/figure_3e.csv]

	V991W_Closed_ChainA	V991W_Closed_ChainB	V991W_Closed_ChainC	V991W_Partially_Open_ChainA	V991W_Partially_Open_ChainB	V991W_Partially_Open_ChainC	V991W_Open_ChainA	V991W_Open_ChainB	V991W_Open_ChainC	T998W_Closed_ChainA	T998W_Closed_ChainB	T998W_Closed_ChainC	T998W_Partially_Open_ChainA	T998W_Partially_Open_ChainB	T998W_Partially_Open_ChainC	T998W_Open_ChainA	T998W_Open_ChainB	T998W_Open_ChainC	V991W_T998W_Closed_ChainA	V991W_T998W_Closed_ChainB	V991W_T998W_Closed_ChainC	V991W_T998W_Partially_Open_ChainA	V991W_T998W_Partially_Open_ChainB	V991W_T998W_Partially_Open_ChainC	V991W_T998W_Open_ChainA	V991W_T998W_Open_ChainB	V991W_T998W_Open_ChainC
Residue_number_991	0.5611958738407987	1.9810222598403961	1.0483135365288188	0.01586848169968424	0.6125359150415985	0.22868763623887323	0.0	0.0	0.0	2.2929772383182745e-06	0.0006216000688645597	0.0	0.0	0.0	0.0003543714594258977	0.0	0.0	0.0	1.0584505088475415	0.5898300989010192	1.1587944470246228	0.7330025147740096	0.08183411793910222	0.8104458745704971	0.0	0.0	0.0
ASP994	0.665365799922131	0.7052310521767269	1.348212145379203	0.0006247230546479958	0.05254659008982539	0.2882759045942652	0.0	0.0	2.887352057378865e-05	0.35364562825778245	0.09821470645384396	2.554258312415904	0.0	0.00011028274280736607	0.6105226215941477	0.0	0.0	0.0	1.2971008061791105	0.046040382508361455	0.13426342612269773	1.6383480729571096	0.0003955590318362058	0.01433663329555009	0.0	0.0	0.0
ARG995	1.0942537328235489	2.2086767131927134	1.0071792715115777	0.07548781295829593	2.6186449727043857	0.020365398947823014	0.0	0.0007378165475536446	0.0	0.11347666588822385	2.3833575679577477	0.41198100468503596	0.00022429980509236654	0.5171541903601282	0.0	0.0	0.0	0.0	0.2576930052854766	0.8141246672468248	2.7207566634028795	0.014016472237064339	0.34310841752917937	3.7660721631444143	0.0	0.0	0.0
Residue_number_998	0.003025338428095183	0.12861526956737293	0.5067312731482164	0.0	0.00345482310461077	0.07511975117117282	0.0	0.0	0.0	0.2616440445714153	1.7371702731934522	1.842501352633428	1.3349787890629204e-05	1.1518764535048762	1.8250214143260286	0.0	0.0	0.0	0.8878393756038813	0.48381514315901897	1.1705860759546918	1.8311400523092793	0.0791231186304375	1.617228999743369	0.0	0.0	0.0
GLN1002	1.3327014654865703	5.773539409927731	2.0612098880349645	0.18655142260396734	3.5067580055894	0.4081247233186296	0.0	0.0003627617142968891	1.2963007106554928e-06	1.206032223948628	4.196881736758885	2.8692207737067177	0.0005430406852140087	5.745821488527587	0.7410244031054342	0.0	0.0	0.0	1.1382889813185104	0.7427317769413658	4.100013198470128	0.45446101644802234	0.2257475786347736	5.490380820097552	0.0	0.0	0.0
GLN1005	1.8392143454125869	1.4785151504523182	3.2613767390750574	0.05775499364753929	0.4902360189364569	1.441809629017672	0.0	0.0	3.6405690268134766e-05	1.275865318161707	1.831788012062471	2.846593599939121	0.0027894524867429775	0.3346354863948286	1.7073744224551735	0.0	0.0	0.0	1.8199853067930976	0.40513053192011794	0.8859095719768311	1.8830758677625101	0.13849379345794646	0.49652559797690066	0.0	0.0	0.0
THR1006	2.0044711245755393	1.9613460975277246	1.8007353172098468	0.3701400860956119	5.5648969235688694	0.05236317153633276	0.0	0.0005604884860809298	0.0	1.7480773119640662	2.1968030514295247	1.0927058614247018	0.02506426939715377	6.626907129539754	0.0038650019623017763	0.0	5.9177035354585456e-05	0.0	0.49787410584319275	1.4013822087128063	2.1444735652213214	0.15504702981917529	1.77983413619741	2.7928574356750353	0.0	0.0	0.0
THR1009	0.7026310692651844	0.8490024985344587	1.2060702718133367	0.02809577569075992	0.6111065441343136	0.15649840110313987	0.0	4.884384431840524e-06	0.0	0.48643453214910104	0.4627051351953891	0.503063784178928	0.02234269160229446	2.402748828216606	0.20535242198664158	0.0	4.818302333930807e-06	3.5841535793824406e-05	0.46374303928731153	0.3495135055316167	0.19250426937903492	0.2799321867242314	0.2416221147080483	0.11675465525682303	0.0	0.0	0.0
LEU1012	0.5506666804874617	0.7974645368699704	1.6631929509235421	0.01326353044283185	0.1626014580027656	2.525922067700153	0.0	0.0	0.00018222564938220233	1.1487391213940537	0.7192033301827186	1.1448549925589229	0.20204506923123652	0.017356091681269337	1.00196185101679	0.0	0.0	0.0	0.9664619256523297	0.8538055238480254	0.3650113440529018	1.4741111317716886	1.1251106877095447	0.4386161759959562	0.0	0.0	0.0
ILE1013	1.044948061156987	1.604441009185187	0.8533594216238123	0.17927318092139977	2.3699071137890737	0.13290447334650143	0.0	0.00018222564938220233	0.0	1.073036315473035	1.1125525331281292	1.1284439748546926	0.09485107916720968	1.6783967321224862	0.27847751085226685	0.0	4.8573147128820693e-05	0.0	0.962133235305911	0.6263777632635573	0.7991734760726682	1.5088395563890373	0.8863180870584145	1.3371630503839569	0.0	0.0	0.0
