# Supplementary material for: Simulation-driven design of stabilized SARS-CoV-2 spike S2 immunogens
Source: Nat Commun. 2024 Aug 27;15:7370. doi: 10.1038/s41467-024-50976-9 (PMC11350062; doi:10.1038/s41467-024-50976-9)
Supplement: Supplementary file 8 — Source Data [file 41467_2024_50976_MOESM8_ESM.zip › Source_Data/figure_3d.csv]

	SS37_Closed_ChainA	SS37_Closed_ChainB	SS37_Closed_ChainC	SS37_Partially_Open_ChainA	SS37_Partially_Open_ChainB	SS37_Partially_Open_ChainC	SS37_Open_ChainA	SS37_Open_ChainB	SS37_Open_ChainC
VAL991	0.0	0.0001278885010783383	0.0	0.0	0.0	1.5953550282847557e-06	0.0	0.0	0.0
ASP994	0.33152276841025996	0.07957653280067155	0.34522101619160894	0.030000348319176987	5.126067487273912e-05	0.23662180370754857	0.0	0.0	0.0
ARG995	0.2218452634512558	0.6024105031346703	0.5975178798186317	5.126067487273912e-05	2.3211468686958363	0.05833549150004073	0.0	0.015367627714344427	0.0
THR998	1.2229746700415188e-06	5.947690041907145e-06	0.00013292017189415768	0.0	0.011560615474037212	6.5952157680507555e-06	0.0	0.00013675663361991956	0.0
GLN1002	0.925548283082168	2.697733439462601	0.433826900013737	0.0052547519957486695	9.428435215777192	0.0460751156501883	0.0	0.06155999399695989	0.0
GLN1005	0.23708972211769141	0.9585602825265092	0.997847455725645	0.001341293013791523	0.03245698437315345	0.06378124974799651	0.0	0.0	0.0
THR1006	0.3431819630321113	1.8975185300276882	0.47648254958400166	0.0017356850650183419	14.866155272608692	0.038127257833015994	0.0	0.08156049768931582	0.0
THR1009	0.07362621722680097	0.22391443345551607	0.1379251729788352	0.0	1.040372071518591	0.0005308700702365972	0.0	0.0026491219000985182	0.0
LEU1012	0.30784012039558095	0.15919904437431648	0.3371047025185894	0.020941037057981195	0.0018487214154874311	0.32444559867214734	0.0	0.0	0.0
ILE1013	0.1412413545621031	0.4251946759010897	0.2641961096981444	0.0018487214154874311	0.7025626456007555	0.020340726131111958	0.0	0.0	0.0
